# Supplementary material for: Spatiotemporal profiling of modification-specific proteome secretion uncovers an itaconation-activated tyrosine kinase
Source: Nat Commun. 2025 Dec 4;16:10924. doi: 10.1038/s41467-025-66508-y (PMC12686461; doi:10.1038/s41467-025-66508-y)
Supplement: Supplementary file 2 — Suplementary Data 1 [file 41467_2025_66508_MOESM2_ESM.xlsx]

## Sheet: Sheet1
Supplementary Table 1. Chemoproteomic profiling of itaconated secreted proteins identified by PBSP in Raw264.7 cell line. Related to Figure 2 and Figure 3. The ratio for each labeled protein is shown. The ITalk labeling sample was compared to control and proteins with average ratio over 2 and p-value less than 0.05 were assigned as enriched proteins. Complete dataset of all identified and quantif…
Uniprot	Description	Gene Symbol	Rep.1	Rep.2	Rep.3	Average ratio	p value
P60521	Gamma-aminobutyric acid receptor-associated protein-like 2	Gabarapl2	64	64	N/A	64	0.00408779
Q8K1X4	Nck-associated protein 1-like	Nckap1l	63.9011	64	60.9642	62.9551	3.99816e-07
O70251	Elongation factor 1-beta	Eef1b	23.0126	64	64	50.3375	0.0225332
P68037	Ubiquitin-conjugating enzyme E2 L3	Ube2l3	48.9424	64	30.5242	47.8222	0.00841785
Q3TX08	tRNA (guanine(26)-N(2))-dimethyltransferase	Trmt1	33.342	62.513	32.8293	42.8948	0.0129448
Q9ET22	Dipeptidyl peptidase 2	Dpp7	64	33.1675	28.4545	41.874	0.0214471
P62996	Transformer-2 protein homolog beta	Tra2b	39.8764	43.2362	N/A	41.5563	6.46761e-05
Q8K4Z3	NAD(P)H-hydrate epimerase	Naxe	37.6665	43.6776	N/A	40.672	0.000392567
Q3UGR5	Haloacid dehalogenase-like hydrolase domain-containing protein 2	Hdhd2	48.6666	29.6934	N/A	39.18	0.012451
Q05CL8	La-related protein 7	Larp7	54.7516	46.791	11.6967	37.7465	0.0499033
P61924	Coatomer subunit zeta-1	Copz1	39.5119	36.6862	28.8277	35.0086	0.000441803
P54923	ADP-ribosylhydrolase ARH1	Adprh	34.5455	35.7176	17.7651	29.3427	0.00811499
Q60953	Protein PML	Pml	30.3036	30.6752	26.9062	29.295	1.91312e-05
P56546	C-terminal-binding protein 2	Ctbp2	19.98	41.5979	22.2126	27.9302	0.0172
Q80UM7	Mannosyl-oligosaccharide glucosidase	Mogs	34.0742	21.6057	27.5898	27.7566	0.00175026
P26040	Ezrin	Ezr	29.6558	36.9768	16.0278	27.5535	0.0123889
Q9R059	Four and a half LIM domains protein 3	Fhl3	21.5533	40.6758	16.9152	26.3814	0.0251108
Q99KR8	Plasma alpha-L-fucosidase	Fuca2	34.625	27.3567	13.2057	25.0625	0.0186774
Q52KI8	Serine/arginine repetitive matrix protein 1	Srrm1	25.4508	23.7686	N/A	24.6097	4.11875e-05
B2RXS4	Plexin-B2	Plxnb2	27.7558	20.9569	23.3009	24.0045	0.000322332
P43275	Histone H1.1	H1-1	36.4056	21.6903	12.0492	23.3817	0.034169
Q9CQI3	Glia maturation factor beta	Gmfb	26.2031	32.0036	11.1603	23.1223	0.023548
Q6ZQL4	WD repeat-containing protein 43	Wdr43	21.8438	34.3015	12.3879	22.8444	0.0262355
Q99K48	Non-POU domain-containing octamer-binding protein	Nono	19.8776	25.9545	19.8031	21.8784	0.000511915
Q8BX70	Intermembrane lipid transfer protein VPS13C	Vps13c	17.3569	21.2007	25.0145	21.1907	0.000797339
Q99JI4	26S proteasome non-ATPase regulatory subunit 6	Psmd6	29.0375	23.3944	10.7281	21.0533	0.0207574
Q3UHD6	Sorting nexin-27	Snx27	18.5906	33.8562	10.4734	20.9734	0.0435054
P97355	Spermine synthase	Sms	21.3836	19.5381	17.5707	19.4975	7.35346e-05
Q91V64	Isochorismatase domain-containing protein 1	Isoc1	25.5017	13.4794	N/A	19.4905	0.0258011
P97430	Antileukoproteinase	Slpi	N/A	25.4865	12.7756	19.131	0.031414
Q9DCE5	p21-activated protein kinase-interacting protein 1	Pak1ip1	18.3994	29.0633	9.91924	19.1273	0.0307013
Q91XL3	UDP-glucuronic acid decarboxylase 1	Uxs1	23.1751	12.4885	19.5345	18.3994	0.00516695
Q9D7V9	N-acylethanolamine-hydrolyzing acid amidase	Naaa	26.5162	9.51139	17.8467	17.9581	0.0259507
Q9CX56	26S proteasome non-ATPase regulatory subunit 8	Psmd8	17.5002	21.7639	13.003	17.4224	0.00290209
Q9D8T2	Gasdermin-D	Gsdmd	14.8902	25.0933	12.1649	17.3828	0.0141032
Q8C0M9	Isoaspartyl peptidase/L-asparaginase	Asrgl1	24.7461	17.1196	10.1541	17.3399	0.0178761
Q9Z0P5	Twinfilin-2	Twf2	16.6935	18.4502	16.1706	17.1048	1.99098e-05
P61079	Ubiquitin-conjugating enzyme E2 D3	Ube2d3	17.8163	12.0983	21.1858	17.0335	0.00377764
O08992	Syntenin-1	Sdcbp	22.3507	10.3512	18.2932	16.9983	0.0104979
Q9D0L8	mRNA cap guanine-N7 methyltransferase	Rnmt	11.0104	22.3271	16.61	16.6492	0.00871039
Q2YDW2	Protein misato homolog 1	Msto1	7.74672	17.3516	24.4034	16.5006	0.0325546
Q9CZY3	Ubiquitin-conjugating enzyme E2 variant 1	Ube2v1	18.584	20.6839	9.27853	16.1822	0.0123301
Q8VCH2	CMRF35-like molecule 5	Cd300ld	21.4598	10.802	N/A	16.1309	0.0317995
O88322	Nidogen-2	Nid2	24.7174	12.4162	8.83458	15.3227	0.0408263
Q9CQR2	Small ribosomal subunit protein eS21	Rps21	13.0467	14.6015	18.1326	15.2603	0.00069159
Q91VH6	Protein MEMO1	Memo1	13.311	16.4721	14.4511	14.7447	0.000119072
Q6PDQ2	Chromodomain-helicase-DNA-binding protein 4	Chd4	10.3055	15.3463	18.5118	14.7212	0.00455754
Q99LX0	Parkinson disease protein 7 homolog	Park7	18.2248	14.5339	10.4282	14.3956	0.00400595
Q9QYG0	Protein NDRG2	Ndrg2	16.7144	13.4745	12.5989	14.2626	0.000449002
Q8BVE3	V-type proton ATPase subunit H	Atp6v1h	10.9259	17.4107	12.7541	13.6969	0.00276605
Q01405	Protein transport protein Sec23A	Sec23a	12.4379	16.3278	12.1837	13.6498	0.000704213
Q8VCN5	Cystathionine gamma-lyase	Cth	10.0954	11.664	18.9936	13.5843	0.0101142
Q08943	FACT complex subunit SSRP1	Ssrp1	20.5778	10.7951	9.23263	13.5351	0.0242098
O88958	Glucosamine-6-phosphate isomerase 1	Gnpda1	19.5949	9.50376	11.2817	13.4601	0.016044
Q8BJW5	Nucleolar protein 11	Nol11	10.6998	16.3599	13.2126	13.4241	0.00161796
P01902	H-2 class I histocompatibility antigen, K-D alpha chain	H2-K1	17.9018	12.9192	8.89672	13.2392	0.00931293
Q6A028	Switch-associated protein 70	Swap70	8.59287	17.9661	12.7705	13.1098	0.0111028
Q7M6Y3	Phosphatidylinositol-binding clathrin assembly protein	Picalm	15.3563	17.4892	6.05101	12.9655	0.0270927
P37040	NADPH--cytochrome P450 reductase	Por	11.8973	11.5174	15.4321	12.9489	0.000661631
P97377	Cyclin-dependent kinase 2	Cdk2	13.4791	16.802	8.54805	12.9431	0.00759209
P53994	Ras-related protein Rab-2A	Rab2a	17.2067	12.5629	8.57517	12.7816	0.00914594
Q569Z5	Probable ATP-dependent RNA helicase DDX46	Ddx46	11.5352	13.9655	12.3384	12.613	8.40202e-05
Q3TCJ1	BRISC complex subunit Abraxas 2	Abraxas2	8.36991	17.4836	10.2831	12.0455	0.0163872
Q9ER39	Torsin-1A	Tor1a	13.4089	12.0325	10.6293	12.0236	0.000162638
P31230	Aminoacyl tRNA synthase complex-interacting multifunctional protein 1	Aimp1	14.2414	14.5586	6.47324	11.7577	0.0152356
Q03147	Cyclin-dependent kinase 7	Cdk7	11.0279	10.2201	14.0035	11.7505	0.000730031
Q9D906	Ubiquitin-like modifier-activating enzyme ATG7	Atg7	7.52659	11.7964	15.5163	11.6131	0.0100468
O08912	Polypeptide N-acetylgalactosaminyltransferase 1	Galnt1	14.2331	12.8121	7.76415	11.6031	0.00568474
Q8BGF3	Dynein axonemal assembly factor 10	Dnaaf10	9.0458	11.2551	13.9289	11.4099	0.00180279
P14901	Heme oxygenase 1	Hmox1	9.0521	12.4603	12.4855	11.3327	0.000822086
Q810B6	Rabankyrin-5	Ankfy1	7.36265	10.4722	16.1584	11.3311	0.0159729
Q9JI75	Ribosyldihydronicotinamide dehydrogenase [quinone]	Nqo2	9.14405	7.19023	16.71	11.0148	0.0260579
P39688	Tyrosine-protein kinase Fyn	Fyn	7.71783	12.0261	12.9881	10.9107	0.00361857
Q810D6	Glutamate-rich WD repeat-containing protein 1	Grwd1	12.6658	13.3847	6.57842	10.8763	0.010225
Q1HFZ0	RNA cytosine C(5)-methyltransferase NSUN2	Nsun2	9.32213	16.4084	6.70375	10.8114	0.0276654
Q99K51	Plastin-3	Pls3	8.08127	16.6361	7.51223	10.7432	0.0298874
Q9D1Q6	Endoplasmic reticulum resident protein 44	Erp44	12.4229	12.2752	7.35212	10.6834	0.00436245
Q61205	Platelet-activating factor acetylhydrolase IB subunit alpha1	Pafah1b3	12.1831	11.7606	8.1029	10.6822	0.00171297
Q99LD4	COP9 signalosome complex subunit 1	Gps1	10.5646	11.067	10.1606	10.5974	3.3254e-06
P15532	Nucleoside diphosphate kinase A	Nme1	15.6842	7.05573	9.03997	10.5933	0.0212626
Q6PEB6	MOB-like protein phocein	Mob4	9.86103	10.5697	10.7393	10.39	4.01793e-06
P06801	NADP-dependent malic enzyme	Me1	10.4635	12.6344	7.53032	10.2094	0.00338657
P80313	T-complex protein 1 subunit eta	Cct7	11.8105	12.249	6.41463	10.1581	0.00815046
Q6PGB6	N-alpha-acetyltransferase 50	Naa50	7.88755	11.306	11.0112	10.0682	0.00115507
O88452	Stanniocalcin-2	Stc2	12.53	N/A	7.52517	10.0276	0.0168229
Q61081	Hsp90 co-chaperone Cdc37	Cdc37	5.22681	10.9078	13.7866	9.97377	0.0234084
Q60864	Stress-induced-phosphoprotein 1	Stip1	8.98081	15.0441	5.86611	9.96368	0.0292018
Q99KE1	NAD-dependent malic enzyme, mitochondrial	Me2	12.2597	12.8734	4.30357	9.81221	0.0331271
Q8K385	Ferric-chelate reductase 1	FRRS1	12.83	10.4136	6.0876	9.77706	0.0112434
Q91YR1	Twinfilin-1	Twf1	8.04885	10.9839	9.92919	9.65399	0.000544568
Q9WUA3	ATP-dependent 6-phosphofructokinase, platelet type	Pfkp	11.5517	11.9854	5.36302	9.63337	0.0156497
P39054	Dynamin-2	Dnm2	6.76962	12.0935	9.9951	9.6194	0.00510004
Q05D44	Eukaryotic translation initiation factor 5B	Eif5b	10.7785	12.2132	5.63261	9.54143	0.0128949
Q8VDQ1	Prostaglandin reductase 2	Ptgr2	10.5785	13.3381	4.4329	9.44983	0.0325727
Q61191	Host cell factor 1	Hcfc1	10.9171	9.75571	7.47894	9.38391	0.00114913
Q8CHP8	Glycerol-3-phosphate phosphatase	Pgp	7.46028	14.0128	6.51389	9.32899	0.0241751
Q9DBC7	cAMP-dependent protein kinase type I-alpha regulatory subunit	Prkar1a	7.33822	11.9801	8.49823	9.27217	0.00405056
Q9CR16	Peptidyl-prolyl cis-trans isomerase D	Ppid	8.54657	10.6045	8.55581	9.23562	0.000273508
Q9EQU5	Protein SET	Set	9.59994	10.7339	7.25092	9.19492	0.00133018
Q8BUV3	Gephyrin	Gphn	8.73538	7.50926	11.1901	9.1449	0.00166815
O35864	COP9 signalosome complex subunit 5	Cops5	7.80482	11.1288	8.29047	9.07471	0.00146485
P63323	Small ribosomal subunit protein eS12	Rps12	11.4225	9.15587	6.64435	9.07424	0.00425616
Q60876	Eukaryotic translation initiation factor 4E-binding protein 1	Eif4ebp1	7.02954	11.1024	N/A	9.06598	0.0130149
Q8C570	mRNA export factor	Rae1	8.11096	12.1215	6.6769	8.96979	0.00809357
O89079	Coatomer subunit epsilon	Cope	12.4813	7.04678	7.33106	8.95304	0.0107949
Q8CEC6	Peptidylprolyl isomerase domain and WD repeat-containing protein 1	Ppwd1	8.16918	12.3858	6.17716	8.91073	0.0124255
Q9EPK7	Exportin-7	Xpo7	7.45266	12.0238	6.96525	8.8139	0.00833929
Q60749	KH domain-containing, RNA-binding, signal transduction-associated protein 1	Khdrbs1	8.53959	13.5722	4.32609	8.81262	0.0431044
P23591	GDP-L-fucose synthase	Gfus	9.0613	9.42707	7.94116	8.80984	6.30007e-05
P97494	Glutamate--cysteine ligase catalytic subunit	Gclc	9.9441	9.43235	7.0244	8.80028	0.000975791
Q9CQC6	eIF5-mimic protein 2	Bzw1	6.52721	14.2404	5.59591	8.78785	0.0467358
Q99KI0	Aconitate hydratase, mitochondrial	Aco2	9.48345	9.51685	7.28047	8.76026	0.000467296
Q99JX4	Eukaryotic translation initiation factor 3 subunit M	Eif3m	6.71573	10.0858	9.35936	8.72029	0.00165765
P60867	Small ribosomal subunit protein uS10	Rps20	7.86051	9.96619	8.1098	8.6455	0.000325329
Q99P31	Hsp70-binding protein 1	Hspbp1	5.29811	11.1992	9.19693	8.56473	0.0120037
Q80X90	Filamin-B	Flnb	10.9957	9.1156	5.56208	8.55779	0.00901116
Q3UJD6	Ubiquitin carboxyl-terminal hydrolase 19	Usp19	4.99302	8.97504	11.6263	8.53144	0.0174372
Q9D964	Glycine amidinotransferase, mitochondrial	Gatm	12.6039	5.44643	7.27328	8.44119	0.0256844
Q9D2V7	Coronin-7	Coro7	7.63239	9.9998	7.66952	8.4339	0.000686946
Q60973	Histone-binding protein RBBP7	Rbbp7	9.69794	9.43724	6.02759	8.38759	0.00334535
Q91YE6	Importin-9	Ipo9	7.88814	10.6587	6.55571	8.36752	0.00366127
Q8C0E2	Vacuolar protein sorting-associated protein 26B	Vps26b	5.5559	11.4514	8.02937	8.34557	0.0126696
Q91VM5	RNA binding motif protein, X-linked-like-1	Rbmxl1	9.73036	10.09	5.18995	8.33675	0.00964077
Q8CFE2	Histone PARylation factor 1	Hpf1	5.37021	11.298	N/A	8.33413	0.045059
Q8QZT1	Acetyl-CoA acetyltransferase, mitochondrial	Acat1	11.018	6.04103	7.68024	8.24643	0.00776927
Q9D8U8	Sorting nexin-5	Snx5	8.25645	11.6271	4.71148	8.19833	0.0226501
Q80SY5	Pre-mRNA-splicing factor 38B	Prpf38b	11.693	4.58458	8.30529	8.1943	0.0247915
Q9JKX6	ADP-sugar pyrophosphatase	Nudt5	4.9341	8.34807	11.2936	8.19193	0.0173354
Q9R0N0	Galactokinase	Galk1	7.71973	10.731	6.02527	8.15867	0.00650558
Q9ES52	Phosphatidylinositol 3,4,5-trisphosphate 5-phosphatase 1	Inpp5d	6.74211	11.7456	5.96803	8.15191	0.0168202
Q9JLT4	Thioredoxin reductase 2, mitochondrial	Txnrd2	12.5471	7.31553	4.4682	8.11029	0.0397283
Q8BH58	TIP41-like protein	Tiprl	8.20076	10.5515	5.41224	8.05483	0.00897382
Q9QZQ8	Core histone macro-H2A.1	Macroh2a1	11.2381	5.06375	7.83841	8.04676	0.0168631
Q3THE2	Myosin regulatory light chain 12B	Myl12b	6.34052	12.6146	5.05285	8.00265	0.0400187
P70398	Probable ubiquitin carboxyl-terminal hydrolase FAF-X	Usp9x	6.20076	11.3582	6.36901	7.97598	0.0145717
Q3UE37	Ubiquitin-conjugating enzyme E2 Z	Ube2z	6.65992	12.3121	4.87873	7.95025	0.0361582
Q8BU30	Isoleucine--tRNA ligase, cytoplasmic	Iars1	7.69787	7.8675	8.28021	7.94853	2.29185e-06
A2AGT5	Cytoskeleton-associated protein 5	Ckap5	5.75848	9.89963	7.98457	7.88089	0.00453395
Q9CWK8	Sorting nexin-2	Snx2	8.05159	6.37673	9.04126	7.82319	0.000930163
P52482	Ubiquitin-conjugating enzyme E2 E1	Ube2e1	8.70612	11.2828	3.42409	7.80433	0.0423133
Q61490	CD166 antigen	Alcam	9.20826	6.8993	7.11897	7.74218	0.000787445
P42669	Transcriptional activator protein Pur-alpha	Pura	9.65289	5.77317	N/A	7.71303	0.0188346
Q8R1F1	Protein Niban 2	Niban2	6.83829	9.01111	7.10525	7.65155	0.000626623
Q9JJ28	Protein flightless-1 homolog	Flii	4.42735	11.8835	6.49116	7.60065	0.0411601
Q8R1Q8	Cytoplasmic dynein 1 light intermediate chain 1	Dync1li1	6.39997	8.22775	8.13081	7.58618	0.000375753
P28271	Cytoplasmic aconitate hydratase	Aco1	5.24849	9.87873	7.61681	7.58134	0.00791022
P17426	AP-2 complex subunit alpha-1	Ap2a1	7.40314	9.40507	5.9139	7.57404	0.00289043
Q91VN0	Low-density lipoprotein receptor-related protein 5	Lrp5	6.15595	6.72856	9.66545	7.51666	0.00389474
P10107	Annexin A1	Anxa1	11.3743	6.24128	4.70332	7.43962	0.0331214
Q6NZR5	Superkiller complex protein 2	Skic2	5.04267	8.86416	8.35569	7.42084	0.00584966
Q3B7Z2	Oxysterol-binding protein 1	Osbp	4.74244	9.25838	8.21569	7.4055	0.00936222
P63001	Ras-related C3 botulinum toxin substrate 1	Rac1	3.31908	9.22553	9.66994	7.40485	0.035218
Q9D819	Inorganic pyrophosphatase	Ppa1	5.83771	8.49593	7.75948	7.36437	0.00130399
P47713	Cytosolic phospholipase A2	Pla2g4a	6.17906	7.78807	7.99712	7.32142	0.000387337
P31938	Dual specificity mitogen-activated protein kinase kinase 1	Map2k1	6.51393	8.57875	6.80133	7.298	0.000618995
P61600	N-alpha-acetyltransferase 20	Naa20	4.4377	10.6028	6.77647	7.27232	0.0251081
Q9WVA4	Transgelin-2	Tagln2	7.41638	9.81662	4.41433	7.21577	0.0164352
Q9D4H8	Cullin-2	Cul2	9.52965	8.61131	3.49469	7.21188	0.0296889
Q9Z2N8	Actin-like protein 6A	Actl6a	8.01878	7.24745	6.34342	7.20322	0.000213859
Q9Z2L6	Multiple inositol polyphosphate phosphatase 1	Minpp1	8.09328	7.20453	6.25417	7.18399	0.000310755
Q7TPV4	Myb-binding protein 1A	Mybbp1a	9.60196	8.96506	2.94691	7.17131	0.043646
Q5SSL4	Active breakpoint cluster region-related protein	Abr	5.1069	8.873	7.52851	7.16947	0.00499559
Q8CIH5	1-phosphatidylinositol 4,5-bisphosphate phosphodiesterase gamma-2	Plcg2	5.03636	8.42541	7.98728	7.14969	0.00445406
Q9ESX5	H/ACA ribonucleoprotein complex subunit DKC1	Dkc1	8.14758	7.2046	6.07682	7.143	0.000508266
Q922V4	Pleiotropic regulator 1	Plrg1	6.63578	9.22048	5.55659	7.13762	0.00484562
Q9R0G6	Cartilage oligomeric matrix protein	Comp	7.12036	7.13631	N/A	7.12833	2.0133e-09
P47968	Ribose-5-phosphate isomerase	Rpia	7.11453	7.40221	6.8484	7.12172	2.781e-06
Q9DB05	Alpha-soluble NSF attachment protein	Napa	6.22596	7.71103	7.34999	7.09566	0.000167693
Q8BVI4	Dihydropteridine reductase	Qdpr	8.80278	5.38211	7.07364	7.08618	0.0035178
P00375	Dihydrofolate reductase	Dhfr	6.0132	8.64293	6.46534	7.04049	0.00174203
Q8K183	Pyridoxal kinase	Pdxk	8.18304	6.34565	6.53521	7.0213	0.000497361
Q9R0Q7	Prostaglandin E synthase 3	Ptges3	6.97526	8.03637	5.99868	7.00344	0.000519909
Q9CQT1	Methylthioribose-1-phosphate isomerase	Mri1	8.13601	9.52086	3.32319	6.99335	0.03318
O70559	Small proline-rich protein 2H	Sprr2h	9.10708	4.81893	N/A	6.96301	0.0335444
P97372	Proteasome activator complex subunit 2	Psme2	7.30802	9.62687	3.93765	6.95751	0.0226172
P39749	Flap endonuclease 1	Fen1	7.75493	9.58013	3.52794	6.95433	0.0293234
Q9QZ88	Vacuolar protein sorting-associated protein 29	Vps29	5.15708	10.165	5.51313	6.94508	0.0211085
Q9CXY6	Interleukin enhancer-binding factor 2	Ilf2	9.59626	5.44022	5.78996	6.94215	0.0111193
P30416	Peptidyl-prolyl cis-trans isomerase FKBP4	Fkbp4	9.61934	8.38677	2.78344	6.92985	0.047876
Q8VI75	Importin-4	Ipo4	8.78762	6.22355	5.71152	6.90756	0.00342508
P04202	Transforming growth factor beta-1 proprotein	Tgfb1	10.4023	5.68359	4.59228	6.89272	0.0297866
Q8BVG4	Dipeptidyl peptidase 9	Dpp9	5.72262	7.61684	7.18656	6.84201	0.000522485
P21107-2	Isoform 2 of Tropomyosin alpha-3 chain	Tpm3	10.0524	5.48402	4.98887	6.84177	0.0222652
P06745	Glucose-6-phosphate isomerase	Gpi	9.52374	7.75756	3.19326	6.82485	0.0366299
Q8BPU7	Engulfment and cell motility protein 1	Elmo1	4.33099	9.76457	6.25566	6.78374	0.0220389
Q9Z2W0	Aspartyl aminopeptidase	Dnpep	7.42332	5.88607	6.99855	6.76931	0.000229248
Q99K85	Phosphoserine aminotransferase	Psat1	9.59349	5.81886	4.88925	6.7672	0.0160037
Q6ZQ08	CCR4-NOT transcription complex subunit 1	Cnot1	5.41426	7.15072	7.6136	6.72619	0.00102555
O88543	COP9 signalosome complex subunit 3	Cops3	6.02316	9.59137	4.41784	6.67746	0.0205914
Q8BZA9	Fructose-2,6-bisphosphatase TIGAR	Tigar	10.0734	6.11013	3.84395	6.67582	0.0355982
Q8CDN6	Thioredoxin-like protein 1	Txnl1	5.81726	7.1329	7.04522	6.66513	0.000182599
P56399	Ubiquitin carboxyl-terminal hydrolase 5	Usp5	5.2356	10.1301	4.56172	6.64248	0.032411
Q8CIH9	Amidophosphoribosyltransferase	Ppat	4.18141	5.87915	9.80683	6.62246	0.0279138
Q9CYR6	Phosphoacetylglucosamine mutase	Pgm3	5.82787	8.31629	5.6576	6.60059	0.00286062
P50096	Inosine-5'-monophosphate dehydrogenase 1	Impdh1	3.72514	7.18545	8.88491	6.5985	0.0210602
Q9QUR6	Prolyl endopeptidase	Prep	5.64898	7.60029	6.49354	6.58094	0.000589356
P32921	Tryptophan--tRNA ligase, cytoplasmic	Wars1	7.12871	6.84408	5.71058	6.56112	0.000212149
Q9WVK4	EH domain-containing protein 1	Ehd1	8.63596	6.88396	4.03595	6.51862	0.0146469
Q9CZ04	COP9 signalosome complex subunit 7a	Cops7a	N/A	5.2736	7.70413	6.48887	0.00901791
P63037	DnaJ homolog subfamily A member 1	Dnaja1	5.27499	4.66978	9.46784	6.47087	0.0222313
Q9Z0M5	Lysosomal acid lipase/cholesteryl ester hydrolase	Lipa	9.84391	6.52539	3.0303	6.46653	0.0498733
Q80UG5	Septin-9	Septin9	5.16266	8.53297	5.66632	6.45399	0.00653316
Q920E5	Farnesyl pyrophosphate synthase	Fdps	7.40479	7.4782	4.38674	6.42324	0.00598588
P0DOV2	Interferon-activable protein 204	Ifi204	5.05071	8.2619	5.94486	6.41916	0.00479202
Q64339	Ubiquitin-like protein ISG15	Isg15	5.34512	6.2861	7.56415	6.39846	0.00110158
Q9JHU4	Cytoplasmic dynein 1 heavy chain 1	Dync1h1	4.96094	8.29198	5.89319	6.38204	0.00560016
Q9WTM5	RuvB-like 2	Ruvbl2	5.80426	7.76388	5.54695	6.3717	0.00155084
Q7TN22	Thioredoxin domain-containing protein 16	Txndc16	6.72693	6.83484	5.52774	6.36317	0.000214454
P26039	Talin-1	Tln1	5.75471	8.83562	4.42099	6.33711	0.0150646
P13020-2	Isoform 2 of Gelsolin	Gsn	9.07056	6.6664	3.21628	6.31774	0.0351848
P24270	Catalase	Cat	4.1327	9.82351	4.96926	6.30849	0.040245
P70318	Nucleolysin TIAR	Tial1	6.38306	8.35549	4.17769	6.30542	0.0117202
Q99LF4	RNA-splicing ligase RtcB homolog	Rtcb	5.49341	7.10996	6.18034	6.26124	0.000357831
P27048	Small nuclear ribonucleoprotein-associated protein B	Snrpb	9.16345	6.50706	3.10389	6.25814	0.0400063
Q810A7	ATP-dependent RNA helicase DDX42	Ddx42	6.4297	5.80282	6.53853	6.25702	2.14301e-05
Q8C7R4	Ubiquitin-like modifier-activating enzyme 6	Uba6	4.04026	7.75819	6.90341	6.23395	0.00962208
P35991	Tyrosine-protein kinase BTK	Btk	8.05726	4.88898	5.72466	6.22363	0.00529316
P61290	Proteasome activator complex subunit 3	Psme3	5.62038	7.01171	5.97496	6.20235	0.000238367
Q9DBT5	AMP deaminase 2	Ampd2	6.44312	6.86651	5.28793	6.19919	0.000385242
P04186	Complement factor B	Cfb	9.13209	5.84994	3.59756	6.1932	0.031919
Q9JHR7	Insulin-degrading enzyme	Ide	6.53044	7.4403	4.56554	6.17876	0.00364323
Q8R1B4	Eukaryotic translation initiation factor 3 subunit C	Eif3c	4.96553	8.2244	5.29487	6.1616	0.00757941
Q9CQM9	Glutaredoxin-3	Glrx3	7.09333	6.42808	4.95792	6.15978	0.001217
Q62217	Semaphorin-5A	Sema5a	5.62926	7.24066	5.58976	6.15322	0.000692037
Q8R3C0	Mini-chromosome maintenance complex-binding protein	Mcmbp	6.14584	8.81972	3.47303	6.1462	0.0289919
P17918	Proliferating cell nuclear antigen	Pcna	5.03204	7.20652	6.13858	6.12571	0.00122478
Q9JJA4	Ribosome biogenesis protein WDR12	Wdr12	4.85109	7.18764	6.31794	6.11889	0.00168419
Q06138	Calcium-binding protein 39	Cab39	5.90964	6.79295	5.63654	6.11304	0.000126252
Q9EPU0	Regulator of nonsense transcripts 1	Upf1	6.48889	5.26125	6.53431	6.09482	0.000257628
Q8CAY6	Acetyl-CoA acetyltransferase, cytosolic	Acat2	5.21593	9.30124	3.60293	6.04003	0.0410589
Q9R0P3	S-formylglutathione hydrolase	Esd	3.94354	6.73552	7.4131	6.03072	0.00904994
Q3TIX9	Ubiquitin carboxyl-terminal hydrolase 39	Usp39	8.29635	5.06852	4.715	6.02662	0.0115874
P54823	Probable ATP-dependent RNA helicase DDX6	Ddx6	5.2266	6.7513	6.09223	6.02338	0.000340255
O08663	Methionine aminopeptidase 2	Metap2	3.89408	7.23224	6.94075	6.02236	0.00927432
Q9JHK4	Geranylgeranyl transferase type-2 subunit alpha	Rabggta	4.71415	5.64413	7.66581	6.00803	0.00454147
Q61024	Asparagine synthetase [glutamine-hydrolyzing]	Asns	5.43582	7.03211	5.54905	6.00566	0.000623873
Q9QZ08	N-acetyl-D-glucosamine kinase	Nagk	5.66696	4.73769	7.58723	5.99729	0.00398816
P70349	Adenosine 5'-monophosphoramidase HINT1	Hint1	4.58829	8.26481	5.06621	5.9731	0.0125563
P60229	Eukaryotic translation initiation factor 3 subunit E	Eif3e	4.44623	9.31991	4.14626	5.9708	0.0413704
P84091	AP-2 complex subunit mu	Ap2m1	5.03026	6.43605	6.43757	5.96796	0.000448972
Q9R1P4	Proteasome subunit alpha type-1	Psma1	6.88153	6.03227	4.96889	5.9609	0.000856081
P17225	Polypyrimidine tract-binding protein 1	Ptbp1	6.1454	6.94276	4.76956	5.95257	0.00145555
P28650	Adenylosuccinate synthetase isozyme 1	Adss1	6.53963	5.35566	N/A	5.94764	0.00152057
Q91WM3	U3 small nucleolar RNA-interacting protein 2	Rrp9	4.4656	7.91444	5.45351	5.94452	0.00851082
O55023	Inositol monophosphatase 1	Impa1	5.50358	6.54362	5.73612	5.92777	9.77009e-05
Q3UKJ7	WD40 repeat-containing protein SMU1	Smu1	6.29636	7.69899	3.72658	5.90731	0.0134873
Q8BG05-2	Isoform 2 of Heterogeneous nuclear ribonucleoprotein A3	Hnrnpa3	6.06501	6.38589	5.26551	5.90547	0.000123762
Q9CW03	Structural maintenance of chromosomes protein 3	Smc3	4.03303	7.4891	6.17593	5.89935	0.00825395
Q571I9	Aldehyde dehydrogenase family 16 member A1	Aldh16a1	6.16312	5.8877	5.62239	5.89107	6.18384e-06
P08030	Adenine phosphoribosyltransferase	Aprt	5.44569	7.46534	4.7572	5.88941	0.00384324
P99029	Peroxiredoxin-5, mitochondrial	Prdx5	9.16413	5.34139	3.14814	5.88455	0.049878
Q923G2	DNA-directed RNA polymerases I, II, and III subunit RPABC3	Polr2h	4.26554	9.15685	4.22364	5.88201	0.0406808
P14430	H-2 class I histocompatibility antigen, Q8 alpha chain	H2-Q8	5.66519	4.99281	6.95614	5.87138	0.00107149
Q8CG48	Structural maintenance of chromosomes protein 2	Smc2	4.63774	6.82585	6.0556	5.83973	0.00164683
Q62422	Osteoclast-stimulating factor 1	Ostf1	5.73761	6.29835	5.46095	5.83231	3.98211e-05
O88569	Heterogeneous nuclear ribonucleoproteins A2/B1	Hnrnpa2b1	5.24458	7.83254	4.4146	5.83057	0.00935504
Q80UM3	N-alpha-acetyltransferase 15, NatA auxiliary subunit	Naa15	3.91321	7.55739	6.01628	5.82896	0.0102433
Q99PM9	Uridine-cytidine kinase 2	Uck2	2.82064	6.56497	8.08453	5.82338	0.0367981
A2A432	Cullin-4B	Cul4b	4.55022	6.98726	5.9226	5.82003	0.00239908
Q8VBV3	Exosome complex component RRP4	Exosc2	4.80089	7.20781	5.44241	5.81703	0.00259088
P63242	Eukaryotic translation initiation factor 5A-1	Eif5a	7.77769	6.99911	2.65553	5.81078	0.0392058
Q62203	Splicing factor 3A subunit 2	Sf3a2	5.62781	7.44385	4.35267	5.80811	0.00584291
Q8BML9	Glutamine--tRNA ligase	Qars1	4.90654	7.46933	4.97924	5.78504	0.00474134
Q60854	Serpin B6	Serpinb6	6.51077	6.44862	4.34224	5.76721	0.00259809
Q9DCJ9	N-acetylneuraminate lyase	Npl	3.69482	5.94106	7.6655	5.76712	0.0142949
Q9EPU4	Cleavage and polyadenylation specificity factor subunit 1	Cpsf1	4.69204	6.50376	6.08087	5.75889	0.000962532
Q8VEB4	Phospholipase A2 group XV	Pla2g15	8.196	6.49042	2.57807	5.75483	0.0459622
Q7TNV0	Protein DEK	Dek	9.05587	4.36861	3.80105	5.74184	0.0464996
Q8C7U7	Polypeptide N-acetylgalactosaminyltransferase 6	Galnt6	6.76717	6.36513	4.08477	5.73902	0.0047604
Q8BJY1	26S proteasome non-ATPase regulatory subunit 5	Psmd5	6.1165	5.05787	5.93066	5.70168	0.000134901
O54825	Bystin	Bysl	4.09539	7.30704	N/A	5.70121	0.029373
Q3TIU4	2',5'-phosphodiesterase 12	Pde12	4.4664	5.73364	6.88208	5.69404	0.00254138
Q8K482	EMILIN-2	Emilin2	7.53466	6.70965	2.83778	5.69403	0.0316117
Q8BLU0	Leucine-rich repeat transmembrane protein FLRT2	Flrt2	3.67816	6.10666	7.24037	5.67506	0.0112521
P23249	Putative helicase MOV-10	Mov10	5.61599	6.51362	4.8765	5.6687	0.000592689
Q99KR3	Endoribonuclease LACTB2	Lactb2	5.62025	6.22212	5.16299	5.66845	0.000108612
Q60866	Phosphotriesterase-related protein	Pter	4.04087	9.02011	3.92615	5.66238	0.0499942
P17809	Solute carrier family 2, facilitated glucose transporter member 1	Slc2a1	4.7471	5.01225	7.19715	5.65217	0.00389932
P61222	ATP-binding cassette sub-family E member 1	Abce1	3.28432	8.07418	5.5433	5.63394	0.0285812
P13439	Uridine 5'-monophosphate synthase	Umps	5.47574	5.58714	5.83735	5.63341	1.69531e-06
P28063	Proteasome subunit beta type-8	Psmb8	8.34044	5.08572	3.43648	5.62088	0.0326714
Q9D358	Low molecular weight phosphotyrosine protein phosphatase	Acp1	4.42012	5.70071	6.68799	5.60294	0.00217889
Q920B9	FACT complex subunit SPT16	Supt16h	5.70891	5.82612	5.24375	5.59293	1.33524e-05
P50396	Rab GDP dissociation inhibitor alpha	Gdi1	6.38773	4.79046	5.59276	5.59032	0.000571849
P20060	Beta-hexosaminidase subunit beta	Hexb	8.45886	4.88712	3.41558	5.58719	0.0375293
Q6P1F6	Serine/threonine-protein phosphatase 2A 55 kDa regulatory subunit B alpha isoform	Ppp2r2a	5.87091	6.0985	4.73619	5.56853	0.000410479
Q8K2B3	Succinate dehydrogenase [ubiquinone] flavoprotein subunit, mitochondrial	Sdha	3.56595	7.45623	5.61284	5.54501	0.0155363
Q91VK1	eIF5-mimic protein 1	Bzw2	5.16002	7.90937	3.54794	5.53911	0.0234795
Q921W4	Quinone oxidoreductase-like protein 1	Cryzl1	6.69151	5.69918	4.16634	5.51901	0.00354063
Q99KV1	DnaJ homolog subfamily B member 11	Dnajb11	8.28105	4.86882	3.3696	5.50649	0.0361847
Q9DBP5	UMP-CMP kinase	Cmpk1	4.37622	7.1573	4.93485	5.48946	0.00614667
P62702	Small ribosomal subunit protein eS4	Rps4x	5.97859	7.34664	3.13388	5.48637	0.0224409
P60335	Poly(rC)-binding protein 1	Pcbp1	7.36526	6.42322	2.59469	5.46106	0.0377274
Q3UNA4	NTF2-related export protein 2	Nxt1	4.66721	6.2343	N/A	5.45075	0.00469
P80318	T-complex protein 1 subunit gamma	Cct3	5.93545	6.54793	3.86701	5.45013	0.00537466
P46061	Ran GTPase-activating protein 1	Rangap1	3.81729	7.03569	5.48905	5.44734	0.00873929
O09061	Proteasome subunit beta type-1	Psmb1	8.29696	4.9261	3.11275	5.44527	0.0429576
P56380	Bis(5'-nucleosyl)-tetraphosphatase [asymmetrical]	Nudt2	7.11877	5.75286	3.38099	5.41754	0.0155328
P46664	Adenylosuccinate synthetase isozyme 2	Adss2	4.99534	6.15106	5.1053	5.41723	0.000276959
Q9CQI6	Coactosin-like protein	Cotl1	5.04396	8.27619	2.89219	5.40412	0.0480812
Q9DBZ5	Eukaryotic translation initiation factor 3 subunit K	Eif3k	3.88003	5.29432	7.03571	5.40335	0.00849164
P61965	WD repeat-containing protein 5	Wdr5	6.91007	4.38367	4.91329	5.40235	0.00461315
Q62230	Sialoadhesin	Siglec1	3.90935	6.63061	5.6595	5.39982	0.0052385
Q8VDF2	E3 ubiquitin-protein ligase UHRF1	Uhrf1	4.17196	8.42618	3.59404	5.39739	0.0447303
Q9D7G0	Ribose-phosphate pyrophosphokinase 1	Prps1	5.7158	7.17897	3.23003	5.37493	0.019176
Q9CQ43	Deoxyuridine 5'-triphosphate nucleotidohydrolase	Dut	4.73454	7.79479	3.58589	5.37174	0.0253413
O35657	Sialidase-1	Neu1	7.14432	5.80278	3.09641	5.34784	0.0217289
Q6GQT9	BOS complex subunit NOMO1	Nomo1	4.1954	8.08385	3.73864	5.3393	0.0345929
Q99JW2	Aminoacylase-1	Acy1	7.02289	5.98414	2.97507	5.32736	0.023476
P70288	Histone deacetylase 2	Hdac2	5.83027	5.46747	4.64814	5.31529	0.000247621
Q6PIP5	NudC domain-containing protein 1	Nudcd1	5.01445	7.11699	3.7612	5.29755	0.0117859
Q6NZB1	Protein arginine N-methyltransferase 6	Prmt6	3.15411	4.93847	7.75561	5.28273	0.0329827
P84084	ADP-ribosylation factor 5	Arf5	4.64599	5.91211	N/A	5.27905	0.00283243
Q8CGF7	Transcription elongation regulator 1	Tcerg1	3.32974	5.00089	7.45748	5.2627	0.0236713
P48678	Prelamin-A/C	Lmna	4.47902	6.75961	4.54297	5.26053	0.0047343
Q921I2	Kelch domain-containing protein 4	Klhdc4	5.83572	5.92566	4.01788	5.25975	0.00237177
Q921M3	Splicing factor 3B subunit 3	Sf3b3	5.82	5.88108	4.06522	5.25544	0.00202705
P70372	ELAV-like protein 1	Elavl1	4.38504	6.16557	5.20922	5.25328	0.00116808
P27046	Alpha-mannosidase 2	Man2a1	6.97389	3.84639	4.93926	5.25318	0.00972437
Q8K3W0	BRISC and BRCA1-A complex member 2	Babam2	3.28867	6.73945	5.69709	5.24174	0.0142479
Q91YP3	Deoxyribose-phosphate aldolase	Dera	5.37442	5.71968	4.56936	5.22116	0.000244213
Q8CE96	tRNA (adenine(58)-N(1))-methyltransferase non-catalytic subunit TRM6	Trmt6	5.10924	6.28874	4.26345	5.22048	0.00198624
O70370	Cathepsin S	Ctss	7.6764	3.93933	4.00012	5.20528	0.0271969
Q9EQ80	NIF3-like protein 1	Nif3l1	6.9045	5.88774	2.81568	5.20264	0.0267938
P47856	Glutamine--fructose-6-phosphate aminotransferase [isomerizing] 1	Gfpt1	4.43208	5.19351	5.9614	5.19566	0.000684213
Q69Z38	Inactive tyrosine-protein kinase PEAK1	Peak1	5.24374	5.64947	4.69133	5.19485	0.000111894
Q8BMJ2	Leucine--tRNA ligase, cytoplasmic	Lars1	3.10965	6.48312	5.97054	5.18777	0.0162638
Q9D0K2	Succinyl-CoA:3-ketoacid coenzyme A transferase 1, mitochondrial	Oxct1	7.9445	4.56099	3.0388	5.18143	0.0448201
P10852	Amino acid transporter heavy chain SLC3A2	Slc3a2	5.17885	5.19469	5.03522	5.13625	1.3554e-07
Q9Z0X1	Apoptosis-inducing factor 1, mitochondrial	Aifm1	6.75149	5.74383	2.88432	5.12655	0.0235271
Q9QXK3	Coatomer subunit gamma-2	Copg2	4.06229	6.58498	4.71557	5.12095	0.00550078
Q9QUH0	Glutaredoxin-1	Glrx	7.20525	3.90449	4.22218	5.11064	0.0173939
Q6PE01	U5 small nuclear ribonucleoprotein 40 kDa protein	Snrnp40	2.86207	7.26189	5.1954	5.10645	0.0319409
Q3UMY5	Echinoderm microtubule-associated protein-like 4	Eml4	3.69305	6.43929	5.17992	5.10409	0.00664754
Q9CSH3	Exosome complex exonuclease RRP44	Dis3	3.89954	6.303	5.09022	5.09758	0.00411419
O70310	Glycylpeptide N-tetradecanoyltransferase 1	Nmt1	4.08393	5.681	5.4973	5.08741	0.00126196
Q6PGH1	Protein BUD31 homolog	Bud31	2.77525	6.1016	6.31738	5.06474	0.0238943
Q04750	DNA topoisomerase 1	Top1	7.5169	4.16868	3.48402	5.05653	0.0312057
Q9WVJ2	26S proteasome non-ATPase regulatory subunit 13	Psmd13	4.96539	6.44588	3.74284	5.05137	0.00658727
B2RY56	RNA-binding protein 25	Rbm25	5.1016	4.72712	5.32164	5.05012	1.99804e-05
O70492	Sorting nexin-3	Snx3	4.39603	5.91029	4.82273	5.04302	0.000855213
Q9CWW6	Peptidyl-prolyl cis-trans isomerase NIMA-interacting 4	Pin4	6.24507	6.44955	2.41522	5.03661	0.0370531
P22892	AP-1 complex subunit gamma-1	Ap1g1	4.73235	6.97307	3.33696	5.01413	0.0192648
Q80XI4	Phosphatidylinositol 5-phosphate 4-kinase type-2 beta	Pip4k2b	6.30207	2.83342	5.90495	5.01348	0.0215463
P47754	F-actin-capping protein subunit alpha-2	Capza2	5.5346	6.25251	3.24776	5.01162	0.0114392
Q9D8N0	Elongation factor 1-gamma	Eef1g	4.82295	6.18787	3.993	5.00127	0.00333446
P14685	26S proteasome non-ATPase regulatory subunit 3	Psmd3	4.81986	5.296	4.88271	4.99952	1.15566e-05
Q64442	Sorbitol dehydrogenase	Sord	3.23519	7.70434	4.05086	4.9968	0.043736
P61967	AP-1 complex subunit sigma-1A	Ap1s1	4.58663	4.18275	6.16199	4.97712	0.002751
Q8BJU0	Small glutamine-rich tetratricopeptide repeat-containing protein alpha	Sgta	3.52179	5.83616	5.56683	4.97493	0.00554387
P17182	Alpha-enolase	Eno1	5.59933	6.08241	3.22597	4.96924	0.0108507
Q8BJ71	Nuclear pore complex protein Nup93	Nup93	4.25678	5.75825	4.88349	4.96617	0.000805602
O35841	Apoptosis inhibitor 5	Api5	5.97499	4.5509	4.34956	4.95848	0.00150236
P28474	Alcohol dehydrogenase class-3	Adh5	4.13565	5.99158	4.67743	4.93489	0.00203383
Q99LS3	Phosphoserine phosphatase	Psph	4.52906	6.40403	3.85763	4.93024	0.00670698
Q8BWZ3	N-alpha-acetyltransferase 25, NatB auxiliary subunit	Naa25	3.41985	6.69708	4.66201	4.92631	0.0147288
Q6PGC1	ATP-dependent RNA helicase DHX29	Dhx29	3.06598	4.83133	6.8395	4.91227	0.0229823
P63085	Mitogen-activated protein kinase 1	Mapk1	5.60458	5.52689	3.54353	4.89167	0.00447785
Q60597	2-oxoglutarate dehydrogenase complex component E1	Ogdh	3.08091	4.60574	6.93668	4.87444	0.0259169
Q920A5	Retinoid-inducible serine carboxypeptidase	Scpep1	5.43849	5.69477	3.48361	4.87229	0.00517181
Q6DFW4	Nucleolar protein 58	Nop58	6.34998	5.48968	2.77264	4.87077	0.0229516
Q8VIJ6	Splicing factor, proline- and glutamine-rich	Sfpq	3.43514	6.74784	4.35852	4.84717	0.0175742
Q8VHI3	GDP-fucose protein O-fucosyltransferase 2	Pofut2	5.27552	3.87727	5.34165	4.83148	0.00130874
Q61316	Heat shock 70 kDa protein 4	Hspa4	4.99331	5.84212	3.64107	4.8255	0.00395712
P97311	DNA replication licensing factor MCM6	Mcm6	3.61447	6.01826	4.78384	4.80552	0.00538632
P62858	Small ribosomal subunit protein eS28	Rps28	4.26628	6.66388	3.48497	4.80504	0.0164212
Q8BWY3	Eukaryotic peptide chain release factor subunit 1	Etf1	4.46846	5.90421	4.03363	4.8021	0.00254308
O08759	Ubiquitin-protein ligase E3A	Ube3a	3.43972	7.13085	3.83439	4.80165	0.0314104
Q8BP40	Lysophosphatidic acid phosphatase type 6	Acp6	4.27522	5.17493	4.88883	4.77966	0.000141186
P05064	Fructose-bisphosphate aldolase A	Aldoa	6.53227	5.39953	2.40481	4.77887	0.0373243
Q9Z1Q9	Valine--tRNA ligase	Vars1	4.4849	5.6664	4.18322	4.77817	0.00112546
P01900	H-2 class I histocompatibility antigen, D-D alpha chain	H2-D1	5.15552	6.09287	3.07355	4.77398	0.0133721
P32233	Developmentally-regulated GTP-binding protein 1	Drg1	5.5436	5.70437	3.0733	4.77376	0.011405
Q3TW96	UDP-N-acetylhexosamine pyrophosphorylase-like protein 1	Uap1l1	3.94834	5.60514	4.75223	4.76857	0.00140331
Q8CGY8	UDP-N-acetylglucosamine--peptide N-acetylglucosaminyltransferase 110 kDa subunit	Ogt	3.50109	6.16077	4.61946	4.76044	0.00817667
Q9EQH3	Vacuolar protein sorting-associated protein 35	Vps35	3.27674	5.89133	5.11241	4.76016	0.00833013
O08599	Syntaxin-binding protein 1	Stxbp1	4.6261	5.20401	4.41273	4.74761	9.24775e-05
Q91VU7	Pseudouridylate synthase 7 homolog	Pus7	3.22807	5.05861	5.9077	4.73146	0.00917512
Q8QZY1	Eukaryotic translation initiation factor 3 subunit L	Eif3l	5.87333	6.23489	2.06896	4.72573	0.0490063
P70699	Lysosomal alpha-glucosidase	Gaa	6.2949	3.87302	4.00092	4.72295	0.00909407
Q63844	Mitogen-activated protein kinase 3	Mapk3	4.593	5.96435	3.58874	4.71536	0.00570633
Q9ESY9	Gamma-interferon-inducible lysosomal thiol reductase	Ifi30	4.6185	4.30406	5.20861	4.71039	0.000151243
Q9CQW1	Synaptobrevin homolog YKT6	Ykt6	2.76814	6.39408	4.96228	4.70817	0.0245199
P55264	Adenosine kinase	Adk	4.32905	5.0758	4.6704	4.69175	6.8525e-05
Q9Z0S1	3'(2'),5'-bisphosphate nucleotidase 1	Bpnt1	6.75717	4.10492	3.18627	4.68279	0.0262921
O09106	Histone deacetylase 1	Hdac1	5.52797	5.17137	3.33148	4.67694	0.00568159
Q9JKB1	Ubiquitin carboxyl-terminal hydrolase isozyme L3	Uchl3	4.25857	4.0786	5.69019	4.67579	0.00196241
O55142	Large ribosomal subunit protein eL33	Rpl35a	5.02651	4.96156	4.01692	4.66833	0.000356354
Q3THK7	GMP synthase [glutamine-hydrolyzing]	Gmps	4.91676	5.69349	3.38257	4.66427	0.00570355
Q8BFY9	Transportin-1	Tnpo1	3.233	5.72413	5.03526	4.66413	0.00785244
Q3TXS7	26S proteasome non-ATPase regulatory subunit 1	Psmd1	3.99641	6.43813	3.52911	4.65455	0.0154515
Q99LI7	Cleavage stimulation factor subunit 3	Cstf3	5.30807	4.97997	3.6745	4.65418	0.00184909
Q8K1M6-3	Isoform 3 of Dynamin-1-like protein	Dnm1l	3.78412	4.74625	5.41429	4.64822	0.00152256
P02468	Laminin subunit gamma-1	Lamc1	5.40396	5.1604	3.37908	4.64781	0.00463631
Q6P4T2	U5 small nuclear ribonucleoprotein 200 kDa helicase	Snrnp200	4.85709	5.4581	3.62738	4.64752	0.00248377
P12382	ATP-dependent 6-phosphofructokinase, liver type	Pfkl	5.11409	5.08244	3.73399	4.64351	0.0013174
Q9CY58	SERPINE1 mRNA-binding protein 1	Serbp1	4.52225	4.74832	N/A	4.63529	2.73976e-05
Q6Q899	Antiviral innate immune response receptor RIG-I	Rigi	4.63899	6.00306	3.25658	4.63288	0.0101676
P11103	Poly [ADP-ribose] polymerase 1	Parp1	5.00841	4.83264	4.05393	4.63166	0.000244491
P70670	Nascent polypeptide-associated complex subunit alpha, muscle-specific form	Naca	6.53703	4.25619	3.10031	4.63118	0.0228302
Q9CY64	Biliverdin reductase A	Blvra	3.22655	6.17128	4.47795	4.62526	0.0131712
Q9D0F9	Phosphoglucomutase-1	Pgm1	6.41006	4.86706	2.57607	4.61773	0.0314303
P97467	Peptidyl-glycine alpha-amidating monooxygenase	Pam	5.91292	3.56793	4.37191	4.61759	0.00626233
P12032	Metalloproteinase inhibitor 1	Timp1	N/A	5.55272	3.64921	4.60097	0.0147673
O70194	Eukaryotic translation initiation factor 3 subunit D	Eif3d	3.96076	5.19638	4.6443	4.60048	0.000545949
Q61171	Peroxiredoxin-2	Prdx2	3.70287	6.66394	3.42977	4.59886	0.0254599
Q9JMH6	Thioredoxin reductase 1, cytoplasmic	Txnrd1	5.65253	6.05689	2.06132	4.59025	0.0474737
Q07797	Galectin-3-binding protein	Lgals3bp	6.16196	5.06218	2.54158	4.58857	0.0286012
Q61753	D-3-phosphoglycerate dehydrogenase	Phgdh	5.46436	4.95378	3.26017	4.55944	0.00591199
P61979	Heterogeneous nuclear ribonucleoprotein K	Hnrnpk	3.56438	6.91844	3.15163	4.54482	0.041067
Q9D662	Protein transport protein Sec23B	Sec23b	5.50194	4.37832	3.68302	4.52109	0.0026629
Q3U1J4	DNA damage-binding protein 1	Ddb1	4.67078	5.28477	3.57596	4.5105	0.00216372
O08810	116 kDa U5 small nuclear ribonucleoprotein component	Eftud2	5.44259	3.98901	4.04848	4.49336	0.00181961
Q11136	Xaa-Pro dipeptidase	Pepd	4.51383	4.41543	4.55063	4.4933	1.06772e-07
Q99MD9	Nuclear autoantigenic sperm protein	Nasp	4.09013	5.35999	4.02957	4.49323	0.00129053
Q9JM90	Signal-transducing adaptor protein 1	Stap1	3.91325	5.96158	3.60441	4.49308	0.00915356
P70296	Phosphatidylethanolamine-binding protein 1	Pebp1	6.3011	4.23541	2.94216	4.49289	0.0233568
P51150	Ras-related protein Rab-7a	Rab7a	4.39731	4.49791	4.56826	4.48783	2.45149e-07
O35955	Proteasome subunit beta type-10	Psmb10	3.41107	6.74699	3.29547	4.48451	0.0369703
Q9Z1Z0	General vesicular transport factor p115	Uso1	3.83854	5.65355	3.95165	4.48124	0.00405308
P46737	Lys-63-specific deubiquitinase BRCC36	Brcc3	4.34534	5.45819	3.63279	4.47877	0.00280978
Q8BTM8	Filamin-A	Flna	4.26683	5.54499	3.58648	4.4661	0.00379461
Q60692	Proteasome subunit beta type-6	Psmb6	3.89229	6.59701	2.82415	4.43782	0.0375882
Q8CFI7	DNA-directed RNA polymerase II subunit RPB2	Polr2b	3.68996	5.66463	3.95268	4.43576	0.00515818
Q9DCL9	Bifunctional phosphoribosylaminoimidazole carboxylase/phosphoribosylaminoimidazole succinocarboxamide synthetase	Paics	4.74033	4.38164	4.17974	4.4339	3.06888e-05
Q8BGS2	BolA-like protein 2	Bola2	4.76952	4.23394	4.27994	4.4278	3.68726e-05
Q9DCD0	6-phosphogluconate dehydrogenase, decarboxylating	Pgd	4.02451	4.79357	4.46473	4.4276	0.000104133
O09043	Napsin-A	Napsa	3.47631	4.03068	5.76867	4.42522	0.00770432
Q99LP6	GrpE protein homolog 1, mitochondrial	Grpel1	3.49985	6.02241	3.74463	4.42229	0.0130435
P61161	Actin-related protein 2	Actr2	4.87994	5.59432	2.76055	4.41161	0.0160042
Q8BY71	Histone acetyltransferase type B catalytic subunit	Hat1	4.4548	4.85752	3.89176	4.40136	0.000263765
Q91WQ3	Tyrosine--tRNA ligase, cytoplasmic	Yars1	3.66019	6.53745	3.0048	4.40082	0.035031
O35737	Heterogeneous nuclear ribonucleoprotein H	Hnrnph1	3.41521	4.70666	5.05913	4.39367	0.00245471
O55135	Eukaryotic translation initiation factor 6	Eif6	3.39614	5.48683	4.27872	4.38723	0.00502518
O08528	Hexokinase-2	Hk2	4.63721	5.31266	3.201	4.38362	0.00556358
P62889	Large ribosomal subunit protein eL30	Rpl30	4.61026	3.88767	4.64419	4.38071	0.000164291
Q9JKR6	Hypoxia up-regulated protein 1	Hyou1	6.56943	4.02234	2.54802	4.37993	0.0451226
Q8VDN2	Sodium/potassium-transporting ATPase subunit alpha-1	Atp1a1	3.87895	5.72803	3.47218	4.35972	0.00840009
Q61990	Poly(rC)-binding protein 2	Pcbp2	6.23883	4.42785	2.40877	4.35849	0.0385496
P60710	Actin, cytoplasmic 1	Actb	5.2357	4.3157	3.51906	4.35682	0.00248643
Q922F4	Tubulin beta-6 chain	Tubb6	4.45937	5.58724	3.01092	4.35251	0.0108544
Q7TMR0	Lysosomal Pro-X carboxypeptidase	Prcp	6.17468	4.6162	2.24975	4.34688	0.0426745
P62320	Small nuclear ribonucleoprotein Sm D3	Snrpd3	6.53882	2.67807	3.80872	4.34187	0.0434052
P68372	Tubulin beta-4B chain	Tubb4b	3.95413	4.88984	4.16624	4.33674	0.000297131
Q99020	Heterogeneous nuclear ribonucleoprotein A/B	Hnrnpab	4.7572	6.00457	2.24425	4.33534	0.0393103
P47915	Large ribosomal subunit protein eL29	Rpl29	4.34441	4.32314	N/A	4.33377	2.96496e-08
Q8CIG8	Protein arginine N-methyltransferase 5	Prmt5	3.86841	5.07166	4.04338	4.32782	0.000893788
P47753	F-actin-capping protein subunit alpha-1	Capza1	3.43833	5.47217	4.06747	4.32599	0.00521621
Q00PI9	Heterogeneous nuclear ribonucleoprotein U-like protein 2	Hnrnpul2	4.12204	4.17868	4.6636	4.32144	4.22503e-05
Q9Z2X1	Heterogeneous nuclear ribonucleoprotein F	Hnrnpf	4.19358	5.48511	3.2821	4.32026	0.0065376
Q61792	LIM and SH3 domain protein 1	Lasp1	5.02843	5.35111	2.57967	4.31974	0.0192033
P05202	Aspartate aminotransferase, mitochondrial	Got2	6.15355	3.77499	3.03	4.31951	0.024356
P45376	Aldo-keto reductase family 1 member B1	Akr1b1	4.47371	6.14452	2.3388	4.31901	0.0394098
Q80VA0	N-acetylgalactosaminyltransferase 7	Galnt7	6.51201	2.97859	3.41604	4.30221	0.0411701
Q8VDM4	26S proteasome non-ATPase regulatory subunit 2	Psmd2	3.89033	4.95986	4.05295	4.30105	0.000579527
Q9R0X4	Acyl-coenzyme A thioesterase 9, mitochondrial	Acot9	3.83339	4.2413	4.80157	4.29209	0.000302077
Q9CZU3	Exosome RNA helicase MTR4	Mtrex	3.59965	5.23696	3.94958	4.26206	0.00280435
O35855	Branched-chain-amino-acid aminotransferase, mitochondrial	Bcat2	4.70174	3.19532	4.86961	4.25556	0.00361972
P23198	Chromobox protein homolog 3	Cbx3	2.8629	4.99844	4.89961	4.25365	0.00948248
P47791	Glutathione reductase, mitochondrial	Gsr	4.30854	4.14392	4.30675	4.25307	4.74501e-07
P49717	DNA replication licensing factor MCM4	Mcm4	3.05587	4.73204	4.9636	4.2505	0.00566165
Q8VBW6	NEDD8-activating enzyme E1 regulatory subunit	Nae1	2.74981	6.32508	3.66599	4.24696	0.0388439
Q91W90	Thioredoxin domain-containing protein 5	Txndc5	4.52083	3.97164	N/A	4.24623	0.000544902
Q921V5	Alpha-1,6-mannosyl-glycoprotein 2-beta-N-acetylglucosaminyltransferase	Mgat2	5.66898	3.88146	3.17138	4.24061	0.0120491
O09131	Glutathione S-transferase omega-1	Gsto1	4.38575	5.287	3.04424	4.239	0.00764585
P70168	Importin subunit beta-1	Kpnb1	4.46655	4.64086	3.59202	4.23314	0.000569941
Q9D0E1	Heterogeneous nuclear ribonucleoprotein M	Hnrnpm	4.16168	4.50739	4.0085	4.22586	2.58984e-05
P11983	T-complex protein 1 subunit alpha	Tcp1	4.15899	4.4764	4.03563	4.22367	1.6325e-05
Q8BWP8	Beta-1,4-glucuronyltransferase 1	B4gat1	6.04064	4.20444	2.41829	4.22113	0.0369205
Q5FWK3	Rho GTPase-activating protein 1	Arhgap1	2.98752	5.27612	4.39552	4.21972	0.00845576
Q922B2	Aspartate--tRNA ligase, cytoplasmic	Dars1	4.03975	4.52758	4.08279	4.21671	3.26205e-05
Q8BP47	Asparagine--tRNA ligase, cytoplasmic	NARS1	4.03914	4.56079	4.04943	4.21645	4.83563e-05
Q80SW1	S-adenosylhomocysteine hydrolase-like protein 1	Ahcyl1	3.21135	5.51034	3.918	4.21323	0.00912985
Q8VDD5	Myosin-9	Myh9	4.69812	4.45845	3.47898	4.21185	0.000998843
Q8C1A5	Thimet oligopeptidase	Thop1	4.28029	3.82694	4.50036	4.20253	8.59039e-05
P35979	Large ribosomal subunit protein uL11	Rpl12	5.86731	4.69442	2.02198	4.19457	0.0484363
P29351	Tyrosine-protein phosphatase non-receptor type 6	Ptpn6	3.70864	5.816	3.02882	4.18449	0.0191788
Q3UYV9	Nuclear cap-binding protein subunit 1	Ncbp1	3.672	5.44642	3.43362	4.18401	0.00741326
P35441	Thrombospondin-1	Thbs1	6.12648	2.58678	3.83235	4.18187	0.0373168
P17439	Lysosomal acid glucosylceramidase	Gba1	5.57587	3.47405	3.48943	4.17978	0.0103766
Q9EPL8	Importin-7	Ipo7	4.53191	4.91814	3.06253	4.17086	0.00496174
P26041	Moesin	Msn	4.48781	5.16084	2.80227	4.15031	0.010897
Q9CVB6	Actin-related protein 2/3 complex subunit 2	Arpc2	4.43616	5.06154	2.95	4.14924	0.00733828
Q8CIE6	Coatomer subunit alpha	Copa	3.83285	4.68118	3.91354	4.14252	0.000312979
O88685	26S proteasome regulatory subunit 6A	Psmc3	3.79387	6.14669	2.47688	4.13915	0.0430451
P62259	14-3-3 protein epsilon	Ywhae	3.40165	5.16615	3.74374	4.10385	0.00454925
Q505F5	Leucine-rich repeat-containing protein 47	Lrrc47	3.33995	3.85997	5.10368	4.1012	0.00406067
Q7TPR4	Alpha-actinin-1	Actn1	3.75863	4.23775	4.28715	4.09451	5.17703e-05
O88342	WD repeat-containing protein 1	Wdr1	3.92326	5.00741	3.35192	4.0942	0.00310835
P62141	Serine/threonine-protein phosphatase PP1-beta catalytic subunit	Ppp1cb	3.73279	5.81892	2.72817	4.09329	0.0273203
Q07113	Cation-independent mannose-6-phosphate receptor	Igf2r	3.24997	4.29439	4.69674	4.08037	0.00203007
Q9WU78	Programmed cell death 6-interacting protein	Pdcd6ip	4.99315	3.64247	3.60261	4.07941	0.00252803
P47738	Aldehyde dehydrogenase, mitochondrial	Aldh2	4.5865	5.16949	2.47964	4.07854	0.0196345
P62196	26S proteasome regulatory subunit 8	Psmc5	3.74456	4.52705	3.95905	4.07689	0.000191393
P10518	Delta-aminolevulinic acid dehydratase	Alad	4.45958	3.87213	3.88821	4.07331	9.12747e-05
Q9DBG3	AP-2 complex subunit beta	Ap2b1	4.33706	5.17804	2.68212	4.06574	0.0139017
P49312	Heterogeneous nuclear ribonucleoprotein A1	Hnrnpa1	4.32861	5.7505	2.11645	4.06519	0.0441585
P08113	Endoplasmin	Hsp90b1	4.6543	4.67611	2.86482	4.06508	0.00694823
P63028	Translationally-controlled tumor protein	Tpt1	3.1399	5.83701	3.19898	4.05863	0.0263138
Q8C1B7	Septin-11	Septin11	3.7284	4.87077	3.57064	4.0566	0.00172363
O70435	Proteasome subunit alpha type-3	Psma3	4.63706	4.83438	2.6793	4.05025	0.0113818
Q9CZ30	Obg-like ATPase 1	Ola1	4.04453	5.23572	2.85277	4.04434	0.0114612
O09172	Glutamate--cysteine ligase regulatory subunit	Gclm	2.72246	3.22145	6.18055	4.04149	0.0479102
Q9ER72	Cysteine--tRNA ligase, cytoplasmic	Cars1	4.22606	4.99417	2.90373	4.04132	0.00758777
Q9WUA2	Phenylalanine--tRNA ligase beta subunit	Farsb	2.82783	4.66876	4.62208	4.03956	0.007408
Q9D0R8	Protein LSM12	Lsm12	3.29892	3.76813	5.03958	4.03554	0.00429151
Q8BJW6	Eukaryotic translation initiation factor 2A	Eif2a	3.81012	5.24657	3.04742	4.0347	0.00925891
Q9Z2U1	Proteasome subunit alpha type-5	Psma5	3.34648	4.55334	4.20118	4.03367	0.0010666
P68040	Small ribosomal subunit protein RACK1	Rack1	3.76451	5.35083	2.97198	4.02911	0.0123364
Q61035	Histidine--tRNA ligase, cytoplasmic	Hars1	4.02195	5.41859	2.63867	4.0264	0.0195838
P19096	Fatty acid synthase	Fasn	3.51678	4.99909	3.51993	4.01193	0.00364908
P23116	Eukaryotic translation initiation factor 3 subunit A	Eif3a	4.45771	4.08511	3.46202	4.00161	0.000494732
Q921M7	CYFIP-related Rac1 interactor B	Cyrib	4.26103	4.92487	2.7993	3.99507	0.00883747
P46460	Vesicle-fusing ATPase	Nsf	2.1653	5.44428	4.36211	3.99056	0.0362122
Q9QUN7	Toll-like receptor 2	Tlr2	5.16252	2.64972	4.14431	3.98551	0.0149587
P47757-2	Isoform 2 of F-actin-capping protein subunit beta	Capzb	5.30397	4.44449	2.20432	3.98426	0.0319742
O55131	Septin-7	Septin7	4.22896	5.6752	2.04572	3.98329	0.0474418
Q9JHI7	Exosome complex component RRP45	Exosc9	3.22413	4.49739	4.22177	3.9811	0.00152464
Q9DB34	Charged multivesicular body protein 2a	Chmp2a	4.28182	5.65368	2.00598	3.9805	0.0487149
Q9D8W5	26S proteasome non-ATPase regulatory subunit 12	Psmd12	3.49577	5.87507	2.56469	3.97851	0.0390896
P25206	DNA replication licensing factor MCM3	Mcm3	3.33161	4.65512	3.92678	3.97117	0.00148368
P09581	Macrophage colony-stimulating factor 1 receptor	Csf1r	5.36	4.01736	2.50097	3.95945	0.023094
Q8VEK3	Heterogeneous nuclear ribonucleoprotein U	Hnrnpu	4.9865	4.14368	2.7414	3.9572	0.0106881
Q9WV80	Sorting nexin-1	Snx1	2.63709	5.20363	4.02301	3.95458	0.0163519
P40336	Vacuolar protein sorting-associated protein 26A	Vps26a	4.65055	4.35018	2.81762	3.93945	0.00661113
Q91YR9	Prostaglandin reductase 1	Ptgr1	3.35025	3.25102	5.20231	3.93452	0.00984652
Q9DBR1	5'-3' exoribonuclease 2	Xrn2	3.82105	4.62629	3.34656	3.9313	0.00142412
P80316	T-complex protein 1 subunit epsilon	Cct5	3.3684	4.636	3.78894	3.93111	0.0014136
P47962	Large ribosomal subunit protein uL18	Rpl5	4.40415	4.27064	3.11015	3.92832	0.00204942
Q9R0E1	Multifunctional procollagen lysine hydroxylase and glycosyltransferase LH3	Plod3	3.9641	4.58237	3.20238	3.91628	0.00186525
Q8JZQ9	Eukaryotic translation initiation factor 3 subunit B	Eif3b	3.45481	5.08806	3.20098	3.91462	0.00787651
Q9D0I8	mRNA turnover protein 4 homolog	Mrto4	5.29199	3.63549	2.77885	3.90211	0.0170401
Q9CPU0	Lactoylglutathione lyase	Glo1	4.84573	3.57888	3.2267	3.88377	0.00421691
Q61881	DNA replication licensing factor MCM7	Mcm7	3.36998	3.87954	4.39033	3.87995	0.000613133
P41241	Tyrosine-protein kinase CSK	Csk	2.061	5.26749	4.30227	3.87692	0.0388138
Q64674	Spermidine synthase	Srm	4.00217	4.55083	3.06493	3.87264	0.00269714
P26043	Radixin	Rdx	3.6546	4.3964	3.54471	3.86524	0.000430318
P63038	60 kDa heat shock protein, mitochondrial	Hspd1	4.0121	5.15606	2.33894	3.8357	0.0256625
Q8C0C7	Phenylalanine--tRNA ligase alpha subunit	Farsa	3.70826	5.25905	2.52659	3.8313	0.0231978
P25911	Tyrosine-protein kinase Lyn	Lyn	3.08326	3.20963	5.19155	3.82815	0.0143447
Q9WTX5	S-phase kinase-associated protein 1	Skp1	2.30625	4.67579	4.47357	3.81854	0.0205377
Q3TWW8	Serine/arginine-rich splicing factor 6	Srsf6	3.24498	3.75094	4.44736	3.81443	0.00127788
Q00623	Apolipoprotein A-I	Apoa1	5.70683	2.75274	2.98313	3.81424	0.0412823
P52480	Pyruvate kinase PKM	Pkm	4.88665	4.40967	2.12633	3.80755	0.0300468
Q9JHW2	Omega-amidase NIT2	Nit2	4.81103	4.27952	2.3311	3.80722	0.0204049
Q6WVG3	BTB/POZ domain-containing protein KCTD12	Kctd12	3.3421	4.16256	3.91381	3.80616	0.000320575
P63005	Platelet-activating factor acetylhydrolase IB subunit beta	Pafah1b1	4.45005	3.62666	3.3416	3.8061	0.00107752
Q8R1F9	Ribonuclease P protein subunit p40	Rpp40	N/A	3.69953	3.91163	3.80558	4.91779e-05
Q8BSY0	Aspartyl/asparaginyl beta-hydroxylase	Asph	3.15946	4.28385	3.95132	3.79821	0.00110384
Q8R081	Heterogeneous nuclear ribonucleoprotein L	Hnrnpl	4.78645	4.38912	2.19215	3.78924	0.0258784
Q99PV0	Pre-mRNA-processing-splicing factor 8	Prpf8	3.87335	4.09529	3.38912	3.78592	0.000181363
P28352	DNA-(apurinic or apyrimidinic site) endonuclease	Apex1	4.31104	5.05254	1.97644	3.78001	0.0399639
P35700	Peroxiredoxin-1	Prdx1	4.29024	3.92456	3.11862	3.77781	0.00130745
P70698	CTP synthase 1	Ctps1	3.25925	4.46682	3.5978	3.77462	0.00151926
O08749	Dihydrolipoyl dehydrogenase, mitochondrial	Dld	4.54784	4.96427	1.7894	3.76717	0.0499294
O55029	Coatomer subunit beta'	Copb2	3.69596	4.23988	3.36248	3.76611	0.000414248
P53810	Phosphatidylinositol transfer protein alpha isoform	Pitpna	4.10444	4.02443	3.16352	3.76413	0.000782852
O70133	ATP-dependent RNA helicase A	Dhx9	4.07675	4.0189	3.19526	3.76364	0.000630281
P62900	Large ribosomal subunit protein eL31	Rpl31	4.27311	5.01634	1.9907	3.76005	0.0387065
Q9JK81	MYG1 exonuclease	Myg1	2.34472	3.85999	5.06395	3.75622	0.0248158
P42932	T-complex protein 1 subunit theta	Cct8	4.28212	4.33721	2.63571	3.75168	0.00787582
Q91W50	Cold shock domain-containing protein E1	Csde1	2.1881	5.44395	3.61623	3.74943	0.0433311
Q64281-2	Isoform 2 of Leukocyte immunoglobulin-like receptor subfamily B member 4A	Lilrb4a	3.59507	4.29558	3.32671	3.73912	0.000689697
O88947	Coagulation factor X	F10	4.37913	2.21482	4.62107	3.73834	0.0231732
P06800	Receptor-type tyrosine-protein phosphatase C	Ptprc	3.27907	3.18229	4.71366	3.725	0.00531493
Q3THS6	S-adenosylmethionine synthase isoform type-2	Mat2a	3.20728	4.73751	3.19918	3.71466	0.00605457
O09126	Semaphorin-4D	Sema4d	4.43547	3.54318	3.16293	3.71386	0.00197621
Q9CZ44	NSFL1 cofactor p47	Nsfl1c	3.5281	4.51184	3.10164	3.71386	0.00289086
P20108	Thioredoxin-dependent peroxide reductase, mitochondrial	Prdx3	4.56991	4.2699	2.25296	3.69759	0.0206888
Q9CPP0	Nucleoplasmin-3	Npm3	5.20332	1.92973	3.95345	3.6955	0.0475298
O70145	Neutrophil cytosol factor 2	Ncf2	2.42871	5.37424	3.28164	3.69486	0.0369428
Q62318	Transcription intermediary factor 1-beta	Trim28	3.39536	5.28088	2.38833	3.68819	0.0338259
O08795	Glucosidase 2 subunit beta	Prkcsh	4.02318	3.43486	3.55679	3.67161	0.000118088
Q9JM76	Actin-related protein 2/3 complex subunit 3	Arpc3	4.28764	4.60209	2.10195	3.66389	0.0275758
O08583	THO complex subunit 4	Alyref	5.30572	3.68357	1.99256	3.66062	0.0497353
Q8JZK9	Hydroxymethylglutaryl-CoA synthase, cytoplasmic	Hmgcs1	2.1165	5.04221	3.82126	3.65999	0.0350084
Q9CZD3	Glycine--tRNA ligase	Gars1	3.63702	5.30902	2.0179	3.65465	0.0491085
P04117	Fatty acid-binding protein, adipocyte	Fabp4	3.87187	4.80304	2.28787	3.65426	0.0224507
P61971	Nuclear transport factor 2	Nutf2	2.32853	4.18272	4.41837	3.64321	0.0161338
P97351	Small ribosomal subunit protein eS1	Rps3a	4.42927	4.17086	2.32504	3.64172	0.0163033
Q62093	Serine/arginine-rich splicing factor 2	Srsf2	3.58758	3.62237	3.70962	3.63986	2.14193e-07
Q8VDW0	ATP-dependent RNA helicase DDX39A	Ddx39a	3.87392	4.40868	2.63209	3.63823	0.00741922
Q9JII6	Aldo-keto reductase family 1 member A1	Akr1a1	3.63792	3.28684	3.98076	3.63517	0.000192879
P68433	Histone H3.1	H3c1	3.94047	3.9585	2.9914	3.63013	0.00118597
Q9Z2X8	Kelch-like ECH-associated protein 1	Keap1	2.14756	4.52964	4.18694	3.62138	0.0243264
Q3TRM8	Hexokinase-3	Hk3	4.13628	4.54499	2.15091	3.61073	0.0242096
Q8BHG1	Nardilysin	Nrdc	3.55248	4.12369	3.13119	3.60245	0.000826418
P58058	NAD kinase	Nadk	3.12623	3.40159	4.27784	3.60189	0.00169599
Q99KP6	Pre-mRNA-processing factor 19	Prpf19	4.70737	3.34208	2.75352	3.60099	0.0108675
Q9WUP7	Ubiquitin carboxyl-terminal hydrolase isozyme L5	Uchl5	2.51554	4.58092	3.69038	3.59561	0.0122555
Q8R180	ERO1-like protein alpha	Ero1a	4.05285	3.65093	3.08124	3.59501	0.000773373
P50580	Proliferation-associated protein 2G4	Pa2g4	3.27704	5.3398	2.1681	3.59498	0.0491898
E9Q555	E3 ubiquitin-protein ligase RNF213	Rnf213	2.13787	5.00265	3.63124	3.59059	0.0351306
Q6ZQ38	Cullin-associated NEDD8-dissociated protein 1	Cand1	3.23647	4.41508	3.11091	3.58749	0.00338276
P59999	Actin-related protein 2/3 complex subunit 4	Arpc4	2.58251	3.92308	4.24581	3.5838	0.0071113
P13864	DNA (cytosine-5)-methyltransferase 1	Dnmt1	2.4639	4.76468	3.51482	3.58113	0.0178205
Q9R1T2	SUMO-activating enzyme subunit 1	Sae1	2.97487	4.31041	3.45737	3.58088	0.00271538
P50518	V-type proton ATPase subunit E 1	Atp6v1e1	4.4659	2.61283	3.64763	3.57545	0.00862552
P63017	Heat shock cognate 71 kDa protein	Hspa8	3.32456	4.15518	3.24446	3.57473	0.000902625
Q8R366	Immunoglobulin superfamily member 8	Igsf8	4.50081	3.46015	2.75201	3.57099	0.00716886
Q9DCC4	Pyrroline-5-carboxylate reductase 3	Pycr3	4.26915	4.32285	2.11903	3.57034	0.0239855
Q8VCT3	Aminopeptidase B	Rnpep	3.39528	4.5058	2.80383	3.5683	0.006753
Q9DBC3	Cap-specific mRNA (nucleoside-2'-O-)-methyltransferase 1	Cmtr1	1.77111	4.35241	4.57123	3.56492	0.0462706
O70503	Very-long-chain 3-oxoacyl-CoA reductase	Hsd17b12	2.53002	3.59482	4.55795	3.56093	0.0119425
Q922Q9	Chitinase domain-containing protein 1	Chid1	3.97478	3.14502	N/A	3.5599	0.00369228
Q9R1P3	Proteasome subunit beta type-2	Psmb2	4.34545	3.51369	2.80254	3.5539	0.00459874
Q9Z1B5	Mitotic spindle assembly checkpoint protein MAD2A	Mad2l1	2.66603	4.21619	3.76819	3.55014	0.00520157
Q9CZH3	Proteasome assembly chaperone 3	Psmg3	2.82366	4.25954	N/A	3.5416	0.0177094
Q07813	Apoptosis regulator BAX	Bax	4.32409	4.42793	1.84963	3.53389	0.0396669
P24288	Branched-chain-amino-acid aminotransferase, cytosolic	Bcat1	4.22716	4.0443	2.32358	3.53168	0.0139715
Q11011	Puromycin-sensitive aminopeptidase	Npepps	3.69561	3.34907	3.54448	3.52972	1.46788e-05
P24547	Inosine-5'-monophosphate dehydrogenase 2	Impdh2	2.75063	5.18625	2.63505	3.52397	0.0386163
P09103	Protein disulfide-isomerase	P4hb	3.79057	4.33831	2.43862	3.5225	0.0110894
Q9JIF7	Coatomer subunit beta	Copb1	4.11515	3.38591	3.03848	3.51318	0.00137434
P80315	T-complex protein 1 subunit delta	Cct4	4.42818	3.97767	2.11351	3.50645	0.0240645
P40142	Transketolase	Tkt	3.37941	4.25769	2.8545	3.4972	0.0036523
O35405	5'-3' exonuclease PLD3	Pld3	3.99685	3.32321	3.16066	3.49357	0.000621933
Q62465	Synaptic vesicle membrane protein VAT-1 homolog	Vat1	4.83361	3.76473	1.86429	3.48754	0.0457058
Q9Z1Z2	Serine-threonine kinase receptor-associated protein	Strap	2.77437	4.075	3.58897	3.47945	0.00283356
Q60676	Serine/threonine-protein phosphatase 5	Ppp5c	3.9524	3.98278	2.49539	3.47686	0.00724916
Q5SUR0	Phosphoribosylformylglycinamidine synthase	Pfas	4.07438	3.13028	3.19351	3.46606	0.00126684
Q8CGA0	Protein phosphatase 1F	Ppm1f	2.81639	4.01552	3.56443	3.46545	0.00213374
P35951	Low-density lipoprotein receptor	Ldlr	4.01764	4.33773	2.02819	3.46119	0.0271067
Q02053	Ubiquitin-like modifier-activating enzyme 1	Uba1	3.25545	4.17849	2.92746	3.4538	0.0028058
Q9D1M0	Protein SEC13 homolog	Sec13	2.26771	4.02116	4.06785	3.45224	0.0143839
P62821	Ras-related protein Rab-1A	Rab1A	2.41493	4.82652	3.06106	3.43417	0.027853
Q00651	Integrin alpha-4	Itga4	4.11996	4.44039	1.74083	3.43373	0.0460125
Q3UMW8	Ceroid-lipofuscinosis neuronal protein 5 homolog	Cln5	3.63085	3.62847	3.03523	3.43151	0.000253268
Q05117	Tartrate-resistant acid phosphatase type 5	Acp5	4.11911	2.19613	3.97644	3.43056	0.0171144
Q9ERF3	Superkiller complex protein 8	Skic8	3.83158	3.49213	2.88943	3.40438	0.000949452
Q922R8	Protein disulfide-isomerase A6	Pdia6	3.88405	4.17502	2.14047	3.39985	0.0194742
P57780	Alpha-actinin-4	Actn4	4.01597	3.83105	2.34509	3.39737	0.0105512
P07901	Heat shock protein HSP 90-alpha	Hsp90aa1	3.28465	4.37649	2.50306	3.38807	0.0117307
Q9Z1X4	Interleukin enhancer-binding factor 3	Ilf3	3.89189	3.20336	3.04429	3.37985	0.000792043
Q9Z0N1	Eukaryotic translation initiation factor 2 subunit 3, X-linked	Eif2s3x	3.87039	4.1691	2.03924	3.35957	0.0239253
Q9WV32	Actin-related protein 2/3 complex subunit 1B	Arpc1b	2.97374	4.63699	2.45905	3.35659	0.0230492
P01887	Beta-2-microglobulin	B2m	4.29732	3.4726	2.29913	3.35635	0.0152928
Q9QZD9	Eukaryotic translation initiation factor 3 subunit I	Eif3i	2.35173	4.10807	3.59586	3.35189	0.0107397
Q9CPY7	Cytosol aminopeptidase	Lap3	3.67407	4.34319	2.02415	3.34714	0.027127
Q7TSV4	Phosphopentomutase	Pgm2	3.50276	4.22257	2.31487	3.34674	0.0134863
Q922D8	C-1-tetrahydrofolate synthase, cytoplasmic	Mthfd1	2.87961	4.71872	2.42795	3.3421	0.0287499
Q64337	Sequestosome-1	Sqstm1	2.69438	2.94371	4.38582	3.3413	0.0113247
Q9CPV4	Glyoxalase domain-containing protein 4	Glod4	3.52765	3.36909	3.12448	3.34041	3.71909e-05
Q8BK67	Protein RCC2	Rcc2	2.39014	3.49679	4.12962	3.33885	0.0100221
Q9D892	Inosine triphosphate pyrophosphatase	Itpa	2.66969	4.11051	3.21654	3.33225	0.00514381
Q9D0F3	Protein ERGIC-53	Lman1	2.20375	3.90147	3.87259	3.32594	0.0143193
Q8K297	Procollagen galactosyltransferase 1	Colgalt1	2.32948	2.91927	4.72338	3.32404	0.0320531
Q8R016	Bleomycin hydrolase	Blmh	4.4074	3.71174	1.85096	3.32336	0.0382284
P08752	Guanine nucleotide-binding protein G(i) subunit alpha-2	Gnai2	4.02984	2.89387	3.03572	3.31981	0.00290432
Q61210	Rho guanine nucleotide exchange factor 1	Arhgef1	2.44759	3.78094	3.72734	3.31863	0.00600357
P97821	Dipeptidyl peptidase 1	Ctsc	3.14661	3.90008	2.903	3.31656	0.00151646
Q9R190	Metastasis-associated protein MTA2	Mta2	2.92822	4.25038	2.71776	3.29878	0.00869548
P51855	Glutathione synthetase	Gss	3.20559	3.03933	3.64106	3.29533	0.000215099
Q6Y7W8	GRB10-interacting GYF protein 2	Gigyf2	3.93865	2.64751	N/A	3.29308	0.0175485
P99024	Tubulin beta-5 chain	Tubb5	3.18435	4.10817	2.58521	3.29258	0.00662636
Q9CXW3	Calcyclin-binding protein	Cacybp	3.52282	3.86147	2.48652	3.29027	0.00519901
Q3UPL0	Protein transport protein Sec31A	Sec31a	3.35645	3.77802	2.72774	3.28741	0.00169425
Q9CQ65	S-methyl-5'-thioadenosine phosphorylase	Mtap	2.3819	4.23211	3.24573	3.28658	0.0128682
Q9CYN9	Renin receptor	Atp6ap2	4.32255	2.98913	2.54653	3.28607	0.0128172
G3X8U3	Queuosine 5'-phosphate N-glycosylase/hydrolase	QNG1	2.59771	4.28843	2.95098	3.27904	0.0114556
P11499	Heat shock protein HSP 90-beta	Hsp90ab1	3.49516	4.16845	2.15533	3.27298	0.0184328
Q9CQ60	6-phosphogluconolactonase	Pgls	2.88942	4.37673	2.51038	3.25884	0.0165943
Q9WVG6	Histone-arginine methyltransferase CARM1	Carm1	3.20516	4.0172	2.55074	3.2577	0.00599357
Q9CPW4	Actin-related protein 2/3 complex subunit 5	Arpc5	3.20047	3.29405	3.24097	3.24517	1.27181e-07
P05201	Aspartate aminotransferase, cytoplasmic	Got1	3.69501	3.45251	2.54906	3.23219	0.00305721
Q99JI6	Ras-related protein Rap-1b	Rap1b	3.0153	3.82509	2.84893	3.22977	0.00178291
P97496	SWI/SNF complex subunit SMARCC1	Smarcc1	2.4642	2.7591	4.46032	3.22787	0.0231398
Q7TQI3	Ubiquitin thioesterase OTUB1	Otub1	2.85417	4.13505	2.68694	3.22538	0.00824684
Q9DAW6	U4/U6 small nuclear ribonucleoprotein Prp4	Prpf4	2.92892	3.27325	3.42867	3.21028	0.000116035
P47811	Mitogen-activated protein kinase 14	Mapk14	2.06353	3.72371	3.84098	3.20941	0.0183093
Q5SWU9	Acetyl-CoA carboxylase 1	Acaca	2.57006	3.95262	3.09629	3.20632	0.0054117
Q9Z2U0	Proteasome subunit alpha type-7	Psma7	4.04941	3.60295	1.96139	3.20459	0.0255186
P70460	Vasodilator-stimulated phosphoprotein	Vasp	4.05414	3.05367	2.48905	3.19895	0.00861432
Q9CWJ9	Bifunctional purine biosynthesis protein ATIC	Atic	3.27459	3.77265	2.53934	3.19553	0.00359068
P60843	Eukaryotic initiation factor 4A-I	Eif4a1	3.16919	4.0165	2.39188	3.19252	0.00949298
O09010	Beta-1,3-N-acetylglucosaminyltransferase lunatic fringe	Lfng	3.79092	3.41881	2.36011	3.18995	0.00693618
Q9CYK2	Glutaminyl-peptide cyclotransferase	Qpct	2.27313	4.12735	3.08413	3.16154	0.0157632
Q6P1B1	Xaa-Pro aminopeptidase 1	Xpnpep1	2.70079	4.36873	2.40016	3.15656	0.0244001
P47955	Large ribosomal subunit protein P1	Rplp1	3.37143	1.90632	4.16241	3.14672	0.0314296
Q8C129	Leucyl-cystinyl aminopeptidase	Lnpep	2.98632	3.20728	3.2319	3.14183	1.05039e-05
O88998	Noelin	Olfm1	3.67902	3.70058	2.02947	3.13636	0.0181491
Q64737	Trifunctional purine biosynthetic protein adenosine-3	Gart	3.56493	4.12026	1.72349	3.13622	0.0420012
P54775	26S proteasome regulatory subunit 6B	Psmc4	2.65023	3.89956	2.85112	3.13364	0.0052982
Q8BKC5	Importin-5	Ipo5	3.17902	3.34104	2.85843	3.12616	0.000115274
Q9D0I9	Arginine--tRNA ligase, cytoplasmic	Rars1	3.09592	3.68527	2.58979	3.12366	0.00256924
Q3UM45	Protein phosphatase 1 regulatory subunit 7	Ppp1r7	3.40486	3.05754	2.90185	3.12142	0.000140129
Q68FD5	Clathrin heavy chain 1	Cltc	3.66561	3.3298	2.35118	3.11553	0.00582443
P10400	Retrovirus-related Pol polyprotein (Fragment)	Pol	2.41873	2.55447	4.36426	3.11249	0.0280802
Q9CWZ3	RNA-binding protein 8A	Rbm8a	3.76609	3.61244	1.93871	3.10575	0.0227923
Q91V92	ATP-citrate synthase	Acly	3.00412	4.31796	1.97647	3.09952	0.0362769
Q9JKF1	Ras GTPase-activating-like protein IQGAP1	Iqgap1	3.851	3.31542	2.08525	3.08389	0.0163095
Q9JIF0	Protein arginine N-methyltransferase 1	Prmt1	3.23752	3.23776	2.75393	3.0764	0.000209652
P06797	Procathepsin L	Ctsl	3.74944	3.3706	2.09131	3.07045	0.0145245
O08553	Dihydropyrimidinase-related protein 2	Dpysl2	4.11392	2.84088	2.24339	3.06606	0.0200226
Q62376	U1 small nuclear ribonucleoprotein 70 kDa	Snrnp70	2.87424	3.2506	N/A	3.06242	0.000682269
P06151	L-lactate dehydrogenase A chain	Ldha	3.66804	2.90155	2.60968	3.05976	0.00284658
Q8VI93	2'-5'-oligoadenylate synthase 3	Oas3	2.82412	3.32028	3.03066	3.05835	0.000138756
Q8C6G8	WD repeat-containing protein 26	Wdr26	4.1525	3.20161	1.81841	3.05751	0.0385414
Q8R5A3	Amyloid beta A4 precursor protein-binding family B member 1-interacting protein	Apbb1ip	1.81005	4.18391	3.12742	3.04046	0.0410786
P42208	Septin-2	Septin2	3.60266	3.46311	2.0533	3.03969	0.0145892
Q61233	Plastin-2	Lcp1	3.83354	3.40323	1.77511	3.00396	0.0329997
Q9ES28-2	Isoform A of Rho guanine nucleotide exchange factor 7	Arhgef7	2.63099	3.82381	2.51952	2.99144	0.0088353
P80317	T-complex protein 1 subunit zeta	Cct6a	2.63733	3.84224	2.47906	2.98621	0.00992355
Q68FL6	Methionine--tRNA ligase, cytoplasmic	Mars1	2.38183	3.52664	3.02034	2.97627	0.00396234
Q6P8X1	Sorting nexin-6	Snx6	2.19016	3.61829	3.11711	2.97519	0.00916056
Q61838	Pregnancy zone protein	Pzp	3.74796	1.78985	3.38598	2.9746	0.0304237
P62270	Small ribosomal subunit protein uS13	Rps18	3.92394	2.50233	2.49175	2.97267	0.0142907
Q6ZWX6	Eukaryotic translation initiation factor 2 subunit 1	Eif2s1	2.2289	4.05177	2.63252	2.97106	0.0234641
Q3TCN2	Putative phospholipase B-like 2	Plbd2	3.4478	2.66718	2.7938	2.96959	0.00123766
P67984	Large ribosomal subunit protein eL22	Rpl22	3.69328	3.33373	1.85656	2.96119	0.0251278
P61028	Ras-related protein Rab-8B	Rab8b	2.46129	3.3116	3.1018	2.95823	0.00156343
P51881	ADP/ATP translocase 2	Slc25a5	3.15728	3.86518	1.83594	2.9528	0.0303871
Q9ES30	Complement C1q tumor necrosis factor-related protein 3	C1qtnf3	3.92094	2.93215	1.94635	2.93315	0.0274944
Q91ZX7	Prolow-density lipoprotein receptor-related protein 1	Lrp1	2.45701	3.68345	2.59795	2.9128	0.00783526
P17751	Triosephosphate isomerase	Tpi1	3.59902	3.56251	1.574	2.91184	0.0460342
P61164	Alpha-centractin	Actr1a	2.63856	3.81016	2.27729	2.90867	0.0145473
Q6NZJ6	Eukaryotic translation initiation factor 4 gamma 1	Eif4g1	2.06121	3.9362	2.7024	2.89994	0.025979
P58252	Elongation factor 2	Eef2	3.56611	3.26595	1.86208	2.89804	0.022475
Q9WTX6	Cullin-1	Cul1	2.17527	3.63621	2.87522	2.89557	0.0108777
P46638	Ras-related protein Rab-11B	Rab11a	2.16872	3.33581	3.13943	2.88132	0.00645131
Q9EQP2	EH domain-containing protein 4	Ehd4	2.44382	3.56995	2.6196	2.87779	0.00581321
O88986	2-amino-3-ketobutyrate coenzyme A ligase, mitochondrial	Gcat	3.59811	2.1459	N/A	2.872	0.0406714
P35969	Vascular endothelial growth factor receptor 1	Flt1	3.80449	2.02042	2.75479	2.8599	0.022907
Q99KK7	Dipeptidyl peptidase 3	Dpp3	3.21571	3.43749	1.92026	2.85782	0.0171514
P14131	Small ribosomal subunit protein uS9	Rps16	2.72459	2.94686	2.89378	2.85508	1.01319e-05
Q9WVA3	Mitotic checkpoint protein BUB3	Bub3	2.33272	4.02074	2.18516	2.8462	0.0349995
P26638	Serine--tRNA ligase, cytoplasmic	Sars1	2.97914	3.55476	2.00448	2.84613	0.0150938
Q61768	Kinesin-1 heavy chain	Kif5b	2.21837	3.42908	2.8804	2.84261	0.00623566
Q60631	Growth factor receptor-bound protein 2	Grb2	2.67223	3.30694	2.53584	2.83833	0.00150266
Q61598	Rab GDP dissociation inhibitor beta	Gdi2	3.34376	3.16236	2.00833	2.83815	0.0117334
Q9CZM2	Large ribosomal subunit protein eL15	Rpl15	3.08337	3.15784	2.20021	2.81381	0.00413514
Q8BGQ7	Alanine--tRNA ligase, cytoplasmic	Aars1	1.74218	3.95501	2.72584	2.80767	0.0476314
Q60605	Myosin light polypeptide 6	Myl6	2.74767	3.25272	2.41741	2.80593	0.00174712
P60670	Nuclear protein localization protein 4 homolog	Nploc4	2.55067	3.367	2.49938	2.80568	0.00301751
Q8K1B8	Fermitin family homolog 3	Fermt3	2.95244	3.75873	1.666	2.79239	0.0423357
P31266	Recombining binding protein suppressor of hairless	Rbpj	2.32852	3.54022	2.50027	2.78967	0.00911842
Q9JHK5	Pleckstrin	Plek	1.99864	3.98035	2.37703	2.78534	0.0424198
Q9WUM4	Coronin-1C	Coro1c	3.20241	3.06134	2.0716	2.77845	0.007496
Q78PY7	Staphylococcal nuclease domain-containing protein 1	Snd1	2.26344	3.94397	2.08616	2.76453	0.0407021
Q9CXW4	Large ribosomal subunit protein uL5	Rpl11	3.22666	3.397	1.64891	2.75752	0.0342408
P62855	Small ribosomal subunit protein eS26	Rps26	3.77753	2.84168	1.64026	2.75315	0.047142
Q9WTL7	Acyl-protein thioesterase 2	Lypla2	2.52047	2.95917	2.77331	2.75098	0.000161045
Q8BM72	Heat shock 70 kDa protein 13	Hspa13	2.31446	2.62656	3.27983	2.74028	0.00361314
P29341	Polyadenylate-binding protein 1	Pabpc1	2.78113	2.76132	2.63551	2.72599	2.90905e-06
A1L314	Macrophage-expressed gene 1 protein	Mpeg1	1.83376	3.10601	3.19316	2.71098	0.0176232
Q61749	Translation initiation factor eIF-2B subunit delta	Eif2b4	2.69211	3.04123	2.37844	2.70393	0.000880284
Q91W89	Alpha-mannosidase 2C1	Man2c1	2.27218	3.12225	N/A	2.69722	0.0127252
Q99LC2	Cleavage stimulation factor subunit 1	Cstf1	2.26165	3.28351	2.52897	2.69138	0.00523092
O35643	AP-1 complex subunit beta-1	Ap1b1	3.37997	2.96844	1.72571	2.69137	0.0272378
P46471	26S proteasome regulatory subunit 7	Psmc2	2.099	3.41129	2.54953	2.68661	0.0118652
Q62179	Semaphorin-4B	Sema4b	3.88524	2.13079	2.03329	2.68311	0.0489543
Q61656	Probable ATP-dependent RNA helicase DDX5	Ddx5	2.30482	3.27254	2.45356	2.67697	0.00507741
Q9JMA1	Ubiquitin carboxyl-terminal hydrolase 14	Usp14	1.88444	3.51193	2.61349	2.66995	0.0238398
Q8R146	Acylamino-acid-releasing enzyme	Apeh	2.94724	2.10358	2.93927	2.66336	0.00402137
P25444	Small ribosomal subunit protein uS5	Rps2	2.5382	3.2444	2.19243	2.65834	0.00585779
P12970	Large ribosomal subunit protein eL8	Rpl7a	2.93169	2.99696	2.03996	2.6562	0.00582613
Q8VEE4	Replication protein A 70 kDa DNA-binding subunit	Rpa1	2.97018	3.26485	1.70794	2.64766	0.02604
P11152	Lipoprotein lipase	Lpl	2.99935	2.97467	1.9652	2.64641	0.00844449
Q01853	Transitional endoplasmic reticulum ATPase	Vcp	3.00796	2.67745	2.23619	2.64053	0.00183572
Q64261	Cyclin-dependent kinase 6	Cdk6	2.71717	2.18112	3.0139	2.6374	0.00255464
P97855	Ras GTPase-activating protein-binding protein 1	G3bp1	2.86346	3.25501	1.78663	2.63503	0.0203954
Q91VR5	ATP-dependent RNA helicase DDX1	Ddx1	2.59129	2.58098	2.72676	2.63301	4.08327e-06
P14426	H-2 class I histocompatibility antigen, D-K alpha chain	H2-D1	3.00463	2.25494	N/A	2.62978	0.0100367
Q9R0P5	Destrin	Dstn	2.57446	3.56703	1.7295	2.62366	0.0377455
P51863	V-type proton ATPase subunit d 1	Atp6v0d1	1.8493	2.2871	3.71322	2.61654	0.0453428
O35286	ATP-dependent RNA helicase DHX15	Dhx15	2.30931	3.36023	2.17424	2.61459	0.012573
P47911	Large ribosomal subunit protein eL6	Rpl6	2.7405	2.98752	2.10559	2.6112	0.00358017
Q6NSR8	Probable aminopeptidase NPEPL1	Npepl1	2.53122	3.1065	2.17834	2.60535	0.00404056
Q9D8Y0	EF-hand domain-containing protein D2	Efhd2	2.34498	3.44647	1.98867	2.59338	0.0221316
Q9JHU9	Inositol-3-phosphate synthase 1	Isyna1	3.3361	2.57882	1.85788	2.59093	0.0203349
Q91YP2	Neurolysin, mitochondrial	Nln	2.23828	2.5057	2.9955	2.57983	0.00205065
P61202	COP9 signalosome complex subunit 2	Cops2	2.29232	3.32137	2.10117	2.57162	0.0142869
Q60604	Scinderin	Scin	1.46032	3.18892	2.98641	2.54521	0.0472401
P27659	Large ribosomal subunit protein uL3	Rpl3	2.76231	3.31461	1.54256	2.53983	0.0423301
P50431	Serine hydroxymethyltransferase, cytosolic	Shmt1	2.41876	2.88722	2.28123	2.52907	0.00113164
Q91VI7	Ribonuclease inhibitor	Rnh1	2.27067	3.27777	1.98106	2.50983	0.0184253
P68368	Tubulin alpha-4A chain	Tuba4a	2.67238	3.23588	1.60403	2.5041	0.0347417
P62754	Small ribosomal subunit protein eS6	Rps6	2.63306	2.79137	2.07835	2.50093	0.00226005
Q8BG32	26S proteasome non-ATPase regulatory subunit 11	Psmd11	2.70689	2.92382	1.86731	2.49934	0.00963243
O09159	Lysosomal alpha-mannosidase	Man2b1	3.26786	2.34724	1.88091	2.49867	0.021242
O35593	26S proteasome non-ATPase regulatory subunit 14	Psmd14	2.49774	2.64637	2.32829	2.4908	8.44366e-05
Q99KQ4	Nicotinamide phosphoribosyltransferase	Nampt	2.76488	2.87805	1.78213	2.47502	0.0132765
Q3U0V1	Far upstream element-binding protein 2	Khsrp	3.16457	2.52014	1.69954	2.46142	0.0261198
P50516	V-type proton ATPase catalytic subunit A	Atp6v1a	3.26731	2.32451	1.78963	2.46048	0.0277573
Q921I9	Exosome complex component RRP41	Exosc4	3.20736	2.02506	2.1425	2.45831	0.0178735
Q9QXS1	Plectin	Plec	2.59366	2.7903	1.95332	2.44576	0.00461731
Q99J77	Sialic acid synthase	Nans	2.0886	2.51627	2.72565	2.44351	0.00153046
P62482	Voltage-gated potassium channel subunit beta-2	Kcnab2	2.39729	1.98882	2.92338	2.4365	0.00604385
Q99JY9	Actin-related protein 3	Actr3	2.64668	2.36004	2.27535	2.42736	0.000221126
Q9CY45	EEF1A lysine methyltransferase 1	Eef1akmt1	1.62586	2.79408	2.83656	2.41884	0.0232339
P62281	Small ribosomal subunit protein uS17	Rps11	2.76333	2.55598	1.932	2.4171	0.00476536
Q8K2I4	Beta-mannosidase	Manba	2.69849	3.07079	1.46153	2.41027	0.0441419
O08573	Galectin-9	Lgals9	2.46379	2.3045	2.44784	2.40538	1.0034e-05
P63168	Dynein light chain 1, cytoplasmic	Dynll1	2.44318	2.36306	N/A	2.40312	2.12115e-05
P10810	Monocyte differentiation antigen CD14	Cd14	2.35304	3.02274	1.80093	2.39224	0.0169424
Q923D2	Flavin reductase (NADPH)	Blvrb	2.07208	2.67905	2.38799	2.37971	0.00140749
P26516	26S proteasome non-ATPase regulatory subunit 7	Psmd7	2.64467	2.46377	1.86914	2.32586	0.00480327
Q9D1A2	Cytosolic non-specific dipeptidase	Cndp2	2.0652	2.49598	2.39849	2.31989	0.000536528
P11440	Cyclin-dependent kinase 1	Cdk1	1.40284	2.63388	2.91847	2.3184	0.0471202
Q8R2N2	U3 small nucleolar RNA-associated protein 4 homolog	Utp4	1.82481	2.71081	2.25988	2.26517	0.00778175
Q9QZE5	Coatomer subunit gamma-1	Copg1	1.78891	3.03435	1.90853	2.24393	0.0349968
Q91ZJ5	UTP--glucose-1-phosphate uridylyltransferase	Ugp2	2.49471	2.17942	2.02727	2.2338	0.000857198
P62242	Small ribosomal subunit protein eS8	Rps8	2.73709	1.88116	2.08008	2.23278	0.00886024
P62814	V-type proton ATPase subunit B, brain isoform	Atp6v1b2	2.16695	2.41364	2.11316	2.23125	0.00018421
Q8R2U0	Nucleoporin SEH1	Seh1l	2.32935	1.63437	2.71262	2.22545	0.0177913
P62192	26S proteasome regulatory subunit 4	Psmc1	1.7255	2.521	2.40672	2.21774	0.00802146
P49722	Proteasome subunit alpha type-2	Psma2	2.57015	2.62005	1.45497	2.21506	0.0330619
P97298	Pigment epithelium-derived factor	Serpinf1	2.23187	1.78186	2.4649	2.15955	0.00443849
Q9DAR7	m7GpppX diphosphatase	Dcps	1.98948	2.72341	1.68271	2.13187	0.0214657
Q99NB9	Splicing factor 3B subunit 1	Sf3b1	1.9106	2.57149	1.87249	2.11819	0.00788554
Q8CJG0	Protein argonaute-2	Ago2	1.63912	1.98764	2.69018	2.10565	0.0232297
P62137	Serine/threonine-protein phosphatase PP1-alpha catalytic subunit	Ppp1ca	2.02971	2.52818	1.75518	2.10436	0.00815326
P26443	Glutamate dehydrogenase 1, mitochondrial	Glud1	2.70357	2.19922	1.38746	2.09675	0.0458912
Q8CI94	Glycogen phosphorylase, brain form	Pygb	2.05139	2.59947	1.63452	2.09513	0.0172566
P48036	Annexin A5	Anxa5	1.90644	1.93812	2.43758	2.09405	0.00313201
P61027	Ras-related protein Rab-10	Rab10	1.62528	2.52224	N/A	2.07376	0.0488746
Q60668	Heterogeneous nuclear ribonucleoprotein D0	Hnrnpd	2.48101	2.24296	1.40676	2.04358	0.032785
Q9Z1N5	Spliceosome RNA helicase Ddx39b	Ddx39b	2.4116	2.07145	1.59282	2.02529	0.0124745
Q9WTL2	Ras-related protein Rab-25	Rab25	1.83365	2.53894	1.70026	2.02429	0.0170079

## Sheet: Raw intensity DMSO
Related to Figure 2 and Figure 3. Raw intensity values for control group.
Protein.Group	Protein.Names	Genes	First.Protein.Description	D:\ms_data\LWJ\20241022\20241017ONTIPDMSO.raw	D:\ms_data\LWJ\20241022\20241017ONTIPDMSO2.raw	D:\ms_data\LWJ\20241022\20241017ONTIPDMSO3.raw
A1L314	MPEG1_MOUSE	Mpeg1	Macrophage-expressed gene 1 protein	315008		310993
A2A432	CUL4B_MOUSE	Cul4b	Cullin-4B	367462		415572
A2AGT5	CKAP5_MOUSE	Ckap5	Cytoskeleton-associated protein 5			128424
A2ASQ1	AGRIN_MOUSE	Agrn	Agrin	479990		1219650
A2AUC9	KLH41_MOUSE	Klhl41	Kelch-like protein 41	115858
A6H5X4	PHF11_MOUSE	Phf11	PHD finger protein 11	357327		347343
A6X935	ITIH4_MOUSE	Itih4	Inter alpha-trypsin inhibitor, heavy chain 4	1139080	2299060	1057050
B0V2N1	PTPRS_MOUSE	Ptprs	Receptor-type tyrosine-protein phosphatase S	665712	308938	427105
B2RQC6	PYR1_MOUSE	Cad	CAD protein	859519	5223360	1307870
B2RXS4	PLXB2_MOUSE	Plxnb2	Plexin-B2	265351
B2RY56	RBM25_MOUSE	Rbm25	RNA-binding protein 25	116077
C0HKE1	H2A1B_MOUSE;H2A1C_MOUSE;H2A1D_MOUSE;H2A1E_MOUSE;H2A1F_MOUSE;H2A1G_MOUSE;H2A1H_MOUSE;H2A1I_MOUSE;H2A1K_MOUSE;H2A1N_MOUSE;H2A1O_MOUSE;H2A1P_MOUSE;H2A3_MOUSE	H2ac11;H2ac12;H2ac13;H2ac15;H2ac25;H2ac4;H2ac6;H2ac7;H2ac8;Hist1h2af;Hist1h2an;Hist1h2ao;Hist1h2ap	Histone H2A type 1-B	44843400	42868700	28866500
E9Q555	RN213_MOUSE	Rnf213	E3 ubiquitin-protein ligase RNF213	588230		466472
E9Q557	DESP_MOUSE	Dsp	Desmoplakin	1450200	1810890	1288600
E9Q5C9	NOLC1_MOUSE	Nolc1	Nucleolar and coiled-body phosphoprotein 1	404026		475812
E9Q7G0	NUMA1_MOUSE	Numa1	Nuclear mitotic apparatus protein 1	645820
E9Q912	GDS1_MOUSE	Rap1gds1	Rap1 GTPase-GDP dissociation stimulator 1	233771		123755
G3X8U3	QNG1_MOUSE	QNG1	Queuosine 5'-phosphate N-glycosylase/hydrolase			206386
G3X943	S39A2_MOUSE	Slc39a2	Zinc transporter ZIP2	947761	3583160	2504070
O08528	HXK2_MOUSE	Hk2	Hexokinase-2	270773	989300	828350
O08529	CAN2_MOUSE	Capn2	Calpain-2 catalytic subunit	366293	771305	536128
O08553	DPYL2_MOUSE	Dpysl2	Dihydropyrimidinase-related protein 2	781880	1382600	2549820
O08573	LEG9_MOUSE	Lgals9	Galectin-9	1230780		743981
O08583	ALRF2_MOUSE;THOC4_MOUSE	Alyref;Alyref2	THO complex subunit 4	634817		320326
O08599	STXB1_MOUSE	Stxbp1	Syntaxin-binding protein 1	367822
O08663	MAP2_MOUSE	Metap2	Methionine aminopeptidase 2	174323		274882
O08709	PRDX6_MOUSE	Prdx6	Peroxiredoxin-6	1851850	2862410	2299410
O08749	DLDH_MOUSE	Dld	Dihydrolipoyl dehydrogenase, mitochondrial	1930840	1896800	1940230
O08759	UBE3A_MOUSE	Ube3a	Ubiquitin-protein ligase E3A	507610		611667
O08788	DCTN1_MOUSE	Dctn1	Dynactin subunit 1	126609		170662
O08795	GLU2B_MOUSE	Prkcsh	Glucosidase 2 subunit beta	712748	1038240	763103
O08800	SPB8_MOUSE	Serpinb8	Serpin B8	510237		357962
O08807	PRDX4_MOUSE	Prdx4	Peroxiredoxin-4	965237	1094210	2068510
O08808	DIAP1_MOUSE	Diaph1	Protein diaphanous homolog 1	150583
O08810	U5S1_MOUSE	Eftud2	116 kDa U5 small nuclear ribonucleoprotein component	1039340		1524060
O08912	GALT1_MOUSE	Galnt1	Polypeptide N-acetylgalactosaminyltransferase 1	112348
O08992	SDCB1_MOUSE	Sdcbp	Syntenin-1	391810		360658
O09010	LFNG_MOUSE	Lfng	Beta-1,3-N-acetylglucosaminyltransferase lunatic fringe	1840210	1724460	2107740
O09043	NAPSA_MOUSE	Napsa	Napsin-A	516368		251359
O09061	PSB1_MOUSE	Psmb1	Proteasome subunit beta type-1	2053850	2871160	2054320
O09106	HDAC1_MOUSE	Hdac1	Histone deacetylase 1	785991	1200630	709822
O09126	SEM4D_MOUSE	Sema4d	Semaphorin-4D	518327	385287	613955
O09131	GSTO1_MOUSE	Gsto1	Glutathione S-transferase omega-1	196787		251074
O09159	MA2B1_MOUSE	Man2b1	Lysosomal alpha-mannosidase	3358840	3227220	2907850
O09167	RL21_MOUSE	Rpl21	Large ribosomal subunit protein eL21	342157		171443
O09172	GSH0_MOUSE	Gclm	Glutamate--cysteine ligase regulatory subunit	991505		799023
O35129	PHB2_MOUSE	Phb2	Prohibitin-2	191722	1624580	381093
O35130	NEP1_MOUSE	Emg1	Ribosomal RNA small subunit methyltransferase NEP1	139164
O35215	DOPD_MOUSE	Ddt	D-dopachrome decarboxylase	171624		120905
O35286	DHX15_MOUSE	Dhx15	ATP-dependent RNA helicase DHX15	1108030	5513100	2992150
O35316	SC6A6_MOUSE	Slc6a6	Sodium- and chloride-dependent taurine transporter	401822
O35344	IMA4_MOUSE	Kpna3	Importin subunit alpha-4	1176280	1527000	1020860
O35345	IMA7_MOUSE	Kpna6	Importin subunit alpha-7	349230		287443
O35375	NRP2_MOUSE	Nrp2	Neuropilin-2	5283330	9375660	8676760
O35381	AN32A_MOUSE	Anp32a	Acidic leucine-rich nuclear phosphoprotein 32 family member A	1242560	1783280	2282900
O35405	PLD3_MOUSE	Pld3	5'-3' exonuclease PLD3	607453		444366
O35453	HEPS_MOUSE;K1KB1_MOUSE;K1KB9_MOUSE;KLK11_MOUSE	Hpn;Klk11;Klk1b1;Klk1b9	Serine protease hepsin	10493400	118491000	53375200
O35459	ECH1_MOUSE	Ech1	Delta(3,5)-Delta(2,4)-dienoyl-CoA isomerase, mitochondrial	234389	3343450	1016570
O35516	NOTC2_MOUSE	Notch2	Neurogenic locus notch homolog protein 2	104028
O35593	PSDE_MOUSE	Psmd14	26S proteasome non-ATPase regulatory subunit 14	2105780	2668290	1838780
O35598	ADA10_MOUSE	Adam10	Disintegrin and metalloproteinase domain-containing protein 10			56248.4
O35643	AP1B1_MOUSE	Ap1b1	AP-1 complex subunit beta-1	665378		875890
O35657	NEUR1_MOUSE	Neu1	Sialidase-1	453699	776343	405921
O35685	NUDC_MOUSE	Nudc	Nuclear migration protein nudC	1937850	1244870	2197410
O35737	HNRH1_MOUSE	Hnrnph1	Heterogeneous nuclear ribonucleoprotein H	548038		268363
O35841	API5_MOUSE	Api5	Apoptosis inhibitor 5	457396		277079
O35855	BCAT2_MOUSE	Bcat2	Branched-chain-amino-acid aminotransferase, mitochondrial	188362
O35864	CSN5_MOUSE	Cops5	COP9 signalosome complex subunit 5		581552	291877
O35955	PSB10_MOUSE	Psmb10	Proteasome subunit beta type-10	262042		216548
O54734	OST48_MOUSE	Ddost	Dolichyl-diphosphooligosaccharide--protein glycosyltransferase 48 kDa subunit	146359
O54782	MA2B2_MOUSE	Man2b2	Epididymis-specific alpha-mannosidase	4411690	4219580	3376500
O54825	BYST_MOUSE	Bysl	Bystin	232918
O54879	HMGB3_MOUSE	Hmgb3	High mobility group protein B3	504379		491641
O54951	SEM6B_MOUSE	Sema6b	Semaphorin-6B	491598		636643
O54984	GET3_MOUSE	Get3	ATPase GET3	361660	511368	351052
O55023	IMPA1_MOUSE	Impa1	Inositol monophosphatase 1	792446	1453130	1265150
O55029	COPB2_MOUSE	Copb2	Coatomer subunit beta'	2076020	1701070	1637950
O55112	AFF2_MOUSE	Aff2	AF4/FMR2 family member 2	45536.2	815818
O55131	SEPT7_MOUSE	Septin7	Septin-7	1380230	1836700	1517260
O55135	IF6_MOUSE	Eif6	Eukaryotic translation initiation factor 6	1696680	878408	1329800
O55137	ACOT1_MOUSE;ACOT2_MOUSE;ACOT3_MOUSE;ACOT4_MOUSE;ACOT5_MOUSE;ACOT6_MOUSE	Acot1;Acot2;Acot3;Acot4;Acot5;Acot6	Acyl-coenzyme A thioesterase 1	1098140
O55142	RL35A_MOUSE	Rpl35a	Large ribosomal subunit protein eL33	962945		667781
O55234	PSB5_MOUSE	Psmb5	Proteasome subunit beta type-5	1271720	1824910	1488650
O70133	DHX9_MOUSE	Dhx9	ATP-dependent RNA helicase A	666710	611668	765794
O70145	NCF2_MOUSE	Ncf2	Neutrophil cytosol factor 2	959906		737771
O70194	EIF3D_MOUSE	Eif3d	Eukaryotic translation initiation factor 3 subunit D	1312810	2016880	928480
O70251	EF1B_MOUSE	Eef1b	Elongation factor 1-beta	833948		601893
O70310	NMT1_MOUSE	Nmt1	Glycylpeptide N-tetradecanoyltransferase 1	526335		439671
O70370	CATS_MOUSE	Ctss	Cathepsin S	7458060	9511970	5462840
O70435	PSA3_MOUSE	Psma3	Proteasome subunit alpha type-3	4827330	4839600	4320630
O70492	SNX3_MOUSE	Snx3	Sorting nexin-3	148768
O70503	DHB12_MOUSE	Hsd17b12	Very-long-chain 3-oxoacyl-CoA reductase	112953
O70559	SPR2H_MOUSE	Sprr2h	Small proline-rich protein 2H	1465970	1992380	1123040
O88188	LY86_MOUSE	Ly86	Lymphocyte antigen 86	257493		152125
O88322	NID2_MOUSE	Nid2	Nidogen-2	65996.7		55044.3
O88342	WDR1_MOUSE	Wdr1	WD repeat-containing protein 1	4922800	4936670	5009480
O88452	STC2_MOUSE	Stc2	Stanniocalcin-2	45624.5
O88456	CPNS1_MOUSE	Capns1	Calpain small subunit 1	147084
O88487	DC1I2_MOUSE	Dync1i2	Cytoplasmic dynein 1 intermediate chain 2	145308
O88531	PPT1_MOUSE	Ppt1	Palmitoyl-protein thioesterase 1	4712410	3923940	2652000
O88543	CSN3_MOUSE	Cops3	COP9 signalosome complex subunit 3	569358		507385
O88544	CSN4_MOUSE	Cops4	COP9 signalosome complex subunit 4	2686960		669937
O88545	CSN6_MOUSE	Cops6	COP9 signalosome complex subunit 6	616101		508494
O88569	ROA2_MOUSE	Hnrnpa2b1	Heterogeneous nuclear ribonucleoproteins A2/B1	5491200	5544220	4176050
O88668	CREG1_MOUSE	Creg1	Protein CREG1	544798		301400
O88685	PRS6A_MOUSE	Psmc3	26S proteasome regulatory subunit 6A	555596	1208300	472745
O88783	FA5_MOUSE	F5	Coagulation factor V	1141680	704020	645092
O88844	IDHC_MOUSE	Idh1	Isocitrate dehydrogenase [NADP] cytoplasmic	1729960	6962880	1680370
O88947	FA10_MOUSE	F10	Coagulation factor X	124901		210592
O88958	GNPI1_MOUSE	Gnpda1	Glucosamine-6-phosphate isomerase 1	316681		139410
O88968	TCO2_MOUSE	Tcn2	Transcobalamin-2	124496
O88986	KBL_MOUSE	Gcat	2-amino-3-ketobutyrate coenzyme A ligase, mitochondrial	204056
O88998	NOE1_MOUSE	Olfm1	Noelin	2080720	1716240	1683600
O89001	CBPD_MOUSE	Cpd	Carboxypeptidase D	1129540		954107
O89017	LGMN_MOUSE	Lgmn	Legumain	7040620	13593500	6174070
O89023	TPP1_MOUSE	Tpp1	Tripeptidyl-peptidase 1	1214930	958198	555982
O89053	COR1A_MOUSE	Coro1a	Coronin-1A	8787420	5386910	11090800
O89079	COPE_MOUSE	Cope	Coatomer subunit epsilon	263787		102193
O89086	RBM3_MOUSE	Rbm3	RNA-binding protein 3	204132		179103
P00375	DYR_MOUSE	Dhfr	Dihydrofolate reductase	667031	516851	628376
P00493	HPRT_MOUSE	Hprt1	Hypoxanthine-guanine phosphoribosyltransferase	3023020	4059490	3956160
P00920	CAH2_MOUSE	Ca2	Carbonic anhydrase 2	17199300	23130900	23548800
P01027	CO3_MOUSE	C3	Complement C3	5350710	4978980	3313800
P01029	CO4B_MOUSE	C4b	Complement C4-B	453662	777866	333112
P01887	B2MG_MOUSE	B2m	Beta-2-microglobulin	17309800	10605300	7322130
P01897	HA1L_MOUSE	H2-L	H-2 class I histocompatibility antigen, L-D alpha chain	2028430	3096840	804857
P01900	HA12_MOUSE	H2-D1	H-2 class I histocompatibility antigen, D-D alpha chain	3204620	3706030	2989810
P01902	HA1D_MOUSE	H2-K1	H-2 class I histocompatibility antigen, K-D alpha chain	407146	981240	473473
P02089	HBB2_MOUSE	Hbb-b2	Hemoglobin subunit beta-2	442233	455195	420639
P02468	LAMC1_MOUSE	Lamc1	Laminin subunit gamma-1	888005	1037250	718511
P02798	MT2_MOUSE	Mt2	Metallothionein-2	4096770	2421670	1272580
P02802	MT1_MOUSE	Mt1	Metallothionein-1	3387720	2147520	757688
P04117	FABP4_MOUSE	Fabp4	Fatty acid-binding protein, adipocyte	299506		225470
P04186	CFAB_MOUSE	Cfb	Complement factor B	91372.3		242952
P04202	TGFB1_MOUSE	Tgfb1	Transforming growth factor beta-1 proprotein	319521		251002
P05063	ALDOC_MOUSE	Aldoc	Fructose-bisphosphate aldolase C	15998800	7270450	10950600
P05064	ALDOA_MOUSE	Aldoa	Fructose-bisphosphate aldolase A	50525200	43864500	47341500
P05201	AATC_MOUSE	Got1	Aspartate aminotransferase, cytoplasmic	4955200	6193580	4941260
P05202	AATM_MOUSE	Got2	Aspartate aminotransferase, mitochondrial	5198530	5971880	4490110
P05555	ITAM_MOUSE	Itgam	Integrin alpha-M	3001160	1951090	2558990
P06151	LDHA_MOUSE	Ldha	L-lactate dehydrogenase A chain	99724100	100227000	102581000
P06745	G6PI_MOUSE	Gpi	Glucose-6-phosphate isomerase	9130370	7196730	8023650
P06797	CATL1_MOUSE	Ctsl	Procathepsin L	56566000	63310900	42945100
P06800	PTPRC_MOUSE	Ptprc	Receptor-type tyrosine-protein phosphatase C	338296		227473
P06801	MAOX_MOUSE	Me1	NADP-dependent malic enzyme	292806		165169
P06804	TNFA_MOUSE	Tnf	Tumor necrosis factor	975437	1401830	1346190
P06869	UROK_MOUSE	Plau	Urokinase-type plasminogen activator	2142310	916679	1581130
P07091	S10A4_MOUSE	S100a4	Protein S100-A4	1782920	2174200	1781700
P07356	ANXA2_MOUSE	Anxa2	Annexin A2	9489270	8324080	7507740
P07724	ALBU_MOUSE	Alb	Albumin	20212000	43055000	11740500
P07742	RIR1_MOUSE	Rrm1	Ribonucleoside-diphosphate reductase large subunit	1368700		1414890
P07901	HS90A_MOUSE	Hsp90aa1	Heat shock protein HSP 90-alpha	18967200	17590700	17560800
P08003	PDIA4_MOUSE	Pdia4	Protein disulfide-isomerase A4	3348920	2797240	3807950
P08030	APT_MOUSE	Aprt	Adenine phosphoribosyltransferase	1190840	1181500	1056690
P08113	ENPL_MOUSE	Hsp90b1	Endoplasmin	26049600	22017400	23183200
P08249	MDHM_MOUSE	Mdh2	Malate dehydrogenase, mitochondrial	16024200	16178600	14238800
P08556	RASN_MOUSE	Nras	GTPase NRas	756128		1171580
P08752	GNAI2_MOUSE	Gnai2	Guanine nucleotide-binding protein G(i) subunit alpha-2	1397620	939725	823562
P08905	LYZ2_MOUSE	Lyz2	Lysozyme C-2	28819300	69187600	17294600
P09103	PDIA1_MOUSE	P4hb	Protein disulfide-isomerase	8529620	7007370	7566640
P09405	NUCL_MOUSE	Ncl	Nucleolin	11193800	16363300	9664120
P09411	PGK1_MOUSE	Pgk1	Phosphoglycerate kinase 1	28189700	31908600	23287100
P09528	FRIH_MOUSE	Fth1	Ferritin heavy chain	542156
P09581	CSF1R_MOUSE	Csf1r	Macrophage colony-stimulating factor 1 receptor	9368110	12284200	20220000
P09602	HMGN2_MOUSE	Hmgn2	Non-histone chromosomal protein HMG-17	113070	1385470	154946
P09671	SODM_MOUSE	Sod2	Superoxide dismutase [Mn], mitochondrial	1178540		593877
P0DOV2	IFI4_MOUSE	Ifi204	Interferon-activable protein 204	217470		331815
P0DP26	CALM1_MOUSE;CALM2_MOUSE;CALM3_MOUSE	Calm1;Calm2;Calm3	Calmodulin-1		630288
P10107	ANXA1_MOUSE	Anxa1	Annexin A1	180185		188563
P10126	EF1A1_MOUSE	Eef1a1	Elongation factor 1-alpha 1	84803900	173662000	108590000
P10400	POL1_MOUSE	Pol	Retrovirus-related Pol polyprotein (Fragment)	420020		470380
P10404	ENV1_MOUSE		MLV-related proviral Env polyprotein	8454000	9210540	9525550
P10518	HEM2_MOUSE	Alad	Delta-aminolevulinic acid dehydratase	811925	2287620	739925
P10605	CATB_MOUSE	Ctsb	Cathepsin B	28842200	26490600	29809100
P10639	THIO_MOUSE	Txn	Thioredoxin	4856470	6159710	5312870
P10711	TCEA1_MOUSE	Tcea1	Transcription elongation factor A protein 1	322919		401044
P10810	CD14_MOUSE	Cd14	Monocyte differentiation antigen CD14	6425070	9678760	5107420
P10852	4F2_MOUSE	Slc3a2	Amino acid transporter heavy chain SLC3A2	261847	274861	264337
P10853	H2B1F_MOUSE	H2bc7	Histone H2B type 1-F/J/L	60209300	42820100	47290000
P10855	CCL3_MOUSE	Ccl3	C-C motif chemokine 3			665061
P10889	CXCL2_MOUSE	Cxcl2	C-X-C motif chemokine 2	334262		202120
P10923	OSTP_MOUSE	Spp1	Osteopontin	7969230	11716800	8351850
P11103	PARP1_MOUSE	Parp1	Poly [ADP-ribose] polymerase 1	330099	534821	285439
P11152	LIPL_MOUSE	Lpl	Lipoprotein lipase	63783000	46410600	46920200
P11157	RIR2_MOUSE	Rrm2	Ribonucleoside-diphosphate reductase subunit M2	1295200	676072	1097290
P11440	CDK1_MOUSE	Cdk1	Cyclin-dependent kinase 1	1269810	2632100	812292
P11499	HS90B_MOUSE	Hsp90ab1	Heat shock protein HSP 90-beta	78917500	69205500	74963600
P11680	PROP_MOUSE	Cfp	Properdin	2958200	2445220	1932560
P11725	OTC_MOUSE	Otc	Ornithine transcarbamylase, mitochondrial	179235	1175330	505106
P11835	ITB2_MOUSE	Itgb2	Integrin beta-2	543898		470565
P11983	TCPA_MOUSE	Tcp1	T-complex protein 1 subunit alpha	7120070	6124300	5560300
P12032	TIMP1_MOUSE	Timp1	Metalloproteinase inhibitor 1	12013.3
P12265	BGLR_MOUSE	Gusb	Beta-glucuronidase	31559400	27357100	20973700
P12382	PFKAL_MOUSE	Pfkl	ATP-dependent 6-phosphofructokinase, liver type	278758		284853
P12970	RL7A_MOUSE	Rpl7a	Large ribosomal subunit protein eL8	3792470	3717570	3236960
P13020-2	GELS_MOUSE	Gsn	Isoform 2 of Gelsolin	2218290	2331360	1717980
P13439	UMPS_MOUSE	Umps	Uridine 5'-monophosphate synthase	279437		543882
P13864	DNMT1_MOUSE	Dnmt1	DNA (cytosine-5)-methyltransferase 1	1122820	1049910	1085850
P14069	S10A6_MOUSE	S100a6	Protein S100-A6	7126870	8730030	10883200
P14097	CCL4_MOUSE	Ccl4	C-C motif chemokine 4	681902	10657000	2532860
P14115	RL27A_MOUSE	Rpl27a	Large ribosomal subunit protein uL15	3915910	6366330	3431400
P14131	RS16_MOUSE	Rps16	Small ribosomal subunit protein uS9	1887170	3198810	2142250
P14148	RL7_MOUSE	Rpl7	Large ribosomal subunit protein uL30	2872340	2901420	1719440
P14152	MDHC_MOUSE	Mdh1	Malate dehydrogenase, cytoplasmic	3977190	6395780	4624250
P14206	RSSA_MOUSE	Rpsa	Small ribosomal subunit protein uS2	1476460	1181180	1430220
P14211	CALR_MOUSE	Calr	Calreticulin	7577120	9133070	6862860
P14426	HA13_MOUSE	H2-D1	H-2 class I histocompatibility antigen, D-K alpha chain	209018		159056
P14430	HA18_MOUSE	H2-Q8	H-2 class I histocompatibility antigen, Q8 alpha chain	278868		319004
P14685	PSMD3_MOUSE	Psmd3	26S proteasome non-ATPase regulatory subunit 3	1454460	1849140	1219440
P14733	LMNB1_MOUSE	Lmnb1	Lamin-B1	555524		426767
P14869	RLA0_MOUSE	Rplp0	Large ribosomal subunit protein uL10	3106620	2377260	3127550
P14901	HMOX1_MOUSE	Hmox1	Heme oxygenase 1	347484
P15532	NDKA_MOUSE	Nme1	Nucleoside diphosphate kinase A	7099360	3401350	6185080
P15535	B4GT1_MOUSE	B4galt1	Beta-1,4-galactosyltransferase 1	540951	1276380	452724
P15864	H12_MOUSE	H1-2	Histone H1.2	3347210	3526210	2771810
P16045	LEG1_MOUSE	Lgals1	Galectin-1	637969	1073400	377424
P16110	LEG3_MOUSE	Lgals3	Galectin-3	5178460	4284060	3372630
P16675	PPGB_MOUSE	Ctsa	Lysosomal protective protein	45780700	48182700	30193500
P16858	G3P_MOUSE	Gapdh	Glyceraldehyde-3-phosphate dehydrogenase	58440700	68220800	46062700
P17095	HMGA1_MOUSE	Hmga1	High mobility group protein HMG-I/HMG-Y	1023890		620627
P17156	HSP72_MOUSE	Hspa2	Heat shock-related 70 kDa protein 2	1322650	25433100	5020750
P17182	ENOA_MOUSE	Eno1	Alpha-enolase	52523100	62299000	50554900
P17225	PTBP1_MOUSE	Ptbp1	Polypyrimidine tract-binding protein 1	1339170		1150450
P17426	AP2A1_MOUSE	Ap2a1	AP-2 complex subunit alpha-1	261794	1084170	390307
P17439	GBA1_MOUSE	Gba1	Lysosomal acid glucosylceramidase	5230510	5726090	3661910
P17710	HXK1_MOUSE	Hk1	Hexokinase-1	888009	13244600	1353910
P17742	PPIA_MOUSE	Ppia	Peptidyl-prolyl cis-trans isomerase A	14539500	23989400	9814310
P17751	TPIS_MOUSE	Tpi1	Triosephosphate isomerase	18461300	15329800	15534100
P17809	GTR1_MOUSE	Slc2a1	Solute carrier family 2, facilitated glucose transporter member 1	291015	363481	206057
P17879	HS71A_MOUSE;HS71B_MOUSE	Hspa1a;Hspa1b	Heat shock 70 kDa protein 1B	2824120	41897200	17573100
P17897	LYZ1_MOUSE	Lyz1	Lysozyme C-1	51201200	132239000	31689600
P17918	PCNA_MOUSE	Pcna	Proliferating cell nuclear antigen	3059330	2751480	3441890
P18155	MTDC_MOUSE	Mthfd2	Bifunctional methylenetetrahydrofolate dehydrogenase/cyclohydrolase, mitochondrial	1324970	2281770	1934110
P18242	CATD_MOUSE	Ctsd	Cathepsin D	27782100	24238400	24633100
P18760	COF1_MOUSE	Cfl1	Cofilin-1	14823800	19938300	14533700
P19096	FAS_MOUSE	Fasn	Fatty acid synthase	4850040	4658920	4500900
P19221	THRB_MOUSE	F2	Prothrombin	200692
P19253	RL13A_MOUSE	Rpl13a	Large ribosomal subunit protein uL13	1443540	2286330	1709090
P20029	BIP_MOUSE	Hspa5	Endoplasmic reticulum chaperone BiP	62247000	71915800	53499900
P20060	HEXB_MOUSE	Hexb	Beta-hexosaminidase subunit beta	11683800	9500120	9585740
P20108	PRDX3_MOUSE	Prdx3	Thioredoxin-dependent peroxide reductase, mitochondrial	792076		981922
P20152	VIME_MOUSE	Vim	Vimentin	2811510	3776370	3094490
P20491	FCERG_MOUSE	Fcer1g	High affinity immunoglobulin epsilon receptor subunit gamma	700491		675008
P20918	PLMN_MOUSE	Plg	Plasminogen	3208570	2378240	2888440
P21107-2	TPM3_MOUSE	Tpm3	Isoform 2 of Tropomyosin alpha-3 chain	1885500	988651	1790070
P21460	CYTC_MOUSE	Cst3	Cystatin-C	108936000	70392800	51434600
P21855	CD72_MOUSE	Cd72	B-cell differentiation antigen CD72	242033		167844
P21956	MFGM_MOUSE	Mfge8	Lactadherin	279761	297340	220914
P22777	PAI1_MOUSE	Serpine1	Plasminogen activator inhibitor 1	2970880	3785370	2569260
P22892	AP1G1_MOUSE	Ap1g1	AP-1 complex subunit gamma-1	290393	450729	194419
P22907	HEM3_MOUSE	Hmbs	Porphobilinogen deaminase	410635
P23116	EIF3A_MOUSE	Eif3a	Eukaryotic translation initiation factor 3 subunit A	1727550	3453840	1887240
P23198	CBX3_MOUSE	Cbx3	Chromobox protein homolog 3	587550		480792
P23249	MOV10_MOUSE	Mov10	Putative helicase MOV-10	357489		271191
P23492	PNPH_MOUSE	Pnp	Purine nucleoside phosphorylase	5488110	7257680	6309400
P23506	PIMT_MOUSE	Pcmt1	Protein-L-isoaspartate(D-aspartate) O-methyltransferase	556665		264253
P23591	FCL_MOUSE	Gfus	GDP-L-fucose synthase	607326	286645	411884
P23780	BGAL_MOUSE	Glb1	Beta-galactosidase	413419	573638	325023
P24270	CATA_MOUSE	Cat	Catalase	382900		310129
P24288	BCAT1_MOUSE	Bcat1	Branched-chain-amino-acid aminotransferase, cytosolic	4522770	2888410	3687620
P24369	PPIB_MOUSE	Ppib	Peptidyl-prolyl cis-trans isomerase B	13824700	24255300	13875300
P24452	CAPG_MOUSE	Capg	Macrophage-capping protein	9652060	7776230	6327910
P24527	LKHA4_MOUSE	Lta4h	Leukotriene A-4 hydrolase	1122130	2251600	785918
P24547	IMDH2_MOUSE	Impdh2	Inosine-5'-monophosphate dehydrogenase 2	4561510	4472190	3604220
P25085	IL1RA_MOUSE	Il1rn	Interleukin-1 receptor antagonist protein	1198590		1754070
P25206	MCM3_MOUSE	Mcm3	DNA replication licensing factor MCM3	865005	792263	885090
P25444	RS2_MOUSE	Rps2	Small ribosomal subunit protein uS5	3660890	3426320	3198090
P25911	LYN_MOUSE	Lyn	Tyrosine-protein kinase Lyn	1452960		992502
P26039	TLN1_MOUSE	Tln1	Talin-1	2451790	2266830	1930560
P26040	EZRI_MOUSE	Ezr	Ezrin	245084
P26041	MOES_MOUSE	Msn	Moesin	12610500	9359500	13050500
P26043	RADI_MOUSE	Rdx	Radixin	1620780	1665220	1354530
P26350	PTMA_MOUSE	Ptma	Prothymosin alpha	95617.4		63533.2
P26369	U2AF2_MOUSE	U2af2	Splicing factor U2AF 65 kDa subunit	305284		205515
P26443	DHE3_MOUSE	Glud1	Glutamate dehydrogenase 1, mitochondrial	3097640	2103130	2370400
P26516	PSMD7_MOUSE	Psmd7	26S proteasome non-ATPase regulatory subunit 7	1859030	2788390	1006330
P26638	SYSC_MOUSE	Sars1	Serine--tRNA ligase, cytoplasmic	3618930	4139820	3166200
P26883	FKB1A_MOUSE	Fkbp1a	Peptidyl-prolyl cis-trans isomerase FKBP1A	5404440	3063720	3612920
P27046	MA2A1_MOUSE	Man2a1	Alpha-mannosidase 2	552578	783950	410306
P27048	RSMB_MOUSE;RSMN_MOUSE	Snrpb;Snrpn	Small nuclear ribonucleoprotein-associated protein B	656674	1236800	556171
P27612	PLAP_MOUSE	Plaa	Phospholipase A-2-activating protein	870548	623989	894771
P27659	RL3_MOUSE	Rpl3	Large ribosomal subunit protein uL3	2057210	2397890	1563100
P27773	PDIA3_MOUSE	Pdia3	Protein disulfide-isomerase A3	7327730	7241650	6496450
P27870	VAV_MOUSE	Vav1	Proto-oncogene vav	4154680
P28063	PSB8_MOUSE	Psmb8	Proteasome subunit beta type-8	1909330	2108890	1909670
P28271	ACOHC_MOUSE	Aco1	Cytoplasmic aconitate hydratase	279776	387220	301157
P28352	APEX1_MOUSE	Apex1	DNA-(apurinic or apyrimidinic site) endonuclease	4444490	4060100	4456320
P28474	ADHX_MOUSE	Adh5	Alcohol dehydrogenase class-3	795028	1409800	1078850
P28650	PURA1_MOUSE	Adss1	Adenylosuccinate synthetase isozyme 1	338798		342011
P28656	NP1L1_MOUSE	Nap1l1	Nucleosome assembly protein 1-like 1	478418	1144810	294602
P28665	MUG1_MOUSE	Mug1	Murinoglobulin-1	13307800	13914800	15768300
P28798	GRN_MOUSE	Grn	Progranulin	3809690	3581140	2501160
P29341	PABP1_MOUSE	Pabpc1	Polyadenylate-binding protein 1	5469130	6106810	3778580
P29351	PTN6_MOUSE	Ptpn6	Tyrosine-protein phosphatase non-receptor type 6	4693950	4722310	7000240
P29391	FRIL1_MOUSE	Ftl1	Ferritin light chain 1	359862		219082
P29416	HEXA_MOUSE	Hexa	Beta-hexosaminidase subunit alpha	7772600	6053510	10530500
P29452	CASP1_MOUSE	Casp1	Caspase-1	60459.8
P29758	OAT_MOUSE	Oat	Ornithine aminotransferase, mitochondrial	124498
P30285	CDK4_MOUSE	Cdk4	Cyclin-dependent kinase 4	228320		212986
P30412	PPIC_MOUSE	Ppic	Peptidyl-prolyl cis-trans isomerase C	2106160	4686740	2304340
P30416	FKBP4_MOUSE	Fkbp4	Peptidyl-prolyl cis-trans isomerase FKBP4	4081080	4146360	5158250
P30681	HMGB2_MOUSE	Hmgb2	High mobility group protein B2	2272980	3888220	3422000
P31230	AIMP1_MOUSE	Aimp1	Aminoacyl tRNA synthase complex-interacting multifunctional protein 1	148549
P31266	SUH_MOUSE	Rbpj	Recombining binding protein suppressor of hairless	9975710	7872940	9407650
P31651	S6A12_MOUSE	Slc6a12	Sodium- and chloride-dependent betaine transporter	69882.1
P31938	MP2K1_MOUSE	Map2k1	Dual specificity mitogen-activated protein kinase kinase 1	282258
P32067	LA_MOUSE	Ssb	Lupus La protein homolog	972269		1448440
P32233	DRG1_MOUSE	Drg1	Developmentally-regulated GTP-binding protein 1	424589	531160	326600
P32261	ANT3_MOUSE	Serpinc1	Antithrombin-III	2443370	2314180	2335320
P32921	SYWC_MOUSE	Wars1	Tryptophan--tRNA ligase, cytoplasmic	383034		169961
P34022	RANG_MOUSE	Ranbp1	Ran-specific GTPase-activating protein	989435		1179900
P34884	MIF_MOUSE	Mif	Macrophage migration inhibitory factor	3378120	4558560	2019250
P34902	IL2RG_MOUSE	Il2rg	Cytokine receptor common subunit gamma	181815
P35278	RAB5C_MOUSE	Rab5c	Ras-related protein Rab-5C	303244	1708270	290839
P35282	RAB21_MOUSE	Rab21	Ras-related protein Rab-21	463927		761683
P35441	TSP1_MOUSE	Thbs1	Thrombospondin-1	389246		377129
P35492	HUTH_MOUSE	Hal	Histidine ammonia-lyase	286172
P35700	PRDX1_MOUSE	Prdx1	Peroxiredoxin-1	17179100	22619000	19894400
P35951	LDLR_MOUSE	Ldlr	Low-density lipoprotein receptor	4733430	3886860	3498310
P35969	VGFR1_MOUSE	Flt1	Vascular endothelial growth factor receptor 1	1474690	2449730	1259370
P35979	RL12_MOUSE	Rpl12	Large ribosomal subunit protein uL11	4373700	3555610	3227470
P35980	RL18_MOUSE	Rpl18	Large ribosomal subunit protein eL18	4509660	5676700	4515320
P35991	BTK_MOUSE	Btk	Tyrosine-protein kinase BTK	85893.6
P36536	SAR1A_MOUSE;SAR1B_MOUSE	Sar1a;Sar1b	GTP-binding protein SAR1a	57434.3	530793
P37040	NCPR_MOUSE	Por	NADPH--cytochrome P450 reductase	243467		242256
P38647	GRP75_MOUSE	Hspa9	Stress-70 protein, mitochondrial	23955900	94614600	37558300
P39054	DYN2_MOUSE	Dnm2	Dynamin-2	600501	293845	461712
P39098	MA1A2_MOUSE	Man1a2	Mannosyl-oligosaccharide 1,2-alpha-mannosidase IB	122922	65017.9	324051
P39688	FYN_MOUSE	Fyn	Tyrosine-protein kinase Fyn	202873
P39749	FEN1_MOUSE	Fen1	Flap endonuclease 1	206723		319817
P40124	CAP1_MOUSE	Cap1	Adenylyl cyclase-associated protein 1	6193510	5736060	6489360
P40142	TKT_MOUSE	Tkt	Transketolase	18299800	18945800	15176100
P40336	VP26A_MOUSE	Vps26a	Vacuolar protein sorting-associated protein 26A	955581	810210	798692
P41105	RL28_MOUSE	Rpl28	Large ribosomal subunit protein eL28	2511690	4809530	2198120
P41241	CSK_MOUSE	Csk	Tyrosine-protein kinase CSK	460443	1297650	365575
P41245	MMP9_MOUSE	Mmp9	Matrix metalloproteinase-9	698551		484961
P42208	SEPT2_MOUSE	Septin2	Septin-2	1352740		830376
P42225	STAT1_MOUSE	Stat1	Signal transducer and activator of transcription 1	359029
P42669	PURA_MOUSE	Pura	Transcriptional activator protein Pur-alpha	358147		381654
P42932	TCPQ_MOUSE	Cct8	T-complex protein 1 subunit theta	7027130	6485360	5934770
P43274	H14_MOUSE	H1-4	Histone H1.4	1857560	791893	701717
P43275	H11_MOUSE	H1-1	Histone H1.1	412439
P43276	H15_MOUSE	H1-5	Histone H1.5	2909530	1919410	1806150
P43277	H13_MOUSE	H1-3	Histone H1.3	1189330	457078	417604
P45376	ALDR_MOUSE	Akr1b1	Aldo-keto reductase family 1 member B1	6629940	9007310	8856230
P45377	ALD2_MOUSE	Akr1b8	Aldose reductase-related protein 2	5012760	5229380	5201670
P45878	FKBP2_MOUSE	Fkbp2	Peptidyl-prolyl cis-trans isomerase FKBP2	555230		319334
P46061	RAGP1_MOUSE	Rangap1	Ran GTPase-activating protein 1	1457810	1860110	1624370
P46460	NSF_MOUSE	Nsf	Vesicle-fusing ATPase	397787		183913
P46467	VPS4B_MOUSE	Vps4b	Vacuolar protein sorting-associated protein 4B	107001	158985	107964
P46471	PRS7_MOUSE	Psmc2	26S proteasome regulatory subunit 7	2797950	2667440	1980440
P46638	RB11A_MOUSE;RB11B_MOUSE	Rab11a;Rab11b	Ras-related protein Rab-11B	764018	2018770	954038
P46664	PURA2_MOUSE	Adss2	Adenylosuccinate synthetase isozyme 2	2748510	2831680	2042060
P46737	BRCC3_MOUSE	Brcc3	Lys-63-specific deubiquitinase BRCC36	150691		194509
P47226	TES_MOUSE	Tes	Testin	196446		953133
P47713	PA24A_MOUSE	Pla2g4a	Cytosolic phospholipase A2	457307		222330
P47738	ALDH2_MOUSE	Aldh2	Aldehyde dehydrogenase, mitochondrial	175087
P47753	CAZA1_MOUSE	Capza1	F-actin-capping protein subunit alpha-1	1901980	2141220	1807600
P47754	CAZA2_MOUSE	Capza2	F-actin-capping protein subunit alpha-2	1791660		441630
P47757-2	CAPZB_MOUSE	Capzb	Isoform 2 of F-actin-capping protein subunit beta	3575640	3788870	1835990
P47791	GSHR_MOUSE	Gsr	Glutathione reductase, mitochondrial	3349980	3351450	2692860
P47811	MK08_MOUSE;MK09_MOUSE;MK10_MOUSE;MK11_MOUSE;MK12_MOUSE;MK13_MOUSE;MK14_MOUSE	Mapk10;Mapk11;Mapk12;Mapk13;Mapk14;Mapk8;Mapk9	Mitogen-activated protein kinase 12	280676	300218
P47856	GFPT1_MOUSE	Gfpt1	Glutamine--fructose-6-phosphate aminotransferase [isomerizing] 1	341746		252034
P47911	RL6_MOUSE	Rpl6	Large ribosomal subunit protein eL6	4472170	6063180	3687840
P47915	RL29_MOUSE	Rpl29	Large ribosomal subunit protein eL29	5895020	5431940	2551080
P47955	RLA1_MOUSE	Rplp1	Large ribosomal subunit protein P1	793117		293764
P47962	RL5_MOUSE	Rpl5	Large ribosomal subunit protein uL18	1586940	1729480	1273120
P47963	RL13_MOUSE	Rpl13	Large ribosomal subunit protein eL13	2776360	4157800	2657680
P47964	RL36_MOUSE	Rpl36	Large ribosomal subunit protein eL36	532030	1165420	1197870
P47968	RPIA_MOUSE	Rpia	Ribose-5-phosphate isomerase			141686
P48036	ANXA5_MOUSE	Anxa5	Annexin A5	2158460	1343380	2550390
P48678	LMNA_MOUSE	Lmna	Prelamin-A/C	4046350	2868220	2914110
P49182	HEP2_MOUSE	Serpind1	Heparin cofactor 2	518386
P49312	ROA1_MOUSE	Hnrnpa1	Heterogeneous nuclear ribonucleoprotein A1	5345430	4321910	3795330
P49717	MCM4_MOUSE	Mcm4	DNA replication licensing factor MCM4	707883
P49718	MCM5_MOUSE	Mcm5	DNA replication licensing factor MCM5	2374600		757591
P49722	PSA2_MOUSE	Psma2	Proteasome subunit alpha type-2	10191200	6314210	8542650
P50096	IMDH1_MOUSE	Impdh1	Inosine-5'-monophosphate dehydrogenase 1	215604		223358
P50247	SAHH_MOUSE	Ahcy	Adenosylhomocysteinase	4969510	16910700	8416440
P50396	GDIA_MOUSE	Gdi1	Rab GDP dissociation inhibitor alpha	537679	1153110	627470
P50428	ARSA_MOUSE	Arsa	Arylsulfatase A	71681.5		117558
P50431	GLYC_MOUSE	Shmt1	Serine hydroxymethyltransferase, cytosolic	1117150		1131930
P50446	K2C6A_MOUSE	Krt6a	Keratin, type II cytoskeletal 6A	6063080	6489570	9391120
P50516	VATA_MOUSE	Atp6v1a	V-type proton ATPase catalytic subunit A	1753560	3138870	1704300
P50518	VATE1_MOUSE	Atp6v1e1	V-type proton ATPase subunit E 1	170995
P50543	S10AB_MOUSE	S100a11	Protein S100-A11	1190400		739834
P50580	PA2G4_MOUSE	Pa2g4	Proliferation-associated protein 2G4	9346960	6432680	10507400
P51150	RAB7A_MOUSE	Rab7a	Ras-related protein Rab-7a	458131	827135	414576
P51410	RL9_MOUSE	Rpl9	Large ribosomal subunit protein uL6	7744280	40886400	10280100
P51569	AGAL_MOUSE	Gla	Alpha-galactosidase A	567720	674579	613723
P51660	DHB4_MOUSE	Hsd17b4	Peroxisomal multifunctional enzyme type 2	316449	1676060	642072
P51670	CCL9_MOUSE	Ccl9	C-C motif chemokine 9	2562080	2115960	2481800
P51855	GSHB_MOUSE	Gss	Glutathione synthetase	822598	914934	451549
P51863	VA0D1_MOUSE	Atp6v0d1	V-type proton ATPase subunit d 1	219011		93039.4
P51881	ADT2_MOUSE	Slc25a5	ADP/ATP translocase 2	255033		1135960
P52293	IMA1_MOUSE	Kpna2	Importin subunit alpha-1	913258		816362
P52432	RPAC1_MOUSE	Polr1c	DNA-directed RNA polymerases I and III subunit RPAC1	175341		318496
P52479	UBP10_MOUSE	Usp10	Ubiquitin carboxyl-terminal hydrolase 10	324220		399883
P52480	KPYM_MOUSE	Pkm	Pyruvate kinase PKM	96058600	101552000	85195200
P52480-2	KPYM_MOUSE	Pkm	Isoform M1 of Pyruvate kinase PKM	7329050	10907200	3187610
P52482	UB2E1_MOUSE;UB2E2_MOUSE;UB2E3_MOUSE;cRAP-UB2E1_HUMAN	Ube2e1;Ube2e2;Ube2e3;cRAP-UBE2E1	Ubiquitin-conjugating enzyme E2 E1	509972		250020
P52927	HMGA2_MOUSE	Hmga2	High mobility group protein HMGI-C	396200		485149
P53026	RL10A_MOUSE	Rpl10a	Large ribosomal subunit protein uL1	1757710		4705190
P53810	PIPNA_MOUSE	Pitpna	Phosphatidylinositol transfer protein alpha isoform	1441430	1419670	963214
P53811	PIPNB_MOUSE	Pitpnb	Phosphatidylinositol transfer protein beta isoform	476830		569924
P53986	MOT1_MOUSE	Slc16a1	Monocarboxylate transporter 1	479026		907611
P53994	RAB2A_MOUSE	Rab2a	Ras-related protein Rab-2A	278349		325751
P53996-2	CNBP_MOUSE	Cnbp	Isoform 2 of CCHC-type zinc finger nucleic acid binding protein	894200	890492	964815
P54071	IDHP_MOUSE	Idh2	Isocitrate dehydrogenase [NADP], mitochondrial	1061170	9114730	3934230
P54116	STOM_MOUSE	Stom	Stomatin	1490550	561900	1203830
P54775	PRS6B_MOUSE	Psmc4	26S proteasome regulatory subunit 6B	1035090	1402990	1273350
P54822	PUR8_MOUSE	Adsl	Adenylosuccinate lyase	1693800	3858910	1981630
P54823	DDX6_MOUSE	Ddx6	Probable ATP-dependent RNA helicase DDX6	700465	806193	343198
P54923	ADPRH_MOUSE	Adprh	ADP-ribosylhydrolase ARH1	300455		300381
P54987	IRG1_MOUSE	Acod1	Cis-aconitate decarboxylase	115731
P55065	PLTP_MOUSE	Pltp	Phospholipid transfer protein	1312690		2361960
P55097	CATK_MOUSE	Ctsk	Cathepsin K	166042		461100
P55264	ADK_MOUSE	Adk	Adenosine kinase	310965		293925
P56183	RRP1_MOUSE	Rrp1	Ribosomal RNA processing protein 1 homolog A	167155		98132.3
P56380	AP4A_MOUSE	Nudt2	Bis(5'-nucleosyl)-tetraphosphatase [asymmetrical]	236937		129809
P56399	UBP5_MOUSE	Usp5	Ubiquitin carboxyl-terminal hydrolase 5	1049380	256289	1224740
P56480	ATPB_MOUSE	Atp5f1b	ATP synthase subunit beta, mitochondrial	7069690	65512400	17100300
P56542	DNS2A_MOUSE	Dnase2	Deoxyribonuclease-2-alpha	461176		199170
P56546	CTBP2_MOUSE	Ctbp2	C-terminal-binding protein 2	107360	447338	309965
P56959	FUS_MOUSE	Fus	RNA-binding protein FUS	1664860	1563170	402116
P57759	ERP29_MOUSE	Erp29	Endoplasmic reticulum resident protein 29	517011	1662020	439456
P57776	EF1D_MOUSE	Eef1d	Elongation factor 1-delta	665258	1463270	653162
P57780	ACTN4_MOUSE	Actn4	Alpha-actinin-4	6989480	3234140	5792070
P58044	IDI1_MOUSE	Idi1	Isopentenyl-diphosphate Delta-isomerase 1	110184		123224
P58058	NADK_MOUSE	Nadk	NAD kinase	507843		779789
P58242	ASM3B_MOUSE	Smpdl3b	Acid sphingomyelinase-like phosphodiesterase 3b	692311		364581
P58252	EF2_MOUSE	Eef2	Elongation factor 2	40351600	38138100	31913100
P58389	PTPA_MOUSE	Ptpa	Serine/threonine-protein phosphatase 2A activator		490070	103613
P58771	TPM1_MOUSE	Tpm1	Tropomyosin alpha-1 chain	182683
P59108	CPNE2_MOUSE	Cpne2	Copine-2		618274	113774
P59999	ARPC4_MOUSE	Arpc4	Actin-related protein 2/3 complex subunit 4	6547120	5315100	4655550
P60122	RUVB1_MOUSE	Ruvbl1	RuvB-like 1	1644000	1423800	1599230
P60229	EIF3E_MOUSE	Eif3e	Eukaryotic translation initiation factor 3 subunit E	1531130	1106620	1382160
P60335	PCBP1_MOUSE	Pcbp1	Poly(rC)-binding protein 1	3995110	1855510	4599320
P60521	GBRL2_MOUSE	Gabarapl2	Gamma-aminobutyric acid receptor-associated protein-like 2	7380.77
P60670	NPL4_MOUSE	Nploc4	Nuclear protein localization protein 4 homolog	540819
P60710	ACTB_MOUSE	Actb	Actin, cytoplasmic 1	126325000	123904000	105958000
P60766	CDC42_MOUSE	Cdc42	Cell division control protein 42 homolog	1425520	1945470	1690610
P60843	IF4A1_MOUSE	Eif4a1	Eukaryotic initiation factor 4A-I	12040900	11563500	10809400
P60867	RS20_MOUSE	Rps20	Small ribosomal subunit protein uS10	1067110		1074410
P61027	RAB10_MOUSE	Rab10	Ras-related protein Rab-10	316057		176736
P61028	RAB8B_MOUSE	Rab8b	Ras-related protein Rab-8B	187779		88036
P61079	UB2D2_MOUSE;UB2D3_MOUSE	Ube2d2;Ube2d3	Ubiquitin-conjugating enzyme E2 D3	1310400	682316	813216
P61087	UBE2K_MOUSE	Ube2k	Ubiquitin-conjugating enzyme E2 K	1007690	918728	813128
P61089	UBE2N_MOUSE	Ube2n	Ubiquitin-conjugating enzyme E2 N	1694250	1056250	1700430
P61161	ARP2_MOUSE	Actr2	Actin-related protein 2	3153410	3013540	2651490
P61164	ACTY_MOUSE;ACTZ_MOUSE	Actr1a;Actr1b	Alpha-centractin	1418530		1662890
P61202	CSN2_MOUSE	Cops2	COP9 signalosome complex subunit 2	444901		676967
P61205	ARF1_MOUSE;ARF3_MOUSE	Arf1;Arf3	ADP-ribosylation factor 3	522687	1110540	803694
P61222	ABCE1_MOUSE	Abce1	ATP-binding cassette sub-family E member 1	613177	223696	665913
P61255	RL26_MOUSE	Rpl26	Large ribosomal subunit protein uL24	2844380	3782550	2938770
P61290	PSME3_MOUSE	Psme3	Proteasome activator complex subunit 3	1030900	480757	756621
P61327	MGN_MOUSE	Magoh	Protein mago nashi homolog	719190		709730
P61358	RL27_MOUSE	Rpl27	Large ribosomal subunit protein eL27	2095780	5218680	2964020
P61514	RL37A_MOUSE	Rpl37a	Large ribosomal subunit protein eL43	895980		889911
P61600	NAA20_MOUSE	Naa20	N-alpha-acetyltransferase 20	84607.5
P61759	PFD3_MOUSE	Vbp1	Prefoldin subunit 3	344059		293531
P61924	COPZ1_MOUSE	Copz1	Coatomer subunit zeta-1	71580.8		40043.7
P61957	SUMO2_MOUSE;SUMO3_MOUSE	Sumo2;Sumo3	Small ubiquitin-related modifier 2	332759		154609
P61965	WDR5_MOUSE	Wdr5	WD repeat-containing protein 5	328714		246151
P61967	AP1S1_MOUSE	Ap1s1	AP-1 complex subunit sigma-1A	200896
P61971	NTF2_MOUSE	Nutf2	Nuclear transport factor 2	1057130		1151470
P61979	HNRPK_MOUSE	Hnrnpk	Heterogeneous nuclear ribonucleoprotein K	2186360	1246560	1817090
P61982	1433G_MOUSE	Ywhag	14-3-3 protein gamma	16902800	12678500	17572200
P62082	RS7_MOUSE	Rps7	Small ribosomal subunit protein eS7	2153670		1437890
P62137	PP1A_MOUSE	Ppp1ca	Serine/threonine-protein phosphatase PP1-alpha catalytic subunit	1117610	2258590	950335
P62141	PP1B_MOUSE	Ppp1cb	Serine/threonine-protein phosphatase PP1-beta catalytic subunit	449958		384609
P62192	PRS4_MOUSE	Psmc1	26S proteasome regulatory subunit 4	1520110	1933840	1363420
P62196	PRS8_MOUSE	Psmc5	26S proteasome regulatory subunit 8	1810310	1619020	1439090
P62242	RS8_MOUSE	Rps8	Small ribosomal subunit protein eS8	5010380	5642310	3571010
P62245	RS15A_MOUSE	Rps15a	Small ribosomal subunit protein uS8	3371500	12846500	4576520
P62259	1433E_MOUSE	Ywhae	14-3-3 protein epsilon	11768500	19847200	16245900
P62264	RS14_MOUSE	Rps14	Small ribosomal subunit protein uS11	2089290	1260170	2140750
P62267	RS23_MOUSE	Rps23	Small ribosomal subunit protein uS12	1141660	855210	820099
P62270	RS18_MOUSE	Rps18	Small ribosomal subunit protein uS13	979728	1450470	1287820
P62281	RS11_MOUSE	Rps11	Small ribosomal subunit protein uS17	1927630	2807310	2072820
P62301	RS13_MOUSE	Rps13	Small ribosomal subunit protein uS15	2815140	19261400	4655060
P62305	RUXE_MOUSE	Snrpe	Small nuclear ribonucleoprotein E	176138
P62307	RUXF_MOUSE	Snrpf	Small nuclear ribonucleoprotein F	376886
P62315	SMD1_MOUSE	Snrpd1	Small nuclear ribonucleoprotein Sm D1	1888750		677487
P62317	SMD2_MOUSE	Snrpd2	Small nuclear ribonucleoprotein Sm D2	634729	982496	677391
P62320	SMD3_MOUSE	Snrpd3	Small nuclear ribonucleoprotein Sm D3	1842770	2049420	1388260
P62334	PRS10_MOUSE	Psmc6	26S proteasome regulatory subunit 10B	5965110	5779150	4565900
P62482	KCAB2_MOUSE	Kcnab2	Voltage-gated potassium channel subunit beta-2	153595		418479
P62702	RS4X_MOUSE	Rps4x	Small ribosomal subunit protein eS4	1993480	3918920	1806800
P62715	PP2AB_MOUSE	Ppp2cb	Serine/threonine-protein phosphatase 2A catalytic subunit beta isoform	2116290	3143430	1932710
P62717	RL18A_MOUSE	Rpl18a	Large ribosomal subunit protein eL20	1931600	2281600	1782400
P62751	RL23A_MOUSE	Rpl23a	Large ribosomal subunit protein uL23	7942540	6226850	4086940
P62754	RS6_MOUSE	Rps6	Small ribosomal subunit protein eS6	4065890	2794650	3704030
P62806	H4_MOUSE	H4c1	Histone H4	15896900	31639800	17853800
P62814	VATB2_MOUSE	Atp6v1b2	V-type proton ATPase subunit B, brain isoform	2146190	2129720	2370410
P62821	RAB1A_MOUSE	Rab1A	Ras-related protein Rab-1A	868014	4765130	1111900
P62827	RAN_MOUSE	Ran	GTP-binding nuclear protein Ran	24594700	41633200	27832500
P62830	RL23_MOUSE	Rpl23	Large ribosomal subunit protein uL14	1063150	9200390	3328520
P62843	RS15_MOUSE	Rps15	Small ribosomal subunit protein uS19	119722		207020
P62849	RS24_MOUSE	Rps24	Small ribosomal subunit protein eS24	888780		569015
P62852	RS25_MOUSE	Rps25	Small ribosomal subunit protein eS25	1850870	2244910	2163890
P62855	RS26_MOUSE	Rps26	Small ribosomal subunit protein eS26	3411490	2626820	3580680
P62858	RS28_MOUSE	Rps28	Small ribosomal subunit protein eS28	195055	420670	96225.1
P62880	GBB2_MOUSE	Gnb2	Guanine nucleotide-binding protein G(I)/G(S)/G(T) subunit beta-2	854305		861972
P62889	RL30_MOUSE	Rpl30	Large ribosomal subunit protein eL30	1770620	1416010	1183360
P62897	CYC_MOUSE	Cycs	Cytochrome c, somatic	360688		415804
P62900	RL31_MOUSE	Rpl31	Large ribosomal subunit protein eL31	1030390	2697050	1934190
P62908	RS3_MOUSE	Rps3	Small ribosomal subunit protein uS3	2688750	3140430	2637190
P62918	RL8_MOUSE	Rpl8	Large ribosomal subunit protein uL2	2844950	5872700	3222410
P62960	YBOX1_MOUSE	Ybx1	Y-box-binding protein 1	2397610	5123530	1688730
P62962	PROF1_MOUSE	Pfn1	Profilin-1	16309700	22237000	14304000
P62983	RS27A_MOUSE	Rps27a	Ubiquitin-ribosomal protein eS31 fusion protein	8612950	24106500	12634700
P62996	TRA2B_MOUSE	Tra2b	Transformer-2 protein homolog beta	104438		52149.3
P63001	RAC1_MOUSE	Rac1	Ras-related C3 botulinum toxin substrate 1	807098		1072090
P63005	LIS1_MOUSE	Pafah1b1	Platelet-activating factor acetylhydrolase IB subunit beta	1260410	850580	921962
P63017	HSP7C_MOUSE	Hspa8	Heat shock cognate 71 kDa protein	91560500	91218800	71488300
P63028	TCTP_MOUSE	Tpt1	Translationally-controlled tumor protein	1996860	1071500	464336
P63037	DNJA1_MOUSE	Dnaja1	DnaJ homolog subfamily A member 1	168713		112876
P63038	CH60_MOUSE	Hspd1	60 kDa heat shock protein, mitochondrial	5227930	5019240	4438570
P63073	IF4E_MOUSE	Eif4e	Eukaryotic translation initiation factor 4E	1449550	1446390	1518810
P63085	MK01_MOUSE	Mapk1	Mitogen-activated protein kinase 1	790372	879249	815678
P63087-2	PP1G_MOUSE	Ppp1cc	Isoform 2 of Serine/threonine-protein phosphatase PP1-gamma catalytic subunit	771570	1115460	870225
P63101	1433Z_MOUSE	Ywhaz	14-3-3 protein zeta/delta	5422500	4592670	5879330
P63158	HMGB1_MOUSE	Hmgb1	High mobility group protein B1	2398790	2800920	2389340
P63168	DYL1_MOUSE;DYL2_MOUSE	Dynll1;Dynll2	Dynein light chain 1, cytoplasmic	200769
P63242	IF5A1_MOUSE	Eif5a	Eukaryotic translation initiation factor 5A-1	4194310	4614410	4288120
P63260	ACTG_MOUSE	Actg1	Actin, cytoplasmic 2	2343130	2286460	1148820
P63276	RS17_MOUSE	Rps17	Small ribosomal subunit protein eS17	317978		542548
P63323	RS12_MOUSE	Rps12	Small ribosomal subunit protein eS12	187278		182546
P63328	PP2BA_MOUSE	Ppp3ca	Protein phosphatase 3 catalytic subunit alpha	1746610		1343020
P67984	RL22_MOUSE	Rpl22	Large ribosomal subunit protein eL22	2945780	2404150	2344620
P68037	UB2L3_MOUSE	Ube2l3	Ubiquitin-conjugating enzyme E2 L3	56727.7
P68040	RACK1_MOUSE	Rack1	Small ribosomal subunit protein RACK1	6608830	8951470	6269870
P68181-4	KAPCA_MOUSE;KAPCB_MOUSE	Prkaca;Prkacb	cAMP-dependent protein kinase catalytic subunit alpha	498481		412885
P68254	1433T_MOUSE	Ywhaq	14-3-3 protein theta	1562180		1438870
P68368	TBA4A_MOUSE	Tuba4a	Tubulin alpha-4A chain	6209760	3659220	9846840
P68372	TBB4B_MOUSE	Tubb4b	Tubulin beta-4B chain	2510970	1867490	1913650
P68373	TBA1C_MOUSE	Tuba1c	Tubulin alpha-1C chain	6466580	5228910	5982450
P68433	H31_MOUSE;H32_MOUSE	H3c1;H3c2	Histone H3.1	23315900	32601200	17280400
P68510	1433F_MOUSE	Ywhah	14-3-3 protein eta	3091680	2551090	3358960
P70122	SBDS_MOUSE	Sbds	Ribosome maturation protein SBDS	1438120	18135400	700602
P70168	IMB1_MOUSE	Kpnb1	Importin subunit beta-1	3929180	3570090	3117850
P70195	PSB7_MOUSE	Psmb7	Proteasome subunit beta type-7	2771220	2899480	4275640
P70255	NFIC_MOUSE;NFIX_MOUSE	Nfic;Nfix	Nuclear factor 1 C-type	578646	5316650	3748760
P70275	SEM3E_MOUSE	Sema3e	Semaphorin-3E	374470	589740	305955
P70288	HDAC2_MOUSE	Hdac2	Histone deacetylase 2	102442		143056
P70296	PEBP1_MOUSE	Pebp1	Phosphatidylethanolamine-binding protein 1	680932	794390	671336
P70315	WASP_MOUSE	Was	Actin nucleation-promoting factor WAS	194176		151561
P70318	TIAR_MOUSE	Tial1	Nucleolysin TIAR	508476	666094	645180
P70349	HINT1_MOUSE	Hint1	Adenosine 5'-monophosphoramidase HINT1	1435440		1116440
P70372	ELAV1_MOUSE	Elavl1	ELAV-like protein 1	1152850		579527
P70398	USP9X_MOUSE	Usp9x	Probable ubiquitin carboxyl-terminal hydrolase FAF-X	336925
P70460	VASP_MOUSE	Vasp	Vasodilator-stimulated phosphoprotein	688582		671999
P70670	NACAM_MOUSE;NACA_MOUSE	Naca	Nascent polypeptide-associated complex subunit alpha, muscle-specific form	1971410	2430460	1488510
P70677	CASP3_MOUSE	Casp3	Caspase-3	557540		690102
P70698	PYRG1_MOUSE	Ctps1	CTP synthase 1	737842		853021
P70699	LYAG_MOUSE	Gaa	Lysosomal alpha-glucosidase	890824	409691	822975
P80313	TCPH_MOUSE	Cct7	T-complex protein 1 subunit eta	3772060	2820800	2847650
P80314	TCPB_MOUSE	Cct2	T-complex protein 1 subunit beta	7798710	7900000	7580870
P80315	TCPD_MOUSE	Cct4	T-complex protein 1 subunit delta	5446320	5692810	4474990
P80316	TCPE_MOUSE	Cct5	T-complex protein 1 subunit epsilon	9219280	4496000	7396950
P80317	TCPZ_MOUSE	Cct6a	T-complex protein 1 subunit zeta	5353730	6230430	4748180
P80318	TCPG_MOUSE	Cct3	T-complex protein 1 subunit gamma	5712920	4717020	4550010
P82343	RENBP_MOUSE	Renbp	N-acylglucosamine 2-epimerase	2331830		1654490
P83882	RL36A_MOUSE	Rpl36a	Large ribosomal subunit protein eL42	1616500	2288200	2431050
P84084	ARF5_MOUSE	Arf5	ADP-ribosylation factor 5	502325	4266500	1368480
P84089	ERH_MOUSE	Erh	Enhancer of rudimentary homolog	655403	632419	482716
P84091	AP2M1_MOUSE	Ap2m1	AP-2 complex subunit mu	1379000	1040230	1144710
P84099	RL19_MOUSE	Rpl19	Large ribosomal subunit protein eL19	9969890	16716800	12900400
P84104	SRSF3_MOUSE	Srsf3	Serine/arginine-rich splicing factor 3	1792970	1530400	965786
P97298	PEDF_MOUSE	Serpinf1	Pigment epithelium-derived factor	1317360	1670350	756508
P97310	MCM2_MOUSE	Mcm2	DNA replication licensing factor MCM2	1488010	3466030	1131310
P97311	MCM6_MOUSE	Mcm6	DNA replication licensing factor MCM6	1385690		1067810
P97350	PKP1_MOUSE	Pkp1	Plakophilin-1	1184280		911185
P97351	RS3A_MOUSE	Rps3a	Small ribosomal subunit protein eS1	4624680	4688080	3619030
P97355	SPSY_MOUSE	Sms	Spermine synthase	144380		136883
P97371	PSME1_MOUSE	Psme1	Proteasome activator complex subunit 1	1206840		652695
P97372	PSME2_MOUSE	Psme2	Proteasome activator complex subunit 2	206239	401965	488517
P97377	CDK2_MOUSE	Cdk2	Cyclin-dependent kinase 2	89689.4		87194.5
P97430	SLPI_MOUSE	Slpi	Antileukoproteinase	87725.6		57011.5
P97461	RS5_MOUSE	Rps5	Small ribosomal subunit protein uS7	2629900	13512800	6767290
P97467	AMD_MOUSE	Pam	Peptidyl-glycine alpha-amidating monooxygenase	425098
P97470	PP4C_MOUSE	Ppp4c	Serine/threonine-protein phosphatase 4 catalytic subunit	721022	987690	774904
P97494	GSH1_MOUSE	Gclc	Glutamate--cysteine ligase catalytic subunit	184505		215105
P97496	SMRC1_MOUSE;SMRC2_MOUSE	Smarcc1;Smarcc2	SWI/SNF complex subunit SMARCC1	303027		379883
P97807	FUMH_MOUSE	Fh	Fumarate hydratase, mitochondrial	1360620	2491710	1412510
P97821	CATC_MOUSE	Ctsc	Dipeptidyl peptidase 1	10279300	9241820	6640480
P97855	G3BP1_MOUSE	G3bp1	Ras GTPase-activating protein-binding protein 1	421627
P99024	TBB5_MOUSE	Tubb5	Tubulin beta-5 chain	5016190	5625000	3248210
P99026	PSB4_MOUSE	Psmb4	Proteasome subunit beta type-4	6296610		8194640
P99029	PRDX5_MOUSE	Prdx5	Peroxiredoxin-5, mitochondrial	471173
Q00612	G6PD1_MOUSE	G6pdx	Glucose-6-phosphate 1-dehydrogenase X	4731000	24183500	11124200
Q00623	APOA1_MOUSE	Apoa1	Apolipoprotein A-I	664444	950610	675111
Q00651	ITA4_MOUSE	Itga4	Integrin alpha-4	640262	516999	659403
Q00PI9	HNRL2_MOUSE	Hnrnpul2	Heterogeneous nuclear ribonucleoprotein U-like protein 2	237735
Q01405	SC23A_MOUSE	Sec23a	Protein transport protein Sec23A	135406
Q01768	NDKB_MOUSE	Nme2	Nucleoside diphosphate kinase B	15174700	14379000	9718610
Q01853	TERA_MOUSE	Vcp	Transitional endoplasmic reticulum ATPase	17430500	19760200	15186500
Q01965	LY9_MOUSE	Ly9	T-lymphocyte surface antigen Ly-9	1452480
Q02053	UBA1_MOUSE	Uba1	Ubiquitin-like modifier-activating enzyme 1	5462100	3505010	3868270
Q02257	PLAK_MOUSE	Jup	Junction plakoglobin	1745070	699688	1158920
Q03147	CDK7_MOUSE	Cdk7	Cyclin-dependent kinase 7			48944.9
Q03265	ATPA_MOUSE	Atp5f1a	ATP synthase subunit alpha, mitochondrial	6065960	42559400	14887600
Q04447	KCRB_MOUSE	Ckb	Creatine kinase B-type	287518	1134020	497467
Q04519	ASM_MOUSE	Smpd1	Sphingomyelin phosphodiesterase	253708		175619
Q04750	TOP1_MOUSE	Top1	DNA topoisomerase 1	377788		215297
Q05117	PPA5_MOUSE	Acp5	Tartrate-resistant acid phosphatase type 5	773394	684023	237237
Q05144	RAC2_MOUSE	Rac2	Ras-related C3 botulinum toxin substrate 2	1619810	2148100	1784620
Q05816	FABP5_MOUSE	Fabp5	Fatty acid-binding protein 5	234929		328227
Q05910	ADAM8_MOUSE	Adam8	Disintegrin and metalloproteinase domain-containing protein 8	798648		726913
Q05920	PYC_MOUSE	Pc	Pyruvate carboxylase, mitochondrial	37444600	50415900	31319300
Q05CL8	LARP7_MOUSE	Larp7	La-related protein 7	17078.7
Q05D44	IF2P_MOUSE	Eif5b	Eukaryotic translation initiation factor 5B	385148		375761
Q06138	CAB39_MOUSE	Cab39	Calcium-binding protein 39	115982		208328
Q07076	ANXA7_MOUSE	Anxa7	Annexin A7	142731
Q07113	MPRI_MOUSE	Igf2r	Cation-independent mannose-6-phosphate receptor	372799		195864
Q07797	LG3BP_MOUSE	Lgals3bp	Galectin-3-binding protein	2562900	3570770	2993660
Q07813	BAX_MOUSE	Bax	Apoptosis regulator BAX	874700		537828
Q08288	LYAR_MOUSE	Lyar	Cell growth-regulating nucleolar protein	129195
Q08761	PROS_MOUSE	Pros1	Vitamin K-dependent protein S	736359	959413	409292
Q08879	FBLN1_MOUSE	Fbln1	Fibulin-1	487219		325076
Q08943	SSRP1_MOUSE	Ssrp1	FACT complex subunit SSRP1	550158	936686	482889
Q09014	NCF1_MOUSE	Ncf1	Neutrophil cytosol factor 1	400660	364840	427177
Q09200	B4GN1_MOUSE	B4galnt1	Beta-1,4 N-acetylgalactosaminyltransferase 1	975014	3045500	929066
Q0VBK2	K2C80_MOUSE	Krt80	Keratin, type II cytoskeletal 80	467822		324670
Q11011	PSA_MOUSE	Npepps	Puromycin-sensitive aminopeptidase	580106	776393	453245
Q11136	PEPD_MOUSE	Pepd	Xaa-Pro dipeptidase	1352510	1660660	898673
Q1HFZ0	NSUN2_MOUSE	Nsun2	RNA cytosine C(5)-methyltransferase NSUN2	226267		129892
Q1RLL3	CPNE5_MOUSE;CPNE8_MOUSE;CPNE9_MOUSE	Cpne5;Cpne8;Cpne9	Copine-9	219209
Q2YDW2	MSTO1_MOUSE	Msto1	Protein misato homolog 1	310629		190910
Q3B7Z2	OSBP1_MOUSE	Osbp	Oxysterol-binding protein 1	80760.6
Q3TCJ1	ABRX2_MOUSE	Abraxas2	BRISC complex subunit Abraxas 2	158145
Q3TCN2	PLBL2_MOUSE	Plbd2	Putative phospholipase B-like 2	597108	1011700	491332
Q3THE2	ML12B_MOUSE	Myl12b	Myosin regulatory light chain 12B	207578		81512.9
Q3THK7	GUAA_MOUSE	Gmps	GMP synthase [glutamine-hydrolyzing]	1333760	726349	996210
Q3THS6	METK2_MOUSE	Mat2a	S-adenosylmethionine synthase isoform type-2	2290870	1408560	1572460
Q3TIU4	PDE12_MOUSE	Pde12	2',5'-phosphodiesterase 12	141077
Q3TIX9	UBP39_MOUSE	Usp39	Ubiquitin carboxyl-terminal hydrolase 39	101872
Q3TKT4	SMCA4_MOUSE	Smarca4	Transcription activator BRG1	301397
Q3TRM8	HXK3_MOUSE	Hk3	Hexokinase-3	691406	982756	742938
Q3TW96	UAP1L_MOUSE	Uap1l1	UDP-N-acetylhexosamine pyrophosphorylase-like protein 1	801050	1985400	607486
Q3TWW8	SRSF6_MOUSE	Srsf6	Serine/arginine-rich splicing factor 6	1621500	1110810	1268730
Q3TX08	TRM1_MOUSE	Trmt1	tRNA (guanine(26)-N(2))-dimethyltransferase	189626		151087
Q3TXS7	PSMD1_MOUSE	Psmd1	26S proteasome non-ATPase regulatory subunit 1	1402220		1238210
Q3TYX3	SMYD5_MOUSE	Smyd5	Histone-lysine N-trimethyltransferase SMYD5	84112.9		57787.3
Q3U0P5	ENTP6_MOUSE	Entpd6	Ectonucleoside triphosphate diphosphohydrolase 6	776291
Q3U0V1	FUBP2_MOUSE	Khsrp	Far upstream element-binding protein 2	471774		501091
Q3U1J4	DDB1_MOUSE	Ddb1	DNA damage-binding protein 1	2688060	2978030	2229790
Q3U5Q7	CMPK2_MOUSE	Cmpk2	UMP-CMP kinase 2, mitochondrial	179067		168490
Q3UDE2	TTL12_MOUSE	Ttll12	Tubulin--tyrosine ligase-like protein 12	237410	762363	525671
Q3UE37	UBE2Z_MOUSE	Ube2z	Ubiquitin-conjugating enzyme E2 Z	255894		185709
Q3UEB3	PUF60_MOUSE	Puf60	Poly(U)-binding-splicing factor PUF60	152267		114459
Q3UGR5	HDHD2_MOUSE	Hdhd2	Haloacid dehalogenase-like hydrolase domain-containing protein 2	45221.8		13856.9
Q3UHD6	SNX27_MOUSE	Snx27	Sorting nexin-27	126665
Q3UJD6	UBP19_MOUSE	Usp19	Ubiquitin carboxyl-terminal hydrolase 19	99828.4
Q3UKJ7	SMU1_MOUSE	Smu1	WD40 repeat-containing protein SMU1	555714		524869
Q3UM45	PP1R7_MOUSE	Ppp1r7	Protein phosphatase 1 regulatory subunit 7	231496
Q3UMW8	CLN5_MOUSE	Cln5	Ceroid-lipofuscinosis neuronal protein 5 homolog	395958		184331
Q3UMY5	EMAL4_MOUSE	Eml4	Echinoderm microtubule-associated protein-like 4	246975		246542
Q3UNA4	NXT1_MOUSE;NXT2_MOUSE	Nxt1;Nxt2	NTF2-related export protein 2	110789
Q3UPL0	SC31A_MOUSE	Sec31a	Protein transport protein Sec31A	299104		178251
Q3UQ28	PXDN_MOUSE	Pxdn	Peroxidasin homolog	252287		211044
Q3UV17	K22O_MOUSE	Krt76	Keratin, type II cytoskeletal 2 oral	384641
Q3UYV9	NCBP1_MOUSE	Ncbp1	Nuclear cap-binding protein subunit 1	292885		446504
Q501J6	DDX17_MOUSE	Ddx17	Probable ATP-dependent RNA helicase DDX17	172466	3239430	203964
Q505F5	LRC47_MOUSE	Lrrc47	Leucine-rich repeat-containing protein 47	397969		355534
Q52KI8	SRRM1_MOUSE	Srrm1	Serine/arginine repetitive matrix protein 1	238716		55700.2
Q569Z5	DDX46_MOUSE	Ddx46	Probable ATP-dependent RNA helicase DDX46	102734
Q571E4	GALNS_MOUSE	Galns	N-acetylgalactosamine-6-sulfatase	1456650	1947970	863152
Q571I9	A16A1_MOUSE	Aldh16a1	Aldehyde dehydrogenase family 16 member A1	433507		358235
Q5FWK3	RHG01_MOUSE	Arhgap1	Rho GTPase-activating protein 1	838914		627902
Q5H8B9	FREM3_MOUSE	Frem3	FRAS1-related extracellular matrix protein 3	333567
Q5M8N4	D39U1_MOUSE	Sdr39u1	Epimerase family protein SDR39U1	913462	4713730	3380060
Q5SSL4	ABR_MOUSE	Abr	Active breakpoint cluster region-related protein	257332		235985
Q5SUR0	PUR4_MOUSE	Pfas	Phosphoribosylformylglycinamidine synthase	2080630	1748390	1555210
Q5SW19	CLU_MOUSE	Cluh	Clustered mitochondria protein homolog	2157590	2117050	1619000
Q5SWU9	ACACA_MOUSE	Acaca	Acetyl-CoA carboxylase 1	99993		283394
Q5U4D9	THOC6_MOUSE	Thoc6	THO complex subunit 6 homolog	39226.7
Q5XJY5	COPD_MOUSE	Arcn1	Coatomer subunit delta	1823660		1816100
Q60597	ODO1_MOUSE	Ogdh	2-oxoglutarate dehydrogenase complex component E1	202180		345549
Q60604	SCIN_MOUSE	Scin	Scinderin	1174500		894998
Q60605	MYL6_MOUSE	Myl6	Myosin light polypeptide 6	1719090	3455670	1314290
Q60631	GRB2_MOUSE	Grb2	Growth factor receptor-bound protein 2	1178620
Q60668	HNRPD_MOUSE	Hnrnpd	Heterogeneous nuclear ribonucleoprotein D0	2184250	2373600	2790540
Q60676	PPP5_MOUSE	Ppp5c	Serine/threonine-protein phosphatase 5	520057	872649	389533
Q60692	PSB6_MOUSE	Psmb6	Proteasome subunit beta type-6	7708690	5349290	7419750
Q60710	SAMH1_MOUSE	Samhd1	Deoxynucleoside triphosphate triphosphohydrolase SAMHD1	7432230		5674960
Q60715	P4HA1_MOUSE	P4ha1	Prolyl 4-hydroxylase subunit alpha-1	267933		274069
Q60749	KHDR1_MOUSE	Khdrbs1	KH domain-containing, RNA-binding, signal transduction-associated protein 1	291496		159870
Q60854	SPB6_MOUSE	Serpinb6	Serpin B6	1844180	2279850	1972760
Q60864	STIP1_MOUSE	Stip1	Stress-induced-phosphoprotein 1			172450
Q60865	CAPR1_MOUSE	Caprin1	Caprin-1	271224
Q60866	PTER_MOUSE	Pter	Phosphotriesterase-related protein	322094		200882
Q60872	IF1A_MOUSE	Eif1a	Eukaryotic translation initiation factor 1A	600216		996829
Q60876	4EBP1_MOUSE	Eif4ebp1	Eukaryotic translation initiation factor 4E-binding protein 1	26175.7
Q60953	PML_MOUSE	Pml	Protein PML	61192.7
Q60972	RBBP4_MOUSE	Rbbp4	Histone-binding protein RBBP4	2417820	3472950	2240600
Q60973	RBBP7_MOUSE	Rbbp7	Histone-binding protein RBBP7	899516	878646	749337
Q61024	ASNS_MOUSE	Asns	Asparagine synthetase [glutamine-hydrolyzing]	1052570	527048	1460000
Q61035	HARS1_MOUSE	Hars1	Histidine--tRNA ligase, cytoplasmic	2394190	4202950	2038680
Q61074	PPM1G_MOUSE	Ppm1g	Protein phosphatase 1G	267180		143194
Q61081	CDC37_MOUSE	Cdc37	Hsp90 co-chaperone Cdc37	278683	616501	535024
Q61171	PRDX2_MOUSE	Prdx2	Peroxiredoxin-2	5681720	6484880	7147500
Q61189	ICLN_MOUSE	Clns1a	Methylosome subunit pICln	2198380		1174150
Q61191	HCFC1_MOUSE	Hcfc1	Host cell factor 1	382841		169732
Q61205	PA1B3_MOUSE	Pafah1b3	Platelet-activating factor acetylhydrolase IB subunit alpha1	154019		123837
Q61206	PA1B2_MOUSE	Pafah1b2	Platelet-activating factor acetylhydrolase IB subunit alpha2	479628	2195210	412518
Q61207	SAP_MOUSE	Psap	Prosaposin	876436		619715
Q61210	ARHG1_MOUSE	Arhgef1	Rho guanine nucleotide exchange factor 1			364528
Q61233	PLSL_MOUSE	Lcp1	Plastin-2	23027700	23647200	19544300
Q61316	HSP74_MOUSE	Hspa4	Heat shock 70 kDa protein 4	5415840	5701930	4091530
Q61419	CMAH_MOUSE	Cmah	Cytidine monophosphate-N-acetylneuraminic acid hydroxylase			305725
Q61490	CD166_MOUSE	Alcam	CD166 antigen	150496		113971
Q61495	DSG1A_MOUSE;DSG1B_MOUSE	Dsg1a;Dsg1b	Desmoglein-1-alpha	1498740	2663770	1566980
Q61545	EWS_MOUSE	Ewsr1	RNA-binding protein EWS	1017070	2047590	494834
Q61598	GDIB_MOUSE	Gdi2	Rab GDP dissociation inhibitor beta	10279400	14324900	9862960
Q61599	GDIR2_MOUSE	Arhgdib	Rho GDP-dissociation inhibitor 2	1234570		1042370
Q61655	DD19A_MOUSE	Ddx19a	ATP-dependent RNA helicase DDX19A	372806		362642
Q61656	DDX5_MOUSE	Ddx5	Probable ATP-dependent RNA helicase DDX5	1759890	5425000	1734850
Q61699	HS105_MOUSE	Hsph1	Heat shock protein 105 kDa	794640		524301
Q61703	ITIH2_MOUSE	Itih2	Inter-alpha-trypsin inhibitor heavy chain H2	8705650	8175850	5840690
Q61704	ITIH3_MOUSE	Itih3	Inter-alpha-trypsin inhibitor heavy chain H3	1498430	1493670	808367
Q61749	EI2BD_MOUSE	Eif2b4	Translation initiation factor eIF-2B subunit delta	1220090		703150
Q61753	SERA_MOUSE	Phgdh	D-3-phosphoglycerate dehydrogenase	1080660	1478840	897275
Q61768	KINH_MOUSE	Kif5b	Kinesin-1 heavy chain	770962	760537	645275
Q61781	K1C14_MOUSE	Krt14	Keratin, type I cytoskeletal 14	239243	782287	295958
Q61792	LASP1_MOUSE	Lasp1	LIM and SH3 domain protein 1	326331		190896
Q61838	PZP_MOUSE	Pzp	Pregnancy zone protein	1674470	1310710	713573
Q61881	MCM7_MOUSE	Mcm7	DNA replication licensing factor MCM7	981654	797311	793322
Q61937	NPM_MOUSE	Npm1	Nucleophosmin	13325700	14632600	15012900
Q61941	NNTM_MOUSE	Nnt	NAD(P) transhydrogenase, mitochondrial	423637	1371380	854681
Q61955	KLK8_MOUSE	Klk8	Kallikrein-8	594126		578375
Q61990	PCBP2_MOUSE	Pcbp2	Poly(rC)-binding protein 2	2080220	695476	1289520
Q62018	CTR9_MOUSE	Ctr9	RNA polymerase-associated protein CTR9 homolog	85639.6		89182.4
Q62093	SRSF2_MOUSE	Srsf2	Serine/arginine-rich splicing factor 2	2700100	2684080	1006040
Q62159	RHOC_MOUSE	Rhoc	Rho-related GTP-binding protein RhoC	182726
Q62165	DAG1_MOUSE	Dag1	Dystroglycan 1	703106
Q62167	DDX3X_MOUSE	Ddx3x	ATP-dependent RNA helicase DDX3X	881832	4402520	1400430
Q62179	SEM4B_MOUSE	Sema4b	Semaphorin-4B	4917620	4006840	3594370
Q62189	SNRPA_MOUSE	Snrpa	U1 small nuclear ribonucleoprotein A	236715
Q62203	SF3A2_MOUSE	Sf3a2	Splicing factor 3A subunit 2	278527		136245
Q62217	SEM5A_MOUSE	Sema5a	Semaphorin-5A	182210		144962
Q62230	SN_MOUSE	Siglec1	Sialoadhesin	574698	336264	596645
Q62266	SPR1A_MOUSE	Sprr1a	Cornifin-A	1988230	2592880	2280030
Q62267	SPR1B_MOUSE	Sprr1b	Cornifin-B	2111990		740347
Q62318	TIF1B_MOUSE	Trim28	Transcription intermediary factor 1-beta	803761		956665
Q62348	TSN_MOUSE	Tsn	Translin	360558	1463690	949926
Q62351	TFR1_MOUSE	Tfrc	Transferrin receptor protein 1	45882200	44510400	43170600
Q62376	RU17_MOUSE	Snrnp70	U1 small nuclear ribonucleoprotein 70 kDa	223004
Q62418	DBNL_MOUSE	Dbnl	Drebrin-like protein	393933
Q62422	OSTF1_MOUSE	Ostf1	Osteoclast-stimulating factor 1	461156	229720
Q62426	CYTB_MOUSE	Cstb	Cystatin-B	420626
Q62433	NDRG1_MOUSE	Ndrg1	Protein NDRG1	160231		144729
Q62465	VAT1_MOUSE	Vat1	Synaptic vesicle membrane protein VAT-1 homolog	860510	628783	742591
Q63844	MK03_MOUSE	Mapk3	Mitogen-activated protein kinase 3	245378		281184
Q64012	RALY_MOUSE	Raly	RNA-binding protein Raly	294819
Q64151	SEM4C_MOUSE	Sema4c	Semaphorin-4C	496165	7101010	331986
Q64261	CDK6_MOUSE	Cdk6	Cyclin-dependent kinase 6	305340
Q64281-2	LRB4A_MOUSE	Lilrb4a	Isoform 2 of Leukocyte immunoglobulin-like receptor subfamily B member 4A	2757100	2431130	1895840
Q64324	STXB2_MOUSE	Stxbp2	Syntaxin-binding protein 2	302085		232050
Q64337	SQSTM_MOUSE	Sqstm1	Sequestosome-1	833532		353115
Q64339	ISG15_MOUSE	Isg15	Ubiquitin-like protein ISG15	1529890	1234180	1115710
Q64442	DHSO_MOUSE	Sord	Sorbitol dehydrogenase	441681		425389
Q64467	G3PT_MOUSE	Gapdhs	Glyceraldehyde-3-phosphate dehydrogenase, testis-specific		690303
Q64514	TPP2_MOUSE	Tpp2	Tripeptidyl-peptidase 2	2322320	2424500	1898310
Q64516	GLPK_MOUSE	Gk	Glycerol kinase	437655	16039600	2407570
Q64674	SPEE_MOUSE	Srm	Spermidine synthase	2338120	4558100	2240500
Q64737	PUR2_MOUSE	Gart	Trifunctional purine biosynthetic protein adenosine-3	1711130	5451650	1393750
Q689Z5	SBNO1_MOUSE;SBNO2_MOUSE	Sbno1;Sbno2	Protein strawberry notch homolog 1	141937
Q68FD5	CLH1_MOUSE	Cltc	Clathrin heavy chain 1	8367970	8206390	7052730
Q68FF6	GIT1_MOUSE;GIT2_MOUSE	Git1;Git2	ARF GTPase-activating protein GIT1	200701		286246
Q68FL6	SYMC_MOUSE	Mars1	Methionine--tRNA ligase, cytoplasmic	565732		907295
Q69Z38	PEAK1_MOUSE	Peak1	Inactive tyrosine-protein kinase PEAK1	193294		66492.2
Q6A028	SWP70_MOUSE	Swap70	Switch-associated protein 70	239637		250935
Q6A4J8	UBP7_MOUSE	Usp7	Ubiquitin carboxyl-terminal hydrolase 7	504195
Q6DFW4	NOP58_MOUSE	Nop58	Nucleolar protein 58	357073	271623	302544
Q6GQT1	A2MG_MOUSE	A2m	Alpha-2-macroglobulin-P	13682000	5578700	4446250
Q6GQT9	NOMO1_MOUSE	Nomo1	BOS complex subunit NOMO1	81130.2
Q6IFX2	K1C42_MOUSE	Krt42	Keratin, type I cytoskeletal 42	6850210	14762000	6319120
Q6IFZ6	K2C1B_MOUSE	Krt77	Keratin, type II cytoskeletal 1b	1536520	2413380	1189600
Q6IME9	K2C72_MOUSE	Krt72	Keratin, type II cytoskeletal 72	1220870		378426
Q6IRU2	TPM4_MOUSE	Tpm4	Tropomyosin alpha-4 chain	193038		183363
Q6NSR8	PEPL1_MOUSE	Npepl1	Probable aminopeptidase NPEPL1	832529		801837
Q6NZB1	ANM6_MOUSE	Prmt6	Protein arginine N-methyltransferase 6	443956		248088
Q6NZJ6	IF4G1_MOUSE	Eif4g1	Eukaryotic translation initiation factor 4 gamma 1	2623170	3010630	2268550
Q6NZR5	SKI2_MOUSE	Skic2	Superkiller complex protein 2	166775
Q6P1B1	XPP1_MOUSE	Xpnpep1	Xaa-Pro aminopeptidase 1	1197120	1106550	942870
Q6P1F6	2ABA_MOUSE	Ppp2r2a	Serine/threonine-protein phosphatase 2A 55 kDa regulatory subunit B alpha isoform	956707		951601
Q6P1Z5	PED1A_MOUSE;PED1B_MOUSE	Pced1a;Pced1b	PC-esterase domain-containing protein 1A	175960	2163200	718877
Q6P2B1	TNPO3_MOUSE	Tnpo3	Transportin-3	289933
Q6P4T2	U520_MOUSE	Snrnp200	U5 small nuclear ribonucleoprotein 200 kDa helicase	921320	992561	722271
Q6P542	ABCF1_MOUSE	Abcf1	ATP-binding cassette sub-family F member 1	889752		344855
Q6P5E4	UGGG1_MOUSE	Uggt1	UDP-glucose:glycoprotein glucosyltransferase 1	508377	408937	486359
Q6P5F9	XPO1_MOUSE	Xpo1	Exportin-1	2051580	14271600	6434830
Q6P8X1	SNX6_MOUSE	Snx6	Sorting nexin-6	173592		378654
Q6P9R2	OXSR1_MOUSE	Oxsr1	Serine/threonine-protein kinase OSR1	157146
Q6PDM2	SRSF1_MOUSE	Srsf1	Serine/arginine-rich splicing factor 1	3318240	1946040	1407560
Q6PDQ2	CHD4_MOUSE	Chd4	Chromodomain-helicase-DNA-binding protein 4	177763	220575	155379
Q6PDY2	AEDO_MOUSE	Ado	2-aminoethanethiol dioxygenase	77291.8
Q6PE01	SNR40_MOUSE	Snrnp40	U5 small nuclear ribonucleoprotein 40 kDa protein	173920		185887
Q6PEB6	PHOCN_MOUSE	Mob4	MOB-like protein phocein	111963
Q6PGB6	NAA50_MOUSE	Naa50	N-alpha-acetyltransferase 50	514672		282587
Q6PGC1	DHX29_MOUSE	Dhx29	ATP-dependent RNA helicase DHX29	85784.9		98541.1
Q6PGH1	BUD31_MOUSE	Bud31	Protein BUD31 homolog	320799		199271
Q6PIP5	NUDC1_MOUSE	Nudcd1	NudC domain-containing protein 1	248796		346492
Q6Q899	RIGI_MOUSE	Rigi	Antiviral innate immune response receptor RIG-I	552371		594857
Q6WVG3	KCD12_MOUSE	Kctd12	BTB/POZ domain-containing protein KCTD12	259528		251600
Q6Y7W8	GGYF2_MOUSE	Gigyf2	GRB10-interacting GYF protein 2	513804		317883
Q6ZQ08	CNOT1_MOUSE	Cnot1	CCR4-NOT transcription complex subunit 1	99167.6
Q6ZQ38	CAND1_MOUSE	Cand1	Cullin-associated NEDD8-dissociated protein 1	2428760	3435190	2653240
Q6ZQL4	WDR43_MOUSE	Wdr43	WD repeat-containing protein 43	173778
Q6ZWM4	LSM8_MOUSE	Lsm8	U6 snRNA-associated Sm-like protein LSm8	204694		401017
Q6ZWN5	RS9_MOUSE	Rps9	Small ribosomal subunit protein uS4	3472980	13111600	3105900
Q6ZWU9	RS27_MOUSE	Rps27	Small ribosomal subunit protein eS27	9379620	25684400	13036800
Q6ZWV3	RL10_MOUSE	Rpl10	Large ribosomal subunit protein uL16	1141370	1004830	1178830
Q6ZWV7	RL35_MOUSE	Rpl35	Large ribosomal subunit protein uL29	609584	785180	1073250
Q6ZWX6	IF2A_MOUSE	Eif2s1	Eukaryotic translation initiation factor 2 subunit 1	2963220	2244800	3474040
Q76MZ3	2AAA_MOUSE	Ppp2r1a	Serine/threonine-protein phosphatase 2A 65 kDa regulatory subunit A alpha isoform	2155020	4057600	1977710
Q78PY7	SND1_MOUSE	Snd1	Staphylococcal nuclease domain-containing protein 1	3728100	3975010	3272670
Q7M6Y3	PICAL_MOUSE	Picalm	Phosphatidylinositol-binding clathrin assembly protein	327590		344010
Q7TMB8	CYFP1_MOUSE	Cyfip1	Cytoplasmic FMR1-interacting protein 1	560005		540039
Q7TMK9	HNRPQ_MOUSE	Syncrip	Heterogeneous nuclear ribonucleoprotein Q	1299220	1702560	724903
Q7TMR0	PCP_MOUSE	Prcp	Lysosomal Pro-X carboxypeptidase	2135950	1173370	1752560
Q7TMY8	HUWE1_MOUSE	Huwe1	E3 ubiquitin-protein ligase HUWE1	3174090		2472840
Q7TN22	TXD16_MOUSE	Txndc16	Thioredoxin domain-containing protein 16	199208		52835.5
Q7TNC4	LC7L2_MOUSE	Luc7l2	Putative RNA-binding protein Luc7-like 2	570473		591474
Q7TNG5	EMAL2_MOUSE	Eml2	Echinoderm microtubule-associated protein-like 2	725828	676614	1264790
Q7TNV0	DEK_MOUSE	Dek	Protein DEK	163637		178943
Q7TPR4	ACTN1_MOUSE	Actn1	Alpha-actinin-1	2511000	2219780	1617070
Q7TPV4	MBB1A_MOUSE	Mybbp1a	Myb-binding protein 1A	346712		345397
Q7TQI3	OTUB1_MOUSE	Otub1	Ubiquitin thioesterase OTUB1	189182		1209510
Q7TSV4	PGM2_MOUSE	Pgm2	Phosphopentomutase	450975	1029330	398526
Q80SW1	SAHH2_MOUSE	Ahcyl1	S-adenosylhomocysteine hydrolase-like protein 1	210497
Q80SY5	PR38B_MOUSE	Prpf38b	Pre-mRNA-splicing factor 38B	130919
Q80TM9	NISCH_MOUSE	Nisch	Nischarin	291450
Q80UG5	SEPT9_MOUSE	Septin9	Septin-9	374868		470029
Q80UM3	NAA15_MOUSE	Naa15	N-alpha-acetyltransferase 15, NatA auxiliary subunit	910110	695675	984602
Q80UM7	MOGS_MOUSE	Mogs	Mannosyl-oligosaccharide glucosidase	122927		106357
Q80VA0	GALT7_MOUSE	Galnt7	N-acetylgalactosaminyltransferase 7	2399180	2494010	1695280
Q80VP5	MTRFR_MOUSE	Mtrfr	Mitochondrial translation release factor in rescue	155928		150875
Q80X90	FLNB_MOUSE	Flnb	Filamin-B	1506560		929155
Q80XI4	PI42B_MOUSE	Pip4k2b	Phosphatidylinositol 5-phosphate 4-kinase type-2 beta	82631.5		31387
Q80Y81	RNZ2_MOUSE	Elac2	Zinc phosphodiesterase ELAC protein 2	568270	1518150	641023
Q80ZJ1	RAP2A_MOUSE	Rap2a	Ras-related protein Rap-2a			290802
Q810A7	DDX42_MOUSE	Ddx42	ATP-dependent RNA helicase DDX42	154714		268525
Q810B6	ANFY1_MOUSE	Ankfy1	Rabankyrin-5	121317
Q810D6	GRWD1_MOUSE	Grwd1	Glutamate-rich WD repeat-containing protein 1	381709		254523
Q811B1	XYLT1_MOUSE	Xylt1	Xylosyltransferase 1	538812		520145
Q811J3	IREB2_MOUSE	Ireb2	Iron-responsive element-binding protein 2	218743		132384
Q8BFR4	GNS_MOUSE	Gns	N-acetylglucosamine-6-sulfatase	551239		501475
Q8BFR5	EFTU_MOUSE	Tufm	Elongation factor Tu, mitochondrial	279044	16752400
Q8BFS6	CPPED_MOUSE	Cpped1	Serine/threonine-protein phosphatase CPPED1	222015
Q8BFY9	TNPO1_MOUSE	Tnpo1	Transportin-1	1453790	1416900	2267980
Q8BFZ3	ACTBL_MOUSE	Actbl2	Beta-actin-like protein 2	6124500	13330000	12607000
Q8BG05-2	ROA3_MOUSE	Hnrnpa3	Isoform 2 of Heterogeneous nuclear ribonucleoprotein A3	1278260	1051690	1000100
Q8BG07	PLD4_MOUSE	Pld4	5'-3' exonuclease PLD4	2088350	1713500	1596630
Q8BG32	PSD11_MOUSE	Psmd11	26S proteasome non-ATPase regulatory subunit 11	1954940	1442270	1195880
Q8BGD9	IF4B_MOUSE	Eif4b	Eukaryotic translation initiation factor 4B	134813
Q8BGE6	ATG4B_MOUSE	Atg4b	Cysteine protease ATG4B	178722
Q8BGF3	DAA10_MOUSE	Dnaaf10	Dynein axonemal assembly factor 10	159213		88550.5
Q8BGQ7	SYAC_MOUSE	Aars1	Alanine--tRNA ligase, cytoplasmic	1762300	1919010	2405050
Q8BGS2	BOLA2_MOUSE	Bola2	BolA-like protein 2	428483
Q8BGX0	TRI23_MOUSE	Trim23	E3 ubiquitin-protein ligase TRIM23	954605	5876140	4788170
Q8BH43	WASF2_MOUSE	Wasf2	Actin-binding protein WASF2	77063.5
Q8BH58	TIPRL_MOUSE	Tiprl	TIP41-like protein	381005		259299
Q8BH95	ECHM_MOUSE	Echs1	Enoyl-CoA hydratase, mitochondrial	814136	2575610	2275680
Q8BHG1	NRDC_MOUSE	Nrdc	Nardilysin	1163120	812945	955603
Q8BHN3	GANAB_MOUSE	Ganab	Neutral alpha-glucosidase AB	2457280	2455650	2138480
Q8BJ71	NUP93_MOUSE	Nup93	Nuclear pore complex protein Nup93	495130	579820	1040220
Q8BJU0	SGTA_MOUSE	Sgta	Small glutamine-rich tetratricopeptide repeat-containing protein alpha	123996		123521
Q8BJW5	NOL11_MOUSE	Nol11	Nucleolar protein 11	52494.4
Q8BJW6	EIF2A_MOUSE	Eif2a	Eukaryotic translation initiation factor 2A	1434240	1129630	1248640
Q8BJY1	PSMD5_MOUSE	Psmd5	26S proteasome non-ATPase regulatory subunit 5	392511		235773
Q8BK64	AHSA1_MOUSE	Ahsa1	Activator of 90 kDa heat shock protein ATPase homolog 1	784189	1108860	1851870
Q8BK67	RCC2_MOUSE	Rcc2	Protein RCC2	5175000	3644770	4285700
Q8BKC5	IPO5_MOUSE	Ipo5	Importin-5	2809640	3922310	2772670
Q8BL66	EEA1_MOUSE	Eea1	Early endosome antigen 1	748553
Q8BL97	SRSF7_MOUSE	Srsf7	Serine/arginine-rich splicing factor 7	1010920	1008740	934900
Q8BLU0	FLRT2_MOUSE	Flrt2	Leucine-rich repeat transmembrane protein FLRT2	547441	361745	307914
Q8BM72	HSP13_MOUSE	Hspa13	Heat shock 70 kDa protein 13	1914850	1434520	1103750
Q8BMJ2	SYLC_MOUSE	Lars1	Leucine--tRNA ligase, cytoplasmic	636812		473694
Q8BMJ3	IF1AX_MOUSE	Eif1ax	Eukaryotic translation initiation factor 1A, X-chromosomal	447380		575279
Q8BML9	SYQ_MOUSE	Qars1	Glutamine--tRNA ligase	986328	1546100	1118890
Q8BND5-3	QSOX1_MOUSE	Qsox1	Isoform 3 of Sulfhydryl oxidase 1	12743000	14043200	10516000
Q8BP22	CBAR1_MOUSE	Cibar1	CBY1-interacting BAR domain-containing protein 1	32745.4	178755	89852.4
Q8BP40	PPA6_MOUSE	Acp6	Lysophosphatidic acid phosphatase type 6	377374	413632	373832
Q8BP47	SYNC_MOUSE	NARS1	Asparagine--tRNA ligase, cytoplasmic	1591570		1424370
Q8BP67	RL24_MOUSE	Rpl24	Large ribosomal subunit protein eL24	930965	1249930	767477
Q8BPB0	MOB1B_MOUSE	Mob1b	MOB kinase activator 1B	394207		702681
Q8BPU7	ELMO1_MOUSE	Elmo1	Engulfment and cell motility protein 1	419835		380356
Q8BQM4	HEAT3_MOUSE	Heatr3	HEAT repeat-containing protein 3	188631		268121
Q8BSY0	ASPH_MOUSE	Asph	Aspartyl/asparaginyl beta-hydroxylase		530294	165660
Q8BTM8	FLNA_MOUSE	Flna	Filamin-A	2065420	1708660	1667160
Q8BTT6	UTP25_MOUSE	Utp25	U3 small nucleolar RNA-associated protein 25 homolog	425286
Q8BTZ7	GMPPB_MOUSE	Gmppb	Mannose-1-phosphate guanyltransferase beta	113881	1543790	166096
Q8BU03	PWP2_MOUSE	Pwp2	Periodic tryptophan protein 2 homolog		247865	253246
Q8BU30	SYIC_MOUSE	Iars1	Isoleucine--tRNA ligase, cytoplasmic	379111	634272	291254
Q8BUV3	GEPH_MOUSE	Gphn	Gephyrin	122467		62749.2
Q8BV66	IFI44_MOUSE	Ifi44	Interferon-induced protein 44	1185840	1482750	1270180
Q8BVE3	VATH_MOUSE	Atp6v1h	V-type proton ATPase subunit H	95575.5
Q8BVG4	DPP9_MOUSE	Dpp9	Dipeptidyl peptidase 9	89623.8		301473
Q8BVI4	DHPR_MOUSE	Qdpr	Dihydropteridine reductase	464477		329163
Q8BVQ5	PPME1_MOUSE	Ppme1	Protein phosphatase methylesterase 1	153621		95072.6
Q8BVY0	RL1D1_MOUSE	Rsl1d1	Ribosomal L1 domain-containing protein 1	215932
Q8BWD8	CDK19_MOUSE;CDK8_MOUSE	Cdk19;Cdk8	Cyclin-dependent kinase 19	108001	1431270	567474
Q8BWP8	B4GA1_MOUSE	B4gat1	Beta-1,4-glucuronyltransferase 1	300236		439924
Q8BWY3	ERF1_MOUSE	Etf1	Eukaryotic peptide chain release factor subunit 1	1542210	2247560	1246960
Q8BWZ3	NAA25_MOUSE	Naa25	N-alpha-acetyltransferase 25, NatB auxiliary subunit	1034630	2235380	682739
Q8BX70	VP13C_MOUSE	Vps13c	Intermembrane lipid transfer protein VPS13C	128990		161150
Q8BY71	HAT1_MOUSE	Hat1	Histone acetyltransferase type B catalytic subunit	433790		310598
Q8BYA0	TBCD_MOUSE	Tbcd	Tubulin-specific chaperone D	372390		385982
Q8BYK6	YTHD3_MOUSE	Ythdf3	YTH domain-containing family protein 3	319556
Q8BZA9	TIGAR_MOUSE	Tigar	Fructose-2,6-bisphosphatase TIGAR	299853
Q8BZW8	NHLC2_MOUSE	Nhlrc2	NHL repeat-containing protein 2	70897.1
Q8C052	MAP1S_MOUSE	Map1s	Microtubule-associated protein 1S	236757		186359
Q8C0C7	SYFA_MOUSE	Farsa	Phenylalanine--tRNA ligase alpha subunit	810016		518349
Q8C0E2	VP26B_MOUSE	Vps26b	Vacuolar protein sorting-associated protein 26B	340233		329257
Q8C0M9	ASGL1_MOUSE	Asrgl1	Isoaspartyl peptidase/L-asparaginase	201644		139993
Q8C129	LCAP_MOUSE	Lnpep	Leucyl-cystinyl aminopeptidase	331452
Q8C142	ARH_MOUSE	Ldlrap1	Low density lipoprotein receptor adapter protein 1	116103
Q8C196	CPSM_MOUSE	Cps1	Carbamoyl-phosphate synthase [ammonia], mitochondrial	8456200	18734200	14412600
Q8C1A5	THOP1_MOUSE	Thop1	Thimet oligopeptidase	1704590	929966	1157110
Q8C1B7	SEP11_MOUSE	Septin11	Septin-11	2660470	519902	1482030
Q8C570	RAE1L_MOUSE	Rae1	mRNA export factor	148107
Q8C6G8	WDR26_MOUSE	Wdr26	WD repeat-containing protein 26	134745
Q8C7R4	UBA6_MOUSE	Uba6	Ubiquitin-like modifier-activating enzyme 6	270321		257650
Q8C7U7	GALT6_MOUSE	Galnt6	Polypeptide N-acetylgalactosaminyltransferase 6	1615050	1095210	1227500
Q8CAY6	THIC_MOUSE	Acat2	Acetyl-CoA acetyltransferase, cytosolic	541690		607686
Q8CDN6	TXNL1_MOUSE	Txnl1	Thioredoxin-like protein 1	2201730	1545120	1409920
Q8CE96	TRM6_MOUSE	Trmt6	tRNA (adenine(58)-N(1))-methyltransferase non-catalytic subunit TRM6	341103		129961
Q8CEC6	PPWD1_MOUSE	Ppwd1	Peptidylprolyl isomerase domain and WD repeat-containing protein 1	279972		298064
Q8CFE2	HPF1_MOUSE	Hpf1	Histone PARylation factor 1	72237.2		69687.9
Q8CFE6	S38A2_MOUSE	Slc38a2	Sodium-coupled neutral amino acid symporter 2	1599500	2765590	1302370
Q8CFI7	RPB2_MOUSE	Polr2b	DNA-directed RNA polymerase II subunit RPB2	294651
Q8CFQ3	AQR_MOUSE	Aqr	RNA helicase aquarius	174473
Q8CFR0	C1QL2_MOUSE	C1ql2	Complement C1q-like protein 2	107666		44564.5
Q8CG47	SMC4_MOUSE	Smc4	Structural maintenance of chromosomes protein 4	431194	683217	532651
Q8CG48	SMC2_MOUSE	Smc2	Structural maintenance of chromosomes protein 2	476965
Q8CGA0	PPM1F_MOUSE	Ppm1f	Protein phosphatase 1F	467848		566050
Q8CGC7	SYEP_MOUSE	Eprs1	Bifunctional glutamate/proline--tRNA ligase	5698260	8425480	5993910
Q8CGF7	TCRG1_MOUSE	Tcerg1	Transcription elongation regulator 1	100057	247187	136716
Q8CGM2	RP1L1_MOUSE	Rp1l1	Retinitis pigmentosa 1-like 1 protein	942470
Q8CGY8	OGT1_MOUSE	Ogt	UDP-N-acetylglucosamine--peptide N-acetylglucosaminyltransferase 110 kDa subunit	208927		184793
Q8CHP8	PGP_MOUSE	Pgp	Glycerol-3-phosphate phosphatase	630656	524482	576550
Q8CI94	PYGB_MOUSE	Pygb	Glycogen phosphorylase, brain form	477578		393606
Q8CIE6	COPA_MOUSE	Copa	Coatomer subunit alpha	1176900	1567460	988791
Q8CIG8	ANM5_MOUSE	Prmt5	Protein arginine N-methyltransferase 5	950372	672312	803160
Q8CIH5	PLCG2_MOUSE	Plcg2	1-phosphatidylinositol 4,5-bisphosphate phosphodiesterase gamma-2	419698	560578	355415
Q8CIH9	PUR1_MOUSE	Ppat	Amidophosphoribosyltransferase	233375	297172	267665
Q8CJG0	AGO2_MOUSE	Ago2	Protein argonaute-2	466399		383284
Q8JZK9	HMCS1_MOUSE	Hmgcs1	Hydroxymethylglutaryl-CoA synthase, cytoplasmic	337486		594808
Q8JZQ2	AFG32_MOUSE	Afg3l2	AFG3-like protein 2	427948		14514.4
Q8JZQ9	EIF3B_MOUSE	Eif3b	Eukaryotic translation initiation factor 3 subunit B	2286120	2146670	1923980
Q8K078	SO4A1_MOUSE	Slco4a1	Solute carrier organic anion transporter family member 4A1	257030
Q8K0C9	GMDS_MOUSE	Gmds	GDP-mannose 4,6 dehydratase	466451	2836560	1117460
Q8K0E3	SC5A3_MOUSE;SC5AB_MOUSE	Slc5a11;Slc5a3	Sodium/myo-inositol cotransporter 2	1104870	8421920	3553690
Q8K0E8	FIBB_MOUSE	Fgb	Fibrinogen beta chain	357147
Q8K0T4	KATL1_MOUSE	Katnal1	Katanin p60 ATPase-containing subunit A-like 1	12182600	29787000	20129800
Q8K183	PDXK_MOUSE	Pdxk	Pyridoxal kinase	1161380	985205	765025
Q8K1B8	URP2_MOUSE	Fermt3	Fermitin family homolog 3	2561690	2487130	2253640
Q8K1M6-3	DNM1L_MOUSE	Dnm1l	Isoform 3 of Dynamin-1-like protein	283844		270737
Q8K1X4	NCKPL_MOUSE	Nckap1l	Nck-associated protein 1-like	20940.8
Q8K297	GT251_MOUSE	Colgalt1	Procollagen galactosyltransferase 1	778059		519288
Q8K2B3	SDHA_MOUSE	Sdha	Succinate dehydrogenase [ubiquinone] flavoprotein subunit, mitochondrial	319934		315666
Q8K2I4	MANBA_MOUSE	Manba	Beta-mannosidase	3342020	2900970	3124280
Q8K2V6	IPO11_MOUSE	Ipo11	Importin-11	214599		488086
Q8K2X1	AT10D_MOUSE	Atp10d	Phospholipid-transporting ATPase VD	104116	1736220	1751980
Q8K385	FRRS1_MOUSE	FRRS1	Ferric-chelate reductase 1	190512
Q8K386	RAB15_MOUSE	Rab15	Ras-related protein Rab-15	1480170	5836780	1812220
Q8K3W0	BABA2_MOUSE	Babam2	BRISC and BRCA1-A complex member 2	142215		104363
Q8K482	EMIL2_MOUSE	Emilin2	EMILIN-2	8561640	6647080	6861890
Q8K4B0	MTA1_MOUSE	Mta1	Metastasis-associated protein MTA1	465164		616837
Q8K4Z3	NNRE_MOUSE	Naxe	NAD(P)H-hydrate epimerase	92174.8
Q8QZT1	THIL_MOUSE	Acat1	Acetyl-CoA acetyltransferase, mitochondrial	216362		129036
Q8QZY1	EIF3L_MOUSE	Eif3l	Eukaryotic translation initiation factor 3 subunit L	1280630	1437270	1386430
Q8QZY9	SF3B4_MOUSE	Sf3b4	Splicing factor 3B subunit 4	346598		141767
Q8R016	BLMH_MOUSE	Blmh	Bleomycin hydrolase	1187410	1752490	796912
Q8R050	ERF3A_MOUSE	Gspt1	Eukaryotic peptide chain release factor GTP-binding subunit ERF3A	1486500		1282270
Q8R081	HNRPL_MOUSE	Hnrnpl	Heterogeneous nuclear ribonucleoprotein L	1010700		643654
Q8R146	ACPH_MOUSE	Apeh	Acylamino-acid-releasing enzyme	1308870		1307560
Q8R180	ERO1A_MOUSE	Ero1a	ERO1-like protein alpha	519870		523425
Q8R1B4	EIF3C_MOUSE	Eif3c	Eukaryotic translation initiation factor 3 subunit C	1498700	2179100	1453830
Q8R1F1	NIBA2_MOUSE	Niban2	Protein Niban 2	732303	944207	724289
Q8R1F9	RPP40_MOUSE	Rpp40	Ribonuclease P protein subunit p40	319550		285927
Q8R1Q8	DC1L1_MOUSE	Dync1li1	Cytoplasmic dynein 1 light intermediate chain 1	263875		213140
Q8R2N2	UTP4_MOUSE	Utp4	U3 small nucleolar RNA-associated protein 4 homolog	277927
Q8R2U0	SEH1_MOUSE	Seh1l	Nucleoporin SEH1	175786
Q8R366	IGSF8_MOUSE	Igsf8	Immunoglobulin superfamily member 8	1404570	1415660	1149350
Q8R3C0	MCMBP_MOUSE	Mcmbp	Mini-chromosome maintenance complex-binding protein	230946		324262
Q8R5A3	AB1IP_MOUSE	Apbb1ip	Amyloid beta A4 precursor protein-binding family B member 1-interacting protein	146707		385948
Q8R5F8	ES8L1_MOUSE	Eps8l1	Epidermal growth factor receptor kinase substrate 8-like protein 1	495381
Q8R5H1	UBP15_MOUSE	Usp15	Ubiquitin carboxyl-terminal hydrolase 15	779248		636802
Q8VBV3	EXOS2_MOUSE	Exosc2	Exosome complex component RRP4	270169	400682	228370
Q8VBW6	ULA1_MOUSE	Nae1	NEDD8-activating enzyme E1 regulatory subunit	356686		91931
Q8VCF1	CANT1_MOUSE	Cant1	Soluble calcium-activated nucleotidase 1	23319400		6336720
Q8VCH2	CLM5_MOUSE	Cd300ld	CMRF35-like molecule 5	115920
Q8VCN5	CGL_MOUSE	Cth	Cystathionine gamma-lyase	28507.6
Q8VCT3	AMPB_MOUSE	Rnpep	Aminopeptidase B	1534660	1585300	1309120
Q8VDD5	MYH9_MOUSE	Myh9	Myosin-9	2020590	1851740	1769400
Q8VDF2	UHRF1_MOUSE	Uhrf1	E3 ubiquitin-protein ligase UHRF1			124430
Q8VDJ3	VIGLN_MOUSE	Hdlbp	Vigilin	611182	288170	366430
Q8VDL4	ADPGK_MOUSE	Adpgk	ADP-dependent glucokinase	486899		179838
Q8VDM4	PSMD2_MOUSE	Psmd2	26S proteasome non-ATPase regulatory subunit 2	3836830	2283710	2442770
Q8VDN2	AT1A1_MOUSE	Atp1a1	Sodium/potassium-transporting ATPase subunit alpha-1	2142290		1341360
Q8VDQ1	PTGR2_MOUSE	Ptgr2	Prostaglandin reductase 2	267994
Q8VDW0	DX39A_MOUSE	Ddx39a	ATP-dependent RNA helicase DDX39A	1299460		663052
Q8VE37	RCC1_MOUSE	Rcc1	Regulator of chromosome condensation	1363110		1506890
Q8VE43	METRL_MOUSE	Metrnl	Meteorin-like protein	765878
Q8VE97	SRSF4_MOUSE	Srsf4	Serine/arginine-rich splicing factor 4	64016
Q8VEB4	PAG15_MOUSE	Pla2g15	Phospholipase A2 group XV	196104		199738
Q8VEE4	RFA1_MOUSE	Rpa1	Replication protein A 70 kDa DNA-binding subunit	1338380		795737
Q8VEH6	ZNG1_MOUSE	Zng1	Zinc-regulated GTPase metalloprotein activator 1			2091600
Q8VEJ4	NLE1_MOUSE	Nle1	Notchless protein homolog 1	928810	657584	689811
Q8VEK3	HNRPU_MOUSE	Hnrnpu	Heterogeneous nuclear ribonucleoprotein U	2259650	1816710	1342650
Q8VH51	RBM39_MOUSE	Rbm39	RNA-binding protein 39	615671		155191
Q8VHI3	OFUT2_MOUSE	Pofut2	GDP-fucose protein O-fucosyltransferase 2	115955		250988
Q8VI75	IPO4_MOUSE	Ipo4	Importin-4	414330		215404
Q8VI93	OAS3_MOUSE	Oas3	2'-5'-oligoadenylate synthase 3	292254		412187
Q8VIJ6	SFPQ_MOUSE	Sfpq	Splicing factor, proline- and glutamine-rich	3042130	3071280	2949450
Q91UZ5	IMPA2_MOUSE	Impa2	Inositol monophosphatase 2	363667		325853
Q91V12-2	BACH_MOUSE	Acot7	Isoform A of Cytosolic acyl coenzyme A thioester hydrolase	2072060	1700950	1664520
Q91V64	ISOC1_MOUSE	Isoc1	Isochorismatase domain-containing protein 1	134414		121268
Q91V92	ACLY_MOUSE	Acly	ATP-citrate synthase	2893260	3613660	2693460
Q91VC3	IF4A3_MOUSE	Eif4a3	Eukaryotic initiation factor 4A-III	3514340	15088900	5345690
Q91VH6	MEMO1_MOUSE	Memo1	Protein MEMO1	208693	236624	141873
Q91VI7	RINI_MOUSE	Rnh1	Ribonuclease inhibitor	1031700	1434060	1231110
Q91VK1	5MP1_MOUSE	Bzw2	eIF5-mimic protein 1	422279	938738	379562
Q91VM5	RMXL1_MOUSE	Rbmxl1	RNA binding motif protein, X-linked-like-1	331294		229232
Q91VN0	LRP5_MOUSE	Lrp5	Low-density lipoprotein receptor-related protein 5	161883		87920.1
Q91VR5	DDX1_MOUSE	Ddx1	ATP-dependent RNA helicase DDX1	748294		233356
Q91VU0	FAM3C_MOUSE	Fam3c	Protein FAM3C	3046870
Q91VU7	PUS7_MOUSE	Pus7	Pseudouridylate synthase 7 homolog	252599
Q91VW3	SH3L3_MOUSE	Sh3bgrl3	SH3 domain-binding glutamic acid-rich-like protein 3	1245520	1259210	1117080
Q91W50	CSDE1_MOUSE	Csde1	Cold shock domain-containing protein E1	876341		737094
Q91W89	MA2C1_MOUSE	Man2c1	Alpha-mannosidase 2C1	1250730		656389
Q91W90	TXND5_MOUSE	Txndc5	Thioredoxin domain-containing protein 5	292070		108546
Q91WJ8	FUBP1_MOUSE	Fubp1	Far upstream element-binding protein 1	1846280	4379100	1150840
Q91WK2	EIF3H_MOUSE	Eif3h	Eukaryotic translation initiation factor 3 subunit H	923903	817017	755782
Q91WM3	U3IP2_MOUSE	Rrp9	U3 small nucleolar RNA-interacting protein 2	301707		195789
Q91WQ3	SYYC_MOUSE	Yars1	Tyrosine--tRNA ligase, cytoplasmic	944409		1166480
Q91XL3	UXS1_MOUSE	Uxs1	UDP-glucuronic acid decarboxylase 1	38500.7
Q91YE6	IPO9_MOUSE	Ipo9	Importin-9	436647		459235
Q91YJ2	SNX4_MOUSE	Snx4	Sorting nexin-4		176045	163497
Q91YP2	NEUL_MOUSE	Nln	Neurolysin, mitochondrial	247121
Q91YP3	DEOC_MOUSE	Dera	Deoxyribose-phosphate aldolase	135870
Q91YQ5	RPN1_MOUSE	Rpn1	Dolichyl-diphosphooligosaccharide--protein glycosyltransferase subunit 1	69747.1
Q91YR1	TWF1_MOUSE	Twf1	Twinfilin-1	118030		344165
Q91YR9	PTGR1_MOUSE	Ptgr1	Prostaglandin reductase 1	485401		372534
Q91YT0	NDUV1_MOUSE	Ndufv1	NADH dehydrogenase [ubiquinone] flavoprotein 1, mitochondrial		1326320	579898
Q91YT7	YTHD2_MOUSE	Ythdf2	YTH domain-containing family protein 2	744943		530228
Q91Z40	GBP7_MOUSE	Gbp7	Guanylate-binding protein 7	109573
Q91ZJ5	UGPA_MOUSE	Ugp2	UTP--glucose-1-phosphate uridylyltransferase	1623660		1603580
Q91ZP6	NFIP2_MOUSE	Ndfip2	NEDD4 family-interacting protein 2 (Fragment)	71172.7
Q91ZX7	LRP1_MOUSE	Lrp1	Prolow-density lipoprotein receptor-related protein 1	2782370	2512440	2692880
Q920A5	RISC_MOUSE	Scpep1	Retinoid-inducible serine carboxypeptidase	1209880	1720240	803081
Q920B9	SP16H_MOUSE	Supt16h	FACT complex subunit SPT16	1698200	1266530	1217540
Q920E5	FPPS_MOUSE	Fdps	Farnesyl pyrophosphate synthase	2932320	2157720	2033390
Q920Q4	VPS16_MOUSE	Vps16	Vacuolar protein sorting-associated protein 16 homolog		2288770	1759130
Q921F2	TADBP_MOUSE	Tardbp	TAR DNA-binding protein 43	875715		740846
Q921I2	KLDC4_MOUSE	Klhdc4	Kelch domain-containing protein 4	315133		169181
Q921I9	EXOS4_MOUSE	Exosc4	Exosome complex component RRP41	207907	903606	93347.1
Q921M3	SF3B3_MOUSE	Sf3b3	Splicing factor 3B subunit 3	2270310	1669210	1777900
Q921M7	CYRIB_MOUSE	Cyrib	CYFIP-related Rac1 interactor B	2129360	2688930	1974380
Q921V5	MGAT2_MOUSE	Mgat2	Alpha-1,6-mannosyl-glycoprotein 2-beta-N-acetylglucosaminyltransferase	1768990	736638	1542330
Q921W4	QORL1_MOUSE	Cryzl1	Quinone oxidoreductase-like protein 1	273667		212803
Q922B2	SYDC_MOUSE	Dars1	Aspartate--tRNA ligase, cytoplasmic	1006990	1767260	1174140
Q922D8	C1TC_MOUSE	Mthfd1	C-1-tetrahydrofolate synthase, cytoplasmic	841050	1361500	901795
Q922E4	PCY2_MOUSE	Pcyt2	Ethanolamine-phosphate cytidylyltransferase	475694		518870
Q922F4	TBB6_MOUSE	Tubb6	Tubulin beta-6 chain	4794410	5010200	3763910
Q922H9	ZN330_MOUSE	Znf330	Zinc finger protein 330	72455.9
Q922Q4	P5CR2_MOUSE	Pycr2	Pyrroline-5-carboxylate reductase 2	347470		269727
Q922Q9	CHID1_MOUSE	Chid1	Chitinase domain-containing protein 1	751589		512955
Q922R8	PDIA6_MOUSE	Pdia6	Protein disulfide-isomerase A6	1657340	1957990	1451990
Q922U2	K2C5_MOUSE	Krt5	Keratin, type II cytoskeletal 5	9566300	13772300	10579000
Q922V4	PLRG1_MOUSE	Plrg1	Pleiotropic regulator 1	335124		394734
Q923D2	BLVRB_MOUSE	Blvrb	Flavin reductase (NADPH)	536429	4621270	464993
Q923G2	RPAB3_MOUSE	Polr2h	DNA-directed RNA polymerases I, II, and III subunit RPABC3	320154		452227
Q93092	TALDO_MOUSE	Taldo1	Transaldolase	11777600	20048900	14996000
Q99020	ROAA_MOUSE	Hnrnpab	Heterogeneous nuclear ribonucleoprotein A/B	1952470	1714770	1852410
Q99J36	THUM1_MOUSE	Thumpd1	THUMP domain-containing protein 1	241280		327323
Q99J77	SIAS_MOUSE	Nans	Sialic acid synthase	1389620		1076860
Q99JI4	PSMD6_MOUSE	Psmd6	26S proteasome non-ATPase regulatory subunit 6	469114		564424
Q99JI6	RAP1B_MOUSE	Rap1b	Ras-related protein Rap-1b	1222600	1117410	1045600
Q99JW2	ACY1_MOUSE	Acy1	Aminoacylase-1	2323610	954233	698454
Q99JX4	EIF3M_MOUSE	Eif3m	Eukaryotic translation initiation factor 3 subunit M	208831	250719	214195
Q99JY9	ARP3_MOUSE	Actr3	Actin-related protein 3	7108210	8601500	6518250
Q99K48	NONO_MOUSE	Nono	Non-POU domain-containing octamer-binding protein	166545		51456.8
Q99K51	PLST_MOUSE	Pls3	Plastin-3	522057		365868
Q99K85	SERC_MOUSE	Psat1	Phosphoserine aminotransferase	3824010	4059150	3924350
Q99KB8	GLO2_MOUSE	Hagh	Hydroxyacylglutathione hydrolase, mitochondrial	264202	8599790	1004640
Q99KC8	VMA5A_MOUSE	Vwa5a	von Willebrand factor A domain-containing protein 5A	4056170	6016100	1730590
Q99KE1	MAOM_MOUSE	Me2	NAD-dependent malic enzyme, mitochondrial	140530
Q99KI0	ACON_MOUSE	Aco2	Aconitate hydratase, mitochondrial	2902470	6011830	4295800
Q99KK2	NEUA_MOUSE	Cmas	N-acylneuraminate cytidylyltransferase	605859		261003
Q99KK7	DPP3_MOUSE	Dpp3	Dipeptidyl peptidase 3	760155		1234890
Q99KN2	CIAO1_MOUSE	Ciao1	Probable cytosolic iron-sulfur protein assembly protein CIAO1	203051		60724.1
Q99KP6	PRP19_MOUSE	Prpf19	Pre-mRNA-processing factor 19	2726110	2522830	2338230
Q99KQ4	NAMPT_MOUSE	Nampt	Nicotinamide phosphoribosyltransferase	1707170	1393940	2172520
Q99KR3	LACB2_MOUSE	Lactb2	Endoribonuclease LACTB2	240783
Q99KR8	FUCO2_MOUSE	Fuca2	Plasma alpha-L-fucosidase	62399.1	184121	74164.1
Q99KV1	DJB11_MOUSE	Dnajb11	DnaJ homolog subfamily B member 11	707564	496775	588760
Q99L27	GMPR2_MOUSE	Gmpr2	GMP reductase 2	380780		274674
Q99L45	IF2B_MOUSE	Eif2s2	Eukaryotic translation initiation factor 2 subunit 2	208118		142490
Q99L47	F10A1_MOUSE	St13	Hsc70-interacting protein	353119	1204720	218369
Q99LB6	MAT2B_MOUSE	Mat2b	Methionine adenosyltransferase 2 subunit beta	706034
Q99LC2	CSTF1_MOUSE	Cstf1	Cleavage stimulation factor subunit 1	492306		595182
Q99LC5	ETFA_MOUSE	Etfa	Electron transfer flavoprotein subunit alpha, mitochondrial	3554960	10415900	4811220
Q99LC8	EI2BA_MOUSE	Eif2b1	Translation initiation factor eIF-2B subunit alpha	364178		218530
Q99LD4	CSN1_MOUSE	Gps1	COP9 signalosome complex subunit 1	559093	352429	451348
Q99LF4	RTCB_MOUSE	Rtcb	RNA-splicing ligase RtcB homolog	396641		258944
Q99LI7	CSTF3_MOUSE	Cstf3	Cleavage stimulation factor subunit 3	437673
Q99LJ1	FUCO_MOUSE	Fuca1	Tissue alpha-L-fucosidase	685809	1312620	790880
Q99LP6	GRPE1_MOUSE	Grpel1	GrpE protein homolog 1, mitochondrial	515425		662695
Q99LS3	SERB_MOUSE	Psph	Phosphoserine phosphatase	1043380		869437
Q99LX0	PARK7_MOUSE	Park7	Parkinson disease protein 7 homolog	584701	427698	284723
Q99MD9	NASP_MOUSE	Nasp	Nuclear autoantigenic sperm protein	623588		382346
Q99MK8	ARBK1_MOUSE;ARBK2_MOUSE	Adrbk2;Grk2	Beta-adrenergic receptor kinase 2	60774.8
Q99MN1	SYK_MOUSE	Kars1	Lysine--tRNA ligase	4954800	8288720	4664730
Q99MR6	SRRT_MOUSE	Srrt	Serrate RNA effector molecule homolog	219939		125581
Q99NB9	SF3B1_MOUSE	Sf3b1	Splicing factor 3B subunit 1	797972	746844	1544300
Q99NH8	TREM2_MOUSE	Trem2	Triggering receptor expressed on myeloid cells 2	190679		231081
Q99P31	HPBP1_MOUSE	Hspbp1	Hsp70-binding protein 1	244133		221320
Q99PL5	RRBP1_MOUSE	Rrbp1	Ribosome-binding protein 1	976780		1343620
Q99PM9	UCK2_MOUSE	Uck2	Uridine-cytidine kinase 2	134277		90536.2
Q99PS0	K1C23_MOUSE	Krt23	Keratin, type I cytoskeletal 23	384484
Q99PT1	GDIR1_MOUSE	Arhgdia	Rho GDP-dissociation inhibitor 1	21856000	16518100	12967400
Q99PV0	PRP8_MOUSE	Prpf8	Pre-mRNA-processing-splicing factor 8	1000590	1235270	996969
Q9BDB7	IF44L_MOUSE	Ifi44l	Interferon-induced protein 44-like	1877190	2246170	2362710
Q9CPP0	NPM3_MOUSE	Npm3	Nucleoplasmin-3	1066090	1448070	793366
Q9CPR4	RL17_MOUSE	Rpl17	Large ribosomal subunit protein uL22	1472400	1980890	1752880
Q9CPT4	MYDGF_MOUSE	Mydgf	Myeloid-derived growth factor	1489210	862872	723608
Q9CPU0	LGUL_MOUSE	Glo1	Lactoylglutathione lyase	660994		600690
Q9CPV4	GLOD4_MOUSE	Glod4	Glyoxalase domain-containing protein 4	800392		576739
Q9CPW4	ARPC5_MOUSE	Arpc5	Actin-related protein 2/3 complex subunit 5	3064550	1540400	2037090
Q9CPX6	ATG3_MOUSE	Atg3	Ubiquitin-like-conjugating enzyme ATG3			336891
Q9CPY7	AMPL_MOUSE	Lap3	Cytosol aminopeptidase	1892100	1333930	1747390
Q9CQ43	DUT_MOUSE	Dut	Deoxyuridine 5'-triphosphate nucleotidohydrolase	925494		760764
Q9CQ48	NUDC2_MOUSE	Nudcd2	NudC domain-containing protein 2	64526.6		71670.2
Q9CQ60	6PGL_MOUSE	Pgls	6-phosphogluconolactonase	1153010	747167	696191
Q9CQ65	MTAP_MOUSE	Mtap	S-methyl-5'-thioadenosine phosphorylase	1054000		1334240
Q9CQC6	5MP2_MOUSE	Bzw1	eIF5-mimic protein 2	485211	341117	546178
Q9CQE6	ASF1A_MOUSE;ASF1B_MOUSE	Asf1a;Asf1b	Histone chaperone ASF1A	530448
Q9CQI3	GMFB_MOUSE	Gmfb	Glia maturation factor beta	70128.7
Q9CQI6	COTL1_MOUSE	Cotl1	Coactosin-like protein	899499	1606220	1283850
Q9CQJ6	DENR_MOUSE	Denr	Density-regulated protein	225346		153646
Q9CQM9	GLRX3_MOUSE	Glrx3	Glutaredoxin-3	918117	992428	1061570
Q9CQR2	RS21_MOUSE	Rps21	Small ribosomal subunit protein eS21	59320.8
Q9CQS2	NOP10_MOUSE	Nop10	H/ACA ribonucleoprotein complex subunit 3	323488		291444
Q9CQT1	MTNA_MOUSE	Mri1	Methylthioribose-1-phosphate isomerase	361452	714856	459491
Q9CQV8	1433B_MOUSE	Ywhab	14-3-3 protein beta/alpha	970549		912884
Q9CQW1	YKT6_MOUSE	Ykt6	Synaptobrevin homolog YKT6	343500		264938
Q9CQW9	IFM3_MOUSE	Ifitm3	Interferon-induced transmembrane protein 3	855185		690717
Q9CR16	PPID_MOUSE	Ppid	Peptidyl-prolyl cis-trans isomerase D	1341860	615706	1316140
Q9CR57	RL14_MOUSE	Rpl14	Large ribosomal subunit protein eL14	4561700	7325490	5773900
Q9CR67	TMM33_MOUSE	Tmem33	Transmembrane protein 33	14381
Q9CRB5	PR7C1_MOUSE	Prl7c1	Prolactin-7C1	451304		253474
Q9CS42	PRPS2_MOUSE	Prps2	Ribose-phosphate pyrophosphokinase 2	697698		586566
Q9CSH3	RRP44_MOUSE	Dis3	Exosome complex exonuclease RRP44	591170	396734	398584
Q9CVB6	ARPC2_MOUSE	Arpc2	Actin-related protein 2/3 complex subunit 2	3084350	4707900	3129280
Q9CW03	SMC3_MOUSE	Smc3	Structural maintenance of chromosomes protein 3	207117
Q9CWJ9	PUR9_MOUSE	Atic	Bifunctional purine biosynthesis protein ATIC	1982330	3505670	2113640
Q9CWK8	SNX2_MOUSE	Snx2	Sorting nexin-2	789282		321984
Q9CWW6	PIN4_MOUSE	Pin4	Peptidyl-prolyl cis-trans isomerase NIMA-interacting 4	177422		200905
Q9CWZ3	RBM8A_MOUSE	Rbm8a	RNA-binding protein 8A	688616		499485
Q9CX34	SGT1_MOUSE	Sugt1	Protein SGT1 homolog	822723	944383	803615
Q9CX56	PSMD8_MOUSE	Psmd8	26S proteasome non-ATPase regulatory subunit 8	315779		253866
Q9CX86	ROA0_MOUSE	Hnrnpa0	Heterogeneous nuclear ribonucleoprotein A0	126419
Q9CXW3	CYBP_MOUSE	Cacybp	Calcyclin-binding protein	1519020	2385050	1213850
Q9CXW4	RL11_MOUSE	Rpl11	Large ribosomal subunit protein uL5	1259440	1069120	1150080
Q9CXY6	ILF2_MOUSE	Ilf2	Interleukin enhancer-binding factor 2	416749	301397	430251
Q9CY45	EFMT1_MOUSE	Eef1akmt1	EEF1A lysine methyltransferase 1	218584		376799
Q9CY58	SERB1_MOUSE	Serbp1	SERPINE1 mRNA-binding protein 1	1051780	743953	647644
Q9CY64	BIEA_MOUSE	Blvra	Biliverdin reductase A	2227010	2242420	1840060
Q9CYK2	QPCT_MOUSE	Qpct	Glutaminyl-peptide cyclotransferase	1161830	396582	515469
Q9CYN9	RENR_MOUSE	Atp6ap2	Renin receptor	5156830	3384560	3228340
Q9CYR6	AGM1_MOUSE	Pgm3	Phosphoacetylglucosamine mutase	235015		230582
Q9CZ04	CSN7A_MOUSE	Cops7a	COP9 signalosome complex subunit 7a			183277
Q9CZ30	OLA1_MOUSE	Ola1	Obg-like ATPase 1	2324390	2125710	2840530
Q9CZ44	NSF1C_MOUSE	Nsfl1c	NSFL1 cofactor p47	565443		294238
Q9CZD3	GARS_MOUSE	Gars1	Glycine--tRNA ligase	2373950	2506770	2652980
Q9CZH3	PSMG3_MOUSE	Psmg3	Proteasome assembly chaperone 3	55230.8
Q9CZM2	RL15_MOUSE	Rpl15	Large ribosomal subunit protein eL15	2534180	2325660	2231990
Q9CZN7	GLYM_MOUSE	Shmt2	Serine hydroxymethyltransferase, mitochondrial	3503600	3118950	3008750
Q9CZU3	MTREX_MOUSE	Mtrex	Exosome RNA helicase MTR4	598194		638653
Q9CZU6	CISY_MOUSE	Cs	Citrate synthase, mitochondrial	3179500	8676980	4902140
Q9CZX8	RS19_MOUSE	Rps19	Small ribosomal subunit protein eS19	1609950	3981360	1856330
Q9CZY3	UB2V1_MOUSE	Ube2v1	Ubiquitin-conjugating enzyme E2 variant 1	302943		140483
Q9D0E1	HNRPM_MOUSE	Hnrnpm	Heterogeneous nuclear ribonucleoprotein M	257293
Q9D0F3	LMAN1_MOUSE	Lman1	Protein ERGIC-53	485584		382372
Q9D0F9	PGM1_MOUSE	Pgm1	Phosphoglucomutase-1	637699	1783950	614279
Q9D0I8	MRT4_MOUSE	Mrto4	mRNA turnover protein 4 homolog	287152	1002290	320165
Q9D0I9	SYRC_MOUSE	Rars1	Arginine--tRNA ligase, cytoplasmic	2416530	2172100	2975820
Q9D0K2	SCOT1_MOUSE	Oxct1	Succinyl-CoA:3-ketoacid coenzyme A transferase 1, mitochondrial	777627		560831
Q9D0L8	MCES_MOUSE	Rnmt	mRNA cap guanine-N7 methyltransferase	64812.7
Q9D0R2	SYTC_MOUSE	Tars1	Threonine--tRNA ligase 1, cytoplasmic	4959900	10106900	5353070
Q9D0R8	LSM12_MOUSE	Lsm12	Protein LSM12	146523
Q9D1A2	CNDP2_MOUSE	Cndp2	Cytosolic non-specific dipeptidase	6260500	5826700	5105860
Q9D1E6	TBCB_MOUSE	Tbcb	Tubulin-folding cofactor B	358609		343930
Q9D1H7	GET4_MOUSE	Get4	Golgi to ER traffic protein 4 homolog	649629		294055
Q9D1M0	SEC13_MOUSE	Sec13	Protein SEC13 homolog	316338		188676
Q9D1P4	CHRD1_MOUSE	Chordc1	Cysteine and histidine-rich domain-containing protein 1	999511	798849	1159900
Q9D1Q6	ERP44_MOUSE	Erp44	Endoplasmic reticulum resident protein 44	392807		218312
Q9D1R9	RL34_MOUSE	Rpl34	Large ribosomal subunit protein eL34	4267020	9523510	4768430
Q9D2R0	AACS_MOUSE	Aacs	Acetoacetyl-CoA synthetase	370422		97933.5
Q9D2V7	CORO7_MOUSE	Coro7	Coronin-7	250192		103773
Q9D358	PPAC_MOUSE	Acp1	Low molecular weight phosphotyrosine protein phosphatase	561841	950016	461867
Q9D4H8	CUL2_MOUSE	Cul2	Cullin-2	359089		242692
Q9D554	SF3A3_MOUSE	Sf3a3	Splicing factor 3A subunit 3	379132
Q9D5V5	CUL5_MOUSE	Cul5	Cullin-5	820448		932254
Q9D662	SC23B_MOUSE	Sec23b	Protein transport protein Sec23B	949755	1450380	572107
Q9D6R2	IDH3A_MOUSE	Idh3a	Isocitrate dehydrogenase [NAD] subunit alpha, mitochondrial	445032		249984
Q9D6Z1	NOP56_MOUSE	Nop56	Nucleolar protein 56	304940	4208500	2028870
Q9D7G0	PRPS1_MOUSE	Prps1	Ribose-phosphate pyrophosphokinase 1	644642		539328
Q9D7P6	ISCU_MOUSE	Iscu	Iron-sulfur cluster assembly enzyme ISCU		604807
Q9D7V9	NAAA_MOUSE	Naaa	N-acylethanolamine-hydrolyzing acid amidase	139702		165002
Q9D819	IPYR_MOUSE	Ppa1	Inorganic pyrophosphatase	429139		336915
Q9D883	U2AF1_MOUSE	U2af1	Splicing factor U2AF 35 kDa subunit	553236		226730
Q9D892	ITPA_MOUSE	Itpa	Inosine triphosphate pyrophosphatase	1271370	755470	842469
Q9D8E6	RL4_MOUSE	Rpl4	Large ribosomal subunit protein uL4	4808860	10931100	4919110
Q9D8N0	EF1G_MOUSE	Eef1g	Elongation factor 1-gamma	7896520	7657970	6389760
Q9D8S4	ORN_MOUSE	Rexo2	Oligoribonuclease, mitochondrial	762937		852004
Q9D8T2	GSDMD_MOUSE	Gsdmd	Gasdermin-D	32534.6		60445.5
Q9D8U8	SNX5_MOUSE	Snx5	Sorting nexin-5	396535	382278	315710
Q9D8W5	PSD12_MOUSE	Psmd12	26S proteasome non-ATPase regulatory subunit 12	1627910	1842300	1363530
Q9D8Y0	EFHD2_MOUSE	Efhd2	EF-hand domain-containing protein D2	550428		703030
Q9D906	ATG7_MOUSE	Atg7	Ubiquitin-like modifier-activating enzyme ATG7	238489
Q9D964	GATM_MOUSE	Gatm	Glycine amidinotransferase, mitochondrial	330925
Q9DAR7	DCPS_MOUSE	Dcps	m7GpppX diphosphatase	1866200	2216360	1953230
Q9DAW6	PRP4_MOUSE	Prpf4	U4/U6 small nuclear ribonucleoprotein Prp4	182159		198994
Q9DB05	SNAA_MOUSE	Napa	Alpha-soluble NSF attachment protein	196988
Q9DB34	CHM2A_MOUSE	Chmp2a	Charged multivesicular body protein 2a	162135		121390
Q9DBC3	CMTR1_MOUSE	Cmtr1	Cap-specific mRNA (nucleoside-2'-O-)-methyltransferase 1	249202
Q9DBC7	KAP0_MOUSE	Prkar1a	cAMP-dependent protein kinase type I-alpha regulatory subunit	378164		239885
Q9DBG3	AP2B1_MOUSE	Ap2b1	AP-2 complex subunit beta	559944	1356040	730735
Q9DBH5	LMAN2_MOUSE	Lman2	Vesicular integral-membrane protein VIP36	1234070	1152260	1397300
Q9DBJ1	PGAM1_MOUSE	Pgam1	Phosphoglycerate mutase 1	16174400	10851800	9750240
Q9DBP5	KCY_MOUSE	Cmpk1	UMP-CMP kinase	804052	815949	602717
Q9DBR1	XRN2_MOUSE	Xrn2	5'-3' exoribonuclease 2	650502	421848
Q9DBT5	AMPD2_MOUSE	Ampd2	AMP deaminase 2	1181030	1425250	1097320
Q9DBY8	NVL_MOUSE	Nvl	Nuclear valosin-containing protein-like	96179.5
Q9DBZ5	EIF3K_MOUSE	Eif3k	Eukaryotic translation initiation factor 3 subunit K	437817		558568
Q9DC23	DJC10_MOUSE	Dnajc10	DnaJ homolog subfamily C member 10	705100	470287	709248
Q9DC29	ABCB6_MOUSE	Abcb6	ATP-binding cassette sub-family B member 6	1105360	6660680	2767090
Q9DC37	MFSD1_MOUSE	Mfsd1	Major facilitator superfamily domain-containing protein 1	386071
Q9DCC4	P5CR3_MOUSE	Pycr3	Pyrroline-5-carboxylate reductase 3	1151970		797722
Q9DCD0	6PGD_MOUSE	Pgd	6-phosphogluconate dehydrogenase, decarboxylating	17736300	28885100	20661900
Q9DCE5	PK1IP_MOUSE	Pak1ip1	p21-activated protein kinase-interacting protein 1			120726
Q9DCH4	EIF3F_MOUSE	Eif3f	Eukaryotic translation initiation factor 3 subunit F	974476	3711530	4034420
Q9DCJ9	NPL_MOUSE	Npl	N-acetylneuraminate lyase	299060		187601
Q9DCL9	PUR6_MOUSE	Paics	Bifunctional phosphoribosylaminoimidazole carboxylase/phosphoribosylaminoimidazole succinocarboxamide synthetase	2053980	1417540	1549280
Q9DCT1	AKCL2_MOUSE	Akr1e2	1,5-anhydro-D-fructose reductase	80377.6
Q9DD03	RAB13_MOUSE	Rab13	Ras-related protein Rab-13		2287860	464480
Q9EPK7	XPO7_MOUSE	Xpo7	Exportin-7	100379		114217
Q9EPL0	XYLT2_MOUSE	Xylt2	Xylosyltransferase 2	952972	460100	798900
Q9EPL2-2	CSTN1_MOUSE	Clstn1	Isoform 2 of Calsyntenin-1	1936740	1997020	1979690
Q9EPL8	IPO7_MOUSE	Ipo7	Importin-7	1107550	2390880	1498100
Q9EPU0	RENT1_MOUSE	Upf1	Regulator of nonsense transcripts 1	287073		628516
Q9EPU4	CPSF1_MOUSE	Cpsf1	Cleavage and polyadenylation specificity factor subunit 1	176770		145988
Q9EQ61	PESC_MOUSE	Pes1	Pescadillo homolog	215703
Q9EQ80	NIF3L_MOUSE	Nif3l1	NIF3-like protein 1	351264	314832	578480
Q9EQH2	ERAP1_MOUSE	Erap1	Endoplasmic reticulum aminopeptidase 1	1962390	3816020	1487020
Q9EQH3	VPS35_MOUSE	Vps35	Vacuolar protein sorting-associated protein 35	2226160	2061670	1759040
Q9EQP2	EHD4_MOUSE	Ehd4	EH domain-containing protein 4	484591		656310
Q9EQU5	SET_MOUSE	Set	Protein SET	533366	543686	837420
Q9ER38	TOR3A_MOUSE	Tor3a	Torsin-3A	384580		130235
Q9ER39	TOR1A_MOUSE	Tor1a	Torsin-1A	24953.2
Q9ER72	SYCC_MOUSE	Cars1	Cysteine--tRNA ligase, cytoplasmic	1487560	1775540	1583040
Q9ERF3	SKI8_MOUSE	Skic8	Superkiller complex protein 8	499902		558409
Q9ERK4	XPO2_MOUSE	Cse1l	Exportin-2	2334990	41803000	2857720
Q9ES28-2	ARHG7_MOUSE	Arhgef7	Rho guanine nucleotide exchange factor 7	309312		303312
Q9ES30	C1QT3_MOUSE	C1qtnf3	Complement C1q tumor necrosis factor-related protein 3	237923
Q9ES52	SHIP1_MOUSE	Inpp5d	Phosphatidylinositol 3,4,5-trisphosphate 5-phosphatase 1	336074		113438
Q9ESL4	M3K20_MOUSE	Map3k20	Mitogen-activated protein kinase kinase kinase 20	105370
Q9EST5	AN32B_MOUSE	Anp32b	Acidic leucine-rich nuclear phosphoprotein 32 family member B	766902	833667	503523
Q9ESX5	DKC1_MOUSE	Dkc1	H/ACA ribonucleoprotein complex subunit DKC1	307557		432653
Q9ESY9	GILT_MOUSE	Ifi30	Gamma-interferon-inducible lysosomal thiol reductase	1642120	2863210	1607720
Q9ET22	DPP2_MOUSE	Dpp7	Dipeptidyl peptidase 2	31250.6		34756.8
Q9JHI5	IVD_MOUSE	Ivd	Isovaleryl-CoA dehydrogenase, mitochondrial	268486	2663770	867988
Q9JHI7	EXOS9_MOUSE	Exosc9	Exosome complex component RRP45	617575		362664
Q9JHK4	PGTA_MOUSE	Rabggta	Geranylgeranyl transferase type-2 subunit alpha	266388		244355
Q9JHK5	PLEK_MOUSE	Plek	Pleckstrin	462921	833465	544978
Q9JHR7	IDE_MOUSE	Ide	Insulin-degrading enzyme	714113	1440120	665714
Q9JHS4	CLPX_MOUSE	Clpx	ATP-dependent Clp protease ATP-binding subunit clpX-like, mitochondrial	15663000	23198700	10894300
Q9JHU4	DYHC1_MOUSE	Dync1h1	Cytoplasmic dynein 1 heavy chain 1	565567	1186450	502792
Q9JHU9	INO1_MOUSE	Isyna1	Inositol-3-phosphate synthase 1	6642880	10464700	6340620
Q9JHW2	NIT2_MOUSE	Nit2	Omega-amidase NIT2	486622		540119
Q9JHZ2	ANKH_MOUSE	Ankh	Mineralization regulator ANKH	150788		136236
Q9JI75	NQO2_MOUSE	Nqo2	Ribosyldihydronicotinamide dehydrogenase [quinone]	96075.8		171799
Q9JIF0	ANM1_MOUSE	Prmt1	Protein arginine N-methyltransferase 1	1126720	3824390	1722620
Q9JIF7	COPB_MOUSE	Copb1	Coatomer subunit beta	1227680	910727	1276340
Q9JII6	AK1A1_MOUSE	Akr1a1	Aldo-keto reductase family 1 member A1	5298100	2978460	3225040
Q9JIK5	DDX21_MOUSE	Ddx21	Nucleolar RNA helicase 2	445759	1834670	292298
Q9JJ28	FLII_MOUSE	Flii	Protein flightless-1 homolog	290554		287571
Q9JJA4	WDR12_MOUSE	Wdr12	Ribosome biogenesis protein WDR12	631392		751430
Q9JJU8	SH3L1_MOUSE	Sh3bgrl	Adapter Sh3bgrl	192582		116788
Q9JK23	PSMG1_MOUSE	Psmg1	Proteasome assembly chaperone 1	172102	772770	250784
Q9JK81	MYG1_MOUSE	Myg1	MYG1 exonuclease	527665		547467
Q9JKB1	UCHL3_MOUSE	Uchl3	Ubiquitin carboxyl-terminal hydrolase isozyme L3	586053		433811
Q9JKF1	IQGA1_MOUSE	Iqgap1	Ras GTPase-activating-like protein IQGAP1	2637890	6269120	1575930
Q9JKR6	HYOU1_MOUSE	Hyou1	Hypoxia up-regulated protein 1	2173930	1446210	2450020
Q9JKV1	ADRM1_MOUSE	Adrm1	Proteasomal ubiquitin receptor ADRM1	275066		104713
Q9JKX6	NUDT5_MOUSE	Nudt5	ADP-sugar pyrophosphatase			85528.4
Q9JL15	LEG8_MOUSE	Lgals8	Galectin-8	64601.3
Q9JLF6	TGM1_MOUSE	Tgm1	Protein-glutamine gamma-glutamyltransferase K	383275		179032
Q9JLJ2	AL9A1_MOUSE	Aldh9a1	4-trimethylaminobutyraldehyde dehydrogenase	1140250	1144110	935251
Q9JLT4	TRXR2_MOUSE	Txnrd2	Thioredoxin reductase 2, mitochondrial	23802.4		78492.1
Q9JLV6	PNKP_MOUSE	Pnkp	Bifunctional polynucleotide phosphatase/kinase	210003		345717
Q9JM76	ARPC3_MOUSE	Arpc3	Actin-related protein 2/3 complex subunit 3	1876440	4508490	1911590
Q9JM90	STAP1_MOUSE	Stap1	Signal-transducing adaptor protein 1	395454		368760
Q9JMA1	UBP14_MOUSE	Usp14	Ubiquitin carboxyl-terminal hydrolase 14	3370440	3003830	2490000
Q9JMH6	TRXR1_MOUSE	Txnrd1	Thioredoxin reductase 1, cytoplasmic	2717400	3148230	3102590
Q9QUH0	GLRX1_MOUSE	Glrx	Glutaredoxin-1	924649
Q9QUI0	RHOA_MOUSE	Rhoa	Transforming protein RhoA	3350180	7538930	4500450
Q9QUM9	PSA6_MOUSE	Psma6	Proteasome subunit alpha type-6	8350830	8389300	7609440
Q9QUN7	TLR2_MOUSE	Tlr2	Toll-like receptor 2	351175		202756
Q9QUR6	PPCE_MOUSE	Prep	Prolyl endopeptidase	2838550	3251380	1946800
Q9QWL7	K1C17_MOUSE	Krt17	Keratin, type I cytoskeletal 17	8956430	10031500	9298930
Q9QWR8	NAGAB_MOUSE	Naga	Alpha-N-acetylgalactosaminidase	524995		345578
Q9QXG2	RAE1_MOUSE	Chm	Rab proteins geranylgeranyltransferase component A 1	174122		151211
Q9QXK3	COPG2_MOUSE	Copg2	Coatomer subunit gamma-2	168164		470313
Q9QXS1	PLEC_MOUSE	Plec	Plectin	3157060	3699540	2824820
Q9QYB1	CLIC4_MOUSE	Clic4	Chloride intracellular channel protein 4	1959460		2141100
Q9QYG0	NDRG2_MOUSE	Ndrg2	Protein NDRG2	162407		145314
Q9QYJ0	DNJA2_MOUSE	Dnaja2	DnaJ homolog subfamily A member 2	552844		466139
Q9QZ08	NAGK_MOUSE	Nagk	N-acetyl-D-glucosamine kinase	181824
Q9QZ88	VPS29_MOUSE	Vps29	Vacuolar protein sorting-associated protein 29	1110290	790853	754523
Q9QZD9	EIF3I_MOUSE	Eif3i	Eukaryotic translation initiation factor 3 subunit I	1962270		2014370
Q9QZE5	COPG1_MOUSE	Copg1	Coatomer subunit gamma-1	1855480	3094570	1983220
Q9QZQ8	H2AY_MOUSE	Macroh2a1	Core histone macro-H2A.1	523114		474219
Q9R013	CATF_MOUSE	Ctsf	Cathepsin F	454339		300386
Q9R059	FHL3_MOUSE	Fhl3	Four and a half LIM domains protein 3	61649.9
Q9R0E1	PLOD3_MOUSE	Plod3	Multifunctional procollagen lysine hydroxylase and glycosyltransferase LH3	3292560	2899950	3778830
Q9R0E2	PLOD1_MOUSE	Plod1	Procollagen-lysine,2-oxoglutarate 5-dioxygenase 1	9996940	10910900	8552920
Q9R0G6	COMP_MOUSE	Comp	Cartilage oligomeric matrix protein	185315		306152
Q9R0N0	GALK1_MOUSE	Galk1	Galactokinase	534008		456547
Q9R0P3	ESTD_MOUSE	Esd	S-formylglutathione hydrolase	3348360	4363690	3125640
Q9R0P5	DEST_MOUSE	Dstn	Destrin	896784	716516	793602
Q9R0Q7	TEBP_MOUSE	Ptges3	Prostaglandin E synthase 3	1477660	1417850	1316800
Q9R0U0	SRS10_MOUSE	Srsf10	Serine/arginine-rich splicing factor 10	421169
Q9R0X4	ACOT9_MOUSE	Acot9	Acyl-coenzyme A thioesterase 9, mitochondrial			167732
Q9R190	MTA2_MOUSE	Mta2	Metastasis-associated protein MTA2	1051950	1937600	977871
Q9R1P0	PSA4_MOUSE	Psma4	Proteasome subunit alpha type-4	6916780	64980100	3590270
Q9R1P1	PSB3_MOUSE	Psmb3	Proteasome subunit beta type-3	3128780	3877940	4026990
Q9R1P3	PSB2_MOUSE	Psmb2	Proteasome subunit beta type-2	3593080	3825710	3663220
Q9R1P4	PSA1_MOUSE	Psma1	Proteasome subunit alpha type-1	5146670	5004370	5792470
Q9R1Q7	PLP2_MOUSE	Plp2	Proteolipid protein 2	430927		368736
Q9R1T2	SAE1_MOUSE	Sae1	SUMO-activating enzyme subunit 1	871508		818948
Q9WTL2	RAB25_MOUSE	Rab25	Ras-related protein Rab-25	697276	1477040	1316100
Q9WTL7	LYPA2_MOUSE	Lypla2	Acyl-protein thioesterase 2	252014
Q9WTM5	RUVB2_MOUSE	Ruvbl2	RuvB-like 2	1695330	1620180	1656090
Q9WTP6	KAD2_MOUSE	Ak2	Adenylate kinase 2, mitochondrial	1212410	18235800	2263540
Q9WTX5	SKP1_MOUSE	Skp1	S-phase kinase-associated protein 1	429487
Q9WTX6	CUL1_MOUSE	Cul1	Cullin-1	1299350	1394380	1391910
Q9WU78	PDC6I_MOUSE	Pdcd6ip	Programmed cell death 6-interacting protein	962200	1447800	724877
Q9WUA2	SYFB_MOUSE	Farsb	Phenylalanine--tRNA ligase beta subunit	1139510	1778620	962828
Q9WUA3	PFKAP_MOUSE	Pfkp	ATP-dependent 6-phosphofructokinase, platelet type	1008360	977127	723959
Q9WUM4	COR1C_MOUSE	Coro1c	Coronin-1C	2907000	2443620	3381260
Q9WUM5	SUCA_MOUSE	Suclg1	Succinate--CoA ligase [ADP/GDP-forming] subunit alpha, mitochondrial	1993560	13126200	7771420
Q9WUP7	UCHL5_MOUSE	Uchl5	Ubiquitin carboxyl-terminal hydrolase isozyme L5	447400		590596
Q9WUU7	CATZ_MOUSE	Ctsz	Cathepsin Z	40690300	35832000	38386400
Q9WV32	ARC1B_MOUSE	Arpc1b	Actin-related protein 2/3 complex subunit 1B	4471050	4522330	4311270
Q9WV54	ASAH1_MOUSE	Asah1	Acid ceramidase	3664500	6891940	3722510
Q9WV80	SNX1_MOUSE	Snx1	Sorting nexin-1	236006		306573
Q9WVA3	BUB3_MOUSE	Bub3	Mitotic checkpoint protein BUB3	1412110	1661450	972827
Q9WVA4	TAGL2_MOUSE	Tagln2	Transgelin-2	403088		453527
Q9WVG6	CARM1_MOUSE	Carm1	Histone-arginine methyltransferase CARM1	1077750	1010090	898116
Q9WVJ2	PSD13_MOUSE	Psmd13	26S proteasome non-ATPase regulatory subunit 13	833536	1315090	1019080
Q9WVJ3	CBPQ_MOUSE	Cpq	Carboxypeptidase Q	1001530		503058
Q9WVK4	EHD1_MOUSE	Ehd1	EH domain-containing protein 1	481910		541576
Q9Z0J0	NPC2_MOUSE	Npc2	NPC intracellular cholesterol transporter 2	801054		740066
Q9Z0M5	LICH_MOUSE	Lipa	Lysosomal acid lipase/cholesteryl ester hydrolase	1312050	3267690	2006670
Q9Z0N1	IF2G_MOUSE	Eif2s3x	Eukaryotic translation initiation factor 2 subunit 3, X-linked	3533260	4055140	5937460
Q9Z0N2	IF2H_MOUSE	Eif2s3y	Eukaryotic translation initiation factor 2 subunit 3, Y-linked	225374		66734.6
Q9Z0P5	TWF2_MOUSE	Twf2	Twinfilin-2	263683		318696
Q9Z0S1	BPNT1_MOUSE	Bpnt1	3'(2'),5'-bisphosphate nucleotidase 1	604302		574556
Q9Z0X1	AIFM1_MOUSE	Aifm1	Apoptosis-inducing factor 1, mitochondrial	666573	277405	603053
Q9Z1B5	MD2L1_MOUSE	Mad2l1	Mitotic spindle assembly checkpoint protein MAD2A	1662650	709811	835335
Q9Z1D1	EIF3G_MOUSE	Eif3g	Eukaryotic translation initiation factor 3 subunit G	410325	1543910	1138660
Q9Z1F9	SAE2_MOUSE	Uba2	SUMO-activating enzyme subunit 2	1825380	2286320	3505190
Q9Z1G3	VATC1_MOUSE	Atp6v1c1	V-type proton ATPase subunit C 1	3253860		3530720
Q9Z1K5	ARI1_MOUSE	Arih1	E3 ubiquitin-protein ligase ARIH1	316265		449250
Q9Z1N5	DX39B_MOUSE	Ddx39b	Spliceosome RNA helicase Ddx39b	6821840	12717800	9672380
Q9Z1Q5	CLIC1_MOUSE	Clic1	Chloride intracellular channel protein 1	3316430	3471420	3264980
Q9Z1Q9	SYVC_MOUSE	Vars1	Valine--tRNA ligase	1232940	1257400	1152560
Q9Z1X4	ILF3_MOUSE	Ilf3	Interleukin enhancer-binding factor 3	255059	544298	617320
Q9Z1Z0	USO1_MOUSE	Uso1	General vesicular transport factor p115	688550	538229	589444
Q9Z1Z2	STRAP_MOUSE	Strap	Serine-threonine kinase receptor-associated protein	789819	1353800	708002
Q9Z204	HNRPC_MOUSE	Hnrnpc	Heterogeneous nuclear ribonucleoproteins C1/C2	1408000	1182310	504114
Q9Z2D0	MTMR9_MOUSE	Mtmr9	Myotubularin-related protein 9			38458.9
Q9Z2K1	K1C16_MOUSE	Krt16	Keratin, type I cytoskeletal 16	3067220	4826650	5436680
Q9Z2L6	MINP1_MOUSE	Minpp1	Multiple inositol polyphosphate phosphatase 1	280265		238170
Q9Z2L7	CRLF3_MOUSE	Crlf3	Cytokine receptor-like factor 3	249031		161370
Q9Z2M7	PMM2_MOUSE	Pmm2	Phosphomannomutase 2	366726	633350	399550
Q9Z2N8	ACL6A_MOUSE	Actl6a	Actin-like protein 6A	1126190	991202	1129320
Q9Z2U0	PSA7_MOUSE	Psma7	Proteasome subunit alpha type-7	5553280	4043250	3942110
Q9Z2U1	PSA5_MOUSE	Psma5	Proteasome subunit alpha type-5	4479620		4052270
Q9Z2W0	DNPEP_MOUSE	Dnpep	Aspartyl aminopeptidase	131634	503713	404493
Q9Z2X1	HNRPF_MOUSE	Hnrnpf	Heterogeneous nuclear ribonucleoprotein F	1410430		964667
Q9Z2X8	KEAP1_MOUSE	Keap1	Kelch-like ECH-associated protein 1	77713
Q9Z2Y8	PLPHP_MOUSE	Plpbp	Pyridoxal phosphate homeostasis protein	741772

## Sheet: Raw intensity ITalk
Related to Figure 2, Figure 3 and figure 4. Raw intensity values for ITalk labeling group.
Protein.Group	Protein.Names	Genes	First.Protein.Description	H:\LWJ\20240928\20240928ONTIPITALK.raw	H:\LWJ\20241021\20241017ONTIPITALK2.raw	H:\LWJ\20241021\20241017ONTIPITALK3.raw
A1L314	MPEG1_MOUSE	Mpeg1	Macrophage-expressed gene 1 protein	573967	972184	999462
A2A432	CUL4B_MOUSE	Cul4b	Cullin-4B	1781490	2735630	2318800
A2A5R2	BIG2_MOUSE	Arfgef2	Brefeldin A-inhibited guanine nucleotide-exchange protein 2		170120
A2AAY5	SPD2B_MOUSE	Sh3pxd2b	SH3 and PX domain-containing protein 2B		139569	142828
A2ADY9	DDI2_MOUSE	Ddi2	Protein DDI1 homolog 2	242326	509450
A2AF47	DOC11_MOUSE	Dock11	Dedicator of cytokinesis protein 11		407853
A2AGT5	CKAP5_MOUSE	Ckap5	Cytoskeleton-associated protein 5	739527	1271350	1025410
A2AIV2	VIR_MOUSE	Virma	Protein virilizer homolog		511766
A2AKG8	FOCAD_MOUSE	Focad	Focadhesin	587375	285249	211781
A2AN08	UBR4_MOUSE	Ubr4	E3 ubiquitin-protein ligase UBR4	1306380	1988530	2101240
A2ASQ1	AGRIN_MOUSE	Agrn	Agrin	1613760	811202	1034010
A2BE28	LAS1L_MOUSE	Las1l	Ribosomal biogenesis protein LAS1L		184256	305121
A2BH40	ARI1A_MOUSE	Arid1a	AT-rich interactive domain-containing protein 1A		1137940	1403020
A6H5X4	PHF11_MOUSE	Phf11	PHD finger protein 11	937764	4641250	400837
A6H630	ARMT1_MOUSE	Armt1	Damage-control phosphatase ARMT1	949617	1722060
A6H6E9	TT23L_MOUSE	Ttc23l	Tetratricopeptide repeat protein 23-like	252272	1447410	3084400
A6X919	D19L1_MOUSE	Dpy19l1	Probable C-mannosyltransferase DPY19L1	762671	4539220	8574620
A6X935	ITIH4_MOUSE	Itih4	Inter alpha-trypsin inhibitor, heavy chain 4	23531700	3903480	1835500
A8C756	THADA_MOUSE	Thada	tRNA (32-2'-O)-methyltransferase regulator THADA		6437250	5484360
B0V2N1	PTPRS_MOUSE	Ptprs	Receptor-type tyrosine-protein phosphatase S	5515820	2347820	1407850
B1ARD6	SLFN9_MOUSE	Slfn9	Schlafen family member 9	138839	207791	236022
B1AVZ0	UPP_MOUSE	Uprt	Uracil phosphoribosyltransferase homolog	492091	717690	323632
B1AY13	UBP24_MOUSE	Usp24	Ubiquitin carboxyl-terminal hydrolase 24	128967	234747	167072
B1AZI6	THOC2_MOUSE	Thoc2	THO complex subunit 2	558764	1160430	873967
B2RQC6	PYR1_MOUSE	Cad	CAD protein	2676930	3199120	2099440
B2RXS4	PLXB2_MOUSE	Plxnb2	Plexin-B2	7365020	5560940	6182910
B2RY56	RBM25_MOUSE	Rbm25	RNA-binding protein 25	592178	548710	617720
B8ZXI1	QTRT2_MOUSE	Qtrt2	Queuine tRNA-ribosyltransferase accessory subunit 2	379893	300245	528315
B9EJR8	DAAF5_MOUSE	Dnaaf5	Dynein axonemal assembly factor 5		398519	464374
C0HKE1	H2A1B_MOUSE;H2A1C_MOUSE;H2A1D_MOUSE;H2A1E_MOUSE;H2A1F_MOUSE;H2A1G_MOUSE;H2A1H_MOUSE;H2A1I_MOUSE;H2A1K_MOUSE;H2A1N_MOUSE;H2A1O_MOUSE;H2A1P_MOUSE	H2ac11;H2ac12;H2ac13;H2ac15;H2ac4;H2ac6;H2ac7;H2ac8;Hist1h2af;Hist1h2an;Hist1h2ao;Hist1h2ap	Histone H2A type 1-B	828231	649749
C0HKG5	RNT2A_MOUSE;RNT2B_MOUSE	Rnaset2a;Rnaset2b	Ribonuclease T2-A	750326	545235	260972
D0QMC3	MNDAL_MOUSE	Mndal	Myeloid cell nuclear differentiation antigen-like protein	711676	703265
D3Z6Q9	BIN2_MOUSE	Bin2	Bridging integrator 2	547823	736415
E9PVA8	GCN1_MOUSE	Gcn1	Stalled ribosome sensor GCN1	4030360	15393400	17851800
E9PVX6	KI67_MOUSE	Mki67	Proliferation marker protein Ki-67		1232190	1059660
E9PZ36	PKHD1_MOUSE	Pkhd1	Fibrocystin			139847
E9Q2M9	WDFY4_MOUSE	Wdfy4	WD repeat- and FYVE domain-containing protein 4		96316.9	168705
E9Q414	APOB_MOUSE	Apob	Apolipoprotein B-100	755872	360392	309837
E9Q4P1	WDFY1_MOUSE	Wdfy1	WD repeat and FYVE domain-containing protein 1	706268	1418900	766252
E9Q555	RN213_MOUSE	Rnf213	E3 ubiquitin-protein ligase RNF213	1127410	2638150	1914940
E9Q557	DESP_MOUSE	Dsp	Desmoplakin	9343840	1444700	2050800
E9Q5C9	NOLC1_MOUSE	Nolc1	Nucleolar and coiled-body phosphoprotein 1	7827320	3009430
E9Q5G3	KIF23_MOUSE	Kif23	Kinesin-like protein KIF23	1057840	1099380
E9Q634	MYO1E_MOUSE	Myo1e	Unconventional myosin-Ie	480571	545248	393515
E9Q735	UBE4A_MOUSE	Ube4a	Ubiquitin conjugation factor E4 A	13475.8	66329.4	17484.4
E9Q784	ZC3HD_MOUSE	Zc3h13	Zinc finger CCCH domain-containing protein 13	148390		245519
E9Q7G0	NUMA1_MOUSE	Numa1	Nuclear mitotic apparatus protein 1	2533160	3057710	600547
E9Q912	GDS1_MOUSE	Rap1gds1	Rap1 GTPase-GDP dissociation stimulator 1	1049010	1135510	233278
F6ZDS4	TPR_MOUSE	Tpr	Nucleoprotein TPR	442763	568623	389612
F8VPK0	SKI3_MOUSE	Skic3	Superkiller complex protein 3	3367340	7085350	4260960
G3X8U3	QNG1_MOUSE	QNG1	Queuosine 5'-phosphate N-glycosylase/hydrolase	536130	885072	609041
G3X943	S39A2_MOUSE	Slc39a2	Zinc transporter ZIP2		2583480	1128580
G3X9C2	FBX50_MOUSE	Nccrp1	F-box only protein 50	929951	958487	591215
G5E829	AT2B1_MOUSE	Atp2b1	Plasma membrane calcium-transporting ATPase 1	539705	752500	759376
G5E870	TRIPC_MOUSE	Trip12	E3 ubiquitin-protein ligase TRIP12		1042580	229705
G5E8V9-2	ARFP1_MOUSE	Arfip1	Isoform 2 of Arfaptin-1	143816	200085	202304
O08528	HXK2_MOUSE	Hk2	Hexokinase-2	3228150	3698360	2228350
O08529	CAN2_MOUSE	Capn2	Calpain-2 catalytic subunit	819030	1345830	1002190
O08547	SC22B_MOUSE	Sec22b	Vesicle-trafficking protein SEC22b	250074	241154	374230
O08553	DPYL2_MOUSE	Dpysl2	Dihydropyrimidinase-related protein 2	6464750	4464250	3525330
O08573	LEG9_MOUSE	Lgals9	Galectin-9	2432700	2275420	2416950
O08583	THOC4_MOUSE	Alyref	THO complex subunit 4	2533860	1759170	951591
O08599	STXB1_MOUSE	Stxbp1	Syntaxin-binding protein 1	1701580	1914150	1623100
O08602	RAE1A_MOUSE	Raet1a	Retinoic acid early-inducible protein 1-alpha	830239	685047
O08663	MAP2_MOUSE	Metap2	Methionine aminopeptidase 2	874619	1624380	1558910
O08677	KNG1_MOUSE	Kng1	Kininogen-1	991811
O08709	PRDX6_MOUSE	Prdx6	Peroxiredoxin-6	10391000	11380200	3791980
O08738	CASP6_MOUSE	Casp6	Caspase-6		365957	598687
O08749	DLDH_MOUSE	Dld	Dihydrolipoyl dehydrogenase, mitochondrial	8743790	9544430	3440350
O08759	UBE3A_MOUSE	Ube3a	Ubiquitin-protein ligase E3A	1925000	3990700	2145870
O08784	TCOF_MOUSE	Tcof1	Treacle protein	3923830	1036540
O08788	DCTN1_MOUSE	Dctn1	Dynactin subunit 1	513219	1614870	425593
O08795	GLU2B_MOUSE	Prkcsh	Glucosidase 2 subunit beta	3371550	2878520	2980700
O08800	SPB8_MOUSE	Serpinb8	Serpin B8	2316200	2543370	721039
O08807	PRDX4_MOUSE	Prdx4	Peroxiredoxin-4	8035220	2419210	1861210
O08808	DIAP1_MOUSE	Diaph1	Protein diaphanous homolog 1	376758	2241670	1006460
O08810	U5S1_MOUSE	Eftud2	116 kDa U5 small nuclear ribonucleoprotein component	6975770	5112710	5188940
O08832	GALT4_MOUSE	Galnt4	Polypeptide N-acetylgalactosaminyltransferase 4	471915	437715	542657
O08848	RO60_MOUSE	RO60	RNA-binding protein Ro60		511927
O08912	GALT1_MOUSE	Galnt1	Polypeptide N-acetylgalactosaminyltransferase 1	1599060	1439410	872287
O08915	AIP_MOUSE	Aip	AH receptor-interacting protein		99393.2
O08992	SDCB1_MOUSE	Sdcbp	Syntenin-1	8409080	3894460	6882520
O09008	MFNG_MOUSE	Mfng	Beta-1,3-N-acetylglucosaminyltransferase manic fringe	977634	1042840	1207420
O09010	LFNG_MOUSE	Lfng	Beta-1,3-N-acetylglucosaminyltransferase lunatic fringe	7167880	6464290	4462510
O09043	NAPSA_MOUSE	Napsa	Napsin-A	1334430	1547230	2214380
O09046	OXLA_MOUSE	Il4i1	L-amino-acid oxidase	664370
O09061	PSB1_MOUSE	Psmb1	Proteasome subunit beta type-1	19302400	11460300	7241630
O09106	HDAC1_MOUSE	Hdac1	Histone deacetylase 1	4968620	4648100	2994380
O09110	MP2K3_MOUSE	Map2k3	Dual specificity mitogen-activated protein kinase kinase 3	278742	547200
O09117	SYPL1_MOUSE	Sypl1	Synaptophysin-like protein 1	148708
O09126	SEM4D_MOUSE	Sema4d	Semaphorin-4D	2243710	1792340	1599990
O09131	GSTO1_MOUSE	Gsto1	Glutathione S-transferase omega-1	982103	1183920	681698
O09159	MA2B1_MOUSE	Man2b1	Lysosomal alpha-mannosidase	10341600	7428170	5952410
O09167	RL21_MOUSE	Rpl21	Large ribosomal subunit protein eL21	2101610	548408	305447
O09172	GSH0_MOUSE	Gclm	Glutamate--cysteine ligase regulatory subunit	2437320	2884050	5533220
O35129	PHB2_MOUSE	Phb2	Prohibitin-2	234832	484302	447208
O35130	NEP1_MOUSE	Emg1	Ribosomal RNA small subunit methyltransferase NEP1		1048140	376504
O35134	RPA1_MOUSE	Polr1a	DNA-directed RNA polymerase I subunit RPA1	477507	434090	704647
O35215	DOPD_MOUSE	Ddt	D-dopachrome decarboxylase	7604480	4357650	1272040
O35218	CPSF2_MOUSE	Cpsf2	Cleavage and polyadenylation specificity factor subunit 2	916134	1573270	1809650
O35226	PSMD4_MOUSE	Psmd4	26S proteasome non-ATPase regulatory subunit 4	599309	643811	639923
O35280	CHK1_MOUSE	Chek1	Serine/threonine-protein kinase Chk1		566645
O35286	DHX15_MOUSE	Dhx15	ATP-dependent RNA helicase DHX15	7400020	10767600	6967180
O35295	PURB_MOUSE	Purb	Transcriptional activator protein Pur-beta	2004460	1645800	1057860
O35309	NMI_MOUSE	Nmi	N-myc-interactor	620010	1359090	902765
O35316	SC6A6_MOUSE	Slc6a6	Sodium- and chloride-dependent taurine transporter	418558
O35326	SRSF5_MOUSE	Srsf5	Serine/arginine-rich splicing factor 5	192030
O35343	IMA3_MOUSE	Kpna4	Importin subunit alpha-3	1132030	1645850	1449410
O35344	IMA4_MOUSE	Kpna3	Importin subunit alpha-4	2654580	2730650	697019
O35345	IMA7_MOUSE	Kpna6	Importin subunit alpha-7	221206	387946	144226
O35350	CAN1_MOUSE	Capn1	Calpain-1 catalytic subunit	190001	124771	356255
O35375	NRP2_MOUSE	Nrp2	Neuropilin-2	29238800	17019300	11003100
O35381	AN32A_MOUSE	Anp32a	Acidic leucine-rich nuclear phosphoprotein 32 family member A	3751370	13179700	7333440
O35382	EXOC4_MOUSE	Exoc4	Exocyst complex component 4		338017
O35405	PLD3_MOUSE	Pld3	5'-3' exonuclease PLD3	2101980	1747710	1662220
O35448	PPT2_MOUSE	Ppt2	Lysosomal thioesterase PPT2	1824970	648294
O35451	ATF6B_MOUSE	Atf6b	Cyclic AMP-dependent transcription factor ATF-6 beta	495423	487590	476877
O35453	HEPS_MOUSE;K1KB1_MOUSE;K1KB9_MOUSE;KLK11_MOUSE	Hpn;Klk11;Klk1b1;Klk1b9	Serine protease hepsin	185629000	61351200
O35459	ECH1_MOUSE	Ech1	Delta(3,5)-Delta(2,4)-dienoyl-CoA isomerase, mitochondrial	434514	1002570
O35474	EDIL3_MOUSE	Edil3	EGF-like repeat and discoidin I-like domain-containing protein 3	365252	508828	538138
O35490	BHMT1_MOUSE	Bhmt	Betaine--homocysteine S-methyltransferase 1	294143
O35516	NOTC2_MOUSE	Notch2	Neurogenic locus notch homolog protein 2	137066	259213	176056
O35593	PSDE_MOUSE	Psmd14	26S proteasome non-ATPase regulatory subunit 14	5505730	5833340	5132220
O35598	ADA10_MOUSE	Adam10	Disintegrin and metalloproteinase domain-containing protein 10	3068880	567690	528845
O35601	FYB1_MOUSE	Fyb1	FYN-binding protein 1	1649350	1409550	1156760
O35609	SCAM3_MOUSE	Scamp3	Secretory carrier-associated membrane protein 3	525457	456904	427944
O35638	STAG2_MOUSE	Stag2	Cohesin subunit SA-2	777577	1123660	1593680
O35643	AP1B1_MOUSE	Ap1b1	AP-1 complex subunit beta-1	2604720	2287580	1329890
O35654	DPOD2_MOUSE	Pold2	DNA polymerase delta subunit 2		98943	141790
O35657	NEUR1_MOUSE	Neu1	Sialidase-1	3895950	3164380	1688540
O35658	C1QBP_MOUSE	C1qbp	Complement component 1 Q subcomponent-binding protein, mitochondrial	503406	804655	444601
O35664-3	INAR2_MOUSE	Ifnar2	Isoform 3 of Interferon alpha/beta receptor 2	728192	167308
O35682	MYADM_MOUSE	Myadm	Myeloid-associated differentiation marker		1344770
O35684	NEUS_MOUSE	Serpini1	Neuroserpin	113394
O35685	NUDC_MOUSE	Nudc	Nuclear migration protein nudC	2913140	7380730	1915710
O35737	HNRH1_MOUSE	Hnrnph1	Heterogeneous nuclear ribonucleoprotein H	1394090	1921260	2065140
O35841	API5_MOUSE	Api5	Apoptosis inhibitor 5	2194240	1671260	1597320
O35855	BCAT2_MOUSE	Bcat2	Branched-chain-amino-acid aminotransferase, mitochondrial	885629	601876	917250
O35864	CSN5_MOUSE	Cops5	COP9 signalosome complex subunit 5	3408480	4860120	3620570
O35900	LSM2_MOUSE	Lsm2	U6 snRNA-associated Sm-like protein LSm2	114223	123534
O35955	PSB10_MOUSE	Psmb10	Proteasome subunit beta type-10	816253	1614520	788590
O35963	RB33B_MOUSE	Rab33b	Ras-related protein Rab-33B	9236700
O54692	ZW10_MOUSE	Zw10	Centromere/kinetochore protein zw10 homolog		141948	152255
O54734	OST48_MOUSE	Ddost	Dolichyl-diphosphooligosaccharide--protein glycosyltransferase 48 kDa subunit	304180	283014	1259630
O54774	AP3D1_MOUSE	Ap3d1	AP-3 complex subunit delta-1	505950	445684	127544
O54782	MA2B2_MOUSE	Man2b2	Epididymis-specific alpha-mannosidase	8544360	4640440	3211370
O54825	BYST_MOUSE	Bysl	Bystin	953890	1701940
O54833	CSK22_MOUSE	Csnk2a2	Casein kinase II subunit alpha'		172611	184499
O54879	HMGB3_MOUSE	Hmgb3	High mobility group protein B3	1134200	732948
O54950	AAKG1_MOUSE	Prkag1	5'-AMP-activated protein kinase subunit gamma-1	23890.1	23747.9	21714.6
O54951	SEM6B_MOUSE	Sema6b	Semaphorin-6B	1291530	1554880	465409
O54984	GET3_MOUSE	Get3	ATPase GET3	1322350	1166890	561288
O54988	SLK_MOUSE	Slk	STE20-like serine/threonine-protein kinase	361711	267460
O55013	TPPC3_MOUSE	Trappc3	Trafficking protein particle complex subunit 3	374045	931471	966473
O55023	IMPA1_MOUSE	Impa1	Inositol monophosphatase 1	6440520	7657620	6712650
O55028	BCKD_MOUSE	Bckdk	[3-methyl-2-oxobutanoate dehydrogenase [lipoamide]] kinase, mitochondrial		218669	603263
O55029	COPB2_MOUSE	Copb2	Coatomer subunit beta'	6671250	7653040	6069320
O55057	PDE6D_MOUSE	Pde6d	Retinal rod rhodopsin-sensitive cGMP 3',5'-cyclic phosphodiesterase subunit delta	62598.1
O55091	IMPCT_MOUSE	Impact	Protein IMPACT	483086	1750890
O55125	NIPS1_MOUSE	Nipsnap1	Protein NipSnap homolog 1	90175.5
O55128	SAP18_MOUSE	Sap18	Histone deacetylase complex subunit SAP18	742572
O55131	SEPT7_MOUSE	Septin7	Septin-7	6673560	8955820	3228270
O55135	IF6_MOUSE	Eif6	Eukaryotic translation initiation factor 6	4420510	7141820	5569310
O55137	ACOT1_MOUSE;ACOT2_MOUSE	Acot1;Acot2	Acyl-coenzyme A thioesterase 1	926883	1948650	1444920
O55142	RL35A_MOUSE	Rpl35a	Large ribosomal subunit protein eL33	4098430	4045470	3275250
O55143	AT2A2_MOUSE	Atp2a2	Sarcoplasmic/endoplasmic reticulum calcium ATPase 2		580421	412920
O55201	SPT5H_MOUSE	Supt5h	Transcription elongation factor SPT5	2050240	2231820	2296900
O55222	ILK_MOUSE	Ilk	Integrin-linked protein kinase		75996.3	26366
O55234	PSB5_MOUSE	Psmb5	Proteasome subunit beta type-5	15214900	12109500	4210620
O70133	DHX9_MOUSE	Dhx9	ATP-dependent RNA helicase A	2777860	2738440	2177220
O70145	NCF2_MOUSE	Ncf2	Neutrophil cytosol factor 2	2061580	4561860	2785580
O70172	PI42A_MOUSE	Pip4k2a	Phosphatidylinositol 5-phosphate 4-kinase type-2 alpha	202375	250171
O70194	EIF3D_MOUSE	Eif3d	Eukaryotic translation initiation factor 3 subunit D	5621870	7375690	6592080
O70250	PGAM2_MOUSE	Pgam2	Phosphoglycerate mutase 2	123072	804881	521432
O70251	EF1B_MOUSE	Eef1b	Elongation factor 1-beta	16521200	70763800	69088800
O70310	NMT1_MOUSE	Nmt1	Glycylpeptide N-tetradecanoyltransferase 1	1972550	2743940	2655210
O70325	GPX4_MOUSE	Gpx4	Phospholipid hydroperoxide glutathione peroxidase	112821
O70370	CATS_MOUSE	Ctss	Cathepsin S	57401200	29456800	29911400
O70423	AOC2_MOUSE;AOC3_MOUSE	Aoc2;Aoc3	Membrane primary amine oxidase	8427450
O70435	PSA3_MOUSE	Psma3	Proteasome subunit alpha type-3	21620400	22540400	12492300
O70469	DOK2_MOUSE	Dok2	Docking protein 2	164260	490063
O70475	UGDH_MOUSE	Ugdh	UDP-glucose 6-dehydrogenase		346941	268070
O70481	UBR1_MOUSE	Ubr1	E3 ubiquitin-protein ligase UBR1		279383	285047
O70492	SNX3_MOUSE	Snx3	Sorting nexin-3	653988	879262	717468
O70493	SNX12_MOUSE	Snx12	Sorting nexin-12	1727340	1881190	1281970
O70503	DHB12_MOUSE	Hsd17b12	Very-long-chain 3-oxoacyl-CoA reductase	285773	406046	514834
O70551	SRPK1_MOUSE	Srpk1	SRSF protein kinase 1	286394	395378	397074
O70559	SPR2H_MOUSE	Sprr2h	Small proline-rich protein 2H	13907700	7359140
O70566	DIAP2_MOUSE	Diaph2	Protein diaphanous homolog 2		1882560	2144560
O70582	LX12B_MOUSE	Alox12b	Arachidonate 12-lipoxygenase, 12R-type	732241
O88188	LY86_MOUSE	Ly86	Lymphocyte antigen 86	4182380	1722520
O88307	SORL_MOUSE	Sorl1	Sortilin-related receptor			109783
O88322	NID2_MOUSE	Nid2	Nidogen-2	1495910	751435	534673
O88342	WDR1_MOUSE	Wdr1	WD repeat-containing protein 1	19444900	24818300	16613200
O88447	KLC1_MOUSE	Klc1	Kinesin light chain 1	867106	1069550	809186
O88448	KLC2_MOUSE	Klc2	Kinesin light chain 2		160006	131475
O88452	STC2_MOUSE	Stc2	Stanniocalcin-2	571673		343332
O88456	CPNS1_MOUSE	Capns1	Calpain small subunit 1	232390	696522	644559
O88487	DC1I2_MOUSE	Dync1i2	Cytoplasmic dynein 1 intermediate chain 2	661052	2993790	884441
O88531	PPT1_MOUSE	Ppt1	Palmitoyl-protein thioesterase 1	30406800	9445100	5646930
O88532	ZFR_MOUSE	Zfr	Zinc finger RNA-binding protein	248769	362715	434836
O88543	CSN3_MOUSE	Cops3	COP9 signalosome complex subunit 3	3242700	5163720	2378440
O88544	CSN4_MOUSE	Cops4	COP9 signalosome complex subunit 4	1900540	2194680	1874590
O88545	CSN6_MOUSE	Cops6	COP9 signalosome complex subunit 6	2365060	1440830	831281
O88569	ROA2_MOUSE	Hnrnpa2b1	Heterogeneous nuclear ribonucleoproteins A2/B1	26592600	39714800	22384200
O88668	CREG1_MOUSE	Creg1	Protein CREG1	4158570	3380450	679541
O88685	PRS6A_MOUSE	Psmc3	26S proteasome regulatory subunit 6A	2828510	4582650	1846630
O88712	CTBP1_MOUSE	Ctbp1	C-terminal-binding protein 1	1844520	1556630	1704880
O88738	BIRC6_MOUSE	Birc6	Baculoviral IAP repeat-containing protein 6	12166300	37084700	10253400
O88746	TOM1_MOUSE	Tom1	Target of Myb1 membrane trafficking protein		162131	162360
O88783	FA5_MOUSE	F5	Coagulation factor V	12505600	6948730	3182800
O88796	RPP30_MOUSE	Rpp30	Ribonuclease P protein subunit p30	743929	894566	1076660
O88839	ADA15_MOUSE	Adam15	Disintegrin and metalloproteinase domain-containing protein 15	2163560	623190	1346420
O88844	IDHC_MOUSE	Idh1	Isocitrate dehydrogenase [NADP] cytoplasmic	5245870	6869910	2753190
O88942	NFAC1_MOUSE	Nfatc1	Nuclear factor of activated T-cells, cytoplasmic 1		364431	726945
O88947	FA10_MOUSE	F10	Coagulation factor X	734584	371528	775169
O88958	GNPI1_MOUSE	Gnpda1	Glucosamine-6-phosphate isomerase 1	4468520	2167290	2572740
O88968	TCO2_MOUSE	Tcn2	Transcobalamin-2	6665290	1664640	1339170
O88986	KBL_MOUSE	Gcat	2-amino-3-ketobutyrate coenzyme A ligase, mitochondrial	734215	437883
O88998	NOE1_MOUSE	Olfm1	Noelin	6721030	6760420	3707550
O89001	CBPD_MOUSE	Cpd	Carboxypeptidase D	692258	1700740	1352660
O89017	LGMN_MOUSE	Lgmn	Legumain	39503200	22274100	17626900
O89023	TPP1_MOUSE	Tpp1	Tripeptidyl-peptidase 1	13381800	3993490	1928840
O89050	MKLN1_MOUSE	Mkln1	Muskelin	839638	1899690	1808530
O89051	ITM2B_MOUSE	Itm2b	Integral membrane protein 2B	14861.5	15291.7	15319
O89053	COR1A_MOUSE	Coro1a	Coronin-1A	20129300	55529900	23955400
O89079	COPE_MOUSE	Cope	Coatomer subunit epsilon	2283950	1289490	1341510
O89086	RBM3_MOUSE	Rbm3	RNA-binding protein 3		1792600	267613
O89110	CASP8_MOUSE	Casp8	Caspase-8	4707370	3769450	8207380
O89112	LANC1_MOUSE	Lancl1	Glutathione S-transferase LANCL1	223501	363144	356542
P00375	DYR_MOUSE	Dhfr	Dihydrofolate reductase	3632490	5221070	3905620
P00493	HPRT_MOUSE	Hprt1	Hypoxanthine-guanine phosphoribosyltransferase	13326500	19314200	6821290
P00860	DCOR_MOUSE	Odc1	Ornithine decarboxylase		254438	1026050
P00920	CAH2_MOUSE	Ca2	Carbonic anhydrase 2	267487000	179959000	56718800
P01027	CO3_MOUSE	C3	Complement C3	16213100	7005250	4245740
P01029	CO4B_MOUSE	C4b	Complement C4-B	2739390	972002	469522
P01887	B2MG_MOUSE	B2m	Beta-2-microglobulin	50475200	40788300	27005000
P01897	HA1L_MOUSE	H2-L	H-2 class I histocompatibility antigen, L-D alpha chain	11768800	5405280	2384600
P01900	HA12_MOUSE	H2-D1	H-2 class I histocompatibility antigen, D-D alpha chain	17014000	20107400	10143200
P01902	HA1D_MOUSE	H2-K1	H-2 class I histocompatibility antigen, K-D alpha chain	11110200	8017930	5521480
P01942	HBA_MOUSE	Hba	Hemoglobin subunit alpha	7710800
P02088	HBB1_MOUSE;HBB2_MOUSE;cRAP-HBB_HUMAN	Hbb-b1;Hbb-b2;cRAP-HBB	Hemoglobin subunit beta-1	13547300	3873120	549416
P02463	CO4A1_MOUSE	Col4a1	Collagen alpha-1(IV) chain	1040640
P02468	LAMC1_MOUSE	Lamc1	Laminin subunit gamma-1	4762270	4547630	2977830
P02535	K1C10_MOUSE	Krt10	Keratin, type I cytoskeletal 10	1063750
P02798	MT2_MOUSE	Mt2	Metallothionein-2	3503080	21708600	1677850
P02802	MT1_MOUSE	Mt1	Metallothionein-1	1063090	20023800	1981330
P03958	ADA_MOUSE	Ada	Adenosine deaminase	421750	434705	452713
P04117	FABP4_MOUSE	Fabp4	Fatty acid-binding protein, adipocyte	1016320	1260740	600538
P04186	CFAB_MOUSE	Cfb	Complement factor B	1526540	977889	601376
P04202	TGFB1_MOUSE	Tgfb1	Transforming growth factor beta-1 proprotein	2967370	1621310	1310000
P05063	ALDOC_MOUSE	Aldoc	Fructose-bisphosphate aldolase C	50843200	49387000	16037300
P05064	ALDOA_MOUSE	Aldoa	Fructose-bisphosphate aldolase A	308609000	255094000	113612000
P05132	KAPCA_MOUSE	Prkaca	cAMP-dependent protein kinase catalytic subunit alpha	2612970	1944670	1981360
P05201	AATC_MOUSE	Got1	Aspartate aminotransferase, cytoplasmic	19817600	18517000	13671500
P05202	AATM_MOUSE	Got2	Aspartate aminotransferase, mitochondrial	32122600	19706100	15817100
P05555	ITAM_MOUSE	Itgam	Integrin alpha-M	3162470	5875240	5703870
P06151	LDHA_MOUSE	Ldha	L-lactate dehydrogenase A chain	369900000	292604000	263171000
P06745	G6PI_MOUSE	Gpi	Glucose-6-phosphate isomerase	77303400	62967500	25919400
P06797	CATL1_MOUSE	Ctsl	Procathepsin L	203497000	182936000	113504000
P06800	PTPRC_MOUSE	Ptprc	Receptor-type tyrosine-protein phosphatase C	927597	900220	1333420
P06801	MAOX_MOUSE	Me1	NADP-dependent malic enzyme	2396020	2893120	1724350
P06804	TNFA_MOUSE	Tnf	Tumor necrosis factor	10023100	4462570	1935650
P06869	UROK_MOUSE	Plau	Urokinase-type plasminogen activator	60861000	3242010	1412250
P07091	S10A4_MOUSE	S100a4	Protein S100-A4	22183300	11154400	5909630
P07356	ANXA2_MOUSE	Anxa2	Annexin A2	24025000	11926600	6476800
P07607	TYSY_MOUSE	Tyms	Thymidylate synthase	164885	232893	193982
P07742	RIR1_MOUSE	Rrm1	Ribonucleoside-diphosphate reductase large subunit	2312540	3651100	2156320
P07744	K2C4_MOUSE	Krt4	Keratin, type II cytoskeletal 4	498821	234717
P07901	HS90A_MOUSE	Hsp90aa1	Heat shock protein HSP 90-alpha	59253600	78950000	45154200
P08003	PDIA4_MOUSE	Pdia4	Protein disulfide-isomerase A4	10041700	10248600	4068240
P08030	APT_MOUSE	Aprt	Adenine phosphoribosyltransferase	6224480	8532960	5437530
P08071	TRFL_MOUSE	Ltf	Lactotransferrin	51000300	15186000	15295200
P08103	HCK_MOUSE	Hck	Tyrosine-protein kinase HCK		562868	524831
P08113	ENPL_MOUSE	Hsp90b1	Endoplasmin	110540000	111058000	68039700
P08121	CO3A1_MOUSE	Col3a1	Collagen alpha-1(III) chain	1632210	580350	652760
P08228	SODC_MOUSE	Sod1	Superoxide dismutase [Cu-Zn]		736088
P08249	MDHM_MOUSE	Mdh2	Malate dehydrogenase, mitochondrial	60145600	34271900	24472200
P08556	RASN_MOUSE	Nras	GTPase NRas		2096430	478076
P08730	K1C13_MOUSE	Krt13	Keratin, type I cytoskeletal 13	3629600	946371
P08752	GNAI2_MOUSE	Gnai2	Guanine nucleotide-binding protein G(i) subunit alpha-2	4245980	3049080	3198540
P08775	RPB1_MOUSE	Polr2a	DNA-directed RNA polymerase II subunit RPB1	659167	1184520	779695
P08905	LYZ2_MOUSE	Lyz2	Lysozyme C-2	37428600	65269000	97758700
P09103	PDIA1_MOUSE	P4hb	Protein disulfide-isomerase	29192000	33410200	18780300
P09225	TNFB_MOUSE	Lta	Lymphotoxin-alpha	2279360
P09405	NUCL_MOUSE	Ncl	Nucleolin	54801300	45945600	17201700
P09411	PGK1_MOUSE	Pgk1	Phosphoglycerate kinase 1	124929000	65431300	50245900
P09528	FRIH_MOUSE	Fth1	Ferritin heavy chain	10661900	1517170	1459400
P09581	CSF1R_MOUSE	Csf1r	Macrophage colony-stimulating factor 1 receptor	74811900	56072100	34907200
P09602	HMGN2_MOUSE	Hmgn2	Non-histone chromosomal protein HMG-17	48015800	1671360
P09671	SODM_MOUSE	Sod2	Superoxide dismutase [Mn], mitochondrial	5110060	3535940	374968
P09920	CSF3_MOUSE	Csf3	Granulocyte colony-stimulating factor	14074.6
P0C0S6	H2AV_MOUSE;H2AZ_MOUSE	H2az1;H2az2	Histone H2A.Z	2944600	330788	662402
P0C7N9	PSMG4_MOUSE	Psmg4	Proteasome assembly chaperone 4	62232.4	388639	284596
P0DOV2	IFI4_MOUSE	Ifi204	Interferon-activable protein 204	1387140	2269070	1632710
P0DP26	CALM1_MOUSE;CALM2_MOUSE;CALM3_MOUSE	Calm1;Calm2;Calm3	Calmodulin-1			321571
P10107	ANXA1_MOUSE	Anxa1	Annexin A1	2097120	1150730	867170
P10126	EF1A1_MOUSE	Eef1a1	Elongation factor 1-alpha 1	306986000	285634000	88150400
P10400	POL1_MOUSE	Pol	Retrovirus-related Pol polyprotein (Fragment)	1076820	1137250	1942970
P10404	ENV1_MOUSE		MLV-related proviral Env polyprotein	118742000	44186600	36474000
P10518	HEM2_MOUSE	Alad	Delta-aminolevulinic acid dehydratase	5707480	4955640	4976220
P10605	CATB_MOUSE	Ctsb	Cathepsin B	288788000	151598000	40029000
P10639	THIO_MOUSE	Txn	Thioredoxin	125966000	78047100	24263100
P10649	GSTM1_MOUSE	Gstm1	Glutathione S-transferase Mu 1	143300
P10711	TCEA1_MOUSE	Tcea1	Transcription elongation factor A protein 1	1734440	2537850	836836
P10810	CD14_MOUSE	Cd14	Monocyte differentiation antigen CD14	16637000	21372000	12733300
P10852	4F2_MOUSE	Slc3a2	Amino acid transporter heavy chain SLC3A2	1382830	1387060	1344480
P10854	H2B1M_MOUSE	H2bc14	Histone H2B type 1-M	1179310
P10855	CCL3_MOUSE	Ccl3	C-C motif chemokine 3	2068560	5424560
P10889	CXCL2_MOUSE	Cxcl2	C-X-C motif chemokine 2	1078390	1846880	542051
P10922	H10_MOUSE	H1-0	Histone H1.0	1230930	981374
P10923	OSTP_MOUSE	Spp1	Osteopontin	8233760	16608700	5280440
P11031	TCP4_MOUSE	Sub1	Activated RNA polymerase II transcriptional coactivator p15	3791220	966727	364898
P11087	CO1A1_MOUSE	Col1a1	Collagen alpha-1(I) chain	788572	219984	356742
P11103	PARP1_MOUSE	Parp1	Poly [ADP-ribose] polymerase 1	1920490	1853090	1554490
P11152	LIPL_MOUSE	Lpl	Lipoprotein lipase	157080000	155787000	102920000
P11157	RIR2_MOUSE	Rrm2	Ribonucleoside-diphosphate reductase subunit M2	3176380	5402380	2041050
P11276	FINC_MOUSE	Fn1	Fibronectin	4784120	990369	1352070
P11352	GPX1_MOUSE	Gpx1	Glutathione peroxidase 1	167545
P11370	ENV2_MOUSE	Fv4	Retrovirus-related Env polyprotein from Fv-4 locus	41368400	27054300	9247580
P11438	LAMP1_MOUSE	Lamp1	Lysosome-associated membrane glycoprotein 1	2505880
P11440	CDK1_MOUSE	Cdk1	Cyclin-dependent kinase 1	2204420	4138880	4586090
P11499	HS90B_MOUSE	Hsp90ab1	Heat shock protein HSP 90-beta	259908000	309975000	160275000
P11680	PROP_MOUSE	Cfp	Properdin	8445200	11825800	1578350
P11835	ITB2_MOUSE	Itgb2	Integrin beta-2	904404	2505280	2044780
P11983	TCPA_MOUSE	Tcp1	T-complex protein 1 subunit alpha	26069500	28059100	25296200
P12023	A4_MOUSE	App	Amyloid-beta precursor protein	2151560	1100140	511802
P12032	TIMP1_MOUSE	Timp1	Metalloproteinase inhibitor 1		66706.5	43839.1
P12265	BGLR_MOUSE	Gusb	Beta-glucuronidase	108895000	82634900	37568900
P12367	KAP2_MOUSE	Prkar2a	cAMP-dependent protein kinase type II-alpha regulatory subunit	523777	497215	661200
P12382	PFKAL_MOUSE	Pfkl	ATP-dependent 6-phosphofructokinase, liver type	1441180	1432260	1052260
P12815	PDCD6_MOUSE	Pdcd6	Programmed cell death protein 6	424460	538551
P12970	RL7A_MOUSE	Rpl7a	Large ribosomal subunit protein eL8	10502300	10736100	7307830
P13020-2	GELS_MOUSE	Gsn	Isoform 2 of Gelsolin	18950300	13927500	6719480
P13439	UMPS_MOUSE	Umps	Uridine 5'-monophosphate synthase	2254140	2300000	2403000
P13609	SRGN_MOUSE	Srgn	Serglycin	3778800	2666260
P13864	DNMT1_MOUSE	Dnmt1	DNA (cytosine-5)-methyltransferase 1	2676270	5175360	3817770
P14069	S10A6_MOUSE	S100a6	Protein S100-A6	28454900	80538000	13143200
P14097	CCL4_MOUSE	Ccl4	C-C motif chemokine 4	92230500	15738100	2705470
P14115	RL27A_MOUSE	Rpl27a	Large ribosomal subunit protein uL15	6722380	2632680	4922790
P14131	RS16_MOUSE	Rps16	Small ribosomal subunit protein uS9	6564660	7100190	6972310
P14148	RL7_MOUSE	Rpl7	Large ribosomal subunit protein uL30	13179900	6696240	5133540
P14152	MDHC_MOUSE	Mdh1	Malate dehydrogenase, cytoplasmic	25482000	26464200	7898390
P14206	RSSA_MOUSE	Rpsa	Small ribosomal subunit protein uS2	4475410	8080470	2648050
P14211	CALR_MOUSE	Calr	Calreticulin	35746100	42223500	13945400
P14426	HA13_MOUSE	H2-D1	H-2 class I histocompatibility antigen, D-K alpha chain	552963	414992
P14430	HA18_MOUSE	H2-Q8	H-2 class I histocompatibility antigen, Q8 alpha chain	1693530	1492530	2079440
P14602	HSPB1_MOUSE	Hspb1	Heat shock protein beta-1	501698
P14685	PSMD3_MOUSE	Psmd3	26S proteasome non-ATPase regulatory subunit 3	7266810	7984670	7361570
P14733	LMNB1_MOUSE	Lmnb1	Lamin-B1	1979470	5226970	2071610
P14869	RLA0_MOUSE	Rplp0	Large ribosomal subunit protein uL10	14505000	12809800	4817600
P14901	HMOX1_MOUSE	Hmox1	Heme oxygenase 1	3145460	4329770	4338520
P15105	GLNA_MOUSE	Glul	Glutamine synthetase	248558	170080
P15307	REL_MOUSE	Rel	Proto-oncogene c-Rel	333900	195830	241419
P15379	CD44_MOUSE	Cd44	CD44 antigen		801991	222430
P15532	NDKA_MOUSE	Nme1	Nucleoside diphosphate kinase A	87234500	39243500	50279700
P15535	B4GT1_MOUSE	B4galt1	Beta-1,4-galactosyltransferase 1	3676020	1452280	1245250
P15864	H12_MOUSE	H1-2	Histone H1.2	12359800	13696000	4190280
P16045	LEG1_MOUSE	Lgals1	Galectin-1	9004310	2859540	1666210
P16110	LEG3_MOUSE	Lgals3	Galectin-3	34706900	10106500	3000970
P16125	LDHB_MOUSE	Ldhb	L-lactate dehydrogenase B chain	277481
P16460	ASSY_MOUSE	Ass1	Argininosuccinate synthase		23710600	28113000
P16627	HS71L_MOUSE	Hspa1l	Heat shock 70 kDa protein 1-like		7462390	10153700
P16675	PPGB_MOUSE	Ctsa	Lysosomal protective protein	161846000	86795600	47923800
P16858	G3P_MOUSE	Gapdh	Glyceraldehyde-3-phosphate dehydrogenase	87608400	132147000	51228200
P17047	LAMP2_MOUSE	Lamp2	Lysosome-associated membrane glycoprotein 2	3047170	655499
P17095	HMGA1_MOUSE	Hmga1	High mobility group protein HMG-I/HMG-Y	31993800	7712960	2535560
P17095-1	HMGA1_MOUSE	Hmga1	Isoform HMG-Y of High mobility group protein HMG-I/HMG-Y	18651400	1056990
P17156	HSP72_MOUSE	Hspa2	Heat shock-related 70 kDa protein 2		13068400	2125160
P17182	ENOA_MOUSE	Eno1	Alpha-enolase	308667000	335297000	177834000
P17225	PTBP1_MOUSE	Ptbp1	Polypyrimidine tract-binding protein 1	7649860	8642420	5937190
P17426	AP2A1_MOUSE	Ap2a1	AP-2 complex subunit alpha-1	4284620	5443250	3422710
P17427	AP2A2_MOUSE	Ap2a2	AP-2 complex subunit alpha-2	2058570	1657080	1148920
P17439	GBA1_MOUSE	Gba1	Lysosomal acid glucosylceramidase	27170300	16928500	17003400
P17534	DFAR2_MOUSE	Defa-rs2	Alpha-defensin-related sequence 2	465176	162362
P17563	SBP1_MOUSE;SBP2_MOUSE	Selenbp1;Selenbp2	Methanethiol oxidase	236603	167950
P17710	HXK1_MOUSE	Hk1	Hexokinase-1	8488160	4869020	3484300
P17742	PPIA_MOUSE	Ppia	Peptidyl-prolyl cis-trans isomerase A	93745300	52174500	33697700
P17751	TPIS_MOUSE	Tpi1	Triosephosphate isomerase	59174200	58573800	25879300
P17809	GTR1_MOUSE	Slc2a1	Solute carrier family 2, facilitated glucose transporter member 1	1361710	1437770	2064510
P17879	HS71A_MOUSE;HS71B_MOUSE	Hspa1a;Hspa1b	Heat shock 70 kDa protein 1B	1363970	775635	997688
P17897	LYZ1_MOUSE	Lyz1	Lysozyme C-1	135781000	85026400	112338000
P17918	PCNA_MOUSE	Pcna	Proliferating cell nuclear antigen	15520000	22226600	18932800
P18155	MTDC_MOUSE	Mthfd2	Bifunctional methylenetetrahydrofolate dehydrogenase/cyclohydrolase, mitochondrial	719276	785746	687970
P18242	CATD_MOUSE	Ctsd	Cathepsin D	226296000	98098600	44519500
P18654	KS6A3_MOUSE	Rps6ka3	Ribosomal protein S6 kinase alpha-3	404206	807811	787382
P18760	COF1_MOUSE	Cfl1	Cofilin-1	68102500	71172500	18498600
P19096	FAS_MOUSE	Fasn	Fatty acid synthase	16423200	23345500	16437900
P19157	GSTP1_MOUSE	Gstp1	Glutathione S-transferase P 1	1791370	1727200	639837
P19221	THRB_MOUSE	F2	Prothrombin	3006170	540656
P19253	RL13A_MOUSE	Rpl13a	Large ribosomal subunit protein uL13	7308280	5875990	2011740
P20029	BIP_MOUSE	Hspa5	Endoplasmic reticulum chaperone BiP	191409000	131974000	88766100
P20060	HEXB_MOUSE	Hexb	Beta-hexosaminidase subunit beta	86758800	50125000	35032100
P20108	PRDX3_MOUSE	Prdx3	Thioredoxin-dependent peroxide reductase, mitochondrial	4053510	3787400	1998370
P20152	VIME_MOUSE	Vim	Vimentin	3588860	8797390	6658340
P20491	FCERG_MOUSE	Fcer1g	High affinity immunoglobulin epsilon receptor subunit gamma	662825	1904090	1072450
P20664	PRI1_MOUSE	Prim1	DNA primase small subunit		679331
P20918	PLMN_MOUSE	Plg	Plasminogen	18311300	17123300	5417800
P21107	TPM3_MOUSE	Tpm3	Tropomyosin alpha-3 chain		12830500	2421800
P21107-2	TPM3_MOUSE	Tpm3	Isoform 2 of Tropomyosin alpha-3 chain	15628900	8526220	7756390
P21126	UBL4A_MOUSE	Ubl4a	Ubiquitin-like protein 4A	729891	1075280	1074620
P21460	CYTC_MOUSE	Cst3	Cystatin-C	610331000	199566000	121263000
P21550	ENOB_MOUSE	Eno3	Beta-enolase	106239000	60202800	29372800
P21570	ANGI_MOUSE	Ang	Angiogenin	961402
P21855	CD72_MOUSE	Cd72	B-cell differentiation antigen CD72	678743	1561360	707425
P21956	MFGM_MOUSE	Mfge8	Lactadherin	10450600	3371770	1321370
P22272	IL6RA_MOUSE	Il6ra	Interleukin-6 receptor subunit alpha	670359	135210	135269
P22682	CBL_MOUSE	Cbl	E3 ubiquitin-protein ligase CBL	572124	472062	113037
P22777	PAI1_MOUSE	Serpine1	Plasminogen activator inhibitor 1	46908600	21055400	15823000
P22892	AP1G1_MOUSE	Ap1g1	AP-1 complex subunit gamma-1	1475770	2174530	1040620
P22907	HEM3_MOUSE	Hmbs	Porphobilinogen deaminase	1789010	3563670	806955
P23116	EIF3A_MOUSE	Eif3a	Eukaryotic translation initiation factor 3 subunit A	10503300	9625380	8157240
P23188	FURIN_MOUSE	Furin	Furin	86647.5	173750	316371
P23198	CBX3_MOUSE	Cbx3	Chromobox protein homolog 3	1529280	2670020	2617230
P23249	MOV10_MOUSE	Mov10	Putative helicase MOV-10	1765330	2047490	1532880
P23336	GGTA1_MOUSE	Ggta1	N-acetyllactosaminide alpha-1,3-galactosyltransferase	630318	330194	186689
P23492	PNPH_MOUSE	Pnp	Purine nucleoside phosphorylase	30739800	38227300	10707000
P23506	PIMT_MOUSE	Pcmt1	Protein-L-isoaspartate(D-aspartate) O-methyltransferase	4194070	1900520	362131
P23591	FCL_MOUSE	Gfus	GDP-L-fucose synthase	3944250	4103460	3456670
P23780	BGAL_MOUSE	Glb1	Beta-galactosidase	4850080	1977730	2110900
P24270	CATA_MOUSE	Cat	Catalase	1432040	3403990	1721920
P24288	BCAT1_MOUSE	Bcat1	Branched-chain-amino-acid aminotransferase, cytosolic	15638800	14962300	8596330
P24369	PPIB_MOUSE	Ppib	Peptidyl-prolyl cis-trans isomerase B	76829000	51384600	26841200
P24452	CAPG_MOUSE	Capg	Macrophage-capping protein	74154500	46339200	23772900
P24527	LKHA4_MOUSE	Lta4h	Leukotriene A-4 hydrolase	4264160	3613100	1849950
P24547	IMDH2_MOUSE	Impdh2	Inosine-5'-monophosphate dehydrogenase 2	11587400	21847800	11100500
P24668	MPRD_MOUSE	M6pr	Cation-dependent mannose-6-phosphate receptor	99686.2	193672	153547
P24788	CD11B_MOUSE	Cdk11b	Cyclin-dependent kinase 11B	507884	630379	748008
P25085-2	IL1RA_MOUSE	Il1rn	Isoform 2 of Interleukin-1 receptor antagonist protein	4151810	6166010	4341430
P25206	MCM3_MOUSE	Mcm3	DNA replication licensing factor MCM3	2823380	3944990	3327760
P25444	RS2_MOUSE	Rps2	Small ribosomal subunit protein uS5	8702050	11123200	7516600
P25799	NFKB1_MOUSE	Nfkb1	Nuclear factor NF-kappa-B p105 subunit	905638	1226660	914454
P25911	LYN_MOUSE	Lyn	Tyrosine-protein kinase Lyn	3770000	3924510	6347870
P26039	TLN1_MOUSE	Tln1	Talin-1	12754700	19583200	9798660
P26040	EZRI_MOUSE	Ezr	Ezrin	7268160	9062420	3928150
P26041	MOES_MOUSE	Msn	Moesin	52388500	60245100	32712300
P26043	RADI_MOUSE	Rdx	Radixin	5653090	6800540	5483110
P26151	FCGR1_MOUSE	Fcgr1	High affinity immunoglobulin gamma Fc receptor I	1090670	458907	388355
P26350	PTMA_MOUSE	Ptma	Prothymosin alpha		128301	5671.04
P26369	U2AF2_MOUSE	U2af2	Splicing factor U2AF 65 kDa subunit	4565110	1230950	407402
P26443	DHE3_MOUSE	Glud1	Glutamate dehydrogenase 1, mitochondrial	6823070	5550230	3501560
P26450	P85A_MOUSE	Pik3r1	Phosphatidylinositol 3-kinase regulatory subunit alpha	221343	427786	697255
P26516	PSMD7_MOUSE	Psmd7	26S proteasome non-ATPase regulatory subunit 7	4984100	4643180	3522550
P26638	SYSC_MOUSE	Sars1	Serine--tRNA ligase, cytoplasmic	10849000	12945200	7299630
P26883	FKB1A_MOUSE	Fkbp1a	Peptidyl-prolyl cis-trans isomerase FKBP1A	15367800	10263000	4909990
P27046	MA2A1_MOUSE	Man2a1	Alpha-mannosidase 2	4060740	2239670	2876020
P27048	RSMB_MOUSE;RSMN_MOUSE	Snrpb;Snrpn	Small nuclear ribonucleoprotein-associated protein B	7482400	5313330	2534480
P27546	MAP4_MOUSE	Map4	Microtubule-associated protein 4	1015360
P27601	GNA13_MOUSE	Gna13	Guanine nucleotide-binding protein subunit alpha-13		75793.5
P27612	PLAP_MOUSE	Plaa	Phospholipase A-2-activating protein	3798590	7576680	2829820
P27641	XRCC5_MOUSE	Xrcc5	X-ray repair cross-complementing protein 5		366754	434228
P27659	RL3_MOUSE	Rpl3	Large ribosomal subunit protein uL3	5541380	6649320	3094480
P27661	H2AX_MOUSE	H2ax	Histone H2AX	299529000	57607100
P27773	PDIA3_MOUSE	Pdia3	Protein disulfide-isomerase A3	59900200	26062800	11538000
P27870	VAV_MOUSE	Vav1	Proto-oncogene vav	383877	504720	573281
P28063	PSB8_MOUSE	Psmb8	Proteasome subunit beta type-8	16480400	10049200	6790350
P28076	PSB9_MOUSE	Psmb9	Proteasome subunit beta type-9	3451640	4817290	2057650
P28271	ACOHC_MOUSE	Aco1	Cytoplasmic aconitate hydratase	1693780	3188040	2458080
P28352	APEX1_MOUSE	Apex1	DNA-(apurinic or apyrimidinic site) endonuclease	18625000	21828500	8538810
P28474	ADHX_MOUSE	Adh5	Alcohol dehydrogenase class-3	4526710	6558140	5119730
P28481	CO2A1_MOUSE	Col2a1	Collagen alpha-1(II) chain	98734.7
P28650	PURA1_MOUSE	Adss1	Adenylosuccinate synthetase isozyme 1	2226120	1823090
P28656	NP1L1_MOUSE	Nap1l1	Nucleosome assembly protein 1-like 1	4307030	3752890	962688
P28658	ATX10_MOUSE	Atxn10	Ataxin-10	442922	537682	526245
P28659	CELF1_MOUSE	Celf1	CUGBP Elav-like family member 1	54757.3		91120.6
P28665	MUG1_MOUSE	Mug1	Murinoglobulin-1	64840500	36961200	5821840
P28667	MRP_MOUSE	Marcksl1	MARCKS-related protein	97360.2	361962
P28740	KIF2A_MOUSE	Kif2a	Kinesin-like protein KIF2A		3308360	949852
P28798	GRN_MOUSE	Grn	Progranulin	3587720	3977540	2152140
P28867	KPCD_MOUSE	Prkcd	Protein kinase C delta type	228699	275717	234543
P29341	PABP1_MOUSE	Pabpc1	Polyadenylate-binding protein 1	14234300	14132900	13489000
P29351	PTN6_MOUSE	Ptpn6	Tyrosine-protein phosphatase non-receptor type 6	20294300	31826100	16574200
P29391	FRIL1_MOUSE	Ftl1	Ferritin light chain 1	10848700	1453100	991800
P29416	HEXA_MOUSE	Hexa	Beta-hexosaminidase subunit alpha	31638400	13309400	11905600
P29452	CASP1_MOUSE	Casp1	Caspase-1		671406
P29477	NOS2_MOUSE	Nos2	Nitric oxide synthase, inducible	164420	123084	123479
P29595	NEDD8_MOUSE;cRAP-NEDD8_HUMAN	Nedd8;cRAP-NEDD8	NEDD8	535259	122440
P29758	OAT_MOUSE	Oat	Ornithine aminotransferase, mitochondrial	2076530	879887	244796
P30285	CDK4_MOUSE	Cdk4	Cyclin-dependent kinase 4		687604	393728
P30412	PPIC_MOUSE	Ppic	Peptidyl-prolyl cis-trans isomerase C	21220600	12144100	3671000
P30416	FKBP4_MOUSE	Fkbp4	Peptidyl-prolyl cis-trans isomerase FKBP4	42920500	37420900	12419400
P30681	HMGB2_MOUSE	Hmgb2	High mobility group protein B2	26527500	4525720	3017290
P30993	C5AR1_MOUSE	C5ar1	C5a anaphylatoxin chemotactic receptor 1		197122
P31230	AIMP1_MOUSE	Aimp1	Aminoacyl tRNA synthase complex-interacting multifunctional protein 1	2115550	2162660	961593
P31266	SUH_MOUSE	Rbpj	Recombining binding protein suppressor of hairless	21155600	32164400	22716000
P31750	AKT1_MOUSE	Akt1	RAC-alpha serine/threonine-protein kinase	379039	875412
P31938	MP2K1_MOUSE	Map2k1	Dual specificity mitogen-activated protein kinase kinase 1	1838610	2421420	1919730
P31996	CD68_MOUSE	Cd68	Macrosialin	648938	463983	997688
P32020	SCP2_MOUSE	Scp2	Sterol carrier protein 2			76707.8
P32067	LA_MOUSE	Ssb	Lupus La protein homolog	1676230	6460010	1353350
P32233	DRG1_MOUSE	Drg1	Developmentally-regulated GTP-binding protein 1	2369610	2438330	1313680
P32261	ANT3_MOUSE	Serpinc1	Antithrombin-III	17612200	4240620	1273000
P32921	SYWC_MOUSE	Wars1	Tryptophan--tRNA ligase, cytoplasmic	1971070	1892370	1578960
P33609	DPOLA_MOUSE	Pola1	DNA polymerase alpha catalytic subunit	295569	1541660	1637470
P33611	DPOA2_MOUSE	Pola2	DNA polymerase alpha subunit B	228357	267783	226250
P34022	RANG_MOUSE	Ranbp1	Ran-specific GTPase-activating protein	2273870	9156350	3817270
P34152	FAK1_MOUSE	Ptk2	Focal adhesion kinase 1	528014	741537	777985
P34884	MIF_MOUSE	Mif	Macrophage migration inhibitory factor	70876300	11140700	19866200
P34902	IL2RG_MOUSE	Il2rg	Cytokine receptor common subunit gamma	274241	267494
P35123	UBP4_MOUSE	Usp4	Ubiquitin carboxyl-terminal hydrolase 4		205691	425666
P35235-1	PTN11_MOUSE	Ptpn11	Isoform 2 of Tyrosine-protein phosphatase non-receptor type 11	3020160	3271150	1982060
P35278	RAB5C_MOUSE	Rab5c	Ras-related protein Rab-5C	2077320	2004400	894131
P35279	RAB6A_MOUSE	Rab6a	Ras-related protein Rab-6A	1187430	1835340	734966
P35282	RAB21_MOUSE	Rab21	Ras-related protein Rab-21	1593620	2676540	712181
P35293	RAB18_MOUSE	Rab18	Ras-related protein Rab-18			190166
P35441	TSP1_MOUSE	Thbs1	Thrombospondin-1	2347590	991220	1468510
P35492	HUTH_MOUSE	Hal	Histidine ammonia-lyase	915345
P35505	FAAA_MOUSE	Fah	Fumarylacetoacetase	158139
P35550	FBRL_MOUSE	Fbl	rRNA 2'-O-methyltransferase fibrillarin	1439680	1258420	1320460
P35564	CALX_MOUSE	Canx	Calnexin	272805	272805
P35585	AP1M1_MOUSE	Ap1m1	AP-1 complex subunit mu-1	2496590	3191520	2996240
P35700	PRDX1_MOUSE	Prdx1	Peroxiredoxin-1	85365100	78088900	62052700
P35831	PTN12_MOUSE	Ptpn12	Tyrosine-protein phosphatase non-receptor type 12		305006	353795
P35951	LDLR_MOUSE	Ldlr	Low-density lipoprotein receptor	16229400	17522400	8192960
P35969	VGFR1_MOUSE	Flt1	Vascular endothelial growth factor receptor 1	6573890	3491140	4760090
P35979	RL12_MOUSE	Rpl12	Large ribosomal subunit protein uL11	21820100	17458200	7519590
P35980	RL18_MOUSE	Rpl18	Large ribosomal subunit protein eL18	19172600	8706790	3527260
P35991	BTK_MOUSE	Btk	Tyrosine-protein kinase BTK	692067	419932	491712
P36536	SAR1A_MOUSE;SAR1B_MOUSE	Sar1a;Sar1b	GTP-binding protein SAR1a	440666	485670	880437
P36552	HEM6_MOUSE	Cpox	Oxygen-dependent coproporphyrinogen-III oxidase, mitochondrial	574211	225752	146750
P36916	GNL1_MOUSE	Gnl1	Guanine nucleotide-binding protein-like 1		461407	959658
P37040	NCPR_MOUSE	Por	NADPH--cytochrome P450 reductase	2889390	2797140	3747860
P37913	DNLI1_MOUSE	Lig1	DNA ligase 1	500553	367972	1110500
P38060	HMGCL_MOUSE	Hmgcl	Hydroxymethylglutaryl-CoA lyase, mitochondrial	1103370	934104	929612
P38647	GRP75_MOUSE	Hspa9	Stress-70 protein, mitochondrial	7971380	16068900	7334770
P39054	DYN2_MOUSE	Dnm2	Dynamin-2	3060000	5466480	4517980
P39054-2	DYN2_MOUSE	Dnm2	Isoform 2 of Dynamin-2		1991770	852794
P39061	COIA1_MOUSE	Col18a1	Collagen alpha-1(XVIII) chain	342425
P39098	MA1A2_MOUSE	Man1a2	Mannosyl-oligosaccharide 1,2-alpha-mannosidase IB	1276600	510469	564840
P39688	FYN_MOUSE	Fyn	Tyrosine-protein kinase Fyn	1565740	2439770	2634940
P39689	CDN1A_MOUSE	Cdkn1a	Cyclin-dependent kinase inhibitor 1	1647950	1857990	1237350
P39749	FEN1_MOUSE	Fen1	Flap endonuclease 1	2041640	2522160	928801
P40124	CAP1_MOUSE	Cap1	Adenylyl cyclase-associated protein 1	31423500	23169300	7934090
P40142	TKT_MOUSE	Tkt	Transketolase	59051500	74398400	49879200
P40237	CD82_MOUSE	Cd82	CD82 antigen		596017
P40240	CD9_MOUSE	Cd9	CD9 antigen	956627
P40336	VP26A_MOUSE	Vps26a	Vacuolar protein sorting-associated protein 26A	3975420	3718650	2408580
P41105	RL28_MOUSE	Rpl28	Large ribosomal subunit protein eL28	7526310	8597410	1420710
P41241	CSK_MOUSE	Csk	Tyrosine-protein kinase CSK	1458960	3728800	3045530
P41245	MMP9_MOUSE	Mmp9	Matrix metalloproteinase-9	620348	2969020	2191600
P41274	TNFL9_MOUSE	Tnfsf9	Tumor necrosis factor ligand superfamily member 9	3058600
P41731	CD63_MOUSE	Cd63	CD63 antigen	645094	1211680	646812
P42125	ECI1_MOUSE	Eci1	Enoyl-CoA delta isomerase 1, mitochondrial	702416	220034
P42208	SEPT2_MOUSE	Septin2	Septin-2	3932510	3780190	2241300
P42225	STAT1_MOUSE	Stat1	Signal transducer and activator of transcription 1	909722	874934	450838
P42227	STAT3_MOUSE	Stat3	Signal transducer and activator of transcription 3	213854	522422	212467
P42230	STA5A_MOUSE;STA5B_MOUSE	Stat5a;Stat5b	Signal transducer and activator of transcription 5A	153597		139559
P42567	EPS15_MOUSE	Eps15	Epidermal growth factor receptor substrate 15	382959	573944	445078
P42669	PURA_MOUSE	Pura	Transcriptional activator protein Pur-alpha	3570610	2135500
P42932	TCPQ_MOUSE	Cct8	T-complex protein 1 subunit theta	27758500	28115600	17085800
P43247	MSH2_MOUSE	Msh2	DNA mismatch repair protein Msh2	125720	171894	142432
P43274	H14_MOUSE	H1-4	Histone H1.4	10005800	6344790	943467
P43275	H11_MOUSE	H1-1	Histone H1.1	15015100	8945930	4969540
P43276	H15_MOUSE	H1-5	Histone H1.5	6594790	5421280	2445260
P43277	H13_MOUSE	H1-3	Histone H1.3		1652050
P43346	DCK_MOUSE	Dck	Deoxycytidine kinase	422485	611870	958010
P45376	ALDR_MOUSE	Akr1b1	Aldo-keto reductase family 1 member B1	36525600	50166900	19095100
P45377	ALD2_MOUSE	Akr1b8	Aldose reductase-related protein 2	8973640	19852800	10324100
P45591	COF2_MOUSE	Cfl2	Cofilin-2		878125
P45700	MA1A1_MOUSE	Man1a1	Mannosyl-oligosaccharide 1,2-alpha-mannosidase IA	1621150	1575060	1611790
P45878	FKBP2_MOUSE	Fkbp2	Peptidyl-prolyl cis-trans isomerase FKBP2	2104730	1288080	506747
P46061	RAGP1_MOUSE	Rangap1	Ran GTPase-activating protein 1	6288710	11590800	9042820
P46062	SIPA1_MOUSE	Sipa1	Signal-induced proliferation-associated protein 1	380660	291891	311031
P46460	NSF_MOUSE	Nsf	Vesicle-fusing ATPase	629777	1583470	1268720
P46467	VPS4B_MOUSE	Vps4b	Vacuolar protein sorting-associated protein 4B	87982.1	467107
P46471	PRS7_MOUSE	Psmc2	26S proteasome regulatory subunit 7	5209590	8466640	6327790
P46638	RB11A_MOUSE;RB11B_MOUSE	Rab11a;Rab11b	Ras-related protein Rab-11B	2701380	4155110	3910500
P46664	PURA2_MOUSE	Adss2	Adenylosuccinate synthetase isozyme 2	12691900	15628300	12971300
P46737	BRCC3_MOUSE	Brcc3	Lys-63-specific deubiquitinase BRCC36	750005	942083	627020
P47199	QOR_MOUSE	Cryz	Quinone oxidoreductase	318144
P47226	TES_MOUSE	Tes	Testin	1099120	2843680	804000
P47713	PA24A_MOUSE	Pla2g4a	Cytosolic phospholipase A2	2099760	2646530	2717570
P47738	ALDH2_MOUSE	Aldh2	Aldehyde dehydrogenase, mitochondrial	803036	905111	434153
P47753	CAZA1_MOUSE	Capza1	F-actin-capping protein subunit alpha-1	6705660	10672200	7932660
P47754	CAZA2_MOUSE	Capza2	F-actin-capping protein subunit alpha-2	6180180	6981830	3626590
P47757	CAPZB_MOUSE	Capzb	F-actin-capping protein subunit beta	126118	743265	300753
P47757-2	CAPZB_MOUSE	Capzb	Isoform 2 of F-actin-capping protein subunit beta	16266400	13630500	6760290
P47791	GSHR_MOUSE	Gsr	Glutathione reductase, mitochondrial	13491900	12976400	13486300
P47811	MK14_MOUSE	Mapk14	Mitogen-activated protein kinase 14	599347	1081540	1115600
P47856	GFPT1_MOUSE	Gfpt1	Glutamine--fructose-6-phosphate aminotransferase [isomerizing] 1	1315840	1541900	1769880
P47911	RL6_MOUSE	Rpl6	Large ribosomal subunit protein eL6	12992900	14164000	9982750
P47915	RL29_MOUSE	Rpl29	Large ribosomal subunit protein eL29	20097300	19998900
P47941	CRKL_MOUSE	Crkl	Crk-like protein	818457	129183	292371
P47955	RLA1_MOUSE	Rplp1	Large ribosomal subunit protein P1	1832170	1035970	2262020
P47962	RL5_MOUSE	Rpl5	Large ribosomal subunit protein uL18	6737680	6533420	4758060
P47963	RL13_MOUSE	Rpl13	Large ribosomal subunit protein eL13	9776490	9661390	3029380
P47964	RL36_MOUSE	Rpl36	Large ribosomal subunit protein eL36	8170390	1950630	2379090
P47968	RPIA_MOUSE	Rpia	Ribose-5-phosphate isomerase	1008030	1048790	970323
P48025	KSYK_MOUSE	Syk	Tyrosine-protein kinase SYK		56240.6
P48036	ANXA5_MOUSE	Anxa5	Annexin A5	3846070	3909990	4917590
P48193	EPB41_MOUSE	Epb41	Protein 4.1		509532
P48428	TBCA_MOUSE	Tbca	Tubulin-specific chaperone A		649061	434532
P48441	IDUA_MOUSE	Idua	Alpha-L-iduronidase	2263560	1052210	1427220
P48678	LMNA_MOUSE	Lmna	Prelamin-A/C	14674300	22146000	14883800
P48722	HS74L_MOUSE	Hspa4l	Heat shock 70 kDa protein 4L			428078
P48758	CBR1_MOUSE	Cbr1	Carbonyl reductase [NADPH] 1	894297	664617	657179
P49138	MAPK2_MOUSE	Mapkapk2	MAP kinase-activated protein kinase 2	338474	710407	1003940
P49182	HEP2_MOUSE	Serpind1	Heparin cofactor 2	11097700	2115970
P49282	NRAM2_MOUSE	Slc11a2	Natural resistance-associated macrophage protein 2	62822.2		238805
P49312	ROA1_MOUSE	Hnrnpa1	Heterogeneous nuclear ribonucleoprotein A1	19424900	25805700	9497700
P49443	PPM1A_MOUSE	Ppm1a	Protein phosphatase 1A	789416	3012780	557650
P49586	PCY1A_MOUSE	Pcyt1a	Choline-phosphate cytidylyltransferase A	423292	689028	230016
P49717	MCM4_MOUSE	Mcm4	DNA replication licensing factor MCM4	2163200	3349730	3513650
P49718	MCM5_MOUSE	Mcm5	DNA replication licensing factor MCM5	1751910	2844990	1618130
P49722	PSA2_MOUSE	Psma2	Proteasome subunit alpha type-2	21459100	21875700	12148100
P50096	IMDH1_MOUSE	Impdh1	Inosine-5'-monophosphate dehydrogenase 1	817598	1577070	1950070
P50247	SAHH_MOUSE	Ahcy	Adenosylhomocysteinase	10098800	19165100	10466300
P50396	GDIA_MOUSE	Gdi1	Rab GDP dissociation inhibitor alpha	4936140	3701840	4321820
P50428	ARSA_MOUSE	Arsa	Arylsulfatase A	65834.6	71416.9	64760.1
P50429	ARSB_MOUSE	Arsb	Arylsulfatase B	1734440	941680	1045280
P50431	GLYC_MOUSE	Shmt1	Serine hydroxymethyltransferase, cytosolic	2719990	3246800	2565340
P50446	K2C6A_MOUSE	Krt6a	Keratin, type II cytoskeletal 6A	88865400	18573300	11960200
P50516	VATA_MOUSE	Atp6v1a	V-type proton ATPase catalytic subunit A	7184530	5111380	3935230
P50518	VATE1_MOUSE	Atp6v1e1	V-type proton ATPase subunit E 1	763647	446781	623726
P50543	S10AB_MOUSE	S100a11	Protein S100-A11	11816100	16874700	4290590
P50544	ACADV_MOUSE	Acadvl	Very long-chain specific acyl-CoA dehydrogenase, mitochondrial	369219
P50580	PA2G4_MOUSE	Pa2g4	Proliferation-associated protein 2G4	28714600	46789200	18997600
P51150	RAB7A_MOUSE	Rab7a	Ras-related protein Rab-7a	2491580	2548580	2588440
P51174	ACADL_MOUSE	Acadl	Long-chain specific acyl-CoA dehydrogenase, mitochondrial	326601	250100	262324
P51410	RL9_MOUSE	Rpl9	Large ribosomal subunit protein uL6	5135940	6378720	7409560
P51432	PLCB3_MOUSE	Plcb3	1-phosphatidylinositol 4,5-bisphosphate phosphodiesterase beta-3	2433820		1653720
P51569	AGAL_MOUSE	Gla	Alpha-galactosidase A	6026590	3435990	1894400
P51660	DHB4_MOUSE	Hsd17b4	Peroxisomal multifunctional enzyme type 2	1554570	1746550	829344
P51670	CCL9_MOUSE	Ccl9	C-C motif chemokine 9	14103400	7245500	2486510
P51855	GSHB_MOUSE	Gss	Glutathione synthetase	2339100	2217780	2656860
P51859	HDGF_MOUSE	Hdgf	Hepatoma-derived growth factor	3098310	1611250	860810
P51863	VA0D1_MOUSE	Atp6v0d1	V-type proton ATPase subunit d 1	288538	356845	579356
P51881	ADT2_MOUSE	Slc25a5	ADP/ATP translocase 2	2195880	2688220	1276890
P51912	AAAT_MOUSE	Slc1a5	Neutral amino acid transporter B(0)	1236590	2708580	1513370
P52293	IMA1_MOUSE	Kpna2	Importin subunit alpha-1	2447380	3959100	1191710
P52431	DPOD1_MOUSE	Pold1	DNA polymerase delta catalytic subunit		179226	498176
P52432	RPAC1_MOUSE	Polr1c	DNA-directed RNA polymerases I and III subunit RPAC1	682797	1837640	3082970
P52479	UBP10_MOUSE	Usp10	Ubiquitin carboxyl-terminal hydrolase 10	383551	1178660	255619
P52480	KPYM_MOUSE	Pkm	Pyruvate kinase PKM	460658000	415693000	200446000
P52480-2	KPYM_MOUSE	Pkm	Isoform M1 of Pyruvate kinase PKM	18540500	21616700	3956900
P52482	UB2E1_MOUSE;UB2E2_MOUSE;UB2E3_MOUSE;cRAP-UB2E1_HUMAN	Ube2e1;Ube2e2;Ube2e3;cRAP-UBE2E1	Ubiquitin-conjugating enzyme E2 E1	3308290	4287410	1301140
P52633	STAT6_MOUSE	Stat6	Signal transducer and transcription activator 6	344911	899489	488664
P52850	NDST2_MOUSE	Ndst2	Bifunctional heparan sulfate N-deacetylase/N-sulfotransferase 2			430311
P52912	TIA1_MOUSE	Tia1	Cytotoxic granule associated RNA binding protein TIA1	113684	162074	118627
P52927	HMGA2_MOUSE	Hmga2	High mobility group protein HMGI-C	3887240	2260770	1250070
P53026	RL10A_MOUSE	Rpl10a	Large ribosomal subunit protein uL1	6290830	6415290	4573380
P53347	ONCM_MOUSE	Osm	Oncostatin-M	1767800
P53612	PGTB2_MOUSE	Rabggtb	Geranylgeranyl transferase type-2 subunit beta	851393	1194580	810891
P53810	PIPNA_MOUSE	Pitpna	Phosphatidylinositol transfer protein alpha isoform	5232220	5130230	4032760
P53811	PIPNB_MOUSE	Pitpnb	Phosphatidylinositol transfer protein beta isoform	1891160	2018540	621116
P53986	MOT1_MOUSE	Slc16a1	Monocarboxylate transporter 1	1021450	1742520	650400
P53994	RAB2A_MOUSE	Rab2a	Ras-related protein Rab-2A	5197270	3794620	2590130
P53995	APC1_MOUSE	Anapc1	Anaphase-promoting complex subunit 1	178164	280205
P53996	CNBP_MOUSE	Cnbp	CCHC-type zinc finger nucleic acid binding protein	4758810	9445030	1901140
P53996-2	CNBP_MOUSE	Cnbp	Isoform 2 of CCHC-type zinc finger nucleic acid binding protein	2687560	5416980	917372
P54071	IDHP_MOUSE	Idh2	Isocitrate dehydrogenase [NADP], mitochondrial	488100	3383410	464997
P54103	DNJC2_MOUSE	Dnajc2	DnaJ homolog subfamily C member 2	368964	423260	219881
P54116	STOM_MOUSE	Stom	Stomatin	3915480	12842800	3573800
P54728	RD23B_MOUSE	Rad23b	UV excision repair protein RAD23 homolog B	670157
P54729	NUB1_MOUSE	Nub1	NEDD8 ultimate buster 1		307655
P54731	FAF1_MOUSE	Faf1	FAS-associated factor 1	1258090	1533220	1140780
P54775	PRS6B_MOUSE	Psmc4	26S proteasome regulatory subunit 6B	3278710	4824320	3527250
P54818	GALC_MOUSE	Galc	Galactocerebrosidase	4065890	1630450	812950
P54822	PUR8_MOUSE	Adsl	Adenylosuccinate lyase	3927310	6087470	4223160
P54823	DDX6_MOUSE	Ddx6	Probable ATP-dependent RNA helicase DDX6	3222820	4162980	3756580
P54830	PTN5_MOUSE	Ptpn5	Tyrosine-protein phosphatase non-receptor type 5	152352		152352
P54923	ADPRH_MOUSE	Adprh	ADP-ribosylhydrolase ARH1	10378100	10730200	5336960
P54987	IRG1_MOUSE	Acod1	Cis-aconitate decarboxylase		719400
P55065	PLTP_MOUSE	Pltp	Phospholipid transfer protein	6218280	4942840	1557130
P55097	CATK_MOUSE	Ctsk	Cathepsin K	2720370	6914450	2003920
P55264	ADK_MOUSE	Adk	Adenosine kinase	1309300	1535150	1412540
P56183	RRP1_MOUSE	Rrp1	Ribosomal RNA processing protein 1 homolog A	1517510	417659
P56380	AP4A_MOUSE	Nudt2	Bis(5'-nucleosyl)-tetraphosphatase [asymmetrical]	1305390	1054920	619982
P56383	AT5G1_MOUSE;AT5G2_MOUSE;AT5G3_MOUSE	Atp5mc1;Atp5mc2;Atp5mc3	ATP synthase F(0) complex subunit C2, mitochondrial		357986
P56389	CDD_MOUSE	Cda	Cytidine deaminase		200957	316346
P56399	UBP5_MOUSE	Usp5	Ubiquitin carboxyl-terminal hydrolase 5	4416070	8544440	3847670
P56477	IRF5_MOUSE	Irf5	Interferon regulatory factor 5		167357	78212.1
P56480	ATPB_MOUSE	Atp5f1b	ATP synthase subunit beta, mitochondrial	10394000	8195920	10054700
P56542	DNS2A_MOUSE	Dnase2	Deoxyribonuclease-2-alpha	2027050	693983	460675
P56546	CTBP2_MOUSE	Ctbp2	C-terminal-binding protein 2	5758660	11989400	6402140
P56677	ST14_MOUSE	St14	Suppressor of tumorigenicity 14 protein homolog	6676990
P56959	FUS_MOUSE	Fus	RNA-binding protein FUS	10448600	3557200	712614
P56960	EXOSX_MOUSE	Exosc10	Exosome complex component 10	204182	336794	455436
P57080	UBP25_MOUSE	Usp25	Ubiquitin carboxyl-terminal hydrolase 25	213526	156178
P57716	NICA_MOUSE	Ncstn	Nicastrin			220710
P57746	VATD_MOUSE	Atp6v1d	V-type proton ATPase subunit D	905499	986022
P57759	ERP29_MOUSE	Erp29	Endoplasmic reticulum resident protein 29	3640750	1820790
P57776	EF1D_MOUSE	Eef1d	Elongation factor 1-delta	2401020	8450380	6614960
P57776-2	EF1D_MOUSE	Eef1d	Isoform 2 of Elongation factor 1-delta		888414	1130590
P57780	ACTN4_MOUSE	Actn4	Alpha-actinin-4	21439500	20452300	12519400
P57784	RU2A_MOUSE	Snrpa1	U2 small nuclear ribonucleoprotein A'	172465	319501	180690
P57787	MOT4_MOUSE	Slc16a3	Monocarboxylate transporter 4	66877.4	77794.8
P58021	TM9S2_MOUSE	Tm9sf2	Transmembrane 9 superfamily member 2	154381	101730	78590.5
P58044	IDI1_MOUSE	Idi1	Isopentenyl-diphosphate Delta-isomerase 1	1121600	1336000	194682
P58058	NADK_MOUSE	Nadk	NAD kinase	2012720	2190000	2754140
P58158	B3GA3_MOUSE	B3gat3	Galactosylgalactosylxylosylprotein 3-beta-glucuronosyltransferase 3	902465		347650
P58242	ASM3B_MOUSE	Smpdl3b	Acid sphingomyelinase-like phosphodiesterase 3b	1184110	791382	573889
P58252	EF2_MOUSE	Eef2	Elongation factor 2	131236000	120190000	68526200
P58281	OPA1_MOUSE	Opa1	Dynamin-like 120 kDa protein, mitochondrial	410169	1626840
P58389	PTPA_MOUSE	Ptpa	Serine/threonine-protein phosphatase 2A activator	2248240	1729260	557004
P58404	STRN4_MOUSE	Strn4	Striatin-4	499915	859644	103489
P58468	SLX9_MOUSE	Slx9	Ribosome biogenesis protein SLX9 homolog			99112
P58801	RIPK2_MOUSE	Ripk2	Receptor-interacting serine/threonine-protein kinase 2	440373	945316	687361
P59108	CPNE2_MOUSE	Cpne2	Copine-2	1758470	389480	360956
P59325	IF5_MOUSE	Eif5	Eukaryotic translation initiation factor 5	2093650	3552600	3466750
P59328	WDHD1_MOUSE	Wdhd1	WD repeat and HMG-box DNA-binding protein 1	2788380	3441680	3499240
P59470	RPC2_MOUSE	Polr3b	DNA-directed RNA polymerase III subunit RPC2	318925	409562
P59481	LMA2L_MOUSE	Lman2l	VIP36-like protein	376715
P59708	SF3B6_MOUSE	Sf3b6	Splicing factor 3B subunit 6	263625	585546	263679
P59999	ARPC4_MOUSE	Arpc4	Actin-related protein 2/3 complex subunit 4	14219100	21600200	23377100
P60122	RUVB1_MOUSE	Ruvbl1	RuvB-like 1	6430720	8951510	2306140
P60229	EIF3E_MOUSE	Eif3e	Eukaryotic translation initiation factor 3 subunit E	5957820	12488400	5555870
P60335	PCBP1_MOUSE	Pcbp1	Poly(rC)-binding protein 1	25655500	22374100	9038130
P60469	LIPA3_MOUSE	Ppfia3	Liprin-alpha-3	513461	1603880
P60487	PLPP_MOUSE	Pdxp	Chronophin	210104	33364.8
P60521	GBRL2_MOUSE	Gabarapl2	Gamma-aminobutyric acid receptor-associated protein-like 2	863140	1208400
P60670	NPL4_MOUSE	Nploc4	Nuclear protein localization protein 4 homolog	1379450	1820940	1351710
P60710	ACTB_MOUSE	Actb	Actin, cytoplasmic 1	621629000	512399000	417815000
P60762	MO4L1_MOUSE	Morf4l1	Mortality factor 4-like protein 1		1716690	506426
P60766	CDC42_MOUSE	Cdc42	Cell division control protein 42 homolog	2589690	6438200	2528220
P60843	IF4A1_MOUSE	Eif4a1	Eukaryotic initiation factor 4A-I	36354600	46074300	27437900
P60867	RS20_MOUSE	Rps20	Small ribosomal subunit protein uS10	8416720	10671400	8683650
P61027	RAB10_MOUSE	Rab10	Ras-related protein Rab-10	400463	621470
P61028	RAB8B_MOUSE	Rab8b	Ras-related protein Rab-8B	339431	456695	427761
P61079	UB2D3_MOUSE	Ube2d3	Ubiquitin-conjugating enzyme E2 D3	16663800	11315700	19815300
P61082	UBC12_MOUSE	Ube2m	NEDD8-conjugating enzyme Ubc12	3681240	4381390	3387260
P61087	UBE2K_MOUSE	Ube2k	Ubiquitin-conjugating enzyme E2 K	5150210	5452100	1664420
P61089	UBE2N_MOUSE	Ube2n	Ubiquitin-conjugating enzyme E2 N	8647560	11160900	2681110
P61161	ARP2_MOUSE	Actr2	Actin-related protein 2	14344500	16444400	8114580
P61164	ACTZ_MOUSE	Actr1a	Alpha-centractin	4065250	5870350	3508640
P61202	CSN2_MOUSE	Cops2	COP9 signalosome complex subunit 2	1285840	1863070	1178620
P61205	ARF1_MOUSE;ARF3_MOUSE	Arf1;Arf3	ADP-ribosylation factor 3	7127650	7391100	1029940
P61211	ARL1_MOUSE	Arl1	ADP-ribosylation factor-like protein 1	106120	181665	68556.5
P61222	ABCE1_MOUSE	Abce1	ATP-binding cassette sub-family E member 1	1645210	4044590	2776800
P61226	RAP2B_MOUSE	Rap2b	Ras-related protein Rap-2b		907799
P61255	RL26_MOUSE	Rpl26	Large ribosomal subunit protein uL24	9375200	6686780	2401390
P61290	PSME3_MOUSE	Psme3	Proteasome activator complex subunit 3	4249530	5301500	4517620
P61327	MGN_MOUSE	Magoh	Protein mago nashi homolog	3426580	5761040	1238030
P61358	RL27_MOUSE	Rpl27	Large ribosomal subunit protein eL27	10300700	3978110	3551450
P61407	TDRD6_MOUSE	Tdrd6	Tudor domain-containing protein 6		4249530	890168
P61514	RL37A_MOUSE	Rpl37a	Large ribosomal subunit protein eL43	2740120	2746470	1194580
P61600	NAA20_MOUSE	Naa20	N-alpha-acetyltransferase 20	375463	897076	573340
P61750	ARF4_MOUSE	Arf4	ADP-ribosylation factor 4	6276380	8218160	6711350
P61759	PFD3_MOUSE	Vbp1	Prefoldin subunit 3	612411	1657360	127425
P61924	COPZ1_MOUSE	Copz1	Coatomer subunit zeta-1	2205250	2047540	1608940
P61957	SUMO2_MOUSE	Sumo2	Small ubiquitin-related modifier 2	1498720	1534050	503005
P61965	WDR5_MOUSE	Wdr5	WD repeat-containing protein 5	1986180	1260010	1412240
P61967	AP1S1_MOUSE	Ap1s1	AP-1 complex subunit sigma-1A	921435	840298	1237920
P61971	NTF2_MOUSE	Nutf2	Nuclear transport factor 2	2571400	4618980	4879210
P61979	HNRPK_MOUSE	Hnrnpk	Heterogeneous nuclear ribonucleoprotein K	6237670	12107300	5515370
P61982	1433G_MOUSE	Ywhag	14-3-3 protein gamma	27075600	51387600	24106800
P62071	RRAS2_MOUSE	Rras2	Ras-related protein R-Ras2	161804	317133
P62082	RS7_MOUSE	Rps7	Small ribosomal subunit protein eS7	2814870	4999880	1991680
P62137	PP1A_MOUSE	Ppp1ca	Serine/threonine-protein phosphatase PP1-alpha catalytic subunit	2927210	3646080	2531280
P62141	PP1B_MOUSE	Ppp1cb	Serine/threonine-protein phosphatase PP1-beta catalytic subunit	1557630	2428140	1138420
P62192	PRS4_MOUSE	Psmc1	26S proteasome regulatory subunit 4	2770790	4048190	3864680
P62196	PRS8_MOUSE	Psmc5	26S proteasome regulatory subunit 8	6076700	7346520	6424780
P62242	RS8_MOUSE	Rps8	Small ribosomal subunit protein eS8	12977200	8919030	9862160
P62245	RS15A_MOUSE	Rps15a	Small ribosomal subunit protein uS8	4572380	6030220	7047150
P62259	1433E_MOUSE	Ywhae	14-3-3 protein epsilon	54269500	82420000	59727200
P62264	RS14_MOUSE	Rps14	Small ribosomal subunit protein uS11	3249370	12146700	2792920
P62267	RS23_MOUSE	Rps23	Small ribosomal subunit protein uS12	3707750	2399950	811380
P62270	RS18_MOUSE	Rps18	Small ribosomal subunit protein uS13	4863090	3101230	3088120
P62281	RS11_MOUSE	Rps11	Small ribosomal subunit protein uS17	6270700	5800160	4384190
P62301	RS13_MOUSE	Rps13	Small ribosomal subunit protein uS15	4707630	4652920	5181570
P62305	RUXE_MOUSE	Snrpe	Small nuclear ribonucleoprotein E	557086	314991
P62307	RUXF_MOUSE	Snrpf	Small nuclear ribonucleoprotein F	2941620	1091430
P62309	RUXG_MOUSE	Snrpg	Small nuclear ribonucleoprotein G	706605	126830
P62311	LSM3_MOUSE	Lsm3	U6 snRNA-associated Sm-like protein LSm3	203472	127566	79761.8
P62313	LSM6_MOUSE	Lsm6	U6 snRNA-associated Sm-like protein LSm6	1209280	1230910	520920
P62315	SMD1_MOUSE	Snrpd1	Small nuclear ribonucleoprotein Sm D1	20718400	5830290	4621820
P62317	SMD2_MOUSE	Snrpd2	Small nuclear ribonucleoprotein Sm D2	6396390	5482510	1309030
P62320	SMD3_MOUSE	Snrpd3	Small nuclear ribonucleoprotein Sm D3	11509300	4713800	6703910
P62331	ARF6_MOUSE	Arf6	ADP-ribosylation factor 6	429123	762378	195197
P62334	PRS10_MOUSE	Psmc6	26S proteasome regulatory subunit 10B	8135060	9900570	8167540
P62482	KCAB2_MOUSE	Kcnab2	Voltage-gated potassium channel subunit beta-2	685715	568875	836196
P62488	RPB7_MOUSE	Polr2g	DNA-directed RNA polymerase II subunit RPB7	766829	1031700	810539
P62702	RS4X_MOUSE	Rps4x	Small ribosomal subunit protein eS4	15383300	18903400	8063690
P62715	PP2AB_MOUSE	Ppp2cb	Serine/threonine-protein phosphatase 2A catalytic subunit beta isoform	5782780	11312800	1946350
P62717	RL18A_MOUSE	Rpl18a	Large ribosomal subunit protein eL20	3722090	3270630	2316900
P62743	AP2S1_MOUSE	Ap2s1	AP-2 complex subunit sigma	3735150	3476040	3419420
P62748	HPCL1_MOUSE	Hpcal1	Hippocalcin-like protein 1	454565	540421
P62751	RL23A_MOUSE	Rpl23a	Large ribosomal subunit protein uL23	24558800	10438100	9252170
P62754	RS6_MOUSE	Rps6	Small ribosomal subunit protein eS6	9272370	9829860	7318970
P62774	MTPN_MOUSE	Mtpn	Myotrophin	93530.2	34737.3
P62806	H4_MOUSE	H4c1	Histone H4	303285000	42685800	48480000
P62814	VATB2_MOUSE	Atp6v1b2	V-type proton ATPase subunit B, brain isoform	4800750	5347280	4681580
P62821	RAB1A_MOUSE	Rab1A	Ras-related protein Rab-1A	5429610	10851700	6882320
P62827	RAN_MOUSE	Ran	GTP-binding nuclear protein Ran	40090700	49108300	31352700
P62830	RL23_MOUSE	Rpl23	Large ribosomal subunit protein uL14	3490460	6111210	3526870
P62835	RAP1A_MOUSE	Rap1a	Ras-related protein Rap-1A	32950		21971.5
P62843	RS15_MOUSE	Rps15	Small ribosomal subunit protein uS19	3248140	350804	412614
P62849	RS24_MOUSE	Rps24	Small ribosomal subunit protein eS24	3050670	925537	460940
P62852	RS25_MOUSE	Rps25	Small ribosomal subunit protein eS25	30752700	6789120	3886840
P62855	RS26_MOUSE	Rps26	Small ribosomal subunit protein eS26	12112000	9111370	5259200
P62858	RS28_MOUSE	Rps28	Small ribosomal subunit protein eS28	1012460	1581450	827041
P62862	RS30_MOUSE	Fau	Ubiquitin-like FUBI-ribosomal protein eS30 fusion protein	10601300	523519	2037480
P62869	ELOB_MOUSE	Elob	Elongin-B	1301570	1341070
P62874	GBB1_MOUSE	Gnb1	Guanine nucleotide-binding protein G(I)/G(S)/G(T) subunit beta-1		158696	148359
P62878	RBX1_MOUSE	Rbx1	E3 ubiquitin-protein ligase RBX1	1154400	5059260	288783
P62880	GBB2_MOUSE	Gnb2	Guanine nucleotide-binding protein G(I)/G(S)/G(T) subunit beta-2	4618110	5229250	1593800
P62889	RL30_MOUSE	Rpl30	Large ribosomal subunit protein eL30	6715590	5663030	6765020
P62897	CYC_MOUSE	Cycs	Cytochrome c, somatic	4580300	2262930	1302350
P62900	RL31_MOUSE	Rpl31	Large ribosomal subunit protein eL31	8064250	9466890	3756860
P62908	RS3_MOUSE	Rps3	Small ribosomal subunit protein uS3	7162170	13337400	5109300
P62911	RL32_MOUSE	Rpl32	Large ribosomal subunit protein eL32	3716630	615638	326428
P62918	RL8_MOUSE	Rpl8	Large ribosomal subunit protein uL2	6317640	9576060	3599810
P62960	YBOX1_MOUSE	Ybx1	Y-box-binding protein 1	9066480	5908180	3670640
P62962	PROF1_MOUSE	Pfn1	Profilin-1	163293000	77682900	16026700
P62983	RS27A_MOUSE	Rps27a	Ubiquitin-ribosomal protein eS31 fusion protein	92573800	41028500	17819300
P62984	RL40_MOUSE	Uba52	Ubiquitin-ribosomal protein eL40 fusion protein	962434
P62996	TRA2B_MOUSE	Tra2b	Transformer-2 protein homolog beta	3122070	3385120
P63001	RAC1_MOUSE	Rac1	Ras-related C3 botulinum toxin substrate 1	3118590	8668250	9085820
P63005	LIS1_MOUSE	Pafah1b1	Platelet-activating factor acetylhydrolase IB subunit beta	4498930	3666500	3378300
P63017	HSP7C_MOUSE	Hspa8	Heat shock cognate 71 kDa protein	281776000	352176000	274987000
P63028	TCTP_MOUSE	Tpt1	Translationally-controlled tumor protein	3697440	6873460	3767010
P63037	DNJA1_MOUSE	Dnaja1	DnaJ homolog subfamily A member 1	742689	657480	1333020
P63038	CH60_MOUSE	Hspd1	60 kDa heat shock protein, mitochondrial	19640200	25240200	11449700
P63073	IF4E_MOUSE	Eif4e	Eukaryotic translation initiation factor 4E	2784070	3084130	1586390
P63085	MK01_MOUSE	Mapk1	Mitogen-activated protein kinase 1	4643020	4578660	2935580
P63087-2	PP1G_MOUSE	Ppp1cc	Isoform 2 of Serine/threonine-protein phosphatase PP1-gamma catalytic subunit	914165	4707750	2263850
P63101	1433Z_MOUSE	Ywhaz	14-3-3 protein zeta/delta	8693500	27657300	11201400
P63158	HMGB1_MOUSE	Hmgb1	High mobility group protein B1	21568100	5415760	3306470
P63166	SUMO1_MOUSE;cRAP-SUMO1_HUMAN	Sumo1;cRAP-SUMO1	Small ubiquitin-related modifier 1	765801	791928
P63168	DYL1_MOUSE	Dynll1	Dynein light chain 1, cytoplasmic	490514	474430
P63242	IF5A1_MOUSE	Eif5a	Eukaryotic translation initiation factor 5A-1	33954400	30555400	11593000
P63260	ACTG_MOUSE	Actg1	Actin, cytoplasmic 2			1293600
P63271	SPT4A_MOUSE;SPT4B_MOUSE	Supt4h1a;Supt4h1b	Transcription elongation factor SPT4-A			392840
P63276	RS17_MOUSE	Rps17	Small ribosomal subunit protein eS17	2370480	1120370
P63280	UBC9_MOUSE;cRAP-UBC9_HUMAN	Ube2i;cRAP-UBE2I	SUMO-conjugating enzyme UBC9	3111610	5079810	1243430
P63321	RALA_MOUSE	Rala	Ras-related protein Ral-A	3171520	2013250
P63323	RS12_MOUSE	Rps12	Small ribosomal subunit protein eS12	2112160	1693030	1228620
P63328	PP2BA_MOUSE	Ppp3ca	Protein phosphatase 3 catalytic subunit alpha	582524	811313	717477
P63330	PP2AA_MOUSE	Ppp2ca	Serine/threonine-protein phosphatase 2A catalytic subunit alpha isoform	2177950	4160500
P67871	CSK2B_MOUSE	Csnk2b	Casein kinase II subunit beta	249942	212862	604289
P67984	RL22_MOUSE	Rpl22	Large ribosomal subunit protein eL22	9472700	8550530	4761810
P68037	UB2L3_MOUSE	Ube2l3	Ubiquitin-conjugating enzyme E2 L3	2776390	4746470	1731570
P68040	RACK1_MOUSE	Rack1	Small ribosomal subunit protein RACK1	27393300	38936500	21626300
P68134	ACTS_MOUSE	Acta1	Actin, alpha skeletal muscle	106672000	19669600
P68181	KAPCB_MOUSE	Prkacb	cAMP-dependent protein kinase catalytic subunit beta	138628
P68254	1433T_MOUSE	Ywhaq	14-3-3 protein theta	1248130	4383440	2499430
P68368	TBA4A_MOUSE	Tuba4a	Tubulin alpha-4A chain	17562700	21266000	10541600
P68369	TBA1A_MOUSE	Tuba1a	Tubulin alpha-1A chain	33480.6
P68372	TBB4B_MOUSE	Tubb4b	Tubulin beta-4B chain	8293280	10255800	8738150
P68373	TBA1C_MOUSE	Tuba1c	Tubulin alpha-1C chain	20881700	33111900	12223700
P68433	H31_MOUSE;H32_MOUSE	H3c1;H3c2	Histone H3.1	96144300	96584100	72987700
P68510	1433F_MOUSE	Ywhah	14-3-3 protein eta	4216280	21473700	11624400
P69566	RANB9_MOUSE	Ranbp9	Ran-binding protein 9	495947	611269
P70122	SBDS_MOUSE	Sbds	Ribosome maturation protein SBDS	2070010	3378340	2627940
P70158	ASM3A_MOUSE	Smpdl3a	Acid sphingomyelinase-like phosphodiesterase 3a		638340
P70168	IMB1_MOUSE	Kpnb1	Importin subunit beta-1	15807300	16424200	12712300
P70195	PSB7_MOUSE	Psmb7	Proteasome subunit beta type-7	8667840	16712800	2016420
P70268	PKN1_MOUSE	Pkn1	Serine/threonine-protein kinase N1		739895	688662
P70269	CATE_MOUSE	Ctse	Cathepsin E	105351	24951.5
P70275	SEM3E_MOUSE	Sema3e	Semaphorin-3E	771169	576348	819597
P70280	VAMP7_MOUSE	Vamp7	Vesicle-associated membrane protein 7		274861
P70288	HDAC2_MOUSE	Hdac2	Histone deacetylase 2	715660	671126	570554
P70290	EM55_MOUSE	Mpp1	55 kDa erythrocyte membrane protein		220426	641320
P70296	PEBP1_MOUSE	Pebp1	Phosphatidylethanolamine-binding protein 1	4508770	3030660	2105270
P70303	PYRG2_MOUSE	Ctps2	CTP synthase 2	448889	516606	585699
P70315	WASP_MOUSE	Was	Actin nucleation-promoting factor WAS	587607	885713	329086
P70318	TIAR_MOUSE	Tial1	Nucleolysin TIAR	3871860	5068300	2534120
P70335	ROCK1_MOUSE	Rock1	Rho-associated protein kinase 1	137006	565760	159110
P70336-2	ROCK2_MOUSE	Rock2	Isoform 2 of Rho-associated protein kinase 2	872265	1136650	1661990
P70349	HINT1_MOUSE	Hint1	Adenosine 5'-monophosphoramidase HINT1	5854380	10545400	6464180
P70362	UFD1_MOUSE	Ufd1	Ubiquitin recognition factor in ER-associated degradation protein 1	220621	136322	304185
P70372	ELAV1_MOUSE	Elavl1	ELAV-like protein 1	3798270	5340550	4512170
P70388	RAD50_MOUSE	Rad50	DNA repair protein RAD50		226681
P70398	USP9X_MOUSE	Usp9x	Probable ubiquitin carboxyl-terminal hydrolase FAF-X	2089190	3826850	2145880
P70460	VASP_MOUSE	Vasp	Vasodilator-stimulated phosphoprotein	2757990	2077380	1693280
P70665	SIAE_MOUSE	Siae	Sialate O-acetylesterase	1439310	501079	343114
P70670	NACAM_MOUSE	Naca	Nascent polypeptide-associated complex subunit alpha, muscle-specific form	12835200	8356860	6087340
P70677	CASP3_MOUSE	Casp3	Caspase-3	931014	1442880	831472
P70697	DCUP_MOUSE	Urod	Uroporphyrinogen decarboxylase	805086	564284	712533
P70698	PYRG1_MOUSE	Ctps1	CTP synthase 1	2592510	3553050	2861800
P70699	LYAG_MOUSE	Gaa	Lysosomal alpha-glucosidase	4455720	2741440	2831970
P70700	RPA2_MOUSE	Polr1b	DNA-directed RNA polymerase I subunit RPA2	579226	1016050	973954
P70704	AT8A1_MOUSE	Atp8a1	Phospholipid-transporting ATPase IA		9170620	3608500
P80313	TCPH_MOUSE	Cct7	T-complex protein 1 subunit eta	37165700	38545700	20185800
P80314	TCPB_MOUSE	Cct2	T-complex protein 1 subunit beta	15153900	18606400	12416500
P80315	TCPD_MOUSE	Cct4	T-complex protein 1 subunit delta	23047400	20702600	11000200
P80316	TCPE_MOUSE	Cct5	T-complex protein 1 subunit epsilon	23704800	32625400	26664300
P80317	TCPZ_MOUSE	Cct6a	T-complex protein 1 subunit zeta	14357900	20917600	13496300
P80318	TCPG_MOUSE	Cct3	T-complex protein 1 subunit gamma	29637600	32695900	19309200
P82198	BGH3_MOUSE	Tgfbi	Transforming growth factor-beta-induced protein ig-h3	807127	874273
P82343	RENBP_MOUSE	Renbp	N-acylglucosamine 2-epimerase	1477110	1877500	2772350
P83741	WNK1_MOUSE	Wnk1	Serine/threonine-protein kinase WNK1	311279	392849	710060
P83870	PHF5A_MOUSE	Phf5a	PHD finger-like domain-containing protein 5A	463388	515895	516715
P83877	TXN4A_MOUSE	Txnl4a	Thioredoxin-like protein 4A	964859	968123	660643
P83882	RL36A_MOUSE	Rpl36a	Large ribosomal subunit protein eL42	8333610	10767600	2216270
P83887	TBG1_MOUSE;TBG2_MOUSE	Tubg1;Tubg2	Tubulin gamma-1 chain		252812	624404
P83917	CBX1_MOUSE	Cbx1	Chromobox protein homolog 1		2920890
P83940	ELOC_MOUSE	Eloc	Elongin-C	1214460	970032	152350
P84084	ARF5_MOUSE	Arf5	ADP-ribosylation factor 5	9504620	12094800
P84089	ERH_MOUSE	Erh	Enhancer of rudimentary homolog	2301160	3762400	762407
P84091	AP2M1_MOUSE	Ap2m1	AP-2 complex subunit mu	5975850	7645900	7647710
P84099	RL19_MOUSE	Rpl19	Large ribosomal subunit protein eL19	69151700	37559600	10468600
P84102	SERF2_MOUSE	Serf2	Small EDRK-rich factor 2	18370.4
P84104	SRSF3_MOUSE	Srsf3	Serine/arginine-rich splicing factor 3	3548320	6493400	1645370
P97298	PEDF_MOUSE	Serpinf1	Pigment epithelium-derived factor	2785540	2223890	3076380
P97310	MCM2_MOUSE	Mcm2	DNA replication licensing factor MCM2	2673000	3953740	2090510
P97311	MCM6_MOUSE	Mcm6	DNA replication licensing factor MCM6	4434050	7382900	5868570
P97315	CSRP1_MOUSE	Csrp1	Cysteine and glycine-rich protein 1	1262570	1904140
P97333	NRP1_MOUSE	Nrp1	Neuropilin-1		329677	533919
P97350	PKP1_MOUSE	Pkp1	Plakophilin-1	2568080	1137810	494209
P97351	RS3A_MOUSE	Rps3a	Small ribosomal subunit protein eS1	19092800	17978900	10022300
P97355	SPSY_MOUSE	Sms	Spermine synthase	3007210	2747670	2470990
P97369	NCF4_MOUSE	Ncf4	Neutrophil cytosol factor 4		1822190	2196330
P97370	AT1B3_MOUSE	Atp1b3	Sodium/potassium-transporting ATPase subunit beta-3	165333
P97371	PSME1_MOUSE	Psme1	Proteasome activator complex subunit 1	4914860	3344590	1138310
P97372	PSME2_MOUSE	Psme2	Proteasome activator complex subunit 2	2671620	3519330	1439500
P97376	FRG1_MOUSE	Frg1	Protein FRG1	440443	224907	304289
P97377	CDK2_MOUSE	Cdk2	Cyclin-dependent kinase 2	1192120	1486000	756006
P97379	G3BP2_MOUSE	G3bp2	Ras GTPase-activating protein-binding protein 2	1047570	1153140	911336
P97384	ANX11_MOUSE	Anxa11	Annexin A11	45867.9		47502.3
P97390	VPS45_MOUSE	Vps45	Vacuolar protein sorting-associated protein 45	314160	577612	257489
P97429	ANXA4_MOUSE	Anxa4	Annexin A4	667164	576636	494891
P97430	SLPI_MOUSE	Slpi	Antileukoproteinase		1844420	924551
P97449	AMPN_MOUSE	Anpep	Aminopeptidase N	88116.7	390046
P97461	RS5_MOUSE	Rps5	Small ribosomal subunit protein uS7	1684110	4563220	1983970
P97467	AMD_MOUSE	Pam	Peptidyl-glycine alpha-amidating monooxygenase	2513570	1516720	1858490
P97470	PP4C_MOUSE	Ppp4c	Serine/threonine-protein phosphatase 4 catalytic subunit	2238360	4940580	2360080
P97494	GSH1_MOUSE	Gclc	Glutamate--cysteine ligase catalytic subunit	1986880	1884630	1403510
P97496	SMRC1_MOUSE	Smarcc1	SWI/SNF complex subunit SMARCC1	841414	942108	1523000
P97765	WBP2_MOUSE	Wbp2	WW domain-binding protein 2	1451190	813486	277064
P97770	THUM3_MOUSE	Thumpd3	tRNA (guanine(6)-N2)-methyltransferase THUMP3		144403	171230
P97789	XRN1_MOUSE	Xrn1	5'-3' exoribonuclease 1	323624	762096	417472
P97807-2	FUMH_MOUSE	Fh	Isoform Cytoplasmic of Fumarate hydratase, mitochondrial	6853720	5446590	5516750
P97821	CATC_MOUSE	Ctsc	Dipeptidyl peptidase 1	27440100	34010800	25315700
P97822	AN32E_MOUSE	Anp32e	Acidic leucine-rich nuclear phosphoprotein 32 family member E		996509
P97823	LYPA1_MOUSE	Lypla1	Acyl-protein thioesterase 1	615854	826388	333524
P97855	G3BP1_MOUSE	G3bp1	Ras GTPase-activating protein-binding protein 1	1207310	1372400	753293
P97868	RBBP6_MOUSE	Rbbp6	E3 ubiquitin-protein ligase RBBP6	1769600
P97930	KTHY_MOUSE	Dtymk	Thymidylate kinase	104628	135747	267601
P97953	VEGFC_MOUSE	Vegfc	Vascular endothelial growth factor C	248571	319854
P98078	DAB2_MOUSE	Dab2	Disabled homolog 2	372498	401971	545929
P98083	SHC1_MOUSE	Shc1	SHC-transforming protein 1		187531	407305
P99024	TBB5_MOUSE	Tubb5	Tubulin beta-5 chain	14742900	19020000	11969000
P99026	PSB4_MOUSE	Psmb4	Proteasome subunit beta type-4	24929000	37964400	7241340
P99029	PRDX5_MOUSE	Prdx5	Peroxiredoxin-5, mitochondrial	4317890	2516720	1483320
Q00609	CD80_MOUSE	Cd80	T-lymphocyte activation antigen CD80	1264290
Q00612	G6PD1_MOUSE	G6pdx	Glucose-6-phosphate 1-dehydrogenase X	7822300	26217300	15738500
Q00623	APOA1_MOUSE	Apoa1	Apolipoprotein A-I	4356530	2101410	2277290
Q00651	ITA4_MOUSE	Itga4	Integrin alpha-4	2494860	2688900	1054170
Q00PI9	HNRL2_MOUSE	Hnrnpul2	Heterogeneous nuclear ribonucleoprotein U-like protein 2	979952	993418	1108700
Q01149	CO1A2_MOUSE	Col1a2	Collagen alpha-2(I) chain	394690
Q01320	TOP2A_MOUSE	Top2a	DNA topoisomerase 2-alpha	1381170	612697	904146
Q01405	SC23A_MOUSE	Sec23a	Protein transport protein Sec23A	1684160	2210880	1649740
Q01730	RSU1_MOUSE	Rsu1	Ras suppressor protein 1	1547150	866140
Q01768	NDKB_MOUSE	Nme2	Nucleoside diphosphate kinase B	31285100	15483200	6240050
Q01853	TERA_MOUSE	Vcp	Transitional endoplasmic reticulum ATPase	52516200	46745700	39041800
Q01965	LY9_MOUSE	Ly9	T-lymphocyte surface antigen Ly-9	3772280	1209800	636827
Q02053	UBA1_MOUSE	Uba1	Ubiquitin-like modifier-activating enzyme 1	13928300	17877500	12525000
Q02257	PLAK_MOUSE	Jup	Junction plakoglobin	8673560	1214220	1784640
Q02819	NUCB1_MOUSE	Nucb1	Nucleobindin-1	396560	485463
Q03145	EPHA2_MOUSE	Epha2	Ephrin type-A receptor 2	946116
Q03147	CDK7_MOUSE	Cdk7	Cyclin-dependent kinase 7	539760	500224	685400
Q03265	ATPA_MOUSE	Atp5f1a	ATP synthase subunit alpha, mitochondrial	6822530	6887930	3378410
Q04207	TF65_MOUSE	Rela	Transcription factor p65	658067	958812	653307
Q04447	KCRB_MOUSE	Ckb	Creatine kinase B-type	13713100	5006530	3108190
Q04519	ASM_MOUSE	Smpd1	Sphingomyelin phosphodiesterase	697480	629106	1477350
Q04750	TOP1_MOUSE	Top1	DNA topoisomerase 1	2229080	1236190	1033160
Q04857	CO6A1_MOUSE	Col6a1	Collagen alpha-1(VI) chain	194459	110486	193335
Q05117	PPA5_MOUSE	Acp5	Tartrate-resistant acid phosphatase type 5	2326820	1240560	2246230
Q05144	RAC2_MOUSE	Rac2	Ras-related C3 botulinum toxin substrate 2	3465810	5303650	1460210
Q05816	FABP5_MOUSE	Fabp5	Fatty acid-binding protein 5	4836050	3465000	1155640
Q05910	ADAM8_MOUSE	Adam8	Disintegrin and metalloproteinase domain-containing protein 8	856378	644888	1036490
Q05915	GCH1_MOUSE	Gch1	GTP cyclohydrolase 1	62388.1	190213
Q05920	PYC_MOUSE	Pc	Pyruvate carboxylase, mitochondrial	1214230	22919300	15917700
Q05CL8	LARP7_MOUSE	Larp7	La-related protein 7	935087	799130	199764
Q05D44	IF2P_MOUSE	Eif5b	Eukaryotic translation initiation factor 5B	4100710	4646580	2142950
Q06138	CAB39_MOUSE	Cab39	Calcium-binding protein 39	958277	1101510	913993
Q06180	PTN2_MOUSE	Ptpn2	Tyrosine-protein phosphatase non-receptor type 2		45905.9	624024
Q06335	APLP2_MOUSE	Aplp2	Amyloid beta precursor like protein 2	166620		168158
Q06890	CLUS_MOUSE	Clu	Clusterin	8558390	820941
Q07076	ANXA7_MOUSE	Anxa7	Annexin A7	431894	536434	180618
Q07113	MPRI_MOUSE	Igf2r	Cation-independent mannose-6-phosphate receptor	924069	1221030	1335430
Q07797	LG3BP_MOUSE	Lgals3bp	Galectin-3-binding protein	18747400	15401400	7732610
Q07813	BAX_MOUSE	Bax	Apoptosis regulator BAX	3053950	3127290	1306330
Q08024	PEBB_MOUSE	Cbfb	Core-binding factor subunit beta			48355.2
Q08122	TLE1_MOUSE;TLE2_MOUSE;TLE3_MOUSE;TLE4_MOUSE	Tle1;Tle2;Tle3;Tle4	Transducin-like enhancer protein 3	319100		490458
Q08189	TGM3_MOUSE	Tgm3	Protein-glutamine gamma-glutamyltransferase E	5480800
Q08288	LYAR_MOUSE	Lyar	Cell growth-regulating nucleolar protein	6003830	766974	1172480
Q08761	PROS_MOUSE	Pros1	Vitamin K-dependent protein S	17641800	8171480	4557780
Q08857	CD36_MOUSE	Cd36	Platelet glycoprotein 4	853320	3331260	3007790
Q08879	FBLN1_MOUSE	Fbln1	Fibulin-1	2630460	981364	154169
Q08890	IDS_MOUSE	Ids	Iduronate 2-sulfatase	75439.4	53882.8
Q08943	SSRP1_MOUSE	Ssrp1	FACT complex subunit SSRP1	13510900	7087790	6061940
Q09014	NCF1_MOUSE	Ncf1	Neutrophil cytosol factor 1	1225100	2472320	347177
Q09143	CTR1_MOUSE	Slc7a1	High affinity cationic amino acid transporter 1		1246980
Q09200	B4GN1_MOUSE	B4galnt1	Beta-1,4 N-acetylgalactosaminyltransferase 1	5931610	3587360	2507540
Q0VBK2	K2C80_MOUSE	Krt80	Keratin, type II cytoskeletal 80	2506010	708158	717362
Q11011	PSA_MOUSE	Npepps	Puromycin-sensitive aminopeptidase	2229370	2020320	2138200
Q11136	PEPD_MOUSE	Pepd	Xaa-Pro dipeptidase	5885800	5757490	5933780
Q149F1	RUSD2_MOUSE	Rpusd2	Pseudouridylate synthase RPUSD2	633123	769637	448744
Q1HFZ0	NSUN2_MOUSE	Nsun2	RNA cytosine C(5)-methyltransferase NSUN2	1660080	2922000	1193800
Q2NL51	GSK3A_MOUSE	Gsk3a	Glycogen synthase kinase-3 alpha	47295.6	96068.7	48215.9
Q2VIS4	FILA2_MOUSE	Flg2	Filaggrin-2	2829320
Q2YDW2	MSTO1_MOUSE	Msto1	Protein misato homolog 1	1942640	4351240	6119640
Q3B7Z2	OSBP1_MOUSE	Osbp	Oxysterol-binding protein 1	383002	747712	663504
Q3TBD2	HMHA1_MOUSE	Arhgap45	Rho GTPase-activating protein 45	150201	101717
Q3TCH7	CUL4A_MOUSE	Cul4a	Cullin-4A	81936.8	234294
Q3TCJ1	ABRX2_MOUSE	Abraxas2	BRISC complex subunit Abraxas 2	1323660	2764940	1626220
Q3TCN2	PLBL2_MOUSE	Plbd2	Putative phospholipase B-like 2	2413620	1867150	1955790
Q3TDX8	NB5R4_MOUSE	Cyb5r4	Cytochrome b5 reductase 4	177931	292811
Q3TEA8	HP1B3_MOUSE	Hp1bp3	Heterochromatin protein 1-binding protein 3	629593	567442
Q3TFK5	GPTC4_MOUSE	Gpatch4	G patch domain-containing protein 4	1082740
Q3THE2	ML12B_MOUSE	Myl12b	Myosin regulatory light chain 12B	916493	1823380	730367
Q3THG9	AASD1_MOUSE	Aarsd1	Alanyl-tRNA editing protein Aarsd1		101091
Q3THK3	T2FA_MOUSE	Gtf2f1	General transcription factor IIF subunit 1	179148
Q3THK7	GUAA_MOUSE	Gmps	GMP synthase [glutamine-hydrolyzing]	5009060	5800370	3446070
Q3THS6	METK2_MOUSE	Mat2a	S-adenosylmethionine synthase isoform type-2	5636150	8325210	5621900
Q3TIU4	PDE12_MOUSE	Pde12	2',5'-phosphodiesterase 12	630106	808885	970903
Q3TIV5	ZC3HF_MOUSE	Zc3h15	Zinc finger CCCH domain-containing protein 15	688297	3106140	3659400
Q3TIW9	ENPP7_MOUSE	Enpp7	Ectonucleotide pyrophosphatase/phosphodiesterase family member 7		109777
Q3TIX9	UBP39_MOUSE	Usp39	Ubiquitin carboxyl-terminal hydrolase 39	845166	516340	480326
Q3TJZ6	FA98A_MOUSE	Fam98a	Protein FAM98A	413822	319980
Q3TKT4	SMCA4_MOUSE	Smarca4	Transcription activator BRG1	529193	739261	188533
Q3TKY6	CWC27_MOUSE	Cwc27	Spliceosome-associated protein CWC27 homolog	907073
Q3TMX7	QSOX2_MOUSE	Qsox2	Sulfhydryl oxidase 2	3519500	2311970
Q3TRM8	HXK3_MOUSE	Hk3	Hexokinase-3	3332600	3661900	1732990
Q3TW96	UAP1L_MOUSE	Uap1l1	UDP-N-acetylhexosamine pyrophosphorylase-like protein 1	4466800	6341160	5376250
Q3TWW8	SRSF6_MOUSE	Srsf6	Serine/arginine-rich splicing factor 6	4327760	5002550	5931360
Q3TX08	TRM1_MOUSE	Trmt1	tRNA (guanine(26)-N(2))-dimethyltransferase	5680030	10649500	5592680
Q3TXS7	PSMD1_MOUSE	Psmd1	26S proteasome non-ATPase regulatory subunit 1	5276120	8499710	4659180
Q3TXU5	DHYS_MOUSE	Dhps	Deoxyhypusine synthase			445644
Q3TYX3	SMYD5_MOUSE	Smyd5	Histone-lysine N-trimethyltransferase SMYD5	575671	2639520	4869630
Q3TZX8	NOL9_MOUSE	Nol9	Polynucleotide 5'-hydroxyl-kinase NOL9	708244
Q3U0K8	OGFD1_MOUSE	Ogfod1	Prolyl 3-hydroxylase OGFOD1		438214
Q3U0P5	ENTP6_MOUSE	Entpd6	Ectonucleoside triphosphate diphosphohydrolase 6	1323450	697308	1668200
Q3U0V1	FUBP2_MOUSE	Khsrp	Far upstream element-binding protein 2	1539350	1225880	826711
Q3U1J4	DDB1_MOUSE	Ddb1	DNA damage-binding protein 1	12293300	13909300	9411780
Q3U1V6	UEVLD_MOUSE	Uevld	Ubiquitin-conjugating enzyme E2 variant 3		449463
Q3U1Y4	DEN4B_MOUSE	Dennd4b	DENN domain-containing protein 4B	437090	452100	544721
Q3U2P1	SC24A_MOUSE	Sec24a	Protein transport protein Sec24A	1901730	1845540	1978860
Q3U308	CTU2_MOUSE	Ctu2	Cytoplasmic tRNA 2-thiolation protein 2	135236	273784	444662
Q3U3T8	WDR62_MOUSE	Wdr62	WD repeat-containing protein 62	180451	326492
Q3U497	CLM7_MOUSE	Cd300lb	CMRF35-like molecule 7	515192
Q3U4G3	XXLT1_MOUSE	Xxylt1	Xyloside xylosyltransferase 1	225575	126025	261458
Q3U5Q7	CMPK2_MOUSE	Cmpk2	UMP-CMP kinase 2, mitochondrial	404267	1334690	1066860
Q3U821	WDR75_MOUSE	Wdr75	WD repeat-containing protein 75		718802	312665
Q3U9G9	LBR_MOUSE	Lbr	Delta(14)-sterol reductase LBR	192941
Q3UA06	PCH2_MOUSE	Trip13	Pachytene checkpoint protein 2 homolog	534885	842633	362948
Q3UCV8	OTUL_MOUSE	Otulin	Ubiquitin thioesterase otulin		693054	480774
Q3UDE2	TTL12_MOUSE	Ttll12	Tubulin--tyrosine ligase-like protein 12	1590540	2260250	423291
Q3UE37	UBE2Z_MOUSE	Ube2z	Ubiquitin-conjugating enzyme E2 Z	1470520	2718530	1077230
Q3UEB3-2	PUF60_MOUSE	Puf60	Isoform 2 of Poly(U)-binding-splicing factor PUF60	1597190	1206070	1085370
Q3UFS4	GPT11_MOUSE	Gpatch11	G patch domain-containing protein 11		268515
Q3UFY7	5NT3B_MOUSE	Nt5c3b	7-methylguanosine phosphate-specific 5'-nucleotidase	215198	538968	444243
Q3UGC7	EI3JA_MOUSE;EI3JB_MOUSE	Eif3j1;Eif3j2	Eukaryotic translation initiation factor 3 subunit J-A	502033	653925
Q3UGR5	HDHD2_MOUSE	Hdhd2	Haloacid dehalogenase-like hydrolase domain-containing protein 2	1437580	877123
Q3UH60	DIP2B_MOUSE	Dip2b	Disco-interacting protein 2 homolog B	224891	191610	247877
Q3UHD6	SNX27_MOUSE	Snx27	Sorting nexin-27	2354780	4288400	1326610
Q3UHH8	GXLT1_MOUSE	Gxylt1	Glucoside xylosyltransferase 1	132752	153287
Q3UI43	BABA1_MOUSE	Babam1	BRISC and BRCA1-A complex member 1	1118440	2961630	946271
Q3UIA2	RHG17_MOUSE	Arhgap17	Rho GTPase-activating protein 17	759363	1518750
Q3UIR3	DTX3L_MOUSE	Dtx3l	E3 ubiquitin-protein ligase DTX3L		354910
Q3UJB9	EDC4_MOUSE	Edc4	Enhancer of mRNA-decapping protein 4	901871	1928560	1512010
Q3UJD6	UBP19_MOUSE	Usp19	Ubiquitin carboxyl-terminal hydrolase 19	498445	895964	1160630
Q3UKJ7	SMU1_MOUSE	Smu1	WD40 repeat-containing protein SMU1	3401870	4159700	2013440
Q3UL36	ARGL1_MOUSE	Arglu1	Arginine and glutamate-rich protein 1	4935250
Q3ULJ0	GPD1L_MOUSE	Gpd1l	Glycerol-3-phosphate dehydrogenase 1-like protein	1814750	2440160	1743460
Q3UM45	PP1R7_MOUSE	Ppp1r7	Protein phosphatase 1 regulatory subunit 7	788211	707808	671767
Q3UMB9	WASC4_MOUSE	Washc4	WASH complex subunit 4	632910	537254
Q3UMU9	HDGR2_MOUSE	Hdgfl2	Hepatoma-derived growth factor-related protein 2	1637530	1811640
Q3UMW8	CLN5_MOUSE	Cln5	Ceroid-lipofuscinosis neuronal protein 5 homolog	1053470	1052780	880655
Q3UMY5	EMAL4_MOUSE	Eml4	Echinoderm microtubule-associated protein-like 4	911291	1588950	1278190
Q3UNA4	NXT1_MOUSE;NXT2_MOUSE	Nxt1;Nxt2	NTF2-related export protein 2	517075	690692
Q3UND0	SKAP2_MOUSE	Skap2	Src kinase-associated phosphoprotein 2		588716	304930
Q3UPF5	ZCCHV_MOUSE	Zc3hav1	Zinc finger CCCH-type antiviral protein 1	75388.8	260934	224652
Q3UPH1	PRRC1_MOUSE	Prrc1	Protein PRRC1	877920	781234	342058
Q3UPL0	SC31A_MOUSE	Sec31a	Protein transport protein Sec31A	801109	901729	651051
Q3UQ28	PXDN_MOUSE	Pxdn	Peroxidasin homolog	206532	942644	1277590
Q3USW5	FXRD2_MOUSE	Foxred2	FAD-dependent oxidoreductase domain-containing protein 2	276224	310942	45315.5
Q3UV17	K22O_MOUSE	Krt76	Keratin, type II cytoskeletal 2 oral	627443	248325	171935
Q3UVG3	F91A1_MOUSE	Fam91a1	Protein FAM91A1		160593	272032
Q3UVL4	VPS51_MOUSE	Vps51	Vacuolar protein sorting-associated protein 51 homolog	672974	726428	1015790
Q3UW53	NIBA1_MOUSE	Niban1	Protein Niban 1	352896	554954	673072
Q3UY34	CSTOS_MOUSE	Custos	Protein CUSTOS	20613700
Q3UYV9	NCBP1_MOUSE	Ncbp1	Nuclear cap-binding protein subunit 1	1357520	2013510	1269390
Q3UZ39	LRRF1_MOUSE	Lrrfip1	Leucine-rich repeat flightless-interacting protein 1	1755820	646080	133064
Q3V1L4	5NTC_MOUSE	Nt5c2	Cytosolic purine 5'-nucleotidase	6015470	6260370	3189970
Q3V1T4	P3H1_MOUSE	P3h1	Prolyl 3-hydroxylase 1		138149
Q3V1V3	ESF1_MOUSE	Esf1	ESF1 homolog	1151290
Q3V3R1	C1TM_MOUSE	Mthfd1l	Monofunctional C1-tetrahydrofolate synthase, mitochondrial		147613	83680.7
Q4FK66	PR38A_MOUSE	Prpf38a	Pre-mRNA-splicing factor 38A	665753
Q4FZC9	SYNE3_MOUSE	Syne3	Nesprin-3		29052.2
Q4KML4	ABRAL_MOUSE	Abracl	Costars family protein ABRACL	1397970	1079310	242822
Q4LDD4	ARAP1_MOUSE	Arap1	Arf-GAP with Rho-GAP domain, ANK repeat and PH domain-containing protein 1	368000	460966	565627
Q4VAA2	CDV3_MOUSE	Cdv3	Protein CDV3	12885.9
Q4VBE8	WDR18_MOUSE	Wdr18	WD repeat-containing protein 18	266143
Q4VC33	MAEA_MOUSE	Maea	E3 ubiquitin-protein transferase MAEA		194588
Q501J6	DDX17_MOUSE	Ddx17	Probable ATP-dependent RNA helicase DDX17	2032100	1917990	1980770
Q505B7	ARCH_MOUSE	Zbtb8os	Protein archease		313115
Q505F5	LRC47_MOUSE	Lrrc47	Leucine-rich repeat-containing protein 47	1258330	1454250	1922820
Q52KI8	SRRM1_MOUSE	Srrm1	Serine/arginine repetitive matrix protein 1	3746570	3498930
Q569Z5	DDX46_MOUSE	Ddx46	Probable ATP-dependent RNA helicase DDX46	1185060	1434730	1267570
Q569Z6	TR150_MOUSE	Thrap3	Thyroid hormone receptor-associated protein 3	942588	247791	248097
Q571E4	GALNS_MOUSE	Galns	N-acetylgalactosamine-6-sulfatase	9220620	3664800	2605790
Q571I9	A16A1_MOUSE	Aldh16a1	Aldehyde dehydrogenase family 16 member A1	2439800	2330770	2225740
Q58A65	JIP4_MOUSE	Spag9	C-Jun-amino-terminal kinase-interacting protein 4	544208	624880
Q5EG47	AAPK1_MOUSE	Prkaa1	5'-AMP-activated protein kinase catalytic subunit alpha-1	465900	527449	699140
Q5FWK3	RHG01_MOUSE	Arhgap1	Rho GTPase-activating protein 1	2191070	3869550	3223710
Q5KU39	VPS41_MOUSE	Vps41	Vacuolar protein sorting-associated protein 41 homolog	585638	649064	770596
Q5M8N4	D39U1_MOUSE	Sdr39u1	Epimerase family protein SDR39U1		1371440	1879790
Q5NCQ5	DPH1_MOUSE	Dph1	2-(3-amino-3-carboxypropyl)histidine synthase subunit 1		603518
Q5SFM8	RBM26_MOUSE;RBM27_MOUSE	Rbm26;Rbm27	RNA-binding protein 27	42806.3	27515.4
Q5SRY7	FBW1B_MOUSE	Fbxw11	F-box/WD repeat-containing protein 11		665229
Q5SSL4	ABR_MOUSE	Abr	Active breakpoint cluster region-related protein	1259660	2188600	1856970
Q5SSW2	PSME4_MOUSE	Psme4	Proteasome activator complex subunit 4		330857	258507
Q5SSZ5	TENS3_MOUSE	Tns3	Tensin-3		1178540	1195560
Q5SUF2	LC7L3_MOUSE	Luc7l3	Luc7-like protein 3	1411050	329846
Q5SUR0	PUR4_MOUSE	Pfas	Phosphoribosylformylglycinamidine synthase	7312470	5618050	5731530
Q5SW19	CLU_MOUSE	Cluh	Clustered mitochondria protein homolog	1658140	3102380	3880170
Q5SWD9	TSR1_MOUSE	Tsr1	Pre-rRNA-processing protein TSR1 homolog		301048
Q5SWU9	ACACA_MOUSE	Acaca	Acetyl-CoA carboxylase 1	492664	757691	593538
Q5SYD0	MYO1D_MOUSE	Myo1d	Unconventional myosin-Id		850828
Q5U430	UBR3_MOUSE	Ubr3	E3 ubiquitin-protein ligase UBR3		50106
Q5U4D9	THOC6_MOUSE	Thoc6	THO complex subunit 6 homolog	360829	1128090	481296
Q5XJY5	COPD_MOUSE	Arcn1	Coatomer subunit delta	4935680	7343410	2620190
Q5Y4Y6	GSDA3_MOUSE	Gsdma3	Gasdermin-A3	946400	170954
Q60520	SIN3A_MOUSE	Sin3a	Paired amphipathic helix protein Sin3a		2714180	3571160
Q60597	ODO1_MOUSE	Ogdh	2-oxoglutarate dehydrogenase complex component E1	843752	1261350	1899710
Q60604	SCIN_MOUSE	Scin	Scinderin	1511060	3299730	3090180
Q60605	MYL6_MOUSE	Myl6	Myosin light polypeptide 6	5943260	7035680	5228890
Q60631	GRB2_MOUSE	Grb2	Growth factor receptor-bound protein 2	3149540	3897620	2988790
Q60648	SAP3_MOUSE	Gm2a	Ganglioside GM2 activator	577539	560744
Q60649	CLPB_MOUSE	Clpb	Mitochondrial disaggregase	229043	636835
Q60668	HNRPD_MOUSE	Hnrnpd	Heterogeneous nuclear ribonucleoprotein D0	6077150	5494040	3445800
Q60676	PPP5_MOUSE	Ppp5c	Serine/threonine-protein phosphatase 5	2348040	2366090	1482460
Q60692	PSB6_MOUSE	Psmb6	Proteasome subunit beta type-6	26568400	45030600	19277400
Q60710	SAMH1_MOUSE	Samhd1	Deoxynucleoside triphosphate triphosphohydrolase SAMHD1	4836160	4675110	2795280
Q60715-2	P4HA1_MOUSE	P4ha1	Isoform 2 of Prolyl 4-hydroxylase subunit alpha-1	949673	1040370	1417720
Q60737	CSK21_MOUSE	Csnk2a1	Casein kinase II subunit alpha	4761300	1375810
Q60739	BAG1_MOUSE	Bag1	BAG family molecular chaperone regulator 1		365630
Q60749	KHDR1_MOUSE	Khdrbs1	KH domain-containing, RNA-binding, signal transduction-associated protein 1	1927240	3063010	976325
Q60766	IRGM1_MOUSE	Irgm1	Immunity-related GTPase family M protein 1	399761	383681
Q60770	STXB3_MOUSE	Stxbp3	Syntaxin-binding protein 3		321416	488108
Q60780	GAS7_MOUSE	Gas7	Growth arrest-specific protein 7		23729.9	21819.9
Q60854	SPB6_MOUSE	Serpinb6	Serpin B6	13231600	13105300	8824580
Q60855	RIPK1_MOUSE	Ripk1	Receptor-interacting serine/threonine-protein kinase 1	680709	949740	906742
Q60864	STIP1_MOUSE	Stip1	Stress-induced-phosphoprotein 1	1548740	2594360	1011610
Q60865	CAPR1_MOUSE	Caprin1	Caprin-1	447947	1543970	1174720
Q60866	PTER_MOUSE	Pter	Phosphotriesterase-related protein	1056640	2358650	1026640
Q60870	REEP5_MOUSE	Reep5	Receptor expression-enhancing protein 5	650932
Q60872	IF1A_MOUSE	Eif1a	Eukaryotic translation initiation factor 1A	4738290	1967840	1578780
Q60876	4EBP1_MOUSE	Eif4ebp1	Eukaryotic translation initiation factor 4E-binding protein 1	184003	290614
Q60929	MEF2A_MOUSE;MEF2C_MOUSE	Mef2a;Mef2c	Myocyte-specific enhancer factor 2A		175602	142089
Q60930	VDAC2_MOUSE	Vdac2	Voltage-dependent anion-selective channel protein 2	564384	452453	756663
Q60932	VDAC1_MOUSE	Vdac1	Voltage-dependent anion-selective channel protein 1	258419
Q60953	PML_MOUSE	Pml	Protein PML	1854360	1877100	1646460
Q60960	IMA5_MOUSE	Kpna1	Importin subunit alpha-5	1191750	1082760	1027640
Q60967	PAPS1_MOUSE	Papss1	Bifunctional 3'-phosphoadenosine 5'-phosphosulfate synthase 1		565664
Q60972	RBBP4_MOUSE	Rbbp4	Histone-binding protein RBBP4	4919670	5371050	3256020
Q60973	RBBP7_MOUSE	Rbbp7	Histone-binding protein RBBP7	8170510	7950870	5078240
Q60996	2A5G_MOUSE	Ppp2r5c	Serine/threonine-protein phosphatase 2A 56 kDa regulatory subunit gamma isoform	1486610	3704370
Q61024	ASNS_MOUSE	Asns	Asparagine synthetase [glutamine-hydrolyzing]	5507610	7124980	5622330
Q61035	HARS1_MOUSE	Hars1	Histidine--tRNA ligase, cytoplasmic	11577600	15598000	7595680
Q61074	PPM1G_MOUSE	Ppm1g	Protein phosphatase 1G	1113340	4722940	1469790
Q61081	CDC37_MOUSE	Cdc37	Hsp90 co-chaperone Cdc37	2491810	5200160	6572590
Q61093	CY24B_MOUSE	Cybb	Cytochrome b-245 heavy chain		803539	873767
Q61107	GBP3_MOUSE	Gbp3	Guanylate-binding protein 3	417616	279671
Q61112	CAB45_MOUSE	Sdf4	45 kDa calcium-binding protein	640120
Q61136	PRP4B_MOUSE	Prpf4b	Serine/threonine-protein kinase PRP4 homolog	28504.2	18982.9
Q61147	CERU_MOUSE	Cp	Ceruloplasmin	4536710	634846
Q61166	MARE1_MOUSE	Mapre1	Microtubule-associated protein RP/EB family member 1	1820640	1694010	2487500
Q61171	PRDX2_MOUSE	Prdx2	Peroxiredoxin-2	23839200	42902700	22081000
Q61176	ARGI1_MOUSE	Arg1	Arginase-1	2126550	904846
Q61179	IRF9_MOUSE	Irf9	Interferon regulatory factor 9	165574
Q61183	PAPOA_MOUSE	Papola	Poly(A) polymerase alpha	1129860	1255380	737399
Q61187	TS101_MOUSE	Tsg101	Tumor susceptibility gene 101 protein	638193	283033
Q61189	ICLN_MOUSE	Clns1a	Methylosome subunit pICln	1846360	4298550	6402970
Q61191	HCFC1_MOUSE	Hcfc1	Host cell factor 1	3016240	2695370	2066330
Q61205	PA1B3_MOUSE	Pafah1b3	Platelet-activating factor acetylhydrolase IB subunit alpha1	1692580	1633870	1125720
Q61206	PA1B2_MOUSE	Pafah1b2	Platelet-activating factor acetylhydrolase IB subunit alpha2	3797820	5304590	1230520
Q61207	SAP_MOUSE	Psap	Prosaposin	1644620	1905760	513032
Q61210	ARHG1_MOUSE	Arhgef1	Rho guanine nucleotide exchange factor 1	892216	1378260	1358720
Q61233	PLSL_MOUSE	Lcp1	Plastin-2	84617900	75119800	39182200
Q61239	FNTA_MOUSE	Fnta	Protein farnesyltransferase/geranylgeranyltransferase type-1 subunit alpha	645201	669333
Q61249	IGBP1_MOUSE	Igbp1	Immunoglobulin-binding protein 1	22127.7		81037.8
Q61316	HSP74_MOUSE	Hspa4	Heat shock 70 kDa protein 4	25314900	29618200	18459400
Q61390	TCPW_MOUSE	Cct6b	T-complex protein 1 subunit zeta-2	5671560	840155
Q61425	HCDH_MOUSE	Hadh	Hydroxyacyl-coenzyme A dehydrogenase, mitochondrial	549066	697354	209285
Q61458	CCNH_MOUSE	Ccnh	Cyclin-H		1856290
Q61466	SMRD1_MOUSE	Smarcd1	SWI/SNF-related matrix-associated actin-dependent regulator of chromatin subfamily D member 1	188006	329134
Q61490	CD166_MOUSE	Alcam	CD166 antigen	1217640	912319	941366
Q61495	DSG1A_MOUSE;DSG1B_MOUSE	Dsg1a;Dsg1b	Desmoglein-1-alpha	9044830	3930740	799716
Q61508	ECM1_MOUSE	Ecm1	Extracellular matrix protein 1	338119	49284.7
Q61510	TRI25_MOUSE	Trim25	E3 ubiquitin/ISG15 ligase TRIM25	455006	1174090	1323970
Q61545	EWS_MOUSE	Ewsr1	RNA-binding protein EWS	4357670	3750960	822387
Q61584	FXR1_MOUSE	Fxr1	RNA-binding protein FXR1	304769	482246	728476
Q61595	KTN1_MOUSE	Ktn1	Kinectin	327338	481830
Q61598	GDIB_MOUSE	Gdi2	Rab GDP dissociation inhibitor beta	38416800	36332600	23073900
Q61599	GDIR2_MOUSE	Arhgdib	Rho GDP-dissociation inhibitor 2	8660030	8192780	1858090
Q61646	HPT_MOUSE	Hp	Haptoglobin	9840650
Q61655	DD19A_MOUSE	Ddx19a	ATP-dependent RNA helicase DDX19A	1121880	2410730	987528
Q61656	DDX5_MOUSE	Ddx5	Probable ATP-dependent RNA helicase DDX5	6852790	9730080	7295050
Q61686	CBX5_MOUSE	Cbx5	Chromobox protein homolog 5	214728	517623	156518
Q61699	HS105_MOUSE	Hsph1	Heat shock protein 105 kDa	2059520	2979840	1165280
Q61703	ITIH2_MOUSE	Itih2	Inter-alpha-trypsin inhibitor heavy chain H2	26869700	14448900	8191170
Q61704	ITIH3_MOUSE	Itih3	Inter-alpha-trypsin inhibitor heavy chain H3	2565100	1673760	1065160
Q61749	EI2BD_MOUSE	Eif2b4	Translation initiation factor eIF-2B subunit delta	2588790	2924510	2287160
Q61753	SERA_MOUSE	Phgdh	D-3-phosphoglycerate dehydrogenase	6296360	5708030	3756560
Q61768	KINH_MOUSE	Kif5b	Kinesin-1 heavy chain	1609630	2488110	2089990
Q61772	EPHA7_MOUSE	Epha7	Ephrin type-A receptor 7		1017400
Q61781	K1C14_MOUSE	Krt14	Keratin, type I cytoskeletal 14	5607990	710594	4245580
Q61792	LASP1_MOUSE	Lasp1	LIM and SH3 domain protein 1	1300420	1383870	667137
Q61838	PZP_MOUSE	Pzp	Pregnancy zone protein	4620920	2206740	4174640
Q61881	MCM7_MOUSE	Mcm7	DNA replication licensing factor MCM7	2889520	3326430	3764400
Q61937	NPM_MOUSE	Npm1	Nucleophosmin	61746200	78793800	17676700
Q61955	KLK8_MOUSE	Klk8	Kallikrein-8	1702030	3416110	345748
Q61990	PCBP2_MOUSE	Pcbp2	Poly(rC)-binding protein 2	8454070	6000060	3264060
Q62009	POSTN_MOUSE	Postn	Periostin	995214	202173	704181
Q62018	CTR9_MOUSE	Ctr9	RNA polymerase-associated protein CTR9 homolog	368524	534564	113464
Q62093	SRSF2_MOUSE	Srsf2	Serine/arginine-rich splicing factor 2	7641810	7715920	7901760
Q62159	RHOC_MOUSE	Rhoc	Rho-related GTP-binding protein RhoC	191059	157014	51770.4
Q62165	DAG1_MOUSE	Dag1	Dystroglycan 1	2231330	1479230	630516
Q62167	DDX3X_MOUSE	Ddx3x	ATP-dependent RNA helicase DDX3X	3127590	4615980	2535140
Q62178	SEM4A_MOUSE	Sema4a	Semaphorin-4A	6130420	988039	943171
Q62179	SEM4B_MOUSE	Sema4b	Semaphorin-4B	16212900	8891660	8484820
Q62189	SNRPA_MOUSE	Snrpa	U1 small nuclear ribonucleoprotein A	8310370	1814050
Q62193	RFA2_MOUSE	Rpa2	Replication protein A 32 kDa subunit	2736960	3928650
Q62203	SF3A2_MOUSE	Sf3a2	Splicing factor 3A subunit 2	1167130	1543750	902682
Q62217	SEM5A_MOUSE	Sema5a	Semaphorin-5A	920868	1184470	914406
Q62230	SN_MOUSE	Siglec1	Sialoadhesin	1964590	3332120	2844100
Q62261	SPTB2_MOUSE	Sptbn1	Spectrin beta chain, non-erythrocytic 1	1144470	589799	549400
Q62266	SPR1A_MOUSE	Sprr1a	Cornifin-A	13451200	3609330	491876
Q62267	SPR1B_MOUSE	Sprr1b	Cornifin-B	9091700	1359020
Q62318	TIF1B_MOUSE	Trim28	Transcription intermediary factor 1-beta	2988640	4648300	2102240
Q62348	TSN_MOUSE	Tsn	Translin	9331360	9243740	768513
Q62351	TFR1_MOUSE	Tfrc	Transferrin receptor protein 1	274562000	180769000	80161700
Q62376	RU17_MOUSE	Snrnp70	U1 small nuclear ribonucleoprotein 70 kDa	640967	724896
Q62383	SPT6H_MOUSE	Supt6h	Transcription elongation factor SPT6	682243	659507	787953
Q62384	ZPR1_MOUSE	Zpr1	Zinc finger protein ZPR1	270404	930721	214773
Q62388	ATM_MOUSE	Atm	Serine-protein kinase ATM		262103	268489
Q62418	DBNL_MOUSE	Dbnl	Drebrin-like protein	222211	407771	423082
Q62422	OSTF1_MOUSE	Ostf1	Osteoclast-stimulating factor 1	1981990	2175690	1886420
Q62426	CYTB_MOUSE	Cstb	Cystatin-B	10918900	2040150	4718560
Q62432	SMAD2_MOUSE	Smad2	Mothers against decapentaplegic homolog 2		606994
Q62433	NDRG1_MOUSE	Ndrg1	Protein NDRG1	612834	1335090	279038
Q62446	FKBP3_MOUSE	Fkbp3	Peptidyl-prolyl cis-trans isomerase FKBP3	2202920	1529440	505646
Q62448	IF4G2_MOUSE	Eif4g2	Eukaryotic translation initiation factor 4 gamma 2	555447	767147	490862
Q62465	VAT1_MOUSE	Vat1	Synaptic vesicle membrane protein VAT-1 homolog	3596020	2800810	1386960
Q63844	MK03_MOUSE	Mapk3	Mitogen-activated protein kinase 3	1209250	1570300	944846
Q63943	MEF2D_MOUSE	Mef2d	Myocyte-specific enhancer factor 2D		6511760	7768820
Q64012	RALY_MOUSE	Raly	RNA-binding protein Raly	819072	1938830	611604
Q64105	SPRE_MOUSE	Spr	Sepiapterin reductase	380808	583606	280234
Q64151	SEM4C_MOUSE	Sema4c	Semaphorin-4C	2952960	1211960	899320
Q64152	BTF3_MOUSE	Btf3	Transcription factor BTF3	1561680		573443
Q64191	ASPG_MOUSE	Aga	N(4)-(beta-N-acetylglucosaminyl)-L-asparaginase	292929
Q64213	SF01_MOUSE	Sf1	Splicing factor 1	632982	1491160
Q64261	CDK6_MOUSE	Cdk6	Cyclin-dependent kinase 6	829662	665982	920263
Q64281-2	LRB4A_MOUSE	Lilrb4a	Isoform 2 of Leukocyte immunoglobulin-like receptor subfamily B member 4A	8489240	10143400	7855550
Q64324	STXB2_MOUSE	Stxbp2	Syntaxin-binding protein 2	1735020	2442140	576124
Q64337	SQSTM_MOUSE	Sqstm1	Sequestosome-1	1598640	1746570	2602210
Q64339	ISG15_MOUSE	Isg15	Ubiquitin-like protein ISG15	6912630	8129560	9782410
Q64374	RGN_MOUSE	Rgn	Regucalcin	844323	199263	58218.8
Q64378	FKBP5_MOUSE	Fkbp5	Peptidyl-prolyl cis-trans isomerase FKBP5	128374	128991	112462
Q64433	CH10_MOUSE	Hspe1	10 kDa heat shock protein, mitochondrial	28512900	24926200
Q64442	DHSO_MOUSE	Sord	Sorbitol dehydrogenase	1402570	3340100	1756190
Q64455	PTPRJ_MOUSE	Ptprj	Receptor-type tyrosine-protein phosphatase eta	32891.2	125528	210951
Q64475	H2B1B_MOUSE	H2bc3	Histone H2B type 1-B	25163900	11896900
Q64478	H2B1C_MOUSE;H2B1H_MOUSE	H2bc4;H2bc9	Histone H2B type 1-H	13898900	998493
Q64511	TOP2B_MOUSE	Top2b	DNA topoisomerase 2-beta	1013080
Q64514-2	TPP2_MOUSE	Tpp2	Isoform Short of Tripeptidyl-peptidase 2	6901400	8552010	6383190
Q64516	GLPK_MOUSE	Gk	Glycerol kinase	365619	1754110	1417380
Q64520	KGUA_MOUSE	Guk1	Guanylate kinase	5482510	336461000
Q64523	H2A2A_MOUSE;H2A2C_MOUSE	H2ac20;Hist2h2aa1	Histone H2A type 2-C	57432400	3809040	3367100
Q64525	H2B2B_MOUSE	Hist2h2bb	Histone H2B type 2-B	475153000	125469000	64986800
Q64674	SPEE_MOUSE	Srm	Spermidine synthase	12188900	13859900	9334460
Q64692	SIA8D_MOUSE	St8sia4	CMP-N-acetylneuraminate-poly-alpha-2,8-sialyltransferase	711987	334375	242527
Q64695	EPCR_MOUSE	Procr	Endothelial protein C receptor		1005000	136583
Q64727	VINC_MOUSE	Vcl	Vinculin	1427180	794503	1038440
Q64737	PUR2_MOUSE	Gart	Trifunctional purine biosynthetic protein adenosine-3	10167800	11751700	4915690
Q66GT5	PTPM1_MOUSE	Ptpmt1	Phosphatidylglycerophosphatase and protein-tyrosine phosphatase 1		2229960
Q689Z5	SBNO1_MOUSE	Sbno1	Protein strawberry notch homolog 1	284566		510574
Q68FD5	CLH1_MOUSE	Cltc	Clathrin heavy chain 1	28869200	26224500	18517200
Q68FH4	GALK2_MOUSE	Galk2	N-acetylgalactosamine kinase		821975	747420
Q68FL6	SYMC_MOUSE	Mars1	Methionine--tRNA ligase, cytoplasmic	1754250	2597420	2224520
Q69Z38	PEAK1_MOUSE	Peak1	Inactive tyrosine-protein kinase PEAK1	681126	733827	609372
Q69ZR2	HECD1_MOUSE	Hectd1	E3 ubiquitin-protein ligase HECTD1	1090320	2053200	1353960
Q6A009	LTN1_MOUSE	Ltn1	E3 ubiquitin-protein ligase listerin		170054	176052
Q6A026	PDS5A_MOUSE	Pds5a	Sister chromatid cohesion protein PDS5 homolog A		984080
Q6A028	SWP70_MOUSE	Swap70	Switch-associated protein 70	2107710	4406830	3132420
Q6A0D4	RFTN1_MOUSE	Rftn1	Raftlin		88595.9	86447.2
Q6A4J8-2	UBP7_MOUSE	Usp7	Ubiquitin carboxyl-terminal hydrolase 7	2184120	2731150	2536240
Q6DFW4	NOP58_MOUSE	Nop58	Nucleolar protein 58	1971120	1704070	860665
Q6GQT1	A2MG_MOUSE	A2m	Alpha-2-macroglobulin-P	30924100	4450950	4508760
Q6GQT9	NOMO1_MOUSE	Nomo1	BOS complex subunit NOMO1	340374	655844	303317
Q6IFX2	K1C42_MOUSE	Krt42	Keratin, type I cytoskeletal 42	22148000	7864340	8150080
Q6IFZ6	K2C1B_MOUSE	Krt77	Keratin, type II cytoskeletal 1b	2734640	2055950	975120
Q6IME9	K2C72_MOUSE	Krt72	Keratin, type II cytoskeletal 72	6641130	1108660	587978
Q6IRU2	TPM4_MOUSE	Tpm4	Tropomyosin alpha-4 chain	1220670	1951620	608584
Q6NSR8	PEPL1_MOUSE	Npepl1	Probable aminopeptidase NPEPL1	2068470	2538580	1780100
Q6NV83	SR140_MOUSE	U2surp	U2 snRNP-associated SURP motif-containing protein	289768	83253
Q6NVF4	HELB_MOUSE	Helb	DNA helicase B	386563	777277	724210
Q6NVF9	CPSF6_MOUSE	Cpsf6	Cleavage and polyadenylation specificity factor subunit 6	746722	719011	658286
Q6NXH2	MANEA_MOUSE	Manea	Glycoprotein endo-alpha-1,2-mannosidase	52208.9	110233
Q6NXH9	K2C73_MOUSE	Krt73	Keratin, type II cytoskeletal 73	523681	198847
Q6NZB1	ANM6_MOUSE	Prmt6	Protein arginine N-methyltransferase 6	1091390	1708820	2683610
Q6NZC7	S23IP_MOUSE	Sec23ip	SEC23-interacting protein	827937	713818	826048
Q6NZJ6	IF4G1_MOUSE	Eif4g1	Eukaryotic translation initiation factor 4 gamma 1	5429470	10368400	7118440
Q6NZR5	SKI2_MOUSE	Skic2	Superkiller complex protein 2	840992	1478320	1393520
Q6P069	SORCN_MOUSE	Sri	Sorcin	416677	465634	512558
Q6P1B1	XPP1_MOUSE	Xpnpep1	Xaa-Pro aminopeptidase 1	2922740	4727750	2597410
Q6P1E1	ZMIZ1_MOUSE;ZMIZ2_MOUSE	Zmiz1;Zmiz2	Zinc finger MIZ domain-containing protein 1			454990
Q6P1F6	2ABA_MOUSE	Ppp2r2a	Serine/threonine-protein phosphatase 2A 55 kDa regulatory subunit B alpha isoform	5601750	5818910	4519050
Q6P2B1	TNPO3_MOUSE	Tnpo3	Transportin-3	1215130	1521240	300138
Q6P2K6	P4R3A_MOUSE	Ppp4r3a	Serine/threonine-protein phosphatase 4 regulatory subunit 3A	651807	954074	857470
Q6P3D0	NUD16_MOUSE	Nudt16	U8 snoRNA-decapping enzyme	420703
Q6P4S6	SIK3_MOUSE	Sik3	Serine/threonine-protein kinase SIK3		584982	631167
Q6P4S8	INT1_MOUSE	Ints1	Integrator complex subunit 1	273212	282523	529225
Q6P4T2	U520_MOUSE	Snrnp200	U5 small nuclear ribonucleoprotein 200 kDa helicase	4268010	4796130	3187440
Q6P542	ABCF1_MOUSE	Abcf1	ATP-binding cassette sub-family F member 1	807138	1255290	1083010
Q6P549	SHIP2_MOUSE	Inppl1	Phosphatidylinositol 3,4,5-trisphosphate 5-phosphatase 2	49884.9	126434
Q6P5B0	RRP12_MOUSE	Rrp12	RRP12-like protein		611702
Q6P5D8	SMHD1_MOUSE	Smchd1	Structural maintenance of chromosomes flexible hinge domain-containing protein 1	104178	266056	266056
Q6P5E4	UGGG1_MOUSE	Uggt1	UDP-glucose:glycoprotein glucosyltransferase 1	5887750	2162270	2240780
Q6P5F9	XPO1_MOUSE	Xpo1	Exportin-1	8511380	7302670	7098250
Q6P8M1	TATD1_MOUSE	Tatdn1	Deoxyribonuclease TATDN1		217837
Q6P8X1	SNX6_MOUSE	Snx6	Sorting nexin-6	604754	999093	860705
Q6P9P6	KIF11_MOUSE	Kif11	Kinesin-like protein KIF11		99047.2
Q6P9Q6	FKB15_MOUSE	Fkbp15	FK506-binding protein 15	69691.8	176843	73205.2
Q6P9R2	OXSR1_MOUSE	Oxsr1	Serine/threonine-protein kinase OSR1	306448	418556	789644
Q6P9S7	GLT10_MOUSE	Galnt10	Polypeptide N-acetylgalactosaminyltransferase 10		272299
Q6PAR5	GAPD1_MOUSE	Gapvd1	GTPase-activating protein and VPS9 domain-containing protein 1	313666	449330	429050
Q6PAV2	HERC4_MOUSE	Herc4	Probable E3 ubiquitin-protein ligase HERC4	1289810	1498000	1122650
Q6PB44	PTN23_MOUSE	Ptpn23	Tyrosine-protein phosphatase non-receptor type 23	978920	672071	981818
Q6PB93	GALT2_MOUSE	Galnt2	Polypeptide N-acetylgalactosaminyltransferase 2	727931	512767	416387
Q6PD19	ARMD3_MOUSE	Armh3	Armadillo-like helical domain-containing protein 3	1004180
Q6PDG5	SMRC2_MOUSE	Smarcc2	SWI/SNF complex subunit SMARCC2		200796
Q6PDI5	ECM29_MOUSE	Ecpas	Proteasome adapter and scaffold protein ECM29	533441	1165860	980586
Q6PDL0	DC1L2_MOUSE	Dync1li2	Cytoplasmic dynein 1 light intermediate chain 2	110137	329055
Q6PDM2	SRSF1_MOUSE	Srsf1	Serine/arginine-rich splicing factor 1	16696000	7106660	3306780
Q6PDQ2	CHD4_MOUSE	Chd4	Chromodomain-helicase-DNA-binding protein 4	1902110	2832500	3416770
Q6PDY2	AEDO_MOUSE	Ado	2-aminoethanethiol dioxygenase	290436	867454	170229
Q6PE01	SNR40_MOUSE	Snrnp40	U5 small nuclear ribonucleoprotein 40 kDa protein	514896	1306440	934671
Q6PEB6	PHOCN_MOUSE	Mob4	MOB-like protein phocein	1104070	1183420	1202400
Q6PFR5	TRA2A_MOUSE	Tra2a	Transformer-2 protein homolog alpha	1206180	620074
Q6PGB6	NAA50_MOUSE	Naa50	N-alpha-acetyltransferase 50	3144210	4506890	4389390
Q6PGC1	DHX29_MOUSE	Dhx29	ATP-dependent RNA helicase DHX29	282570	445270	630349
Q6PGH1	BUD31_MOUSE	Bud31	Protein BUD31 homolog	721662	1586630	1642740
Q6PGH2	JUPI2_MOUSE	Jpt2	Jupiter microtubule associated homolog 2	247135
Q6PHN9	RAB35_MOUSE	Rab35	Ras-related protein Rab-35	228807	241549
Q6PHZ2	KCC2D_MOUSE	Camk2d	Calcium/calmodulin-dependent protein kinase type II subunit delta	571424	1544700	307714
Q6PIP5	NUDC1_MOUSE	Nudcd1	NudC domain-containing protein 1	1492520	2118330	1119500
Q6Q899	RIGI_MOUSE	Rigi	Antiviral innate immune response receptor RIG-I	2660990	3443440	1868020
Q6R0H7	GNAS1_MOUSE;GNAS2_MOUSE	Gnas	Guanine nucleotide-binding protein G(s) subunit alpha isoforms short		294992	281800
Q6S5C2	GNPTG_MOUSE	Gnptg	N-acetylglucosamine-1-phosphotransferase subunit gamma	387952	230764	538286
Q6VN19	RBP10_MOUSE	Ranbp10	Ran-binding protein 10	398565	812436
Q6WKZ8	UBR2_MOUSE	Ubr2	E3 ubiquitin-protein ligase UBR2		329209	62064
Q6WVG3	KCD12_MOUSE	Kctd12	BTB/POZ domain-containing protein KCTD12	854120	1063800	1000230
Q6Y7W8	GGYF2_MOUSE	Gigyf2	GRB10-interacting GYF protein 2	1637860	1100950
Q6ZPJ3	UBE2O_MOUSE	Ube2o	(E3-independent) E2 ubiquitin-conjugating enzyme UBE2O	294761	607066	486827
Q6ZQ08	CNOT1_MOUSE	Cnot1	CCR4-NOT transcription complex subunit 1	536919	709120	755022
Q6ZQ38	CAND1_MOUSE	Cand1	Cullin-associated NEDD8-dissociated protein 1	9188530	12534700	8832070
Q6ZQ58	LARP1_MOUSE	Larp1	La-related protein 1	44944.6
Q6ZQ88	KDM1A_MOUSE	Kdm1a	Lysine-specific histone demethylase 1A	532204	571561
Q6ZQH8	NU188_MOUSE	Nup188	Nucleoporin NUP188	138918	193517	137943
Q6ZQI3	MLEC_MOUSE	Mlec	Malectin	498263	270833	292137
Q6ZQK5	ACAP2_MOUSE	Acap2	Arf-GAP with coiled-coil, ANK repeat and PH domain-containing protein 2	996625	1090190	956087
Q6ZQL4	WDR43_MOUSE	Wdr43	WD repeat-containing protein 43	3795970	5960840	2152750
Q6ZWM4	LSM8_MOUSE	Lsm8	U6 snRNA-associated Sm-like protein LSm8	496076	1804360	181034
Q6ZWN5	RS9_MOUSE	Rps9	Small ribosomal subunit protein uS4	10773700	8974460	8120690
Q6ZWU9	RS27_MOUSE	Rps27	Small ribosomal subunit protein eS27	5865660	18638700	10367000
Q6ZWV3	RL10_MOUSE	Rpl10	Large ribosomal subunit protein uL16	4330700	5644630	1626490
Q6ZWV7	RL35_MOUSE	Rpl35	Large ribosomal subunit protein uL29	35915900	6487000	1187650
Q6ZWX6	IF2A_MOUSE	Eif2s1	Eukaryotic translation initiation factor 2 subunit 1	6450490	11725900	7618570
Q6ZWY3	RS27L_MOUSE	Rps27l	Small ribosomal subunit protein eS27-like	5021050	3327530	4049690
Q6ZWZ2	UB2R2_MOUSE	Ube2r2	Ubiquitin-conjugating enzyme E2 R2		290278
Q71RI9	KAT3_MOUSE	Kyat3	Kynurenine--oxoglutarate transaminase 3	125218		165318
Q76KF0	SEM6D_MOUSE	Sema6d	Semaphorin-6D		1072730
Q76MZ3	2AAA_MOUSE	Ppp2r1a	Serine/threonine-protein phosphatase 2A 65 kDa regulatory subunit A alpha isoform	5335740	9373370	3860110
Q76N33	STALP_MOUSE	Stambpl1	AMSH-like protease	224798	397303	421651
Q78JE5	FBX22_MOUSE	Fbxo22	F-box only protein 22	1177720	1387020	1016470
Q78PG9	CCD25_MOUSE	Ccdc25	Coiled-coil domain-containing protein 25	397225	694266	570870
Q78PY7	SND1_MOUSE	Snd1	Staphylococcal nuclease domain-containing protein 1	8281000	14429400	7632420
Q78WZ7	RPA43_MOUSE	Polr1f	DNA-directed RNA polymerase I subunit RPA43	1622290
Q78ZA7	NP1L4_MOUSE	Nap1l4	Nucleosome assembly protein 1-like 4	620167	632837	512957
Q7M6Y3	PICAL_MOUSE	Picalm	Phosphatidylinositol-binding clathrin assembly protein	5156650	5872880	2031930
Q7TMB8	CYFP1_MOUSE	Cyfip1	Cytoplasmic FMR1-interacting protein 1	2143860	5704730	1742340
Q7TMC8	FCSK_MOUSE	Fcsk	L-fucose kinase		58825.7
Q7TMK9-2	HNRPQ_MOUSE	Syncrip	Isoform 2 of Heterogeneous nuclear ribonucleoprotein Q	6604520	5859610	5333290
Q7TMQ7	WDR91_MOUSE	Wdr91	WD repeat-containing protein 91	53400.4	51072.7	30809.7
Q7TMR0	PCP_MOUSE	Prcp	Lysosomal Pro-X carboxypeptidase	10418500	7788890	3795980
Q7TMY4	THOC7_MOUSE	Thoc7	THO complex subunit 7 homolog	1289710
Q7TMY7	IPO8_MOUSE	Ipo8	Importin-8		622627	844355
Q7TMY8	HUWE1_MOUSE	Huwe1	E3 ubiquitin-protein ligase HUWE1	1722440	4299220	3232350
Q7TN22	TXD16_MOUSE	Txndc16	Thioredoxin domain-containing protein 16	847739	861338	696616
Q7TN29-2	SMAP2_MOUSE	Smap2	Stromal membrane-associated protein 2	551402
Q7TNC4	LC7L2_MOUSE	Luc7l2	Putative RNA-binding protein Luc7-like 2	7088140	2711520	773591
Q7TNG5-3	EMAL2_MOUSE	Eml2	Echinoderm microtubule-associated protein-like 2	2893040	4021080	1283970
Q7TNP2	2AAB_MOUSE	Ppp2r1b	Serine/threonine-protein phosphatase 2A 65 kDa regulatory subunit A beta isoform	302358	642875	424393
Q7TNV0	DEK_MOUSE	Dek	Protein DEK	1551180	748299	651081
Q7TPD0	INT3_MOUSE	Ints3	Integrator complex subunit 3	237747	1227420	431079
Q7TPR4	ACTN1_MOUSE	Actn1	Alpha-actinin-1	7953080	8966860	9071390
Q7TPV4	MBB1A_MOUSE	Mybbp1a	Myb-binding protein 1A	3322800	3102400	1019790
Q7TQH0	ATX2L_MOUSE	Atxn2l	Ataxin-2-like protein		894998	485400
Q7TQI3	OTUB1_MOUSE	Otub1	Ubiquitin thioesterase OTUB1	1996050	2891830	1879100
Q7TQK1	INT7_MOUSE	Ints7	Integrator complex subunit 7	529134	1250490	1312780
Q7TQK5	CCD93_MOUSE	Ccdc93	Coiled-coil domain-containing protein 93		482931
Q7TSE6	ST38L_MOUSE;STK38_MOUSE	Stk38;Stk38l	Serine/threonine-protein kinase 38-like		284018	523736
Q7TSS2	UB2Q1_MOUSE	Ube2q1	Ubiquitin-conjugating enzyme E2 Q1		2596180	638386
Q7TSV4	PGM2_MOUSE	Pgm2	Phosphopentomutase	2193700	2644500	1449750
Q7TT37	ELP1_MOUSE	Elp1	Elongator complex protein 1	366289	810516	445594
Q80SW1	SAHH2_MOUSE	Ahcyl1	S-adenosylhomocysteine hydrolase-like protein 1	675979	1159910	824728
Q80SY5	PR38B_MOUSE	Prpf38b	Pre-mRNA-splicing factor 38B	1530840	600208	1087320
Q80TL7	MON2_MOUSE	Mon2	Protein MON2 homolog			218786
Q80TM9	NISCH_MOUSE	Nisch	Nischarin	42616	269985	119323
Q80TY0	FNBP1_MOUSE	Fnbp1	Formin-binding protein 1	437991	495072	544445
Q80U30	CL16A_MOUSE	Clec16a	Protein CLEC16A		288539
Q80U87	UBP8_MOUSE	Usp8	Ubiquitin carboxyl-terminal hydrolase 8		285111	215501
Q80U93	NU214_MOUSE	Nup214	Nuclear pore complex protein Nup214	1943290	1137280	933420
Q80UG5	SEPT9_MOUSE	Septin9	Septin-9	2180960	3604740	2393730
Q80UJ7	RB3GP_MOUSE	Rab3gap1	Rab3 GTPase-activating protein catalytic subunit			306340
Q80UK8	INT2_MOUSE	Ints2	Integrator complex subunit 2	164697	413107	215150
Q80UM3	NAA15_MOUSE	Naa15	N-alpha-acetyltransferase 15, NatA auxiliary subunit	3378910	6525520	5194830
Q80UM7	MOGS_MOUSE	Mogs	Mannosyl-oligosaccharide glucosidase	3906330	2476920	3162950
Q80UW8	RPAB1_MOUSE	Polr2e	DNA-directed RNA polymerases I, II, and III subunit RPABC1	2343520	3416320	1471560
Q80UY1	CARME_MOUSE	Carnmt1	Carnosine N-methyltransferase	258567	355338	307277
Q80UY2	KCMF1_MOUSE	Kcmf1	E3 ubiquitin-protein ligase KCMF1		420521
Q80VA0	GALT7_MOUSE	Galnt7	N-acetylgalactosaminyltransferase 7	14301400	6541440	7502160
Q80VD1	FA98B_MOUSE	Fam98b	Protein FAM98B	308532	341075	306059
Q80W37	SPN1_MOUSE	Snupn	Snurportin-1	203227	1287950	126362
Q80WJ7	LYRIC_MOUSE	Mtdh	Protein LYRIC	6908950	1833370
Q80WQ2	VAC14_MOUSE	Vac14	Protein VAC14 homolog	151276	188675
Q80X41	VRK1_MOUSE	Vrk1	Serine/threonine-protein kinase VRK1	588733	465888	659519
Q80X50	UBP2L_MOUSE	Ubap2l	Ubiquitin-associated protein 2-like	2110120	1255150
Q80X71	T106B_MOUSE	Tmem106b	Transmembrane protein 106B	357035
Q80X82	SYMPK_MOUSE	Sympk	Symplekin	533052	1519520
Q80X90	FLNB_MOUSE	Flnb	Filamin-B	13391200	11101500	6773820
Q80X95	RRAGA_MOUSE	Rraga	Ras-related GTP-binding protein A	680155	1569250	296586
Q80XC2	TRM61_MOUSE	Trmt61a	tRNA (adenine(58)-N(1))-methyltransferase catalytic subunit TRMT61A	290001	168555	340272
Q80XI4	PI42B_MOUSE	Pip4k2b	Phosphatidylinositol 5-phosphate 4-kinase type-2 beta	359276	161531	336637
Q80XU3	NUCKS_MOUSE	Nucks1	Nuclear ubiquitous casein and cyclin-dependent kinase substrate 1	23954400	7603570
Q80Y81	RNZ2_MOUSE	Elac2	Zinc phosphodiesterase ELAC protein 2	1054460	2469520	1378960
Q80YA7	DPP8_MOUSE	Dpp8	Dipeptidyl peptidase 8		347130
Q80YA9	CNKR2_MOUSE	Cnksr2	Connector enhancer of kinase suppressor of ras 2		9556670
Q80YQ2	MED23_MOUSE	Med23	Mediator of RNA polymerase II transcription subunit 23		115965	235985
Q80ZV0	RNH2B_MOUSE	Rnaseh2b	Ribonuclease H2 subunit B	520343	777842	547329
Q810A7	DDX42_MOUSE	Ddx42	ATP-dependent RNA helicase DDX42	1360650	1227990	1383680
Q810B6	ANFY1_MOUSE	Ankfy1	Rabankyrin-5	893215	1270450	1960290
Q810D6	GRWD1_MOUSE	Grwd1	Glutamate-rich WD repeat-containing protein 1	4029180	4257880	2092700
Q811B1	XYLT1_MOUSE	Xylt1	Xylosyltransferase 1	626730	2828650	2785960
Q811D0	DLG1_MOUSE	Dlg1	Disks large homolog 1	170321	283910
Q811J3	IREB2_MOUSE	Ireb2	Iron-responsive element-binding protein 2	550274	1652220	682276
Q811P8	RHG32_MOUSE	Arhgap32	Rho GTPase-activating protein 32		111161
Q8BFQ4	WDR82_MOUSE	Wdr82	WD repeat-containing protein 82	1596200	1530950	1015810
Q8BFQ8	GALD1_MOUSE	Gatd1	Glutamine amidotransferase-like class 1 domain-containing protein 1	511949	284259	475409
Q8BFR4	GNS_MOUSE	Gns	N-acetylglucosamine-6-sulfatase	5473560	1739100	2460670
Q8BFR5	EFTU_MOUSE	Tufm	Elongation factor Tu, mitochondrial			220557
Q8BFS6	CPPED_MOUSE	Cpped1	Serine/threonine-protein phosphatase CPPED1	450221	332944	708616
Q8BFV2	PCID2_MOUSE	Pcid2	PCI domain-containing protein 2	1175940	1415740	1199050
Q8BFY9	TNPO1_MOUSE	Tnpo1	Transportin-1	5537770	9804810	8624850
Q8BFZ3	ACTBL_MOUSE	Actbl2	Beta-actin-like protein 2	635331	407788	171820
Q8BG05-2	ROA3_MOUSE	Hnrnpa3	Isoform 2 of Heterogeneous nuclear ribonucleoprotein A3	6732260	7088440	5844800
Q8BG07	PLD4_MOUSE	Pld4	5'-3' exonuclease PLD4	5747360	4108910	2267630
Q8BG32	PSD11_MOUSE	Psmd11	26S proteasome non-ATPase regulatory subunit 11	4144330	4476460	2858910
Q8BGB7	ENOPH_MOUSE	Enoph1	Enolase-phosphatase E1	579660	878708	706071
Q8BGD9	IF4B_MOUSE	Eif4b	Eukaryotic translation initiation factor 4B	183135	764104
Q8BGE6	ATG4B_MOUSE	Atg4b	Cysteine protease ATG4B	360228	588658	224089
Q8BGF3	DAA10_MOUSE	Dnaaf10	Dynein axonemal assembly factor 10	1120610	1394300	1725540
Q8BGQ2	CSRN2_MOUSE;CSRN3_MOUSE	Csrnp2;Csrnp3	Cysteine/serine-rich nuclear protein 3		1160510
Q8BGQ7	SYAC_MOUSE	Aars1	Alanine--tRNA ligase, cytoplasmic	3534510	8023870	5530140
Q8BGR9	UBCP1_MOUSE	Ublcp1	Ubiquitin-like domain-containing CTD phosphatase 1	618774	882464	944673
Q8BGS2	BOLA2_MOUSE	Bola2	BolA-like protein 2	2043660	1814170	1833880
Q8BGW1	FTO_MOUSE	Fto	Alpha-ketoglutarate-dependent dioxygenase FTO		267796	683685
Q8BH15	CNO10_MOUSE	Cnot10	CCR4-NOT transcription complex subunit 10	1469970	1820620
Q8BH24	TM9S4_MOUSE	Tm9sf4	Transmembrane 9 superfamily member 4	906222	746389	827429
Q8BH43	WASF2_MOUSE	Wasf2	Actin-binding protein WASF2	699960	1413750	3331210
Q8BH57	WDR48_MOUSE	Wdr48	WD repeat-containing protein 48	319508	621447	370763
Q8BH58	TIPRL_MOUSE	Tiprl	TIP41-like protein	2625490	3378080	1732740
Q8BH69	SPS1_MOUSE	Sephs1	Selenide, water dikinase 1	4436220	2992010	3065140
Q8BH86	GLUCM_MOUSE	Dglucy	D-glutamate cyclase, mitochondrial	234976	442322	432782
Q8BHB4	WDR3_MOUSE	Wdr3	WD repeat-containing protein 3	153498	367611	95438.8
Q8BHG1	NRDC_MOUSE	Nrdc	Nardilysin	3471560	4029760	3059870
Q8BHG2	CZIB_MOUSE	Czib	CXXC motif containing zinc binding protein		389519	561086
Q8BHJ5	TBL1R_MOUSE	Tbl1xr1	F-box-like/WD repeat-containing protein TBL1XR1		503525
Q8BHL8	PSMF1_MOUSE	Psmf1	Proteasome inhibitor PI31 subunit	952852		1008840
Q8BHN0	PPM1L_MOUSE	Ppm1l	Protein phosphatase 1L		90376.9	81624.1
Q8BHN3-2	GANAB_MOUSE	Ganab	Isoform 2 of Neutral alpha-glucosidase AB	26030000	8741170	4184040
Q8BHS3	RBM22_MOUSE	Rbm22	Pre-mRNA-splicing factor RBM22		374167	460319
Q8BHY2	NOC4L_MOUSE	Noc4l	Nucleolar complex protein 4 homolog	324121	337874	1182110
Q8BI72	CARF_MOUSE	Cdkn2aip	CDKN2A-interacting protein	88663.8	76964.8	97566.7
Q8BIJ7	RUFY1_MOUSE	Rufy1	RUN and FYVE domain-containing protein 1		577030
Q8BIQ5	CSTF2_MOUSE	Cstf2	Cleavage stimulation factor subunit 2	69291.2	114121
Q8BJ37	TYDP1_MOUSE	Tdp1	Tyrosyl-DNA phosphodiesterase 1	1834170	2014620
Q8BJ71	NUP93_MOUSE	Nup93	Nuclear pore complex protein Nup93	3001270	4059890	3443140
Q8BJU0	SGTA_MOUSE	Sgta	Small glutamine-rich tetratricopeptide repeat-containing protein alpha	435852	722275	688943
Q8BJW5	NOL11_MOUSE	Nol11	Nucleolar protein 11	561681	858804	693588
Q8BJW6	EIF2A_MOUSE	Eif2a	Eukaryotic translation initiation factor 2A	4842040	6667530	3872770
Q8BJY1	PSMD5_MOUSE	Psmd5	26S proteasome non-ATPase regulatory subunit 5	1921450	1588890	1863070
Q8BK63	KC1A_MOUSE	Csnk1a1	Casein kinase I isoform alpha	705529	463698	1052590
Q8BK64	AHSA1_MOUSE	Ahsa1	Activator of 90 kDa heat shock protein ATPase homolog 1	6437260	7418310	1851470
Q8BK67	RCC2_MOUSE	Rcc2	Protein RCC2	10441300	15275700	18040200
Q8BK75	ELP6_MOUSE	Elp6	Elongator complex protein 6	245768	470699
Q8BKC5	IPO5_MOUSE	Ipo5	Importin-5	10071800	10585100	9056090
Q8BKS9	PUM3_MOUSE	Pum3	Pumilio homolog 3	568594		513144
Q8BKT7	THOC5_MOUSE	Thoc5	THO complex subunit 5 homolog		61110.1
Q8BL66	EEA1_MOUSE	Eea1	Early endosome antigen 1	712052	806909	547070
Q8BL97	SRSF7_MOUSE	Srsf7	Serine/arginine-rich splicing factor 7	8731860	4551480	1199010
Q8BLU0	FLRT2_MOUSE	Flrt2	Leucine-rich repeat transmembrane protein FLRT2	1492230	2477470	2937420
Q8BM72	HSP13_MOUSE	Hspa13	Heat shock 70 kDa protein 13	3435520	3898790	4868490
Q8BM88	CATO_MOUSE	Ctso	Cathepsin O	94562.7		95375
Q8BMB3	IF4E2_MOUSE	Eif4e2	Eukaryotic translation initiation factor 4E type 2	91072.8	314789
Q8BMF4	ODP2_MOUSE	Dlat	Dihydrolipoyllysine-residue acetyltransferase component of pyruvate dehydrogenase complex, mitochondrial	245069	200437
Q8BMG7	RBGPR_MOUSE	Rab3gap2	Rab3 GTPase-activating protein non-catalytic subunit			90358.5
Q8BMI0	FBX38_MOUSE	Fbxo38	F-box only protein 38			158730
Q8BMJ2	SYLC_MOUSE	Lars1	Leucine--tRNA ligase, cytoplasmic	1726640	3599770	3315160
Q8BMJ3	IF1AX_MOUSE	Eif1ax	Eukaryotic translation initiation factor 1A, X-chromosomal	4973680	1572410	1449850
Q8BML9	SYQ_MOUSE	Qars1	Glutamine--tRNA ligase	5971780	9090970	6060260
Q8BMP6	GCP60_MOUSE	Acbd3	Golgi resident protein GCP60	339577	487818
Q8BMZ5	SEN34_MOUSE	Tsen34	tRNA-splicing endonuclease subunit Sen34		632526
Q8BND5-3	QSOX1_MOUSE	Qsox1	Isoform 3 of Sulfhydryl oxidase 1	33125800	14128300	9850720
Q8BNU0	ARMC6_MOUSE	Armc6	Armadillo repeat-containing protein 6			110717
Q8BNV1	TRM2A_MOUSE	Trmt2a	tRNA (uracil-5-)-methyltransferase homolog A	262331	298998	361026
Q8BNW9	KBTBB_MOUSE	Kbtbd11	Kelch repeat and BTB domain-containing protein 11	49302.8	26793.4	33719.4
Q8BP40	PPA6_MOUSE	Acp6	Lysophosphatidic acid phosphatase type 6	1659980	2009320	1898230
Q8BP47	SYNC_MOUSE	NARS1	Asparagine--tRNA ligase, cytoplasmic	6090900	6877530	6106420
Q8BP48	MAP11_MOUSE	Metap1	Methionine aminopeptidase 1	491200	365796	553447
Q8BP67	RL24_MOUSE	Rpl24	Large ribosomal subunit protein eL24	3751840	1916640	1779830
Q8BPA8	DPCD_MOUSE	Dpcd	Protein DPCD	68611.7
Q8BPB0	MOB1B_MOUSE	Mob1b	MOB kinase activator 1B	1081940	1070680	517114
Q8BPU7	ELMO1_MOUSE	Elmo1	Engulfment and cell motility protein 1	1732810	3906760	2502860
Q8BQM4	HEAT3_MOUSE	Heatr3	HEAT repeat-containing protein 3	862259	1413520	448764
Q8BQM8	EMAL5_MOUSE	Eml5	Echinoderm microtubule-associated protein-like 5	10824400	15089900	8465220
Q8BQM9	MD12L_MOUSE	Med12l	Mediator of RNA polymerase II transcription subunit 12-like protein			9527270
Q8BRF7	SCFD1_MOUSE	Scfd1	Sec1 family domain-containing protein 1		715919	373569
Q8BRK9	MA2A2_MOUSE	Man2a2	Alpha-mannosidase 2x	1101600	386293
Q8BRN9	C2D1B_MOUSE	Cc2d1b	Coiled-coil and C2 domain-containing protein 1B	144143	160616	161959
Q8BSK8	KS6B1_MOUSE;KS6B2_MOUSE	Rps6kb1;Rps6kb2	Ribosomal protein S6 kinase beta-1	328777	932071	1752690
Q8BSY0	ASPH_MOUSE	Asph	Aspartyl/asparaginyl beta-hydroxylase	1099420	1490680	1374970
Q8BSY0-3	ASPH_MOUSE	Asph	Isoform 3 of Aspartyl/asparaginyl beta-hydroxylase		23404400	74016100
Q8BT60	CPNE3_MOUSE	Cpne3	Copine-3	2010390
Q8BTM8	FLNA_MOUSE	Flna	Filamin-A	7738940	10057200	6504960
Q8BTT6	UTP25_MOUSE	Utp25	U3 small nucleolar RNA-associated protein 25 homolog	2105200	5572190	2008510
Q8BTU1	CFA20_MOUSE	Cfap20	Cilia- and flagella-associated protein 20	726876	579114	444032
Q8BTW3	EXOS6_MOUSE	Exosc6	Exosome complex component MTR3	234277	721161	72216.9
Q8BTZ7	GMPPB_MOUSE	Gmppb	Mannose-1-phosphate guanyltransferase beta	1271140	1110020	1012960
Q8BU03	PWP2_MOUSE	Pwp2	Periodic tryptophan protein 2 homolog		43631.9	5953.82
Q8BU30	SYIC_MOUSE	Iars1	Isoleucine--tRNA ligase, cytoplasmic	3347640	3421410	3600890
Q8BUM3	PTN7_MOUSE	Ptpn7	Tyrosine-protein phosphatase non-receptor type 7			407589
Q8BUV3	GEPH_MOUSE	Gphn	Gephyrin	808967	695418	1036290
Q8BUY9	PGTB1_MOUSE	Pggt1b	Geranylgeranyl transferase type-1 subunit beta	63816.3	55903.6	88482.9
Q8BV13	CSN7B_MOUSE	Cops7b	COP9 signalosome complex subunit 7b		63327.9
Q8BV66	IFI44_MOUSE	Ifi44	Interferon-induced protein 44	2844730	15126400	13083500
Q8BVE3	VATH_MOUSE	Atp6v1h	V-type proton ATPase subunit H	1044250	1664040	1218980
Q8BVF2	PDCL3_MOUSE	Pdcl3	Phosducin-like protein 3	1117980	1043840	768706
Q8BVG4	DPP9_MOUSE	Dpp9	Dipeptidyl peptidase 9	1119050	1489460	1405320
Q8BVI4	DHPR_MOUSE	Qdpr	Dihydropteridine reductase	3493120	2135730	2806960
Q8BVQ5	PPME1_MOUSE	Ppme1	Protein phosphatase methylesterase 1	860000	669692	209408
Q8BVU5	NUDT9_MOUSE	Nudt9	ADP-ribose pyrophosphatase, mitochondrial	369564	580320	545722
Q8BVY0	RL1D1_MOUSE	Rsl1d1	Ribosomal L1 domain-containing protein 1	2937260	657807
Q8BWG8	ARRB1_MOUSE	Arrb1	Beta-arrestin-1	384492	443274	215472
Q8BWP8	B4GA1_MOUSE	B4gat1	Beta-1,4-glucuronyltransferase 1	2235520	1555980	894962
Q8BWQ6	VP35L_MOUSE	Vps35l	VPS35 endosomal protein-sorting factor-like	130453		501034
Q8BWT1	THIM_MOUSE	Acaa2	3-ketoacyl-CoA thiolase, mitochondrial	481902	254971
Q8BWU5	OSGEP_MOUSE	Osgep	tRNA N6-adenosine threonylcarbamoyltransferase	191990	315764	279912
Q8BWY3	ERF1_MOUSE	Etf1	Eukaryotic peptide chain release factor subunit 1	7502150	9912640	6772110
Q8BWZ3	NAA25_MOUSE	Naa25	N-alpha-acetyltransferase 25, NatB auxiliary subunit	4505930	8823960	6142580
Q8BX09	RBBP5_MOUSE	Rbbp5	Retinoblastoma-binding protein 5	1285120	1509170	782484
Q8BX10	PGAM5_MOUSE	Pgam5	Serine/threonine-protein phosphatase PGAM5, mitochondrial	2178360	2150270
Q8BX17	GEMI5_MOUSE	Gemin5	Gem-associated protein 5	402748	1100630	439967
Q8BX57	PXK_MOUSE	Pxk	PX domain-containing protein kinase-like protein	293924	528894	280017
Q8BX70	VP13C_MOUSE	Vps13c	Intermembrane lipid transfer protein VPS13C	2517960	3075590	3628860
Q8BX80	ENASE_MOUSE	Engase	Cytosolic endo-beta-N-acetylglucosaminidase		5794.53
Q8BY71	HAT1_MOUSE	Hat1	Histone acetyltransferase type B catalytic subunit	1658050	1807940	1448490
Q8BY87	UBP47_MOUSE	Usp47	Ubiquitin carboxyl-terminal hydrolase 47		58304.8	44220.9
Q8BYA0	TBCD_MOUSE	Tbcd	Tubulin-specific chaperone D	1168850	2697490	795778
Q8BYC6	TAOK3_MOUSE	Taok3	Serine/threonine-protein kinase TAO3	305500	600567	704255
Q8BYK6	YTHD3_MOUSE	Ythdf3	YTH domain-containing family protein 3	2564850	8054560	961895
Q8BYR1	TYW4_MOUSE	Lcmt2	tRNA wybutosine-synthesizing protein 4		933280
Q8BYY4	TT39B_MOUSE	Ttc39b	Tetratricopeptide repeat protein 39B	522968	121082	66672
Q8BZ20	PAR12_MOUSE	Parp12	Protein mono-ADP-ribosyltransferase PARP12		211920	831856
Q8BZA9	TIGAR_MOUSE	Tigar	Fructose-2,6-bisphosphatase TIGAR	3020530	1832140	1152620
Q8BZB2	COAC_MOUSE	Ppcdc	Phosphopantothenoylcysteine decarboxylase	111190	327535
Q8BZJ7	DCNL1_MOUSE;DCNL2_MOUSE	Dcun1d1;Dcun1d2	DCN1-like protein 2		1585390
Q8BZM1	GLMN_MOUSE	Glmn	Glomulin		5310160
Q8BZN6	DOC10_MOUSE	Dock10	Dedicator of cytokinesis protein 10	309519	845410	519098
Q8BZW8	NHLC2_MOUSE	Nhlrc2	NHL repeat-containing protein 2	713253	2092910	321743
Q8BZX4-2	SREK1_MOUSE	Srek1	Isoform 2 of Splicing regulatory glutamine/lysine-rich protein 1	193463
Q8C052	MAP1S_MOUSE	Map1s	Microtubule-associated protein 1S	439829	881152	1512210
Q8C079	STRP1_MOUSE	Strip1	Striatin-interacting protein 1	199854
Q8C0C7	SYFA_MOUSE	Farsa	Phenylalanine--tRNA ligase alpha subunit	2462960	3492970	1678120
Q8C0D5	EFL1_MOUSE	Efl1	Elongation factor-like GTPase 1	643078	819905	861215
Q8C0E2	VP26B_MOUSE	Vps26b	Vacuolar protein sorting-associated protein 26B	1859810	3833310	2687790
Q8C0I1	ADAS_MOUSE	Agps	Alkyldihydroxyacetonephosphate synthase, peroxisomal	399757	2254830	710699
Q8C0J2	A16L1_MOUSE	Atg16l1	Autophagy-related protein 16-1	128445	215700	119773
Q8C0M9	ASGL1_MOUSE	Asrgl1	Isoaspartyl peptidase/L-asparaginase	4227100	2924340	1734500
Q8C129	LCAP_MOUSE	Lnpep	Leucyl-cystinyl aminopeptidase	989822	1063060	1071220
Q8C142	ARH_MOUSE	Ldlrap1	Low density lipoprotein receptor adapter protein 1		444190
Q8C147	DOCK8_MOUSE	Dock8	Dedicator of cytokinesis protein 8	652730	638474
Q8C156	CND2_MOUSE	Ncaph	Condensin complex subunit 2		584031
Q8C166	CPNE1_MOUSE	Cpne1	Copine-1	2292710	1904210
Q8C1A5	THOP1_MOUSE	Thop1	Thimet oligopeptidase	5409810	4836830	5687960
Q8C1B7	SEP11_MOUSE	Septin11	Septin-11	5794440	7569830	5549250
Q8C1Q4	METRN_MOUSE	Metrn	Meteorin	1339070	1128210	605618
Q8C2E7	WASC5_MOUSE	Washc5	WASH complex subunit 5		861367
Q8C3I8	HGH1_MOUSE	Hgh1	Protein HGH1 homolog			260288
Q8C3J5	DOCK2_MOUSE	Dock2	Dedicator of cytokinesis protein 2		269957
Q8C3Y4	KNTC1_MOUSE	Kntc1	Kinetochore-associated protein 1	409322	342661	427466
Q8C460	ERI3_MOUSE	Eri3	ERI1 exoribonuclease 3	452517	1265240
Q8C4B4	U119A_MOUSE;U119B_MOUSE	Unc119;Unc119b	Protein unc-119 homolog B	89716.1	87175.7
Q8C4J7	TBL3_MOUSE	Tbl3	Transducin beta-like protein 3	625031	899918	632434
Q8C4Y3-3	NELFB_MOUSE	Nelfb	Isoform 2 of Negative elongation factor B		10632700
Q8C547	HTR5B_MOUSE	Heatr5b	HEAT repeat-containing protein 5B		85077.2	72084.6
Q8C569	F118B_MOUSE	Fam118b	Protein FAM118B		664070	215121
Q8C570	RAE1L_MOUSE	Rae1	mRNA export factor	1201290	1795280	988895
Q8C5P5	NT5D1_MOUSE	Nt5dc1	5'-nucleotidase domain-containing protein 1	2974450	5839770	4742160
Q8C5W3	TBCEL_MOUSE	Tbcel	Tubulin-specific chaperone cofactor E-like protein		188663
Q8C650	SEP10_MOUSE	Septin10	Septin-10		288236	81821.2
Q8C6G8	WDR26_MOUSE	Wdr26	WD repeat-containing protein 26	559529	431401	245022
Q8C754	VPS52_MOUSE	Vps52	Vacuolar protein sorting-associated protein 52 homolog	194699	139883	245797
Q8C7K6	PCYXL_MOUSE	Pcyox1l	Prenylcysteine oxidase-like	56195.9	117888
Q8C7R4	UBA6_MOUSE	Uba6	Ubiquitin-like modifier-activating enzyme 6	1066570	2048050	1822400
Q8C7U7	GALT6_MOUSE	Galnt6	Polypeptide N-acetylgalactosaminyltransferase 6	8882500	8354790	5361610
Q8C7V3	UTP15_MOUSE	Utp15	U3 small nucleolar RNA-associated protein 15 homolog	1605380	983782
Q8C878	UBA3_MOUSE	Uba3	NEDD8-activating enzyme E1 catalytic subunit	1222840	960411	575898
Q8CAS9	PARP9_MOUSE	Parp9	Protein mono-ADP-ribosyltransferase PARP9		1541750
Q8CAY6	THIC_MOUSE	Acat2	Acetyl-CoA acetyltransferase, cytosolic	2997530	5345310	2070560
Q8CBE3	WDR37_MOUSE	Wdr37	WD repeat-containing protein 37		30501500
Q8CBW3	ABI1_MOUSE	Abi1	Abl interactor 1		201605	553487
Q8CBY8	DCTN4_MOUSE	Dctn4	Dynactin subunit 4		385380	554839
Q8CCF0	PRP31_MOUSE	Prpf31	U4/U6 small nuclear ribonucleoprotein Prp31	239440	239090	367292
Q8CCS6	PABP2_MOUSE	Pabpn1	Polyadenylate-binding protein 2	220365	510700
Q8CD15	RIOX2_MOUSE	Riox2	Ribosomal oxygenase 2		228987	246224
Q8CD92	TTC27_MOUSE	Ttc27	Tetratricopeptide repeat protein 27	364065	397308	655956
Q8CDN6	TXNL1_MOUSE	Txnl1	Thioredoxin-like protein 1	9999420	12260900	12110200
Q8CE96	TRM6_MOUSE	Trmt6	tRNA (adenine(58)-N(1))-methyltransferase non-catalytic subunit TRM6	1203390	1481200	1004180
Q8CEC0	NUP88_MOUSE	Nup88	Nuclear pore complex protein Nup88	245272	457443	290093
Q8CEC6	PPWD1_MOUSE	Ppwd1	Peptidylprolyl isomerase domain and WD repeat-containing protein 1	2361040	3579730	1785310
Q8CF89	TAB1_MOUSE	Tab1	TGF-beta-activated kinase 1 and MAP3K7-binding protein 1	210209	196561	131932
Q8CFE2	HPF1_MOUSE	Hpf1	Histone PARylation factor 1	381084	801738
Q8CFE4	SCYL2_MOUSE	Scyl2	SCY1-like protein 2		1070820
Q8CFE6	S38A2_MOUSE	Slc38a2	Sodium-coupled neutral amino acid symporter 2	3668630	11971000	3705200
Q8CFI2	UB2R1_MOUSE	Cdc34	Ubiquitin-conjugating enzyme E2 R1	345094	649304	530426
Q8CFI7	RPB2_MOUSE	Polr2b	DNA-directed RNA polymerase II subunit RPB2	1087250	1669090	1164660
Q8CFQ3	AQR_MOUSE	Aqr	RNA helicase aquarius	260945	753011	133357
Q8CG16	C1RA_MOUSE	C1ra	Complement C1r-A subcomponent	45546.1	83565.2	47543.9
Q8CG47	SMC4_MOUSE	Smc4	Structural maintenance of chromosomes protein 4	894501	1379150	585222
Q8CG48	SMC2_MOUSE	Smc2	Structural maintenance of chromosomes protein 2	2212040	3255690	2888310
Q8CG72	ADPRS_MOUSE	Adprs	ADP-ribosylhydrolase ARH3	2810790	829727	2353880
Q8CG76	ARK72_MOUSE	Akr7a2	Aflatoxin B1 aldehyde reductase member 2	944495	1904170	185492
Q8CGA0	PPM1F_MOUSE	Ppm1f	Protein phosphatase 1F	1455930	2075820	1842630
Q8CGC7	SYEP_MOUSE	Eprs1	Bifunctional glutamate/proline--tRNA ligase	6899930	10807000	5585630
Q8CGF7	TCRG1_MOUSE	Tcerg1	Transcription elongation regulator 1	537154	806743	1203040
Q8CGP1	H2B1K_MOUSE	H2bc12	Histone H2B type 1-K	7895950
Q8CGY8	OGT1_MOUSE	Ogt	UDP-N-acetylglucosamine--peptide N-acetylglucosaminyltransferase 110 kDa subunit	689225	1212810	909387
Q8CH18	CCAR1_MOUSE	Ccar1	Cell division cycle and apoptosis regulator protein 1	1465890	3382210	2054530
Q8CH25	SLTM_MOUSE	Sltm	SAFB-like transcription modulator	1095510
Q8CHC4	SYNJ1_MOUSE	Synj1	Synaptojanin-1	268735	303529	233604
Q8CHP8	PGP_MOUSE	Pgp	Glycerol-3-phosphate phosphatase	4306290	8088600	3760010
Q8CHW4	EI2BE_MOUSE	Eif2b5	Translation initiation factor eIF-2B subunit epsilon	1138700	2087100	2670640
Q8CI33	C19L1_MOUSE	Cwf19l1	CWF19-like protein 1	917906	578314	839824
Q8CI51	PDLI5_MOUSE	Pdlim5	PDZ and LIM domain protein 5		323322	322803
Q8CI75	DI3L2_MOUSE	Dis3l2	DIS3-like exonuclease 2		457582	447859
Q8CI85	CAH12_MOUSE	Ca12	Carbonic anhydrase 12	85503
Q8CI94	PYGB_MOUSE	Pygb	Glycogen phosphorylase, brain form	893570	1132310	711986
Q8CIE6	COPA_MOUSE	Copa	Coatomer subunit alpha	4769530	5825180	4869940
Q8CIF4	BTD_MOUSE	Btd	Biotinidase	451500	462340	200063
Q8CIG8	ANM5_MOUSE	Prmt5	Protein arginine N-methyltransferase 5	3128050	4101020	3269540
Q8CIH5	PLCG2_MOUSE	Plcg2	1-phosphatidylinositol 4,5-bisphosphate phosphodiesterase gamma-2	2242340	3751250	3556180
Q8CIH9	PUR1_MOUSE	Ppat	Amidophosphoribosyltransferase	1112550	1564270	2609310
Q8CIN4	PAK2_MOUSE	Pak2	Serine/threonine-protein kinase PAK 2	697601	800619	588494
Q8CJG0	AGO2_MOUSE	Ago2	Protein argonaute-2	696367	844431	1142900
Q8JZK9	HMCS1_MOUSE	Hmgcs1	Hydroxymethylglutaryl-CoA synthase, cytoplasmic	986599	2350410	1781270
Q8JZM7	CDC73_MOUSE	Cdc73	Parafibromin	228431	494524	416094
Q8JZQ9	EIF3B_MOUSE	Eif3b	Eukaryotic translation initiation factor 3 subunit B	7320480	10781200	6782630
Q8JZV7	NAGA_MOUSE	Amdhd2	N-acetylglucosamine-6-phosphate deacetylase	980909	734892	633101
Q8JZX4	SPF45_MOUSE	Rbm17	Splicing factor 45		100447
Q8JZZ7	AGRL2_MOUSE	Adgrl2	Adhesion G protein-coupled receptor L2	194618	147851	63317.3
Q8K003	TMA7_MOUSE	Tma7	Translation machinery-associated protein 7	1212050
Q8K012	FBP1L_MOUSE	Fnbp1l	Formin-binding protein 1-like	423524	791938	483446
Q8K078	SO4A1_MOUSE	Slco4a1	Solute carrier organic anion transporter family member 4A1		715459
Q8K0C1	IPO13_MOUSE	Ipo13	Importin-13		956687	742777
Q8K0C9	GMDS_MOUSE	Gmds	GDP-mannose 4,6 dehydratase	2109250	2104910	2343800
Q8K0E3	SC5A3_MOUSE;SC5AB_MOUSE	Slc5a11;Slc5a3	Sodium/myo-inositol cotransporter 2		1745640	2391330
Q8K0E8	FIBB_MOUSE	Fgb	Fibrinogen beta chain	295761
Q8K0G5	EIPR1_MOUSE	Eipr1	EARP and GARP complex-interacting protein 1	23577	116326	71489.5
Q8K0T4	KATL1_MOUSE;KTNA1_MOUSE	Katna1;Katnal1	Katanin p60 ATPase-containing subunit A-like 1	1289690	17561200	16955600
Q8K114	INT9_MOUSE	Ints9	Integrator complex subunit 9	336313	433458	336313
Q8K124	PKHO2_MOUSE	Plekho2	Pleckstrin homology domain-containing family O member 2	104836	966281	482306
Q8K157	GALM_MOUSE	Galm	Galactose mutarotase	628708	703650	372298
Q8K183	PDXK_MOUSE	Pdxk	Pyridoxal kinase	7941940	6158690	6342660
Q8K1B8	URP2_MOUSE	Fermt3	Fermitin family homolog 3	7186700	9149320	4055310
Q8K1I7	WIPF1_MOUSE	Wipf1	WAS/WASL-interacting protein family member 1	994037	436342
Q8K1J6	TRNT1_MOUSE	Trnt1	CCA tRNA nucleotidyltransferase 1, mitochondrial	3896670	3335630	2233250
Q8K1M6-3	DNM1L_MOUSE	Dnm1l	Isoform 3 of Dynamin-1-like protein	1049300	1316090	1501330
Q8K1R7	NEK9_MOUSE	Nek9	Serine/threonine-protein kinase Nek9	2245140	5078040	5007690
Q8K1X1	WDR11_MOUSE	Wdr11	WD repeat-containing protein 11	142504	237852
Q8K1X4	NCKPL_MOUSE	Nckap1l	Nck-associated protein 1-like	1338140	1727210	1276640
Q8K245	UVRAG_MOUSE	Uvrag	UV radiation resistance-associated protein	580536	525531	778280
Q8K297	GT251_MOUSE	Colgalt1	Procollagen galactosyltransferase 1	1511070	1893650	3063930
Q8K2B3	SDHA_MOUSE	Sdha	Succinate dehydrogenase [ubiquinone] flavoprotein subunit, mitochondrial	1133260	2369590	1783760
Q8K2D3	EDC3_MOUSE	Edc3	Enhancer of mRNA-decapping protein 3		749685	449826
Q8K2D6	DCTD_MOUSE	Dctd	Deoxycytidylate deaminase	254602
Q8K2I4	MANBA_MOUSE	Manba	Beta-mannosidase	8425840	9588320	4563530
Q8K2K6	AGFG1_MOUSE	Agfg1	Arf-GAP domain and FG repeat-containing protein 1	530790
Q8K2Q7	BROX_MOUSE	Brox	BRO1 domain-containing protein BROX	549157	542854	422995
Q8K2T1	NMRL1_MOUSE	Nmral1	NmrA-like family domain-containing protein 1	283638	1010590	1397840
Q8K2V1	PP4R1_MOUSE	Ppp4r1	Serine/threonine-protein phosphatase 4 regulatory subunit 1		331517	101317
Q8K2V6	IPO11_MOUSE	Ipo11	Importin-11	1019600	2005580	621351
Q8K2Z4	CND1_MOUSE	Ncapd2	Condensin complex subunit 1	124875		668206
Q8K310	MATR3_MOUSE	Matr3	Matrin-3	51303.5	52508.8
Q8K354	CBR3_MOUSE	Cbr3	Carbonyl reductase [NADPH] 3		127986
Q8K363	DDX18_MOUSE	Ddx18	ATP-dependent RNA helicase DDX18	3507030	3328470	2182640
Q8K385	FRRS1_MOUSE	FRRS1	Ferric-chelate reductase 1	2444260	1983920	1159760
Q8K3H0	DP13A_MOUSE	Appl1	DCC-interacting protein 13-alpha	68061.4	304712	314095
Q8K3P0	DR9C7_MOUSE	Sdr9c7	Short-chain dehydrogenase/reductase family 9C member 7	41093.5	41097.8
Q8K3W0	BABA2_MOUSE	Babam2	BRISC and BRCA1-A complex member 2	405457	830900	702389
Q8K411	PREP_MOUSE	Pitrm1	Presequence protease, mitochondrial	486687	480292	403551
Q8K482	EMIL2_MOUSE	Emilin2	EMILIN-2	55431500	49362000	20877200
Q8K4B0	MTA1_MOUSE	Mta1	Metastasis-associated protein MTA1	740872	1944300	176120
Q8K4I3	ARHG6_MOUSE	Arhgef6	Rho guanine nucleotide exchange factor 6	584994	758360	723323
Q8K4L4	POF1B_MOUSE	Pof1b	Protein POF1B	493711
Q8K4P0	WDR33_MOUSE	Wdr33	pre-mRNA 3' end processing protein WDR33	689399	3464910	761156
Q8K4R9	DLGP5_MOUSE	Dlgap5	Disks large-associated protein 5	1328920	1674540
Q8K4Z3	NNRE_MOUSE	Naxe	NAD(P)H-hydrate epimerase	3471900	4025970
Q8K4Z5	SF3A1_MOUSE	Sf3a1	Splicing factor 3A subunit 1	1073320	1664970	1725700
Q8N7N5	DCAF8_MOUSE	Dcaf8	DDB1- and CUL4-associated factor 8		1534770	310060
Q8QZS1	HIBCH_MOUSE	Hibch	3-hydroxyisobutyryl-CoA hydrolase, mitochondrial		1373400
Q8QZT1	THIL_MOUSE	Acat1	Acetyl-CoA acetyltransferase, mitochondrial	1902800	1043280	1326370
Q8QZV7	INT13_MOUSE	IntS13	Integrator complex subunit 13	458856	883671	1060580
Q8QZY1	EIF3L_MOUSE	Eif3l	Eukaryotic translation initiation factor 3 subunit L	8035360	8530010	2830570
Q8QZY9	SF3B4_MOUSE	Sf3b4	Splicing factor 3B subunit 4	5133250	1857790	139002
Q8QZZ7	TPRKB_MOUSE	Tprkb	EKC/KEOPS complex subunit Tprkb	126523	149267
Q8QZZ8	RAB32_MOUSE;RAB38_MOUSE;RAB7L_MOUSE	Rab29;Rab32;Rab38	Ras-related protein Rab-38		230062
Q8R010	AIMP2_MOUSE	Aimp2	Aminoacyl tRNA synthase complex-interacting multifunctional protein 2	1512830	2012920	1564450
Q8R016	BLMH_MOUSE	Blmh	Bleomycin hydrolase	5489870	4623360	2305560
Q8R050	ERF3A_MOUSE	Gspt1	Eukaryotic peptide chain release factor GTP-binding subunit ERF3A	4951640	7462650	2206390
Q8R060	ZWILC_MOUSE	Zwilch	Protein zwilch homolog	30099	49691.9
Q8R081	HNRPL_MOUSE	Hnrnpl	Heterogeneous nuclear ribonucleoprotein L	3959240	3630580	1813300
Q8R0F3	SUMF1_MOUSE	Sumf1	Formylglycine-generating enzyme	196312	124173
Q8R0F5	RBMX2_MOUSE	Rbmx2	RNA-binding motif protein, X-linked 2	406065
Q8R0F6	ILKAP_MOUSE	Ilkap	Integrin-linked kinase-associated serine/threonine phosphatase 2C		1361190	825936
Q8R123	FAD1_MOUSE	Flad1	FAD synthase		1179590
Q8R146	ACPH_MOUSE	Apeh	Acylamino-acid-releasing enzyme	3855620	2751940	3845200
Q8R180	ERO1A_MOUSE	Ero1a	ERO1-like protein alpha	2114160	1904500	1607320
Q8R1A4	DOCK7_MOUSE	Dock7	Dedicator of cytokinesis protein 7		554892	554892
Q8R1B4	EIF3C_MOUSE	Eif3c	Eukaryotic translation initiation factor 3 subunit C	8493760	14068200	9057100
Q8R1F1	NIBA2_MOUSE	Niban2	Protein Niban 2	5472450	7211290	5686090
Q8R1F5	HYI_MOUSE	Hyi	Putative hydroxypyruvate isomerase	1066780	1186760	1707010
Q8R1F9	RPP40_MOUSE	Rpp40	Ribonuclease P protein subunit p40		1119990	1184200
Q8R1J9	TOR2A_MOUSE	Tor2a	Torsin-2A	267774	272336
Q8R1N4	NUDC3_MOUSE	Nudcd3	NudC domain-containing protein 3			361687
Q8R1Q8	DC1L1_MOUSE	Dync1li1	Cytoplasmic dynein 1 light intermediate chain 1	1526440	1962380	1939260
Q8R242	DIAC_MOUSE	Ctbs	Di-N-acetylchitobiase	2642260
Q8R2N2	UTP4_MOUSE	Utp4	U3 small nucleolar RNA-associated protein 4 homolog	507163	753407	628082
Q8R2Q4	RRF2M_MOUSE	Gfm2	Ribosome-releasing factor 2, mitochondrial	1938470	1898480
Q8R2U0	SEH1_MOUSE	Seh1l	Nucleoporin SEH1	409467	287300	476840
Q8R307	VPS18_MOUSE	Vps18	Vacuolar protein sorting-associated protein 18 homolog	206745	547702	487880
Q8R317	UBQL1_MOUSE;UBQL2_MOUSE;UBQL4_MOUSE	Ubqln1;Ubqln2;Ubqln4	Ubiquilin-1			441119
Q8R326	PSPC1_MOUSE	Pspc1	Paraspeckle component 1	331501	331754	472700
Q8R366	IGSF8_MOUSE	Igsf8	Immunoglobulin superfamily member 8	5955440	4578450	3641440
Q8R3C0	MCMBP_MOUSE	Mcmbp	Mini-chromosome maintenance complex-binding protein	1706110	2448390	964127
Q8R3N1	NOP14_MOUSE	Nop14	Nucleolar protein 14		337075	332037
Q8R3N6	THOC1_MOUSE	Thoc1	THO complex subunit 1		399354	613278
Q8R3P6	INT14_MOUSE	Ints14	Integrator complex subunit 14	183592
Q8R422	CD109_MOUSE	Cd109	CD109 antigen	1484660
Q8R480	NUP85_MOUSE	Nup85	Nuclear pore complex protein Nup85	102290000	372113000	63439000
Q8R4G6	MGT5A_MOUSE	Mgat5	Alpha-1,6-mannosylglycoprotein 6-beta-N-acetylglucosaminyltransferase A	227489	753212
Q8R4X3	RBM12_MOUSE	Rbm12	RNA-binding protein 12	379943	448977
Q8R574	KPRB_MOUSE	Prpsap2	Phosphoribosyl pyrophosphate synthase-associated protein 2	2134050	4617350	661606
Q8R5A3	AB1IP_MOUSE	Apbb1ip	Amyloid beta A4 precursor protein-binding family B member 1-interacting protein	482067	1114290	832918
Q8R5C5	ACTY_MOUSE	Actr1b	Beta-centractin	889264
Q8R5F7	IFIH1_MOUSE	Ifih1	Interferon-induced helicase C domain-containing protein 1		238748	185252
Q8R5H1	UBP15_MOUSE	Usp15	Ubiquitin carboxyl-terminal hydrolase 15	957067	1920340	1546130
Q8R5L3	VPS39_MOUSE	Vps39	Vam6/Vps39-like protein	207738	388712
Q8VBT9	ASPC1_MOUSE	Aspscr1	Tether containing UBX domain for GLUT4		272589	246777
Q8VBV3	EXOS2_MOUSE	Exosc2	Exosome complex component RRP4	1439020	2160470	1631310
Q8VBV7	CSN8_MOUSE	Cops8	COP9 signalosome complex subunit 8	591298	568832	740022
Q8VBW6	ULA1_MOUSE	Nae1	NEDD8-activating enzyme E1 regulatory subunit	616806	1418770	822312
Q8VC03	EMAL3_MOUSE	Eml3	Echinoderm microtubule-associated protein-like 3		2649540
Q8VC30	TKFC_MOUSE	Tkfc	Triokinase/FMN cyclase	683708	768000	571053
Q8VCD5	MED17_MOUSE	Med17	Mediator of RNA polymerase II transcription subunit 17		141832	50890.5
Q8VCE2	GPN1_MOUSE	Gpn1	GPN-loop GTPase 1		1323560
Q8VCF1	CANT1_MOUSE	Cant1	Soluble calcium-activated nucleotidase 1	15773100	5767160	7376320
Q8VCH2	CLM5_MOUSE	Cd300ld	CMRF35-like molecule 5	2487620	1252170
Q8VCM7	FIBG_MOUSE	Fgg	Fibrinogen gamma chain	655656
Q8VCN5	CGL_MOUSE	Cth	Cystathionine gamma-lyase	287796	332513	541461
Q8VCN9	TBCC_MOUSE	Tbcc	Tubulin-specific chaperone C		133933	282586
Q8VCR7	ABHEB_MOUSE	Abhd14b	Putative protein-lysine deacylase ABHD14B	138926	257662	279510
Q8VCS3	XYLK_MOUSE	Fam20b	Glycosaminoglycan xylosylkinase	250290	306076	276972
Q8VCT3	AMPB_MOUSE	Rnpep	Aminopeptidase B	5012650	6652190	4139460
Q8VD62	CK068_MOUSE	Bles03	UPF0696 protein C11orf68 homolog	644274	686283	353720
Q8VD65	PI3R4_MOUSE	Pik3r4	Phosphoinositide 3-kinase regulatory subunit 4	123874	89467.4	97709.3
Q8VDD5	MYH9_MOUSE	Myh9	Myosin-9	8835180	8384450	6542480
Q8VDF2	UHRF1_MOUSE	Uhrf1	E3 ubiquitin-protein ligase UHRF1	519117	1048470	447206
Q8VDG3	PARN_MOUSE	Parn	Poly(A)-specific ribonuclease PARN	705340	890753	834668
Q8VDG5	PPCS_MOUSE	Ppcs	Phosphopantothenate--cysteine ligase	242291	340737	386551
Q8VDG7	PAFA2_MOUSE	Pafah2	Platelet-activating factor acetylhydrolase 2, cytoplasmic		1006720
Q8VDJ3	VIGLN_MOUSE	Hdlbp	Vigilin	818731	3334490	3064540
Q8VDK1	NIT1_MOUSE	Nit1	Deaminated glutathione amidase	450951	637989	485426
Q8VDL4	ADPGK_MOUSE	Adpgk	ADP-dependent glucokinase	3755030	1378750	814173
Q8VDM4	PSMD2_MOUSE	Psmd2	26S proteasome non-ATPase regulatory subunit 2	11104700	14157600	11568900
Q8VDM6	HNRL1_MOUSE	Hnrnpul1	Heterogeneous nuclear ribonucleoprotein U-like protein 1		120463	351750
Q8VDN2	AT1A1_MOUSE	Atp1a1	Sodium/potassium-transporting ATPase subunit alpha-1	6756460	9977220	6047930
Q8VDP4	CCAR2_MOUSE	Ccar2	Cell cycle and apoptosis regulator protein 2		1314490	928491
Q8VDQ1	PTGR2_MOUSE	Ptgr2	Prostaglandin reductase 2	2834980	3574520	1187990
Q8VDW0	DX39A_MOUSE	Ddx39a	ATP-dependent RNA helicase DDX39A	3801310	4326040	2582750
Q8VE11	MTMR6_MOUSE	Mtmr6	Myotubularin-related protein 6		422855
Q8VE37	RCC1_MOUSE	Rcc1	Regulator of chromosome condensation	1565230	5392140	3011450
Q8VE43	METRL_MOUSE	Metrnl	Meteorin-like protein	1019880	847022	1189180
Q8VE47	UBA5_MOUSE	Uba5	Ubiquitin-like modifier-activating enzyme 5	280961	542735	300518
Q8VE62	PAIP1_MOUSE	Paip1	Polyadenylate-binding protein-interacting protein 1	359847	573532	228696
Q8VE97	SRSF4_MOUSE	Srsf4	Serine/arginine-rich splicing factor 4	4261800	1308040
Q8VEB4	PAG15_MOUSE	Pla2g15	Phospholipase A2 group XV	1622160	1284590	510255
Q8VEE4	RFA1_MOUSE	Rpa1	Replication protein A 70 kDa DNA-binding subunit	3169360	3483790	1822470
Q8VEH6	ZNG1_MOUSE	Zng1	Zinc-regulated GTPase metalloprotein activator 1		964496	858094
Q8VEJ4	NLE1_MOUSE	Nle1	Notchless protein homolog 1	2080610	4317900	879129
Q8VEK3	HNRPU_MOUSE	Hnrnpu	Heterogeneous nuclear ribonucleoprotein U	9007300	7484880	4951900
Q8VEM8	S25A3_MOUSE	Slc25a3	Solute carrier family 25 member 3	699283	1019010	947803
Q8VH51	RBM39_MOUSE	Rbm39	RNA-binding protein 39	9918850	3697820	1527510
Q8VHH5	AGAP3_MOUSE	Agap3	Arf-GAP with GTPase, ANK repeat and PH domain-containing protein 3	120552	283898	283898
Q8VHI3	OFUT2_MOUSE	Pofut2	GDP-fucose protein O-fucosyltransferase 2	967908	711368	980040
Q8VHK9	DHX36_MOUSE	Dhx36	ATP-dependent DNA/RNA helicase DHX36		322609
Q8VHL1	SETD7_MOUSE	Setd7	Histone-lysine N-methyltransferase SETD7			331528
Q8VHX6	FLNC_MOUSE	Flnc	Filamin-C	151400	656993	1127330
Q8VI36	PAXI_MOUSE	Pxn	Paxillin	523672	742985	664695
Q8VI75	IPO4_MOUSE	Ipo4	Importin-4	2766930	1959590	1798370
Q8VI78	PLA1A_MOUSE	Pla1a	Phospholipase A1 member A	2124760		458670
Q8VI93	OAS3_MOUSE	Oas3	2'-5'-oligoadenylate synthase 3	994713	1169470	1067460
Q8VI94	OASL1_MOUSE	Oasl1	2'-5'-oligoadenylate synthase-like protein 1	692022	722830	1574930
Q8VIJ6	SFPQ_MOUSE	Sfpq	Splicing factor, proline- and glutamine-rich	10377400	20384900	13166900
Q8WTY4	CPIN1_MOUSE	Ciapin1	Anamorsin	363857	431266	425858
Q91UZ5	IMPA2_MOUSE	Impa2	Inositol monophosphatase 2	635003	1472220	823905
Q91V09	WDR13_MOUSE	Wdr13	WD repeat-containing protein 13	87724.2	108352	73662.3
Q91V12-2	BACH_MOUSE	Acot7	Isoform A of Cytosolic acyl coenzyme A thioester hydrolase	6699860	4602440	2012410
Q91V41	RAB14_MOUSE	Rab14	Ras-related protein Rab-14	4242550	7295570	5305210
Q91V64	ISOC1_MOUSE	Isoc1	Isochorismatase domain-containing protein 1	3260160	1723220
Q91V76	CK054_MOUSE		Ester hydrolase C11orf54 homolog	507616	594285	758273
Q91V92	ACLY_MOUSE	Acly	ATP-citrate synthase	9213000	13242300	6061440
Q91VA6	PDIP2_MOUSE	Poldip2	Polymerase delta-interacting protein 2		173022	223288
Q91VC3	IF4A3_MOUSE	Eif4a3	Eukaryotic initiation factor 4A-III	10084800	11249900	6123990
Q91VD9	NDUS1_MOUSE	Ndufs1	NADH-ubiquinone oxidoreductase 75 kDa subunit, mitochondrial			344522
Q91VH2	SNX9_MOUSE	Snx9	Sorting nexin-9	893694	363892	583008
Q91VH6	MEMO1_MOUSE	Memo1	Protein MEMO1	2605360	3224080	2828510
Q91VI7	RINI_MOUSE	Rnh1	Ribonuclease inhibitor	2798130	4039160	2441240
Q91VJ1	AIM2_MOUSE	Aim2	Interferon-inducible protein AIM2	332079	623475
Q91VK1	5MP1_MOUSE	Bzw2	eIF5-mimic protein 1	2993810	4588960	2058490
Q91VM3	WIPI4_MOUSE	Wdr45	WD repeat domain phosphoinositide-interacting protein 4			142253
Q91VM5	RMXL1_MOUSE	Rbmxl1	RNA binding motif protein, X-linked-like-1	2727060	2827840	1454550
Q91VN0	LRP5_MOUSE	Lrp5	Low-density lipoprotein receptor-related protein 5	768888	840408	1207230
Q91VR5	DDX1_MOUSE	Ddx1	ATP-dependent RNA helicase DDX1	1271870	1266810	1338360
Q91VU0	FAM3C_MOUSE	Fam3c	Protein FAM3C	1550280	1056630
Q91VU7	PUS7_MOUSE	Pus7	Pseudouridylate synthase 7 homolog	815406	1277800	1492280
Q91VW3	SH3L3_MOUSE	Sh3bgrl3	SH3 domain-binding glutamic acid-rich-like protein 3	7865110	12796800	2732220
Q91VZ6	SMAP1_MOUSE	Smap1	Stromal membrane-associated protein 1	29883.1
Q91W39	NCOA5_MOUSE	Ncoa5	Nuclear receptor coactivator 5		549467	256138
Q91W50	CSDE1_MOUSE	Csde1	Cold shock domain-containing protein E1	1765180	4391730	2917280
Q91W86	VPS11_MOUSE	Vps11	Vacuolar protein sorting-associated protein 11 homolog	180040	457090	294567
Q91W89	MA2C1_MOUSE	Man2c1	Alpha-mannosidase 2C1	2166660	2977250
Q91W90	TXND5_MOUSE	Txndc5	Thioredoxin domain-containing protein 5	905558	795551
Q91WC0	SETD3_MOUSE	Setd3	Actin-histidine N-methyltransferase	173867	959520	197233
Q91WG4	ELP2_MOUSE	Elp2	Elongator complex protein 2	44156.6	154260	119507
Q91WG8	GLCNE_MOUSE	Gne	Bifunctional UDP-N-acetylglucosamine 2-epimerase/N-acetylmannosamine kinase		3162500	2688800
Q91WJ8	FUBP1_MOUSE	Fubp1	Far upstream element-binding protein 1	2501690	3240290	2737650
Q91WK2	EIF3H_MOUSE	Eif3h	Eukaryotic translation initiation factor 3 subunit H	4307880	5547610	988498
Q91WM3	U3IP2_MOUSE	Rrp9	U3 small nucleolar RNA-interacting protein 2	1110810	1968700	1356550
Q91WQ3	SYYC_MOUSE	Yars1	Tyrosine--tRNA ligase, cytoplasmic	3863130	6899920	3171400
Q91WU5	AS3MT_MOUSE	As3mt	Arsenite methyltransferase	1110110	683893	917921
Q91X20	ASH2L_MOUSE	Ash2l	Set1/Ash2 histone methyltransferase complex subunit ASH2	581717	933744	785100
Q91X52	DCXR_MOUSE	Dcxr	L-xylulose reductase	66547
Q91X83	METK1_MOUSE	Mat1a	S-adenosylmethionine synthase isoform type-1	117940
Q91X88	PMGT1_MOUSE	Pomgnt1	Protein O-linked-mannose beta-1,2-N-acetylglucosaminyltransferase 1	102492
Q91XB0	TREX1_MOUSE	Trex1	Three-prime repair exonuclease 1	345349	249083	173962
Q91XD6	VPS36_MOUSE	Vps36	Vacuolar protein-sorting-associated protein 36	333647	679411
Q91XL3	UXS1_MOUSE	Uxs1	UDP-glucuronic acid decarboxylase 1	892257	480816	752092
Q91Y97	ALDOB_MOUSE	Aldob	Fructose-bisphosphate aldolase B	227529
Q91YE6	IPO9_MOUSE	Ipo9	Importin-9	3533420	4774470	2936570
Q91YI0	ARLY_MOUSE	Asl	Argininosuccinate lyase	2687530	1596930	2181070
Q91YI4	ARRB2_MOUSE	Arrb2	Beta-arrestin-2	226703	320597	751103
Q91YJ3	THYN1_MOUSE	Thyn1	Thymocyte nuclear protein 1		534031	755974
Q91YN5	UAP1_MOUSE	Uap1	UDP-N-acetylhexosamine pyrophosphorylase	521817	515200	491915
Q91YN9	BAG2_MOUSE	Bag2	BAG family molecular chaperone regulator 2	227355	258720	406013
Q91YP2	NEUL_MOUSE	Nln	Neurolysin, mitochondrial	553126	619211	740252
Q91YP3	DEOC_MOUSE	Dera	Deoxyribose-phosphate aldolase	730223	777133	620839
Q91YQ5	RPN1_MOUSE	Rpn1	Dolichyl-diphosphooligosaccharide--protein glycosyltransferase subunit 1	179338	429248	100839
Q91YR1	TWF1_MOUSE	Twf1	Twinfilin-1	1860070	2538360	2294610
Q91YR5	EFNMT_MOUSE	Mettl13	eEF1A lysine and N-terminal methyltransferase		1253550	648704
Q91YR7	PRP6_MOUSE	Prpf6	Pre-mRNA-processing factor 6		63054.6	74373.8
Q91YR9	PTGR1_MOUSE	Ptgr1	Prostaglandin reductase 1	1437150	1394580	2231620
Q91YT7	YTHD2_MOUSE	Ythdf2	YTH domain-containing family protein 2	1271330	2325790
Q91YW3	DNJC3_MOUSE	Dnajc3	DnaJ homolog subfamily C member 3	1237170	673062	1154720
Q91Z53	GRHPR_MOUSE	Grhpr	Glyoxylate reductase/hydroxypyruvate reductase	497020	694924	545942
Q91Z67	SRGP2_MOUSE	Srgap2	SLIT-ROBO Rho GTPase-activating protein 2	230426	683311	426842
Q91ZA3	PCCA_MOUSE	Pcca	Propionyl-CoA carboxylase alpha chain, mitochondrial	834350		186950
Q91ZJ5	UGPA_MOUSE	Ugp2	UTP--glucose-1-phosphate uridylyltransferase	4025510	3516750	3271240
Q91ZV3	DCBD2_MOUSE	Dcbld2	Discoidin, CUB and LCCL domain-containing protein 2	521977
Q91ZW2	OFUT1_MOUSE	Pofut1	GDP-fucose protein O-fucosyltransferase 1	527579	340345	698770
Q91ZW3	SMCA5_MOUSE	Smarca5	SWI/SNF-related matrix-associated actin-dependent regulator of chromatin subfamily A member 5	997317	1953370	1243850
Q91ZX7	LRP1_MOUSE	Lrp1	Prolow-density lipoprotein receptor-related protein 1	6541940	9807420	6917200
Q920A5	RISC_MOUSE	Scpep1	Retinoid-inducible serine carboxypeptidase	6767660	7086570	4335000
Q920B9	SP16H_MOUSE	Supt16h	FACT complex subunit SPT16	7958740	8122140	7310260
Q920E5	FPPS_MOUSE	Fdps	Farnesyl pyrophosphate synthase	17582500	17756800	10416200
Q920I9	WDR7_MOUSE	Wdr7	WD repeat-containing protein 7	457293	5723490
Q920Q4	VPS16_MOUSE	Vps16	Vacuolar protein sorting-associated protein 16 homolog	1895210	2506200	1310340
Q920Q8	NS1BP_MOUSE	Ivns1abp	Influenza virus NS1A-binding protein homolog	135822	147591	355666
Q921E2	RAB31_MOUSE	Rab31	Ras-related protein Rab-31	4301460	3744310
Q921E6	EED_MOUSE	Eed	Polycomb protein EED		906477
Q921F2	TADBP_MOUSE	Tardbp	TAR DNA-binding protein 43	707414	1429890	1329130
Q921F4	HNRLL_MOUSE	Hnrnpll	Heterogeneous nuclear ribonucleoprotein L-like	769906	536493	299432
Q921H8	THIKA_MOUSE	Acaa1a	3-ketoacyl-CoA thiolase A, peroxisomal	618069	543934	587670
Q921I1	TRFE_MOUSE	Tf	Serotransferrin	5009830	897398
Q921I2	KLDC4_MOUSE	Klhdc4	Kelch domain-containing protein 4	1413160	1434940	972958
Q921I9	EXOS4_MOUSE	Exosc4	Exosome complex component RRP41	1288140	813306	860469
Q921J2	RHEB_MOUSE	Rheb	GTP-binding protein Rheb	148707
Q921M3	SF3B3_MOUSE	Sf3b3	Splicing factor 3B subunit 3	11091800	11208200	7747530
Q921M7	CYRIB_MOUSE	Cyrib	CYFIP-related Rac1 interactor B	9647920	11151000	6338240
Q921N6	DDX27_MOUSE	Ddx27	Probable ATP-dependent RNA helicase DDX27		102354
Q921V5	MGAT2_MOUSE	Mgat2	Alpha-1,6-mannosyl-glycoprotein 2-beta-N-acetylglucosaminyltransferase	7649270	5237330	4279200
Q921W4	QORL1_MOUSE	Cryzl1	Quinone oxidoreductase-like protein 1	1627610	1386240	1013400
Q921Y0	MOB1A_MOUSE	Mob1a	MOB kinase activator 1A	372357	1107150
Q922B2	SYDC_MOUSE	Dars1	Aspartate--tRNA ligase, cytoplasmic	5316840	5958890	5373480
Q922D4	PP6R3_MOUSE	Ppp6r3	Serine/threonine-protein phosphatase 6 regulatory subunit 3	102928	313645	107585
Q922D8	C1TC_MOUSE	Mthfd1	C-1-tetrahydrofolate synthase, cytoplasmic	2979770	4882850	2512400
Q922E4	PCY2_MOUSE	Pcyt2	Ethanolamine-phosphate cytidylyltransferase	1535870	7470720	4020050
Q922F4	TBB6_MOUSE	Tubb6	Tubulin beta-6 chain	20169000	25270200	13617900
Q922H1	ANM3_MOUSE	Prmt3	Protein arginine N-methyltransferase 3	519518	1228530	1265490
Q922H4	GMPPA_MOUSE	Gmppa	Mannose-1-phosphate guanyltransferase alpha	712017	1559810	758357
Q922H9	ZN330_MOUSE	Znf330	Zinc finger protein 330	1080310	278058	282080
Q922K7	NOP2_MOUSE	Nop2	Probable 28S rRNA (cytosine-C(5))-methyltransferase	1526260	1800900	960939
Q922Q4	P5CR2_MOUSE	Pycr2	Pyrroline-5-carboxylate reductase 2	1579660	720208	844654
Q922Q8	LRC59_MOUSE	Lrrc59	Leucine-rich repeat-containing protein 59	596579	485744
Q922Q9	CHID1_MOUSE	Chid1	Chitinase domain-containing protein 1	2513140	1988510
Q922R8	PDIA6_MOUSE	Pdia6	Protein disulfide-isomerase A6	6560580	7052060	3615490
Q922S4	PDE2A_MOUSE	Pde2a	cGMP-dependent 3',5'-cyclic phosphodiesterase	486614	1390180	401770
Q922U1	PRPF3_MOUSE	Prpf3	U4/U6 small nuclear ribonucleoprotein Prp3		950360	942031
Q922U2	K2C5_MOUSE	Krt5	Keratin, type II cytoskeletal 5	61615900	10842400	14051600
Q922V4	PLRG1_MOUSE	Plrg1	Pleiotropic regulator 1	2421590	3364820	2027760
Q922X9	ANM7_MOUSE	Prmt7	Protein arginine N-methyltransferase 7	199807	140092	301716
Q922Y1	UBXN1_MOUSE	Ubxn1	UBX domain-containing protein 1	656761	974141	1304750
Q923D2	BLVRB_MOUSE	Blvrb	Flavin reductase (NADPH)	3883560	5021150	4475650
Q923D4	SF3B5_MOUSE	Sf3b5	Splicing factor 3B subunit 5	2960780	1544340
Q923G2	RPAB3_MOUSE	Polr2h	DNA-directed RNA polymerases I, II, and III subunit RPABC3	1647310	3536290	1631130
Q924C1	XPO5_MOUSE	Xpo5	Exportin-5	606816	931793	243487
Q924M7	MPI_MOUSE	Mpi	Mannose-6-phosphate isomerase	717737	572338
Q924T3	XRCC4_MOUSE	Xrcc4	DNA repair protein XRCC4	75865.2		260509
Q924Z6	XPO6_MOUSE	Xpo6	Exportin-6	170826	835847	290506
Q925E7	2ABD_MOUSE	Ppp2r2d	Serine/threonine-protein phosphatase 2A 55 kDa regulatory subunit B delta isoform			416321
Q93092	TALDO_MOUSE	Taldo1	Transaldolase	19236800	23873600	13964200
Q99020	ROAA_MOUSE	Hnrnpab	Heterogeneous nuclear ribonucleoprotein A/B	8752700	11047700	4129160
Q99J09	MEP50_MOUSE	Wdr77	Methylosome protein WDR77	1516150	1601180	1247990
Q99J10	CTU1_MOUSE	Ctu1	Cytoplasmic tRNA 2-thiolation protein 1		377849	233815
Q99J36	THUM1_MOUSE	Thumpd1	THUMP domain-containing protein 1	890841	2413880	1248650
Q99J45	NRBP_MOUSE	Nrbp1	Nuclear receptor-binding protein	59606.6	139027	69975
Q99J77	SIAS_MOUSE	Nans	Sialic acid synthase	2575750	3103160	3361380
Q99JF5	MVD1_MOUSE	Mvd	Diphosphomevalonate decarboxylase	1110870	3294220
Q99JF8	PSIP1_MOUSE	Psip1	PC4 and SFRS1-interacting protein	771912
Q99JH1	RP25L_MOUSE	Rpp25l	Ribonuclease P protein subunit p25-like protein	396551
Q99JI4	PSMD6_MOUSE	Psmd6	26S proteasome non-ATPase regulatory subunit 6	15005700	12089500	5543940
Q99JI6	RAP1B_MOUSE	Rap1b	Ras-related protein Rap-1b	3402880	4316750	3215120
Q99JR8	SMRD2_MOUSE	Smarcd2	SWI/SNF-related matrix-associated actin-dependent regulator of chromatin subfamily D member 2	592174	681068	641180
Q99JT2	STK24_MOUSE;STK26_MOUSE	Stk24;Stk26	Serine/threonine-protein kinase 26		192166
Q99JW2	ACY1_MOUSE	Acy1	Aminoacylase-1	9308360	7931570	3943250
Q99JW4	LIMS1_MOUSE	Lims1	LIM and senescent cell antigen-like-containing domain protein 1	710412	1322590
Q99JX3	GORS2_MOUSE	Gorasp2	Golgi reassembly-stacking protein 2		241170	190033
Q99JX4	EIF3M_MOUSE	Eif3m	Eukaryotic translation initiation factor 3 subunit M	1508230	2265080	2101940
Q99JX7	NXF1_MOUSE	Nxf1	Nuclear RNA export factor 1	392247	1527540	802246
Q99JY9	ARP3_MOUSE	Actr3	Actin-related protein 3	19610100	17486300	16858800
Q99K01	PDXD1_MOUSE	Pdxdc1	Pyridoxal-dependent decarboxylase domain-containing protein 1	331878	439663	150765
Q99K28	ARFG2_MOUSE	Arfgap2	ADP-ribosylation factor GTPase-activating protein 2	186119	952789	391754
Q99K48	NONO_MOUSE	Nono	Non-POU domain-containing octamer-binding protein	2166680	2829060	2158560
Q99K51	PLST_MOUSE	Pls3	Plastin-3	3587780	7385790	3335150
Q99K70	RRAGC_MOUSE	Rragc	Ras-related GTP-binding protein C	1088620	1279300	1177910
Q99K85	SERC_MOUSE	Psat1	Phosphoserine aminotransferase	37758400	22902100	19243300
Q99KB8	GLO2_MOUSE	Hagh	Hydroxyacylglutathione hydrolase, mitochondrial	1746430	1987480	1370690
Q99KC8	VMA5A_MOUSE	Vwa5a	von Willebrand factor A domain-containing protein 5A	8003480	9770970	5012760
Q99KD5	UN45A_MOUSE	Unc45a	Protein unc-45 homolog A	717026	2188880	1391840
Q99KE1	MAOM_MOUSE	Me2	NAD-dependent malic enzyme, mitochondrial	1722850	1809100	604781
Q99KI0	ACON_MOUSE	Aco2	Aconitate hydratase, mitochondrial	41759100	41906200	32058600
Q99KJ8	DCTN2_MOUSE	Dctn2	Dynactin subunit 2	136701	384204	420201
Q99KK2	NEUA_MOUSE	Cmas	N-acylneuraminate cytidylyltransferase	982211	1002530	253573
Q99KK7	DPP3_MOUSE	Dpp3	Dipeptidyl peptidase 3	3207740	3428970	1915500
Q99KN1	ARRD1_MOUSE	Arrdc1	Arrestin domain-containing protein 1	106968	163361
Q99KN2	CIAO1_MOUSE	Ciao1	Probable cytosolic iron-sulfur protein assembly protein CIAO1	166851	215751
Q99KP3	CRYL1_MOUSE	Cryl1	Lambda-crystallin homolog	672920	415519
Q99KP6	PRP19_MOUSE	Prpf19	Pre-mRNA-processing factor 19	11905200	8452300	6963810
Q99KQ4	NAMPT_MOUSE	Nampt	Nicotinamide phosphoribosyltransferase	4860310	5059250	3132760
Q99KR3	LACB2_MOUSE	Lactb2	Endoribonuclease LACTB2	1353260	1498180	1243160
Q99KR8	FUCO2_MOUSE	Fuca2	Plasma alpha-L-fucosidase	3701230	2924290	1411620
Q99KV1	DJB11_MOUSE	Dnajb11	DnaJ homolog subfamily B member 11	4949580	2910090	2014010
Q99L13	3HIDH_MOUSE	Hibadh	3-hydroxyisobutyrate dehydrogenase, mitochondrial	679419	652003
Q99L27	GMPR2_MOUSE	Gmpr2	GMP reductase 2	922208	2610210	795984
Q99L45	IF2B_MOUSE	Eif2s2	Eukaryotic translation initiation factor 2 subunit 2	30629700	98077800	21694100
Q99L47	F10A1_MOUSE	St13	Hsc70-interacting protein	2019140	2819240	1086030
Q99LB6	MAT2B_MOUSE	Mat2b	Methionine adenosyltransferase 2 subunit beta	806423	1048380	1778130
Q99LC2	CSTF1_MOUSE	Cstf1	Cleavage stimulation factor subunit 1	1229760	1785390	1375110
Q99LC5	ETFA_MOUSE	Etfa	Electron transfer flavoprotein subunit alpha, mitochondrial		3801750	1405540
Q99LC8	EI2BA_MOUSE	Eif2b1	Translation initiation factor eIF-2B subunit alpha	1023480	2537530	399183
Q99LD4	CSN1_MOUSE	Gps1	COP9 signalosome complex subunit 1	4799370	5027640	4615840
Q99LD9	EI2BB_MOUSE	Eif2b2	Translation initiation factor eIF-2B subunit beta	1064050	1156030	760229
Q99LE6	ABCF2_MOUSE	Abcf2	ATP-binding cassette sub-family F member 2	1357420	710294	742092
Q99LF4	RTCB_MOUSE	Rtcb	RNA-splicing ligase RtcB homolog	1800700	2330590	2025870
Q99LG2	TNPO2_MOUSE	Tnpo2	Transportin-2	464276	554339	231983
Q99LI7	CSTF3_MOUSE	Cstf3	Cleavage stimulation factor subunit 3	2323200	2179600	1608230
Q99LI8	HGS_MOUSE	Hgs	Hepatocyte growth factor-regulated tyrosine kinase substrate			262832
Q99LI9	CLP1_MOUSE	Clp1	Polyribonucleotide 5'-hydroxyl-kinase Clp1	197212	420912	715017
Q99LJ1	FUCO_MOUSE	Fuca1	Tissue alpha-L-fucosidase	1900600	1668080	879841
Q99LL5	PWP1_MOUSE	Pwp1	Periodic tryptophan protein 1 homolog	1428240	2592300	501013
Q99LP6	GRPE1_MOUSE	Grpel1	GrpE protein homolog 1, mitochondrial	2061620	3547560	2205810
Q99LS3	SERB_MOUSE	Psph	Phosphoserine phosphatase	4331630	6124870	3689470
Q99LX0	PARK7_MOUSE	Park7	Parkinson disease protein 7 homolog	7879940	6284080	4508870
[truncated: 550 more rows]
