# Supplementary material for: Spatiotemporal profiling of modification-specific proteome secretion uncovers an itaconation-activated tyrosine kinase
Source: Nat Commun. 2025 Dec 4;16:10924. doi: 10.1038/s41467-025-66508-y (PMC12686461; doi:10.1038/s41467-025-66508-y)
Supplement: Supplementary file 3 — Suplementary Data 2 [file 41467_2025_66508_MOESM3_ESM.xlsx]

## Sheet: Sheet1
Supplementary Table 2. Chemoproteomic profiling of itaconated secreted proteins identified by PBSP in iBMDM cell line. Related to Figure S3. The ratio for each labeled protein is shown. The ITalk labeling sample was compared to control and proteins with average ratio over 2 and p-value less than 0.05 were assigned as enriched proteins. Complete dataset of all identified and quantified proteins wi…
Uniprot	Description	Gene Symbol	Rep.1	Rep.2	Rep.3	Average ratio	p value
O35643	AP-1 complex subunit beta-1	Ap1b1	N/A	3.19377	3.8878	3.54078	0.00224252
P02468	Laminin subunit gamma-1	Lamc1	2.74189	N/A	2.82138	2.78163	1.01284e-05
P02798	Metallothionein-2	Mt2	N/A	2.3559	2.469	2.41245	5.84181e-05
P05555	Integrin alpha-M	Itgam	2.58644	N/A	3.33815	2.9623	0.00597521
P10711	Transcription elongation factor A protein 1	Tcea1	3.27623	N/A	4.52891	3.90257	0.00838687
P13864	DNA (cytosine-5)-methyltransferase 1	Dnmt1	3.6438	N/A	4.12623	3.88502	0.000526383
P27659	Large ribosomal subunit protein uL3	Rpl3	2.75531	1.82509	2.31691	2.2991	0.00842965
P32067	Lupus La protein homolog	Ssb	2.89016	2.3634	3.86161	3.03839	0.00969505
P35278	Ras-related protein Rab-5C	Rab5c	2.91236	3.16634	2.61611	2.89827	0.000281972
P47738	Aldehyde dehydrogenase, mitochondrial	Aldh2	4.26794	1.83416	3.95837	3.35349	0.0370454
P47941	Crk-like protein	Crkl	N/A	1.88484	2.24567	2.06526	0.00419441
P49312	Heterogeneous nuclear ribonucleoprotein A1	Hnrnpa1	N/A	2.82524	2.29848	2.56186	0.00414216
P60229	Eukaryotic translation initiation factor 3 subunit E	Eif3e	2.72439	1.77468	1.98072	2.15993	0.0158439
P61205	ADP-ribosylation factor 3	Arf1;Arf3	4.88522	N/A	8.50019	6.69271	0.0242398
P61979-2	Heterogeneous nuclear ribonucleoprotein K	Hnrnpk	9.03487	N/A	6.90721	7.97104	0.0031004
P63038	60 kDa heat shock protein, mitochondrial	Hspd1	N/A	1.79376	2.58583	2.1898	0.0274546
P70315	Actin nucleation-promoting factor WAS	Was	4.83314	3.51826	4.06606	4.13915	0.00118726
P84096	Rho-related GTP-binding protein RhoG	Rhog	N/A	4.19512	6.40687	5.301	0.0136877
Q3U0V1	Far upstream element-binding protein 2	Khsrp	21.9103	N/A	26.2131	24.0617	0.000728657
Q5SW19	Clustered mitochondria protein homolog	Cluh	4.26219	2.96066	3.46391	3.56226	0.00249491
Q61191	Host cell factor 1	Hcfc1	4.41139	3.49999	3.18477	3.69872	0.00183612
Q61316	Heat shock 70 kDa protein 4	Hspa4	1.9646	N/A	3.18379	2.57419	0.0405046
Q61545	RNA-binding protein EWS	Ewsr1	2.77726	1.74819	2.48559	2.33701	0.0120032
Q62376	U1 small nuclear ribonucleoprotein 70 kDa	Snrnp70	3.25446	N/A	2.4944	2.87443	0.00702778
Q64105	Sepiapterin reductase	Spr	1.91813	N/A	3.2344	2.57626	0.0488329
Q64727	Vinculin	Vcl	3.10413	N/A	2.6561	2.88012	0.0015019
Q6DFW4	Nucleolar protein 58	Nop58	N/A	1.91862	2.29157	2.1051	0.00414972
Q6PDI5	Proteasome adapter and scaffold protein ECM29	Ecpas	2.59328	N/A	4.31589	3.45458	0.0314991
Q6PDQ2	Chromodomain-helicase-DNA-binding protein 4	Chd4	1.85085	N/A	2.83515	2.343	0.0352177
Q6ZQL4	WD repeat-containing protein 43	Wdr43	N/A	3.5441	2.72158	3.13284	0.00609037
Q7TMB8	Cytoplasmic FMR1-interacting protein 1	Cyfip1	2.6167	2.61704	3.3724	2.86872	0.00176062
Q7TNG5	Echinoderm microtubule-associated protein-like 2	Eml2	1.93417	N/A	2.69815	2.31616	0.0190578
Q80ZV0	Ribonuclease H2 subunit B	Rnaseh2b	5.05414	N/A	7.78953	6.42184	0.0129839
Q8BGD9	Eukaryotic translation initiation factor 4B	Eif4b	2.26585	2.94479	4.32148	3.17737	0.0227427
Q8BQM4	HEAT repeat-containing protein 3	Heatr3	5.15504	6.25377	7.1455	6.18477	0.000841277
Q8BUV3	Gephyrin	Gphn	N/A	5.63618	7.0652	6.35069	0.00209936
Q8BVE3	V-type proton ATPase subunit H	Atp6v1h	9.46685	N/A	4.4717	6.96927	0.0490851
Q8CJG0	Protein argonaute-2	Ago2	2.42182	3.1594	4.54186	3.37436	0.0187593
Q8VDJ3	Vigilin	Hdlbp	7.54113	N/A	8.32731	7.93422	0.000165295
Q8VEJ4	Notchless protein homolog 1	Nle1	3.22232	2.02338	4.87417	3.37329	0.0453857
Q91WG4	Elongator complex protein 2	Elp2	8.21678	17.9845	12.9019	13.0344	0.0129832
Q921I2	Kelch domain-containing protein 4	Klhdc4	N/A	5.21606	4.04506	4.63056	0.00363985
Q99KI0	Aconitate hydratase, mitochondrial	Aco2	3.03987	N/A	3.97941	3.50964	0.00559442
Q99KP3	Lambda-crystallin homolog	Cryl1	10.5893	5.13359	7.92176	7.88154	0.0119765
Q99NB9	Splicing factor 3B subunit 1	Sf3b1	N/A	3.10477	2.92032	3.01254	8.75052e-05
Q9CR26	Vacuolar protein sorting-associated protein VTA1 homolog	Vta1	4.73111	2.89915	3.27859	3.63628	0.00915623
Q9CYI4	Putative RNA-binding protein Luc7-like 1	Luc7l	4.98407	2.01151	4.5309	3.84216	0.0371533
Q9D883	Splicing factor U2AF 35 kDa subunit	U2af1	N/A	1.70132	2.33659	2.01895	0.0230842
Q9DBP5	UMP-CMP kinase	Cmpk1	2.95911	3.02743	5.40229	3.79628	0.0253241
Q9DCE5	p21-activated protein kinase-interacting protein 1	Pak1ip1	7.41863	N/A	5.50912	6.46388	0.00459016
Q9EQH3	Vacuolar protein sorting-associated protein 35	Vps35	1.9155	N/A	2.43799	2.17675	0.00908737
Q9ET22	Dipeptidyl peptidase 2	Dpp7	2.63776	N/A	3.67881	3.15828	0.0114607
Q9JLV5	Cullin-3	Cul3	8.19658	6.08321	6.06461	6.78147	0.0012216
Q9QZ08	N-acetyl-D-glucosamine kinase	Nagk	3.11235	N/A	6.154	4.63317	0.0491396

## Sheet: Raw intensity DMSO in IBMDM
Related to Figure S3. Raw intensity values for control group in IBMDM.
Protein.Group	Protein.Names	Genes	First.Protein.Description	F:\LWJ\20251001\MS202500025-D-1.raw	F:\LWJ\20251001\MS202500025-D-2.raw	F:\LWJ\20251001\MS202500025-D-2_20251001133453.raw
A2AGT5	CKAP5_MOUSE	Ckap5	Cytoskeleton-associated protein 5	22967.2	16096.4
A2AN08	UBR4_MOUSE	Ubr4	E3 ubiquitin-protein ligase UBR4	70521.1
B0V2N1	PTPRS_MOUSE	Ptprs	Receptor-type tyrosine-protein phosphatase S	109701	107161
B1AWN4	AT10A_MOUSE;AT10B_MOUSE;AT10D_MOUSE	Atp10a;Atp10b;Atp10d	Phospholipid-transporting ATPase VB	3720030	427673
B2RQC6	PYR1_MOUSE	Cad	CAD protein	326759
B2RXS4	PLXB2_MOUSE	Plxnb2	Plexin-B2	412682	562635
C0HKE1	H2A1B_MOUSE;H2A1C_MOUSE;H2A1D_MOUSE;H2A1E_MOUSE;H2A1F_MOUSE;H2A1G_MOUSE;H2A1H_MOUSE;H2A1I_MOUSE;H2A1K_MOUSE;H2A1N_MOUSE;H2A1O_MOUSE;H2A1P_MOUSE;H2A3_MOUSE;H2AJ_MOUSE	H2ac11;H2ac12;H2ac13;H2ac15;H2ac25;H2ac4;H2ac6;H2ac7;H2ac8;H2aj;Hist1h2af;Hist1h2an;Hist1h2ao;Hist1h2ap	Histone H2A type 1-B	127844000	106009000
C0HKG5	RNT2A_MOUSE;RNT2B_MOUSE	Rnaset2a;Rnaset2b	Ribonuclease T2-A	26775.3
E9Q555	RN213_MOUSE	Rnf213	E3 ubiquitin-protein ligase RNF213		33254.7
E9Q557	DESP_MOUSE	Dsp	Desmoplakin	5910770	4483960
E9Q5C9	NOLC1_MOUSE	Nolc1	Nucleolar and coiled-body phosphoprotein 1	895816	1079470
E9Q784	ZC3HD_MOUSE	Zc3h13	Zinc finger CCCH domain-containing protein 13	72489.2
E9Q912	GDS1_MOUSE	Rap1gds1	Rap1 GTPase-GDP dissociation stimulator 1	91472.6
G3X9C2	FBX50_MOUSE	Nccrp1	F-box only protein 50	1462250
G5E829	AT2B1_MOUSE;AT2B4_MOUSE	Atp2b1;Atp2b4	Plasma membrane calcium-transporting ATPase 1	10116.4
O08528	HXK2_MOUSE	Hk2	Hexokinase-2	504945
O08553	DPYL2_MOUSE	Dpysl2	Dihydropyrimidinase-related protein 2	1264020	1785620
O08582	GTPB1_MOUSE	Gtpbp1	GTP-binding protein 1	205684
O08583	THOC4_MOUSE	Alyref	THO complex subunit 4	100433	405194
O08599	STXB1_MOUSE	Stxbp1	Syntaxin-binding protein 1	31048.1
O08709	PRDX6_MOUSE	Prdx6	Peroxiredoxin-6	2019890	3847250
O08749	DLDH_MOUSE	Dld	Dihydrolipoyl dehydrogenase, mitochondrial	25129.3	42760.7
O08784	TCOF_MOUSE	Tcof1	Treacle protein	34857.7	75173.5
O08810	U5S1_MOUSE	Eftud2	116 kDa U5 small nuclear ribonucleoprotein component	142741
O08912	GALT1_MOUSE	Galnt1	Polypeptide N-acetylgalactosaminyltransferase 1	5692.09	5893.24
O08992	SDCB1_MOUSE	Sdcbp	Syntenin-1	6902990	6565280
O09008	MFNG_MOUSE	Mfng	Beta-1,3-N-acetylglucosaminyltransferase manic fringe	95393
O09010	LFNG_MOUSE	Lfng	Beta-1,3-N-acetylglucosaminyltransferase lunatic fringe	787397	402898
O09043	NAPSA_MOUSE	Napsa	Napsin-A	145344	174481
O09061	PSB1_MOUSE	Psmb1	Proteasome subunit beta type-1	978864	1161280
O09126	SEM4D_MOUSE	Sema4d	Semaphorin-4D	814364	1297220
O09131	GSTO1_MOUSE	Gsto1	Glutathione S-transferase omega-1	1609800	2805260
O09159	MA2B1_MOUSE	Man2b1	Lysosomal alpha-mannosidase	642702	186053
O09172	GSH0_MOUSE	Gclm	Glutamate--cysteine ligase regulatory subunit	2926240
O35286	DHX15_MOUSE	Dhx15	ATP-dependent RNA helicase DHX15	704829	576403
O35295	PURB_MOUSE	Purb	Transcriptional activator protein Pur-beta	108171	144812
O35326	SRSF5_MOUSE	Srsf5	Serine/arginine-rich splicing factor 5	234373
O35344	IMA4_MOUSE	Kpna3	Importin subunit alpha-4	17437.2
O35375	NRP2_MOUSE	Nrp2	Neuropilin-2	3508280	3041840
O35381	AN32A_MOUSE	Anp32a	Acidic leucine-rich nuclear phosphoprotein 32 family member A	615369	1897890
O35405	PLD3_MOUSE	Pld3	5'-3' exonuclease PLD3	570022
O35451	ATF6B_MOUSE	Atf6b	Cyclic AMP-dependent transcription factor ATF-6 beta		30973
O35593	PSDE_MOUSE	Psmd14	26S proteasome non-ATPase regulatory subunit 14	1097280
O35598	ADA10_MOUSE	Adam10	Disintegrin and metalloproteinase domain-containing protein 10	468293
O35609	SCAM3_MOUSE	Scamp3	Secretory carrier-associated membrane protein 3	10173.1
O35643	AP1B1_MOUSE	Ap1b1	AP-1 complex subunit beta-1	212142	146848
O35685	NUDC_MOUSE	Nudc	Nuclear migration protein nudC	2358940	1988220
O35737	HNRH1_MOUSE;HNRH2_MOUSE	Hnrnph1;Hnrnph2	Heterogeneous nuclear ribonucleoprotein H	53660.9
O35841	API5_MOUSE	Api5	Apoptosis inhibitor 5	545180	1292130
O35855	BCAT2_MOUSE	Bcat2	Branched-chain-amino-acid aminotransferase, mitochondrial	45565.9
O54774	AP3D1_MOUSE	Ap3d1	AP-3 complex subunit delta-1	27649.5
O54782	MA2B2_MOUSE	Man2b2	Epididymis-specific alpha-mannosidase	21106.8	6858.99
O54804	CHKA_MOUSE	Chka	Choline kinase alpha	221440
O54879	HMGB3_MOUSE	Hmgb3	High mobility group protein B3	102475
O54950	AAKG1_MOUSE	Prkag1	5'-AMP-activated protein kinase subunit gamma-1	1268980
O54951	SEM6B_MOUSE	Sema6b	Semaphorin-6B	225811
O54962	BAF_MOUSE	Banf1	Barrier-to-autointegration factor	451687
O54984	GET3_MOUSE	Get3	ATPase GET3	3994.54
O55023	IMPA1_MOUSE	Impa1	Inositol monophosphatase 1	931302	218287
O55029	COPB2_MOUSE	Copb2	Coatomer subunit beta'	299436	209599
O55131	SEPT7_MOUSE	Septin7	Septin-7	48071	81430.7
O55135	IF6_MOUSE	Eif6	Eukaryotic translation initiation factor 6	94412.5	152499
O55137	ACOT1_MOUSE	Acot1	Acyl-coenzyme A thioesterase 1	1058940
O55142	RL35A_MOUSE	Rpl35a	Large ribosomal subunit protein eL33	1954240	68649.4
O55229	CHKB_MOUSE	Chkb	Choline/ethanolamine kinase			198731
O55234	PSB5_MOUSE	Psmb5	Proteasome subunit beta type-5	812694	1080260
O70133	DHX9_MOUSE	Dhx9	ATP-dependent RNA helicase A	598881
O70145	NCF2_MOUSE	Ncf2	Neutrophil cytosol factor 2	9713740
O70194	EIF3D_MOUSE	Eif3d	Eukaryotic translation initiation factor 3 subunit D	300635
O70310	NMT1_MOUSE	Nmt1	Glycylpeptide N-tetradecanoyltransferase 1	49447.8
O70370	CATS_MOUSE	Ctss	Cathepsin S	697135	1241280
O70435	PSA3_MOUSE	Psma3	Proteasome subunit alpha type-3	1004240	1105290	1911740
O70439	STX7_MOUSE	Stx7	Syntaxin-7			22886.4
O70456	1433S_MOUSE	Sfn	14-3-3 protein sigma	129511
O70503	DHB12_MOUSE	Hsd17b12	Very-long-chain 3-oxoacyl-CoA reductase	17284200	32627100
O70555	SPR2D_MOUSE;SPR2H_MOUSE	Sprr2d;Sprr2h	Small proline-rich protein 2D		175798
O88307	SORL_MOUSE	Sorl1	Sortilin-related receptor	59869.7	31457.8
O88342	WDR1_MOUSE	Wdr1	WD repeat-containing protein 1	1702780
O88487	DC1I2_MOUSE	Dync1i2	Cytoplasmic dynein 1 intermediate chain 2	8432.42
O88531	PPT1_MOUSE	Ppt1	Palmitoyl-protein thioesterase 1	2080530	4471060
O88543	CSN3_MOUSE	Cops3	COP9 signalosome complex subunit 3	201859	442293
O88544	CSN4_MOUSE	Cops4	COP9 signalosome complex subunit 4	912662
O88569	ROA2_MOUSE	Hnrnpa2b1	Heterogeneous nuclear ribonucleoproteins A2/B1	1263540	963299
O88685	PRS6A_MOUSE	Psmc3	26S proteasome regulatory subunit 6A	107204
O88783	FA5_MOUSE	F5	Coagulation factor V	5370330
O88844	IDHC_MOUSE	Idh1	Isocitrate dehydrogenase [NADP] cytoplasmic	208665	449665
O88958	GNPI1_MOUSE	Gnpda1	Glucosamine-6-phosphate isomerase 1	3236470
O89017	LGMN_MOUSE	Lgmn	Legumain	9009720	13312200
O89023	TPP1_MOUSE	Tpp1	Tripeptidyl-peptidase 1	838763	2723290
O89050	MKLN1_MOUSE	Mkln1	Muskelin			56671.7
O89053	COR1A_MOUSE	Coro1a	Coronin-1A	2375470	2703920
O89086	RBM3_MOUSE	Rbm3	RNA-binding protein 3	4854.67
O89094	CASPE_MOUSE	Casp14	Caspase-14	82590.6
O89098	CYTF_MOUSE	Cst7	Cystatin-F	4570380
P00375	DYR_MOUSE	Dhfr	Dihydrofolate reductase	71014	78404.3
P00493	HPRT_MOUSE	Hprt1	Hypoxanthine-guanine phosphoribosyltransferase	866430	1496310
P01027	CO3_MOUSE	C3	Complement C3	5121840	3424640
P01868	IGH1M_MOUSE;IGHG1_MOUSE	Ighg1	Ig gamma-1 chain C region secreted form	210179
P01887	B2MG_MOUSE	B2m	Beta-2-microglobulin	3591270	1094020
P02301	H33_MOUSE;H3C_MOUSE	H3-3a;H3-5	Histone H3.3C	97694500	46866300
P02468	LAMC1_MOUSE	Lamc1	Laminin subunit gamma-1	208904
P02798	MT2_MOUSE	Mt2	Metallothionein-2	64773.7	59966.1
P03991	HA1K_MOUSE;HA1W_MOUSE	H2-K1	H-2 class I histocompatibility antigen, K-W28 alpha chain	20309.5	90047.3
P04117	FABP4_MOUSE	Fabp4	Fatty acid-binding protein, adipocyte	852828	1280210
P04186	CFAB_MOUSE	Cfb	Complement factor B	581502
P05017	IGF1_MOUSE	Igf1	Insulin-like growth factor I	7370.41
P05063	ALDOC_MOUSE	Aldoc	Fructose-bisphosphate aldolase C	1835240	1487670
P05064	ALDOA_MOUSE	Aldoa	Fructose-bisphosphate aldolase A	14262100	21281400
P05132	KAPCA_MOUSE;KAPCB_MOUSE	Prkaca;Prkacb	cAMP-dependent protein kinase catalytic subunit alpha	150815
P05201	AATC_MOUSE	Got1	Aspartate aminotransferase, cytoplasmic	1882260	2864910
P05202	AATM_MOUSE	Got2	Aspartate aminotransferase, mitochondrial	1119940	1507690
P05555	ITAM_MOUSE	Itgam	Integrin alpha-M	809112	900102
P06151	LDHA_MOUSE	Ldha	L-lactate dehydrogenase A chain	20751900	21023500
P06745	G6PI_MOUSE	Gpi	Glucose-6-phosphate isomerase	530677	925267
P06797	CATL1_MOUSE	Ctsl	Procathepsin L	17086100	30886300
P06801	MAOX_MOUSE	Me1	NADP-dependent malic enzyme	56031
P06869	UROK_MOUSE	Plau	Urokinase-type plasminogen activator	3759360	4696560
P07091	S10A4_MOUSE	S100a4	Protein S100-A4	197795	301725
P07356	ANXA2_MOUSE	Anxa2	Annexin A2	1128110	789115
P07724	ALBU_MOUSE	Alb	Albumin	2537970
P07742	RIR1_MOUSE	Rrm1	Ribonucleoside-diphosphate reductase large subunit	194349	475341
P07901	HS90A_MOUSE	Hsp90aa1	Heat shock protein HSP 90-alpha	8756960	13064700	1146030
P08003	PDIA4_MOUSE	Pdia4	Protein disulfide-isomerase A4	107021	125258
P08030	APT_MOUSE	Aprt	Adenine phosphoribosyltransferase	446459
P08113	ENPL_MOUSE	Hsp90b1	Endoplasmin	906081	1202520
P08226	APOE_MOUSE	Apoe	Apolipoprotein E	17070.3
P08249	MDHM_MOUSE	Mdh2	Malate dehydrogenase, mitochondrial	3057440	3277250
P08730	K1C13_MOUSE	Krt13	Keratin, type I cytoskeletal 13	377206	357545
P08752	GNAI2_MOUSE	Gnai2	Guanine nucleotide-binding protein G(i) subunit alpha-2		49006
P08905	LYZ2_MOUSE	Lyz2	Lysozyme C-2	12084800	28687900	233158
P09103	PDIA1_MOUSE	P4hb	Protein disulfide-isomerase	578679	1102740
P09405	NUCL_MOUSE	Ncl	Nucleolin	8849410	8369740
P09411	PGK1_MOUSE	Pgk1	Phosphoglycerate kinase 1	10698500	15182300
P09581	CSF1R_MOUSE	Csf1r	Macrophage colony-stimulating factor 1 receptor	4873340	6889950
P09602	HMGN2_MOUSE	Hmgn2	Non-histone chromosomal protein HMG-17	6232740	818600
P09671	SODM_MOUSE	Sod2	Superoxide dismutase [Mn], mitochondrial	669532
P0C0S6	H2AV_MOUSE;H2AZ_MOUSE	H2az1;H2az2	Histone H2A.Z	1003040
P10107	ANXA1_MOUSE	Anxa1	Annexin A1	239374	239467
P10126	EF1A1_MOUSE	Eef1a1	Elongation factor 1-alpha 1	6940290	14091000	2442720
P10400	POL1_MOUSE	Pol	Retrovirus-related Pol polyprotein (Fragment)	112418	156172
P10404	ENV1_MOUSE		MLV-related proviral Env polyprotein	2833480	3793220
P10518	HEM2_MOUSE	Alad	Delta-aminolevulinic acid dehydratase	30924.7	42435.4
P10605	CATB_MOUSE	Ctsb	Cathepsin B	88765800	68978000	8954340
P10630	IF4A2_MOUSE	Eif4a2	Eukaryotic initiation factor 4A-II	164033
P10639	THIO_MOUSE	Txn	Thioredoxin	2513690	2195730
P10649	GSTM1_MOUSE	Gstm1	Glutathione S-transferase Mu 1	1541680
P10711	TCEA1_MOUSE	Tcea1	Transcription elongation factor A protein 1	42980.4	23091.2
P10810	CD14_MOUSE	Cd14	Monocyte differentiation antigen CD14	2809280
P10852	4F2_MOUSE	Slc3a2	Amino acid transporter heavy chain SLC3A2	44117.3	22969.4
P10853	H2B1C_MOUSE;H2B1F_MOUSE;H2B1H_MOUSE;H2B1K_MOUSE	H2bc12;H2bc4;H2bc7;H2bc9	Histone H2B type 1-F/J/L	7639660	50221
P10854	H2B1M_MOUSE	H2bc14	Histone H2B type 1-M	164663000	42392500	591436
P10923	OSTP_MOUSE	Spp1	Osteopontin	3706320	738550
P11031	TCP4_MOUSE	Sub1	Activated RNA polymerase II transcriptional coactivator p15	241600	89232
P11087	CO1A1_MOUSE	Col1a1	Collagen alpha-1(I) chain	41924.8	87041.5
P11103	PARP1_MOUSE	Parp1	Poly [ADP-ribose] polymerase 1	660253	181177
P11152	LIPL_MOUSE	Lpl	Lipoprotein lipase	14486300	11957400
P11157	RIR2_MOUSE	Rrm2	Ribonucleoside-diphosphate reductase subunit M2	13342.8
P11370	ENV2_MOUSE	Fv4	Retrovirus-related Env polyprotein from Fv-4 locus		2109080
P11438	LAMP1_MOUSE	Lamp1	Lysosome-associated membrane glycoprotein 1	651523
P11440	CDK1_MOUSE	Cdk1	Cyclin-dependent kinase 1	154534
P11499	HS90B_MOUSE	Hsp90ab1	Heat shock protein HSP 90-beta	29071800	37511700
P11680	PROP_MOUSE	Cfp	Properdin	2084600	1741330
P11835	ITB2_MOUSE	Itgb2	Integrin beta-2	274327	269838
P11983	TCPA_MOUSE	Tcp1	T-complex protein 1 subunit alpha	1901300	2739010
P12023	A4_MOUSE	App	Amyloid-beta precursor protein	795315	862164
P12265	BGLR_MOUSE	Gusb	Beta-glucuronidase	2580060	3457140
P12382	PFKAL_MOUSE	Pfkl	ATP-dependent 6-phosphofructokinase, liver type	335150
P12970	RL7A_MOUSE	Rpl7a	Large ribosomal subunit protein eL8	5892990	15806700
P13020	GELS_MOUSE	Gsn	Gelsolin	5147270	5775230
P13439	UMPS_MOUSE	Umps	Uridine 5'-monophosphate synthase	13021.1	68726.2
P13705	MSH3_MOUSE	Msh3	DNA mismatch repair protein Msh3		4164500
P13864	DNMT1_MOUSE	Dnmt1	DNA (cytosine-5)-methyltransferase 1	229901
P14069	S10A6_MOUSE	S100a6	Protein S100-A6	1721970
P14097	CCL4_MOUSE	Ccl4	C-C motif chemokine 4		39595.6
P14115	RL27A_MOUSE	Rpl27a	Large ribosomal subunit protein uL15	5123470	6030180
P14131	RS16_MOUSE	Rps16	Small ribosomal subunit protein uS9	3339420	2160290
P14148	RL7_MOUSE	Rpl7	Large ribosomal subunit protein uL30	880787	1502620
P14152	MDHC_MOUSE	Mdh1	Malate dehydrogenase, cytoplasmic	3532320	4085480
P14206	RSSA_MOUSE	Rpsa	Small ribosomal subunit protein uS2	3249780	2368170
P14211	CALR_MOUSE	Calr	Calreticulin	379846
P14685	PSMD3_MOUSE	Psmd3	26S proteasome non-ATPase regulatory subunit 3	313499	313799
P14733	LMNB1_MOUSE	Lmnb1	Lamin-B1	11417.4
P14869	RLA0_MOUSE	Rplp0	Large ribosomal subunit protein uL10	1075930	1631580	335872
P15532	NDKA_MOUSE	Nme1	Nucleoside diphosphate kinase A	1411090	1923180
P15535	B4GT1_MOUSE	B4galt1	Beta-1,4-galactosyltransferase 1	312436
P15864	H12_MOUSE	H1-2	Histone H1.2	6084070	7142050	5435300
P16045	LEG1_MOUSE	Lgals1	Galectin-1	967601	688277
P16110	LEG3_MOUSE	Lgals3	Galectin-3	5957.4
P16330	CN37_MOUSE	Cnp	2',3'-cyclic-nucleotide 3'-phosphodiesterase	54471.5
P16460	ASSY_MOUSE	Ass1	Argininosuccinate synthase	68413500
P16627	HS71L_MOUSE	Hspa1l	Heat shock 70 kDa protein 1-like	11056
P16675	PPGB_MOUSE	Ctsa	Lysosomal protective protein	1503200	2203490
P16858	G3P_MOUSE	Gapdh	Glyceraldehyde-3-phosphate dehydrogenase	6431100	13250300
P17095	HMGA1_MOUSE	Hmga1	High mobility group protein HMG-I/HMG-Y	5989260	14586700
P17095-1	HMGA1_MOUSE	Hmga1	Isoform HMG-Y of High mobility group protein HMG-I/HMG-Y	1303480	4832680
P17182	ENOA_MOUSE	Eno1	Alpha-enolase	54163000	55069700
P17427	AP2A2_MOUSE	Ap2a2	AP-2 complex subunit alpha-2	197584
P17439	GBA1_MOUSE	Gba1	Lysosomal acid glucosylceramidase	1252150	1855930
P17742	PPIA_MOUSE	Ppia	Peptidyl-prolyl cis-trans isomerase A	7047270	13217500	3972710
P17751	TPIS_MOUSE	Tpi1	Triosephosphate isomerase	9866750	9475810
P17809	GTR1_MOUSE	Slc2a1	Solute carrier family 2, facilitated glucose transporter member 1	117157
P17879	HS71A_MOUSE;HS71B_MOUSE	Hspa1a;Hspa1b	Heat shock 70 kDa protein 1B	13443.4
P17918	PCNA_MOUSE	Pcna	Proliferating cell nuclear antigen	3543350	8732050
P18242	CATD_MOUSE	Ctsd	Cathepsin D	21410600	20832000
P18608	HMGN1_MOUSE	Hmgn1	Non-histone chromosomal protein HMG-14	368240
P18760	COF1_MOUSE	Cfl1	Cofilin-1	10786300	21794000	62548800
P19001	K1C19_MOUSE	Krt19	Keratin, type I cytoskeletal 19	43288
P19096	FAS_MOUSE	Fasn	Fatty acid synthase	541757	861400
P19221	THRB_MOUSE	F2	Prothrombin	374559
P19253	RL13A_MOUSE	Rpl13a	Large ribosomal subunit protein uL13	1183700	2844620	966846
P20029	BIP_MOUSE	Hspa5	Endoplasmic reticulum chaperone BiP	8111000	8077580
P20060	HEXB_MOUSE	Hexb	Beta-hexosaminidase subunit beta	2005560	2096080
P20108	PRDX3_MOUSE	Prdx3	Thioredoxin-dependent peroxide reductase, mitochondrial	12703.2
P20152	VIME_MOUSE	Vim	Vimentin	21588.3
P20491	FCERG_MOUSE	Fcer1g	High affinity immunoglobulin epsilon receptor subunit gamma	805306
P20918	PLMN_MOUSE	Plg	Plasminogen	705534	586604
P21107-2	TPM3_MOUSE	Tpm3	Isoform 2 of Tropomyosin alpha-3 chain	937145	1777860
P21460	CYTC_MOUSE	Cst3	Cystatin-C	23166200	23042300
P21550	ENOB_MOUSE	Eno3	Beta-enolase		35660400
P21570	ANGI_MOUSE	Ang	Angiogenin	196698
P21956	MFGM_MOUSE	Mfge8	Lactadherin	843317	141753
P21981	TGM2_MOUSE	Tgm2	Protein-glutamine gamma-glutamyltransferase 2	7373.34
P22777	PAI1_MOUSE	Serpine1	Plasminogen activator inhibitor 1	56160.9
P22892	AP1G1_MOUSE	Ap1g1	AP-1 complex subunit gamma-1	125373
P23116	EIF3A_MOUSE	Eif3a	Eukaryotic translation initiation factor 3 subunit A	203037	233872
P23249	MOV10_MOUSE	Mov10	Putative helicase MOV-10	17279.8	18712.3
P23492	PNPH_MOUSE	Pnp	Purine nucleoside phosphorylase	74066.7	110540	532372
P23506	PIMT_MOUSE	Pcmt1	Protein-L-isoaspartate(D-aspartate) O-methyltransferase	3367340
P23780	BGAL_MOUSE	Glb1	Beta-galactosidase		5549620
P24270	CATA_MOUSE	Cat	Catalase	152452	374856
P24288	BCAT1_MOUSE	Bcat1	Branched-chain-amino-acid aminotransferase, cytosolic	143472	308166
P24369	PPIB_MOUSE	Ppib	Peptidyl-prolyl cis-trans isomerase B	2856950	4421720
P24452	CAPG_MOUSE	Capg	Macrophage-capping protein	2551120	5960410
P24527	LKHA4_MOUSE	Lta4h	Leukotriene A-4 hydrolase	773424	1682040
P24547	IMDH2_MOUSE	Impdh2	Inosine-5'-monophosphate dehydrogenase 2	711076	357634
P24860	CCNB1_MOUSE	Ccnb1	G2/mitotic-specific cyclin-B1	9246.06
P25444	RS2_MOUSE	Rps2	Small ribosomal subunit protein uS5	4468750	3172030	3362580
P25911	LYN_MOUSE	Lyn	Tyrosine-protein kinase Lyn	153321
P26039	TLN1_MOUSE	Tln1	Talin-1	7619360	14139900
P26040	EZRI_MOUSE	Ezr	Ezrin	1038860	2005340
P26041	MOES_MOUSE	Msn	Moesin	5561160	3385290
P26043	RADI_MOUSE	Rdx	Radixin	110857
P26350	PTMA_MOUSE	Ptma	Prothymosin alpha		125109	947534
P26443	DHE3_MOUSE	Glud1	Glutamate dehydrogenase 1, mitochondrial	82567.3	36907.1
P26516	PSMD7_MOUSE	Psmd7	26S proteasome non-ATPase regulatory subunit 7	492236
P26638	SYSC_MOUSE	Sars1	Serine--tRNA ligase, cytoplasmic	237387	310905	531310
P26883	FKB1A_MOUSE	Fkbp1a	Peptidyl-prolyl cis-trans isomerase FKBP1A	3150740	3669760
P26928	HGFL_MOUSE	Mst1	Hepatocyte growth factor-like protein	33381.5	70518.5	35854.3
P27048	RSMB_MOUSE;RSMN_MOUSE	Snrpb;Snrpn	Small nuclear ribonucleoprotein-associated protein B	45667.7	183320
P27546	MAP4_MOUSE	Map4	Microtubule-associated protein 4	194027	235618
P27612	PLAP_MOUSE	Plaa	Phospholipase A-2-activating protein	167571	264870
P27659	RL3_MOUSE	Rpl3	Large ribosomal subunit protein uL3	253832	493758
P27661	H2AX_MOUSE	H2ax	Histone H2AX	1746300	873864	75088.3
P27773	PDIA3_MOUSE	Pdia3	Protein disulfide-isomerase A3	2045370	1876190
P28063	PSB8_MOUSE	Psmb8	Proteasome subunit beta type-8	1187450
P28271	ACOHC_MOUSE	Aco1	Cytoplasmic aconitate hydratase	16944.5	24888.9
P28352	APEX1_MOUSE	Apex1	DNA-(apurinic or apyrimidinic site) endonuclease	3305560	4424870
P28474	ADHX_MOUSE	Adh5	Alcohol dehydrogenase class-3	162306	124266
P28650	PURA1_MOUSE	Adss1	Adenylosuccinate synthetase isozyme 1	82606.6	88213.4
P28658	ATX10_MOUSE	Atxn10	Ataxin-10		23350.1
P28665	MUG1_MOUSE	Mug1	Murinoglobulin-1		6185330
P29341	PABP1_MOUSE	Pabpc1	Polyadenylate-binding protein 1	3439660	4808540
P29351	PTN6_MOUSE	Ptpn6	Tyrosine-protein phosphatase non-receptor type 6	1166190	2243640
P29416	HEXA_MOUSE	Hexa	Beta-hexosaminidase subunit alpha	1452300
P29595	NEDD8_MOUSE;cRAP-NEDD8_HUMAN	Nedd8;cRAP-NEDD8	NEDD8	1662110	29728.1
P30416	FKBP4_MOUSE	Fkbp4	Peptidyl-prolyl cis-trans isomerase FKBP4	11508200	16559200
P30681	HMGB2_MOUSE	Hmgb2	High mobility group protein B2	519201	228689
P30993	C5AR1_MOUSE	C5ar1	C5a anaphylatoxin chemotactic receptor 1	137118	207444
P31230	AIMP1_MOUSE	Aimp1	Aminoacyl tRNA synthase complex-interacting multifunctional protein 1	745340
P31266	SUH_MOUSE	Rbpj	Recombining binding protein suppressor of hairless	5220540
P31938	MP2K1_MOUSE	Map2k1	Dual specificity mitogen-activated protein kinase kinase 1	306509
P32067	LA_MOUSE	Ssb	Lupus La protein homolog	420743	490556
P32233	DRG1_MOUSE	Drg1	Developmentally-regulated GTP-binding protein 1	4655720
P32261	ANT3_MOUSE	Serpinc1	Antithrombin-III	828853	63339.1
P32921	SYWC_MOUSE	Wars1	Tryptophan--tRNA ligase, cytoplasmic	356542	290442
P34884	MIF_MOUSE	Mif	Macrophage migration inhibitory factor	1106440	1141330
P35235	PTN11_MOUSE	Ptpn11	Tyrosine-protein phosphatase non-receptor type 11	17025.5
P35278	RAB5C_MOUSE	Rab5c	Ras-related protein Rab-5C	23446.5	26919.9
P35279	RAB6A_MOUSE	Rab6a	Ras-related protein Rab-6A			149586
P35282	RAB21_MOUSE	Rab21	Ras-related protein Rab-21		177473	99522.6
P35492	HUTH_MOUSE	Hal	Histidine ammonia-lyase	431007
P35550	FBRL_MOUSE	Fbl	rRNA 2'-O-methyltransferase fibrillarin	5952110
P35585	AP1M1_MOUSE	Ap1m1	AP-1 complex subunit mu-1		1140240
P35700	PRDX1_MOUSE	Prdx1	Peroxiredoxin-1	7759400	11172800	1359010
P35922	FMR1_MOUSE	Fmr1	Fragile X messenger ribonucleoprotein 1	10590.3
P35951	LDLR_MOUSE	Ldlr	Low-density lipoprotein receptor	981508	1143490
P35969	VGFR1_MOUSE	Flt1	Vascular endothelial growth factor receptor 1	251305
P35979	RL12_MOUSE	Rpl12	Large ribosomal subunit protein uL11	2557210	982810	2859110
P35980	RL18_MOUSE	Rpl18	Large ribosomal subunit protein eL18	9224780	18191500
P36536	SAR1A_MOUSE	Sar1a	GTP-binding protein SAR1a	27125.5
P38647	GRP75_MOUSE	Hspa9	Stress-70 protein, mitochondrial	70445400	43793900
P39054-2	DYN2_MOUSE	Dnm2	Isoform 2 of Dynamin-2	12311.9
P39098	MA1A2_MOUSE	Man1a2	Mannosyl-oligosaccharide 1,2-alpha-mannosidase IB	10063.3
P39749	FEN1_MOUSE	Fen1	Flap endonuclease 1	27348.6	40209.9
P40124	CAP1_MOUSE	Cap1	Adenylyl cyclase-associated protein 1	1438340	1714000	377336
P40142	TKT_MOUSE	Tkt	Transketolase	3925720	4353060
P40237	CD82_MOUSE	Cd82	CD82 antigen	110206
P40336	VP26A_MOUSE	Vps26a	Vacuolar protein sorting-associated protein 26A	406279	552921	1056620
P41105	RL28_MOUSE	Rpl28	Large ribosomal subunit protein eL28	2486530	1276020
P41241	CSK_MOUSE	Csk	Tyrosine-protein kinase CSK		67691.7	163321
P42208	SEPT2_MOUSE	Septin2	Septin-2	687477
P42669	PURA_MOUSE	Pura	Transcriptional activator protein Pur-alpha	101766
P42932	TCPQ_MOUSE	Cct8	T-complex protein 1 subunit theta	3646000	4096250
P43274	H14_MOUSE	H1-4	Histone H1.4	3477620	4571240	4452530
P43275	H11_MOUSE	H1-1	Histone H1.1	380652
P43276	H15_MOUSE	H1-5	Histone H1.5	527201	764075	905805
P43277	H13_MOUSE	H1-3	Histone H1.3	25025.3	92091	95972.5
P45376	ALDR_MOUSE	Akr1b1	Aldo-keto reductase family 1 member B1	3698240	4830550
P45377	ALD2_MOUSE	Akr1b8	Aldose reductase-related protein 2	2067650	6045220
P45591	COF2_MOUSE	Cfl2	Cofilin-2			31933.6
P45700	MA1A1_MOUSE	Man1a1	Mannosyl-oligosaccharide 1,2-alpha-mannosidase IA	353924
P45878	FKBP2_MOUSE	Fkbp2	Peptidyl-prolyl cis-trans isomerase FKBP2	134774
P46061	RAGP1_MOUSE	Rangap1	Ran GTPase-activating protein 1	3824810
P46460	NSF_MOUSE	Nsf	Vesicle-fusing ATPase	2549030
P46467	VPS4B_MOUSE	Vps4b	Vacuolar protein sorting-associated protein 4B	9893.45
P46471	PRS7_MOUSE	Psmc2	26S proteasome regulatory subunit 7	237449	421574
P46638	RB11A_MOUSE;RB11B_MOUSE	Rab11a;Rab11b	Ras-related protein Rab-11B	83757.7
P46664	PURA2_MOUSE	Adss2	Adenylosuccinate synthetase isozyme 2	380981	326430	364514
P46978	STT3A_MOUSE	Stt3a	Dolichyl-diphosphooligosaccharide--protein glycosyltransferase subunit STT3A	40272.7
P47738	ALDH2_MOUSE	Aldh2	Aldehyde dehydrogenase, mitochondrial	33605.4	20830.2
P47753	CAZA1_MOUSE	Capza1	F-actin-capping protein subunit alpha-1	1600360	2416610
P47754	CAZA2_MOUSE	Capza2	F-actin-capping protein subunit alpha-2	111251	356297
P47757-2	CAPZB_MOUSE	Capzb	Isoform 2 of F-actin-capping protein subunit beta	548432	923116	438609
P47791	GSHR_MOUSE	Gsr	Glutathione reductase, mitochondrial	1039100	1350140
P47856	GFPT1_MOUSE	Gfpt1	Glutamine--fructose-6-phosphate aminotransferase [isomerizing] 1	19799.5
P47857	PFKAM_MOUSE	Pfkm	ATP-dependent 6-phosphofructokinase, muscle type	8732.99
P47911	RL6_MOUSE	Rpl6	Large ribosomal subunit protein eL6	3819920	2146880
P47915	RL29_MOUSE	Rpl29	Large ribosomal subunit protein eL29	299976	298796
P47941	CRKL_MOUSE	Crkl	Crk-like protein		220887
P47962	RL5_MOUSE	Rpl5	Large ribosomal subunit protein uL18	1761150	1325810
P47963	RL13_MOUSE	Rpl13	Large ribosomal subunit protein eL13	6907080	3629960
P47964	RL36_MOUSE	Rpl36	Large ribosomal subunit protein eL36	783615	1252310
P48453	PP2BB_MOUSE	Ppp3cb	Serine/threonine-protein phosphatase 2B catalytic subunit beta isoform	2166390
P48678	LMNA_MOUSE	Lmna	Prelamin-A/C	2532940	3952880
P48962	ADT1_MOUSE	Slc25a4	ADP/ATP translocase 1	1641470	413156
P49312	ROA1_MOUSE	Hnrnpa1	Heterogeneous nuclear ribonucleoprotein A1	67741	22048.8
P49717	MCM4_MOUSE	Mcm4	DNA replication licensing factor MCM4	6704600	11773400
P49722	PSA2_MOUSE	Psma2	Proteasome subunit alpha type-2	1634980	1567130
P50247	SAHH_MOUSE	Ahcy	Adenosylhomocysteinase	39237900	22052900
P50396	GDIA_MOUSE	Gdi1	Rab GDP dissociation inhibitor alpha	37961.6
P50429	ARSB_MOUSE	Arsb	Arylsulfatase B	80801.6
P50431	GLYC_MOUSE	Shmt1	Serine hydroxymethyltransferase, cytosolic	14643400	14009700
P50446	K2C6A_MOUSE	Krt6a	Keratin, type II cytoskeletal 6A	18679400	700713
P50516	VATA_MOUSE	Atp6v1a	V-type proton ATPase catalytic subunit A	117536	189403
P50543	S10AB_MOUSE	S100a11	Protein S100-A11	30326.3
P50544	ACADV_MOUSE	Acadvl	Very long-chain specific acyl-CoA dehydrogenase, mitochondrial	13536.4
P50580	PA2G4_MOUSE	Pa2g4	Proliferation-associated protein 2G4	5541580	5784030	2602580
P51150	RAB7A_MOUSE	Rab7a	Ras-related protein Rab-7a	427070
P51410	RL9_MOUSE	Rpl9	Large ribosomal subunit protein uL6	340404	316013
P51569	AGAL_MOUSE	Gla	Alpha-galactosidase A	751650
P51660	DHB4_MOUSE	Hsd17b4	Peroxisomal multifunctional enzyme type 2	2000680	2704070
P51670	CCL9_MOUSE	Ccl9	C-C motif chemokine 9	767984	336915
P51859	HDGF_MOUSE	Hdgf	Hepatoma-derived growth factor	83867.3
P51881	ADT2_MOUSE	Slc25a5	ADP/ATP translocase 2	4007300	619498
P51912	AAAT_MOUSE	Slc1a5	Neutral amino acid transporter B(0)	1972370
P52293	IMA1_MOUSE	Kpna2	Importin subunit alpha-1	217778	858809	575715
P52432	RPAC1_MOUSE	Polr1c	DNA-directed RNA polymerases I and III subunit RPAC1		260334	95250
P52480	KPYM_MOUSE	Pkm	Pyruvate kinase PKM	15364100	34045600	3425120
P52482	UB2E1_MOUSE;cRAP-UB2E1_HUMAN	Ube2e1;cRAP-UBE2E1	Ubiquitin-conjugating enzyme E2 E1	79020.9	209602
P52760	RIDA_MOUSE	Rida	2-iminobutanoate/2-iminopropanoate deaminase	226822
P52927	HMGA2_MOUSE	Hmga2	High mobility group protein HMGI-C	258571	243052
P53026	RL10A_MOUSE	Rpl10a	Large ribosomal subunit protein uL1	3805570	4059270
P53808	PPCT_MOUSE	Pctp	Phosphatidylcholine transfer protein			317723
P53811	PIPNB_MOUSE	Pitpnb	Phosphatidylinositol transfer protein beta isoform	257379
P53986	MOT1_MOUSE	Slc16a1	Monocarboxylate transporter 1	383234	468541
P53994	RAB2A_MOUSE	Rab2a	Ras-related protein Rab-2A	40544.7
P53996	CNBP_MOUSE	Cnbp	CCHC-type zinc finger nucleic acid binding protein	275811	210571
P53996-2	CNBP_MOUSE	Cnbp	Isoform 2 of CCHC-type zinc finger nucleic acid binding protein	465142	610529
P54071	IDHP_MOUSE	Idh2	Isocitrate dehydrogenase [NADP], mitochondrial	832337
P54116	STOM_MOUSE	Stom	Stomatin	6077.33
P54310-2	LIPS_MOUSE	Lipe	Isoform 2 of Hormone-sensitive lipase	2393730
P54728	RD23B_MOUSE	Rad23b	UV excision repair protein RAD23 homolog B	8656.47
P54731	FAF1_MOUSE	Faf1	FAS-associated factor 1	16071.5
P54775	PRS6B_MOUSE	Psmc4	26S proteasome regulatory subunit 6B	30817.1	31418
P54822	PUR8_MOUSE	Adsl	Adenylosuccinate lyase	763080	1405350	1595530
P54823	DDX6_MOUSE	Ddx6	Probable ATP-dependent RNA helicase DDX6	82197.5
P54923	ADPRH_MOUSE	Adprh	ADP-ribosylhydrolase ARH1	5952.93
P55097	CATK_MOUSE	Ctsk	Cathepsin K	278640	267259
P56399	UBP5_MOUSE	Usp5	Ubiquitin carboxyl-terminal hydrolase 5	569763	727334
P56480	ATPB_MOUSE	Atp5f1b	ATP synthase subunit beta, mitochondrial	331284	499620
P56959	FUS_MOUSE	Fus	RNA-binding protein FUS	622032
P57759	ERP29_MOUSE	Erp29	Endoplasmic reticulum resident protein 29	1258410
P57776	EF1D_MOUSE	Eef1d	Elongation factor 1-delta	87040
P57780	ACTN4_MOUSE	Actn4	Alpha-actinin-4	2733880	3892650	2373980
P57784	RU2A_MOUSE	Snrpa1	U2 small nuclear ribonucleoprotein A'		33269.1
P57787	MOT4_MOUSE	Slc16a3	Monocarboxylate transporter 4	24825.8
P58058	NADK_MOUSE	Nadk	NAD kinase	12076.4	12538
P58242	ASM3B_MOUSE	Smpdl3b	Acid sphingomyelinase-like phosphodiesterase 3b	198437	286479
P58252	EF2_MOUSE	Eef2	Elongation factor 2	9534250	10103900
P58389	PTPA_MOUSE	Ptpa	Serine/threonine-protein phosphatase 2A activator	104711
P59999	ARPC4_MOUSE	Arpc4	Actin-related protein 2/3 complex subunit 4	3056160
P60122	RUVB1_MOUSE	Ruvbl1	RuvB-like 1	414006	575792
P60229	EIF3E_MOUSE	Eif3e	Eukaryotic translation initiation factor 3 subunit E	374913	393363	660330
P60335	PCBP1_MOUSE	Pcbp1	Poly(rC)-binding protein 1	2899820	6217170
P60710	ACTB_MOUSE	Actb	Actin, cytoplasmic 1	29278400	17544400	15928300
P60766	CDC42_MOUSE	Cdc42	Cell division control protein 42 homolog	68439.6
P60843	IF4A1_MOUSE	Eif4a1	Eukaryotic initiation factor 4A-I	4345130	4302580
P60867	RS20_MOUSE	Rps20	Small ribosomal subunit protein uS10	687120	36367.2
P61079	U2D2B_MOUSE;UB2D2_MOUSE;UB2D3_MOUSE	Ube2d2;Ube2d2b;Ube2d3	Ubiquitin-conjugating enzyme E2 D3	730831	3691980
P61082	UBC12_MOUSE	Ube2m	NEDD8-conjugating enzyme Ubc12	38134.5	89806.8
P61087	UBE2K_MOUSE	Ube2k	Ubiquitin-conjugating enzyme E2 K	1846380	2387130
P61089	UBE2N_MOUSE	Ube2n	Ubiquitin-conjugating enzyme E2 N	96736	220140
P61161	ARP2_MOUSE	Actr2	Actin-related protein 2	2174760	2781940
P61164	ACTZ_MOUSE	Actr1a	Alpha-centractin		6278140
P61205	ARF1_MOUSE;ARF3_MOUSE	Arf1;Arf3	ADP-ribosylation factor 3	796110	340612	128392
P61222	ABCE1_MOUSE	Abce1	ATP-binding cassette sub-family E member 1	22909.3
P61255	RL26_MOUSE	Rpl26	Large ribosomal subunit protein uL24	1746370	2808160
P61290	PSME3_MOUSE	Psme3	Proteasome activator complex subunit 3	1061010
P61327	MGN2_MOUSE;MGN_MOUSE	Magoh;Magohb	Protein mago nashi homolog	253597
P61358	RL27_MOUSE	Rpl27	Large ribosomal subunit protein eL27	974433
P61514	RL37A_MOUSE	Rpl37a	Large ribosomal subunit protein eL43	1184600	1805450
P61759	PFD3_MOUSE	Vbp1	Prefoldin subunit 3	37413.1	28466.6
P61965	WDR5_MOUSE	Wdr5	WD repeat-containing protein 5	117737	67005.4
P61967	AP1S1_MOUSE	Ap1s1	AP-1 complex subunit sigma-1A	316395
P61979-2	HNRPK_MOUSE	Hnrnpk	Heterogeneous nuclear ribonucleoprotein K	1013550	2318940
P61982	1433G_MOUSE	Ywhag	14-3-3 protein gamma	3255220	3728730
P62082	RS7_MOUSE	Rps7	Small ribosomal subunit protein eS7	796342	648442
P62137	PP1A_MOUSE	Ppp1ca	Serine/threonine-protein phosphatase PP1-alpha catalytic subunit	81112	220887
P62141	PP1B_MOUSE	Ppp1cb	Serine/threonine-protein phosphatase PP1-beta catalytic subunit		252140
P62192	PRS4_MOUSE	Psmc1	26S proteasome regulatory subunit 4	14945.9
P62196	PRS8_MOUSE	Psmc5	26S proteasome regulatory subunit 8	138056	156358	169859
P62242	RS8_MOUSE	Rps8	Small ribosomal subunit protein eS8	2966840	3585540
P62245	RS15A_MOUSE	Rps15a	Small ribosomal subunit protein uS8	540930	1612750
P62259	1433E_MOUSE	Ywhae	14-3-3 protein epsilon	5533450	2270520
P62264	RS14_MOUSE	Rps14	Small ribosomal subunit protein uS11	3031130	5407200
P62267	RS23_MOUSE	Rps23	Small ribosomal subunit protein uS12	1008190	63175.4
P62270	RS18_MOUSE	Rps18	Small ribosomal subunit protein uS13	28813500	2198670
P62274	RS29_MOUSE	Rps29	Small ribosomal subunit protein uS14	2614910	1395510
P62281	RS11_MOUSE	Rps11	Small ribosomal subunit protein uS17	1823920	1815990
P62301	RS13_MOUSE	Rps13	Small ribosomal subunit protein uS15	5613640	3742860
P62305	RUXE_MOUSE	Snrpe	Small nuclear ribonucleoprotein E		1128790	435819
P62313	LSM6_MOUSE	Lsm6	U6 snRNA-associated Sm-like protein LSm6	10866.5
P62315	SMD1_MOUSE	Snrpd1	Small nuclear ribonucleoprotein Sm D1	5442010
P62317	SMD2_MOUSE	Snrpd2	Small nuclear ribonucleoprotein Sm D2	12048.7	45488.3
P62320	SMD3_MOUSE	Snrpd3	Small nuclear ribonucleoprotein Sm D3	771801
P62334	PRS10_MOUSE	Psmc6	26S proteasome regulatory subunit 10B	47950.2
P62702	RS4X_MOUSE	Rps4x	Small ribosomal subunit protein eS4	1233380	2609320
P62717	RL18A_MOUSE	Rpl18a	Large ribosomal subunit protein eL20	1248020	2394470
P62751	RL23A_MOUSE	Rpl23a	Large ribosomal subunit protein uL23	18531800	14378900
P62754	RS6_MOUSE	Rps6	Small ribosomal subunit protein eS6	2657520	2851940
P62806	H4_MOUSE	H4c1	Histone H4	564975000	242938000	13392900
P62814	VATB2_MOUSE	Atp6v1b2	V-type proton ATPase subunit B, brain isoform	735173	972517
P62821	RAB1A_MOUSE	Rab1A	Ras-related protein Rab-1A	127352
P62827	RAN_MOUSE	Ran	GTP-binding nuclear protein Ran	6837690	11151500	19003700
P62830	RL23_MOUSE	Rpl23	Large ribosomal subunit protein uL14	643496	535950	402988
P62843	RS15_MOUSE	Rps15	Small ribosomal subunit protein uS19	3277600	138706
P62849	RS24_MOUSE	Rps24	Small ribosomal subunit protein eS24	124673	121173	547519
P62852	RS25_MOUSE	Rps25	Small ribosomal subunit protein eS25	12467500	3401090
P62855	RS26_MOUSE	Rps26	Small ribosomal subunit protein eS26	6498150	5067490
P62858	RS28_MOUSE	Rps28	Small ribosomal subunit protein eS28		572670
P62862	RS30_MOUSE	Fau	Ubiquitin-like FUBI-ribosomal protein eS30 fusion protein	19498100	23888400
P62880	GBB2_MOUSE	Gnb2	Guanine nucleotide-binding protein G(I)/G(S)/G(T) subunit beta-2	137544	167801
P62889	RL30_MOUSE	Rpl30	Large ribosomal subunit protein eL30	2153690	2421590
P62897	CYC_MOUSE	Cycs	Cytochrome c, somatic	36468.4	391640
P62900	RL31_MOUSE	Rpl31	Large ribosomal subunit protein eL31	9869500	1875960	1458680
P62908	RS3_MOUSE	Rps3	Small ribosomal subunit protein uS3	3447960	5065590
P62911	RL32_MOUSE	Rpl32	Large ribosomal subunit protein eL32	527489	702174
P62918	RL8_MOUSE	Rpl8	Large ribosomal subunit protein uL2	2435870	2443260
P62960	YBOX1_MOUSE	Ybx1	Y-box-binding protein 1	12785900	8855520	2278910
P62962	PROF1_MOUSE	Pfn1	Profilin-1	1823680	2490130
P62983	RS27A_MOUSE	Rps27a	Ubiquitin-ribosomal protein eS31 fusion protein	15007000	27715200
P62996	TRA2B_MOUSE	Tra2b	Transformer-2 protein homolog beta	409197	480781
P63001	RAC1_MOUSE	Rac1	Ras-related C3 botulinum toxin substrate 1	2320010	5358870
P63005	LIS1_MOUSE	Pafah1b1	Platelet-activating factor acetylhydrolase IB subunit beta	179595	303892
P63015	PAX6_MOUSE	Pax6	Paired box protein Pax-6	852568
P63017	HSP7C_MOUSE	Hspa8	Heat shock cognate 71 kDa protein	18473100	23714400	8340780
P63037	DNJA1_MOUSE	Dnaja1	DnaJ homolog subfamily A member 1	17475.9
P63038	CH60_MOUSE	Hspd1	60 kDa heat shock protein, mitochondrial	2373830	825856
P63073	IF4E_MOUSE	Eif4e	Eukaryotic translation initiation factor 4E	5297080
P63085	MK01_MOUSE	Mapk1	Mitogen-activated protein kinase 1	444870	1049050	5646380
P63101	1433Z_MOUSE	Ywhaz	14-3-3 protein zeta/delta	3922830	4960580
P63158	HMGB1_MOUSE	Hmgb1	High mobility group protein B1	444760
P63168	DYL1_MOUSE;DYL2_MOUSE	Dynll1;Dynll2	Dynein light chain 1, cytoplasmic	972208
P63242	IF5A1_MOUSE	Eif5a	Eukaryotic translation initiation factor 5A-1	38634.8	312321	447777
P63260	ACTG_MOUSE	Actg1	Actin, cytoplasmic 2		8126620
P63276	RS17_MOUSE	Rps17	Small ribosomal subunit protein eS17	3493510
P63325	RS10_MOUSE	Rps10	Small ribosomal subunit protein eS10	174443
P63330	PP2AA_MOUSE	Ppp2ca	Serine/threonine-protein phosphatase 2A catalytic subunit alpha isoform	5995.38	5995.38
P67778	PHB1_MOUSE	Phb1	Prohibitin 1	2222510
P67984	RL22_MOUSE	Rpl22	Large ribosomal subunit protein eL22	716911	1177320
P68037	UB2L3_MOUSE	Ube2l3	Ubiquitin-conjugating enzyme E2 L3	306745
P68040	RACK1_MOUSE	Rack1	Small ribosomal subunit protein RACK1	2383970	5188790
P68254	1433T_MOUSE	Ywhaq	14-3-3 protein theta	130139	350490
P68368	TBA4A_MOUSE	Tuba4a	Tubulin alpha-4A chain	1925160	4791490
P68369	TBA1A_MOUSE	Tuba1a	Tubulin alpha-1A chain	1517890	2042320
P68372	TBB4B_MOUSE	Tubb4b	Tubulin beta-4B chain	1563190	1896920
P68433	H31_MOUSE;H32_MOUSE	H3c1;H3c2	Histone H3.1	4317520	2287170
P68510	1433F_MOUSE	Ywhah	14-3-3 protein eta	1652090	1547810
P70122	SBDS_MOUSE	Sbds	Ribosome maturation protein SBDS		614176
P70168	IMB1_MOUSE	Kpnb1	Importin subunit beta-1	309151	523164	368439
P70182	PI51A_MOUSE	Pip5k1a	Phosphatidylinositol 4-phosphate 5-kinase type-1 alpha	12162.9
P70195	PSB7_MOUSE	Psmb7	Proteasome subunit beta type-7	23567300	12975900
P70296	PEBP1_MOUSE	Pebp1	Phosphatidylethanolamine-binding protein 1	362673
P70315	WASP_MOUSE	Was	Actin nucleation-promoting factor WAS		160426
P70349	HINT1_MOUSE	Hint1	Adenosine 5'-monophosphoramidase HINT1	385457
P70372	ELAV1_MOUSE	Elavl1	ELAV-like protein 1	16570.9
P70460	VASP_MOUSE	Vasp	Vasodilator-stimulated phosphoprotein	6484.55
P70665	SIAE_MOUSE	Siae	Sialate O-acetylesterase	6124.82
P70670	NACAM_MOUSE;NACA_MOUSE	Naca	Nascent polypeptide-associated complex subunit alpha, muscle-specific form	1718600	2785710
P70698	PYRG1_MOUSE	Ctps1	CTP synthase 1	200432	46097
P70699	LYAG_MOUSE	Gaa	Lysosomal alpha-glucosidase	381698
P80313	TCPH_MOUSE	Cct7	T-complex protein 1 subunit eta	2676150	2197030	645156
P80314	TCPB_MOUSE	Cct2	T-complex protein 1 subunit beta	1676310	3616170
P80315	TCPD_MOUSE	Cct4	T-complex protein 1 subunit delta	2327430	3661470
P80316	TCPE_MOUSE	Cct5	T-complex protein 1 subunit epsilon	1099490	2203650
P80317	TCPZ_MOUSE	Cct6a	T-complex protein 1 subunit zeta	1792200	2288540
P80318	TCPG_MOUSE	Cct3	T-complex protein 1 subunit gamma	2655950	4534260
P82343	RENBP_MOUSE	Renbp	N-acylglucosamine 2-epimerase	5781.22
P83882	RL36A_MOUSE	Rpl36a	Large ribosomal subunit protein eL42	1413900	822523
P84091	AP2M1_MOUSE	Ap2m1	AP-2 complex subunit mu	116065	129949
P84096	RHOG_MOUSE	Rhog	Rho-related GTP-binding protein RhoG	12348
P84099	RL19_MOUSE	Rpl19	Large ribosomal subunit protein eL19	1215210	4578470
P84104	SRSF3_MOUSE	Srsf3	Serine/arginine-rich splicing factor 3	1691720	840363
P97310	MCM2_MOUSE	Mcm2	DNA replication licensing factor MCM2	322651
P97311	MCM6_MOUSE	Mcm6	DNA replication licensing factor MCM6	4617.2
P97333	NRP1_MOUSE	Nrp1	Neuropilin-1	2281580	2830350
P97350	PKP1_MOUSE	Pkp1	Plakophilin-1	2562790	3045250
P97351	RS3A_MOUSE	Rps3a	Small ribosomal subunit protein eS1	1652090	2438600	2051230
P97371	PSME1_MOUSE	Psme1	Proteasome activator complex subunit 1		396850
P97372	PSME2_MOUSE	Psme2	Proteasome activator complex subunit 2	27163.6
P97429	ANXA4_MOUSE	Anxa4	Annexin A4	7703.82
P97430	SLPI_MOUSE	Slpi	Antileukoproteinase	248537
P97441	ZNT3_MOUSE	Slc30a3	Probable proton-coupled zinc antiporter SLC30A3	3254800	7433950
P97449	AMPN_MOUSE	Anpep	Aminopeptidase N	284023	521806
P97461	RS5_MOUSE	Rps5	Small ribosomal subunit protein uS7	496438	1692850	2356560
P97467	AMD_MOUSE	Pam	Peptidyl-glycine alpha-amidating monooxygenase	19891.1
P97470	PP4C_MOUSE	Ppp4c	Serine/threonine-protein phosphatase 4 catalytic subunit	325008
P97494	GSH1_MOUSE	Gclc	Glutamate--cysteine ligase catalytic subunit	149873
P97496	SMRC1_MOUSE	Smarcc1	SWI/SNF complex subunit SMARCC1		78927	352922
P97807	FUMH_MOUSE	Fh	Fumarate hydratase, mitochondrial	335822
P97814	PPIP1_MOUSE	Pstpip1	Proline-serine-threonine phosphatase-interacting protein 1	3654920
P97820	M4K4_MOUSE	Map4k4	Mitogen-activated protein kinase kinase kinase kinase 4	1316720
P97821	CATC_MOUSE	Ctsc	Dipeptidyl peptidase 1	2388440	2899980
P97855	G3BP1_MOUSE	G3bp1	Ras GTPase-activating protein-binding protein 1	280201	609115
P97868	RBBP6_MOUSE	Rbbp6	E3 ubiquitin-protein ligase RBBP6	90727.5	62984.4
P97931	UNG_MOUSE	Ung	Uracil-DNA glycosylase	17785.1
P99024	TBB5_MOUSE	Tubb5	Tubulin beta-5 chain	3202200	5638970
P99026	PSB4_MOUSE	Psmb4	Proteasome subunit beta type-4	840193	1027330
Q00493	CBPE_MOUSE	Cpe	Carboxypeptidase E	10286.2
Q00612	G6PD1_MOUSE	G6pdx	Glucose-6-phosphate 1-dehydrogenase X	1434430	1075340	2601140
Q00651	ITA4_MOUSE	Itga4	Integrin alpha-4	227414	259357
Q00PI9	HNRL2_MOUSE	Hnrnpul2	Heterogeneous nuclear ribonucleoprotein U-like protein 2	84158.3
Q01320	TOP2A_MOUSE	Top2a	DNA topoisomerase 2-alpha	113989	164886
Q01405	SC23A_MOUSE	Sec23a	Protein transport protein Sec23A		16067.6
Q01768	NDKB_MOUSE	Nme2	Nucleoside diphosphate kinase B	2308070	72779
Q01853	TERA_MOUSE	Vcp	Transitional endoplasmic reticulum ATPase	10138000	12830700	8564000
Q02053	UBA1_MOUSE	Uba1	Ubiquitin-like modifier-activating enzyme 1	1473680	2794650
Q02257	PLAK_MOUSE	Jup	Junction plakoglobin	1243840	862023
Q03265	ATPA_MOUSE	Atp5f1a	ATP synthase subunit alpha, mitochondrial	2947030
Q04447	KCRB_MOUSE	Ckb	Creatine kinase B-type	885772	2324100
Q04519	ASM_MOUSE	Smpd1	Sphingomyelin phosphodiesterase	912435
Q04750	TOP1_MOUSE	Top1	DNA topoisomerase 1	70481.6
Q05144	RAC2_MOUSE	Rac2	Ras-related C3 botulinum toxin substrate 2	165585	244046
Q05816	FABP5_MOUSE	Fabp5	Fatty acid-binding protein 5	1085460	1242840
Q05920	PYC_MOUSE	Pc	Pyruvate carboxylase, mitochondrial	279402	327561
Q05CL8	LARP7_MOUSE	Larp7	La-related protein 7	12772.1
Q05D44	IF2P_MOUSE	Eif5b	Eukaryotic translation initiation factor 5B	770211	1469310
Q06890	CLUS_MOUSE	Clu	Clusterin	3258520	1039520
Q07076	ANXA7_MOUSE	Anxa7	Annexin A7	313325
Q07113	MPRI_MOUSE	Igf2r	Cation-independent mannose-6-phosphate receptor	250697	359563
Q08189	TGM3_MOUSE	Tgm3	Protein-glutamine gamma-glutamyltransferase E	481275
Q08288	LYAR_MOUSE	Lyar	Cell growth-regulating nucleolar protein	12892.3
Q08857	CD36_MOUSE	Cd36	Platelet glycoprotein 4	299081
Q08943	SSRP1_MOUSE	Ssrp1	FACT complex subunit SSRP1	14245400
Q09014	NCF1_MOUSE	Ncf1	Neutrophil cytosol factor 1	112689	14705.3
Q09200	B4GN1_MOUSE	B4galnt1	Beta-1,4 N-acetylgalactosaminyltransferase 1	13805.8
Q09324	GCNT1_MOUSE	Gcnt1	Beta-1,3-galactosyl-O-glycosyl-glycoprotein beta-1,6-N-acetylglucosaminyltransferase	611415
Q0VBK2	K2C80_MOUSE	Krt80	Keratin, type II cytoskeletal 80	1208470	1222190
Q11011	PSA_MOUSE	Npepps	Puromycin-sensitive aminopeptidase	325405
Q11136	PEPD_MOUSE	Pepd	Xaa-Pro dipeptidase	1265010
Q1HFZ0	NSUN2_MOUSE	Nsun2	RNA cytosine C(5)-methyltransferase NSUN2	186997	413537
Q3B7Z2	OSBP1_MOUSE	Osbp	Oxysterol-binding protein 1	515476
Q3TCH7	CUL4A_MOUSE	Cul4a	Cullin-4A	67880.4
Q3TCJ1	ABRX2_MOUSE	Abraxas2	BRISC complex subunit Abraxas 2	423598
Q3TCN2	PLBL2_MOUSE	Plbd2	Putative phospholipase B-like 2	113102
Q3TDN2	FAF2_MOUSE	Faf2	FAS-associated factor 2	457892
Q3TEA8	HP1B3_MOUSE	Hp1bp3	Heterochromatin protein 1-binding protein 3	9137.39
Q3THK3	T2FA_MOUSE	Gtf2f1	General transcription factor IIF subunit 1		602046	1123740
Q3THK7	GUAA_MOUSE	Gmps	GMP synthase [glutamine-hydrolyzing]	255931	217888
Q3THS6	METK2_MOUSE	Mat2a	S-adenosylmethionine synthase isoform type-2	81863.6
Q3TIU4	PDE12_MOUSE	Pde12	2',5'-phosphodiesterase 12	158023
Q3TIX9	UBP39_MOUSE	Usp39	Ubiquitin carboxyl-terminal hydrolase 39	26717.1
Q3TJZ6	FA98A_MOUSE	Fam98a	Protein FAM98A	271040
Q3TKY6	CWC27_MOUSE	Cwc27	Spliceosome-associated protein CWC27 homolog		31344.8	98977.5
Q3TRM8	HXK3_MOUSE	Hk3	Hexokinase-3	1327590	2047060
Q3TTY5	K22E_MOUSE	Krt2	Keratin, type II cytoskeletal 2 epidermal	61996.9
Q3TW96	UAP1L_MOUSE	Uap1l1	UDP-N-acetylhexosamine pyrophosphorylase-like protein 1	2944560
Q3TWW8	SRSF6_MOUSE	Srsf6	Serine/arginine-rich splicing factor 6	2417620	1658100
Q3TXS7	PSMD1_MOUSE	Psmd1	26S proteasome non-ATPase regulatory subunit 1	310335	217671
Q3TYL0	IQAK1_MOUSE	Iqank1	IQ motif and ankyrin repeat domain-containing protein 1	231140	375357	78387
Q3U0V1	FUBP2_MOUSE	Khsrp	Far upstream element-binding protein 2	33629.1
Q3U1J4	DDB1_MOUSE	Ddb1	DNA damage-binding protein 1	995348	1452650	1005940
Q3U9G9	LBR_MOUSE	Lbr	Delta(14)-sterol reductase LBR	67781.2
Q3UDE2	TTL12_MOUSE	Ttll12	Tubulin--tyrosine ligase-like protein 12	95052.2		134889
Q3UE37	UBE2Z_MOUSE	Ube2z	Ubiquitin-conjugating enzyme E2 Z	9642.57
Q3UEB3	PUF60_MOUSE	Puf60	Poly(U)-binding-splicing factor PUF60	10384.6
Q3UFY7	5NT3B_MOUSE	Nt5c3b	7-methylguanosine phosphate-specific 5'-nucleotidase	4403.79
Q3UH60	DIP2B_MOUSE	Dip2b	Disco-interacting protein 2 homolog B	106839	31956.7
Q3UHD6	SNX27_MOUSE	Snx27	Sorting nexin-27	15008.4
Q3UKJ7	SMU1_MOUSE	Smu1	WD40 repeat-containing protein SMU1	64670.9	249834	106330
Q3ULD5	MCCB_MOUSE	Mccc2	Methylcrotonoyl-CoA carboxylase beta chain, mitochondrial	352274	728970
Q3UM45	PP1R7_MOUSE	Ppp1r7	Protein phosphatase 1 regulatory subunit 7	1239120
Q3UPL0	SC31A_MOUSE	Sec31a	Protein transport protein Sec31A	17125.4
Q3UYV9	NCBP1_MOUSE	Ncbp1	Nuclear cap-binding protein subunit 1	5594.92	5767.93
Q4VA53	PDS5B_MOUSE	Pds5b	Sister chromatid cohesion protein PDS5 homolog B	67437.6	70921.6
Q4VAA2	CDV3_MOUSE	Cdv3	Protein CDV3	28330.5
Q501J6	DDX17_MOUSE	Ddx17	Probable ATP-dependent RNA helicase DDX17	130976	774662
Q505F5	LRC47_MOUSE	Lrrc47	Leucine-rich repeat-containing protein 47	83048.8
Q52KI8	SRRM1_MOUSE	Srrm1	Serine/arginine repetitive matrix protein 1	646778	747936
Q569Z5	DDX46_MOUSE	Ddx46	Probable ATP-dependent RNA helicase DDX46	84190.9
Q569Z6	TR150_MOUSE	Thrap3	Thyroid hormone receptor-associated protein 3	313751	400180
Q571E4	GALNS_MOUSE	Galns	N-acetylgalactosamine-6-sulfatase	34218.7
Q571I9	A16A1_MOUSE	Aldh16a1	Aldehyde dehydrogenase family 16 member A1	427174	464469
Q5FWK3	RHG01_MOUSE	Arhgap1	Rho GTPase-activating protein 1		52304.9
Q5SSL4	ABR_MOUSE	Abr	Active breakpoint cluster region-related protein	13459.3
Q5SUF2	LC7L3_MOUSE	Luc7l3	Luc7-like protein 3	434336
Q5SUR0	PUR4_MOUSE	Pfas	Phosphoribosylformylglycinamidine synthase	1960330	3618820
Q5SW19	CLU_MOUSE	Cluh	Clustered mitochondria protein homolog	231667
Q5SWU9	ACACA_MOUSE	Acaca	Acetyl-CoA carboxylase 1	18691
Q5U4D9	THOC6_MOUSE	Thoc6	THO complex subunit 6 homolog	9763.85
Q5XJY5	COPD_MOUSE	Arcn1	Coatomer subunit delta	220970	443432
Q60605	MYL6_MOUSE	Myl6	Myosin light polypeptide 6	12498.4	20828.7
Q60631	GRB2_MOUSE	Grb2	Growth factor receptor-bound protein 2	47427
Q60668	HNRPD_MOUSE	Hnrnpd	Heterogeneous nuclear ribonucleoprotein D0	405864
Q60676	PPP5_MOUSE	Ppp5c	Serine/threonine-protein phosphatase 5	229289	302770
Q60692	PSB6_MOUSE	Psmb6	Proteasome subunit beta type-6	2777030	971000
Q60710	SAMH1_MOUSE	Samhd1	Deoxynucleoside triphosphate triphosphohydrolase SAMHD1	220377
Q60759	GCDH_MOUSE	Gcdh	Glutaryl-CoA dehydrogenase, mitochondrial	490583
Q60854	SPB6_MOUSE	Serpinb6	Serpin B6	4302260
Q60864	STIP1_MOUSE	Stip1	Stress-induced-phosphoprotein 1	138624	189747
Q60865	CAPR1_MOUSE	Caprin1	Caprin-1	32168.5	499553
Q60872	IF1AX_MOUSE;IF1A_MOUSE	Eif1a;Eif1ax	Eukaryotic translation initiation factor 1A	200003	323513
Q60876	4EBP1_MOUSE	Eif4ebp1	Eukaryotic translation initiation factor 4E-binding protein 1	46415.8	69130.9
Q60932	VDAC1_MOUSE	Vdac1	Voltage-dependent anion-selective channel protein 1	1124460
Q60960	IMA5_MOUSE	Kpna1	Importin subunit alpha-5		11717.6
Q60972	RBBP4_MOUSE	Rbbp4	Histone-binding protein RBBP4	1193530
Q61024	ASNS_MOUSE	Asns	Asparagine synthetase [glutamine-hydrolyzing]	2691960	2342530
Q61029	LAP2A_MOUSE;LAP2B_MOUSE	Tmpo	Lamina-associated polypeptide 2, isoforms beta/delta/epsilon/gamma	247821
Q61035	HARS1_MOUSE	Hars1	Histidine--tRNA ligase, cytoplasmic	800978	1703180	911115
Q61070	EI24_MOUSE	Ei24	Etoposide-induced protein 2.4	110112
Q61081	CDC37_MOUSE	Cdc37	Hsp90 co-chaperone Cdc37	19646.5
Q61166	MARE1_MOUSE	Mapre1	Microtubule-associated protein RP/EB family member 1	523546	1003400	3865790
Q61171	PRDX2_MOUSE	Prdx2	Peroxiredoxin-2	1188430	1903750	1246680
Q61176	ARGI1_MOUSE	Arg1	Arginase-1	974545
Q61183	PAPOA_MOUSE	Papola	Poly(A) polymerase alpha		42513.6
Q61187	TS101_MOUSE	Tsg101	Tumor susceptibility gene 101 protein	401137
Q61191	HCFC1_MOUSE	Hcfc1	Host cell factor 1	412386	475497
Q61205	PA1B3_MOUSE	Pafah1b3	Platelet-activating factor acetylhydrolase IB subunit alpha1		92285.1	661428
Q61210	ARHG1_MOUSE	Arhgef1	Rho guanine nucleotide exchange factor 1		31671.5	131161
Q61233	PLSL_MOUSE	Lcp1	Plastin-2	7000020	9492750
Q61316	HSP74_MOUSE	Hspa4	Heat shock 70 kDa protein 4	2327740	2343760	735591
Q61490	CD166_MOUSE	Alcam	CD166 antigen	143210
Q61495	DSG1A_MOUSE;DSG1B_MOUSE	Dsg1a;Dsg1b	Desmoglein-1-alpha	1607190	1140910
Q61545	EWS_MOUSE	Ewsr1	RNA-binding protein EWS	436775	341797
Q61584	FXR1_MOUSE	Fxr1	RNA-binding protein FXR1	28297.1
Q61598	GDIB_MOUSE	Gdi2	Rab GDP dissociation inhibitor beta	2144710	2445110
Q61599	GDIR2_MOUSE	Arhgdib	Rho GDP-dissociation inhibitor 2	1225730
Q61656	DDX5_MOUSE	Ddx5	Probable ATP-dependent RNA helicase DDX5	852855
Q61686	CBX5_MOUSE	Cbx5	Chromobox protein homolog 5	55917
Q61699	HS105_MOUSE	Hsph1	Heat shock protein 105 kDa	223203	602666
Q61703	ITIH2_MOUSE	Itih2	Inter-alpha-trypsin inhibitor heavy chain H2	5688240	6395920
Q61704	ITIH3_MOUSE	Itih3	Inter-alpha-trypsin inhibitor heavy chain H3	83745.5
Q61749	EI2BD_MOUSE	Eif2b4	Translation initiation factor eIF-2B subunit delta	271286
Q61753	SERA_MOUSE	Phgdh	D-3-phosphoglycerate dehydrogenase	2609020	5583960
Q61768	KINH_MOUSE	Kif5b	Kinesin-1 heavy chain	9622.43
Q61781	K1C14_MOUSE	Krt14	Keratin, type I cytoskeletal 14	2028400	2151470
Q61792	LASP1_MOUSE	Lasp1	LIM and SH3 domain protein 1	12586		8423.51
Q61937	NPM_MOUSE	Npm1	Nucleophosmin	4992160	1762250
Q61990	PCBP2_MOUSE	Pcbp2	Poly(rC)-binding protein 2	2021100	1977610
Q62093	SRSF2_MOUSE	Srsf2	Serine/arginine-rich splicing factor 2	19604800	22478500
Q62165	DAG1_MOUSE	Dag1	Dystroglycan 1	24247.1
Q62167	DDX3X_MOUSE	Ddx3x	ATP-dependent RNA helicase DDX3X	162006
Q62178	SEM4A_MOUSE	Sema4a	Semaphorin-4A	296486	417798
Q62179	SEM4B_MOUSE	Sema4b	Semaphorin-4B	4907930	2617110
Q62189	SNRPA_MOUSE	Snrpa	U1 small nuclear ribonucleoprotein A		455395	1428460
Q62203	SF3A2_MOUSE	Sf3a2	Splicing factor 3A subunit 2		177898
Q62261	SPTB2_MOUSE	Sptbn1	Spectrin beta chain, non-erythrocytic 1	913126
Q62266	SPR1A_MOUSE	Sprr1a	Cornifin-A	4613390	359144
Q62267	SPR1B_MOUSE	Sprr1b	Cornifin-B	5697090	101647
Q62348	TSN_MOUSE	Tsn	Translin	40050.2	68074.6
Q62351	TFR1_MOUSE	Tfrc	Transferrin receptor protein 1	4993400	7022680
Q62376	RU17_MOUSE	Snrnp70	U1 small nuclear ribonucleoprotein 70 kDa	673487	393553
Q62426	CYTB_MOUSE	Cstb	Cystatin-B	60536.8	87155.7	60526.4
Q62465	VAT1_MOUSE	Vat1	Synaptic vesicle membrane protein VAT-1 homolog	894955
Q63844	MK03_MOUSE	Mapk3	Mitogen-activated protein kinase 3	130170	281003	402296
Q64105	SPRE_MOUSE	Spr	Sepiapterin reductase	32814.4	46584
Q64151	SEM4C_MOUSE	Sema4c	Semaphorin-4C	20361.1
Q64213	SF01_MOUSE	Sf1	Splicing factor 1	7128	225814	909791
Q64310	SURF4_MOUSE	Surf4	Surfeit locus protein 4	661515
Q64324	STXB2_MOUSE	Stxbp2	Syntaxin-binding protein 2	58325.6	271231
Q64337	SQSTM_MOUSE	Sqstm1	Sequestosome-1	18252
Q64436	ATP4A_MOUSE	Atp4a	Potassium-transporting ATPase alpha chain 1			112099
Q64442	DHSO_MOUSE	Sord	Sorbitol dehydrogenase	496318
Q64475	H2B1B_MOUSE	H2bc3	Histone H2B type 1-B	759772
Q64514	TPP2_MOUSE	Tpp2	Tripeptidyl-peptidase 2	1004280	487670
Q64516	GLPK_MOUSE	Gk	Glycerol kinase	377457	190635
Q64523	H2A2A_MOUSE;H2A2C_MOUSE	H2ac20;Hist2h2aa1	Histone H2A type 2-C	423084
Q64525	H2B2B_MOUSE	Hist2h2bb	Histone H2B type 2-B	629423
Q64674	SPEE_MOUSE	Srm	Spermidine synthase	645970	1374620	1819950
Q64692	SIA8D_MOUSE	St8sia4	CMP-N-acetylneuraminate-poly-alpha-2,8-sialyltransferase	16219.6
Q64727	VINC_MOUSE	Vcl	Vinculin	143582	186745
Q64737	PUR2_MOUSE	Gart	Trifunctional purine biosynthetic protein adenosine-3	759864	674886	524990
Q68FD5	CLH1_MOUSE	Cltc	Clathrin heavy chain 1	1687520	1898560	1954730
Q68FL6	SYMC_MOUSE	Mars1	Methionine--tRNA ligase, cytoplasmic	1661900	1061950
Q6A4J8	UBP7_MOUSE	Usp7	Ubiquitin carboxyl-terminal hydrolase 7	31873.5
Q6DFV5	HELZ_MOUSE	Helz	Probable helicase with zinc finger domain	30178.7
Q6DFW4	NOP58_MOUSE	Nop58	Nucleolar protein 58	263656	708410
Q6GQT1	A2MG_MOUSE	A2m	Alpha-2-macroglobulin-P	4993110
Q6GQT9	NOMO1_MOUSE	Nomo1	BOS complex subunit NOMO1	17369.4
Q6IFX2	K1C42_MOUSE	Krt42	Keratin, type I cytoskeletal 42	35617600	36619000
Q6IFZ6	K2C1B_MOUSE	Krt77	Keratin, type II cytoskeletal 1b	1720270
Q6NSR8	PEPL1_MOUSE	Npepl1	Probable aminopeptidase NPEPL1	234841	266591	770009
Q6NV83	SR140_MOUSE	U2surp	U2 snRNP-associated SURP motif-containing protein	59961.9
Q6NZJ6	IF4G1_MOUSE	Eif4g1	Eukaryotic translation initiation factor 4 gamma 1	303044	660198
Q6P1B1	XPP1_MOUSE	Xpnpep1	Xaa-Pro aminopeptidase 1	123299		127729
Q6P1F6	2ABA_MOUSE	Ppp2r2a	Serine/threonine-protein phosphatase 2A 55 kDa regulatory subunit B alpha isoform	2511330	4390030	6515630
Q6P1G0	HEAT6_MOUSE	Heatr6	HEAT repeat-containing protein 6			20482.4
Q6P2B1	TNPO3_MOUSE	Tnpo3	Transportin-3	105565
Q6P4T2	U520_MOUSE	Snrnp200	U5 small nuclear ribonucleoprotein 200 kDa helicase	510586
Q6P542	ABCF1_MOUSE	Abcf1	ATP-binding cassette sub-family F member 1	29121.9	48339.8
Q6P5B0	RRP12_MOUSE	Rrp12	RRP12-like protein	15439.9
Q6P5F9	XPO1_MOUSE	Xpo1	Exportin-1	158089
Q6PDI5	ECM29_MOUSE	Ecpas	Proteasome adapter and scaffold protein ECM29	322446
Q6PDM2	SRSF1_MOUSE	Srsf1	Serine/arginine-rich splicing factor 1	897962	486827
Q6PDQ2	CHD4_MOUSE	Chd4	Chromodomain-helicase-DNA-binding protein 4	22714.8
Q6PDZ2	TAF1C_MOUSE	Taf1c	TATA box-binding protein-associated factor RNA polymerase I subunit C	790857
Q6PFR5	TRA2A_MOUSE	Tra2a	Transformer-2 protein homolog alpha	4443.45
Q6PGB6	NAA50_MOUSE	Naa50	N-alpha-acetyltransferase 50	59544.6	67868.7
Q6PGH1	BUD31_MOUSE	Bud31	Protein BUD31 homolog	12598.7
Q6PHN9	RAB35_MOUSE	Rab35	Ras-related protein Rab-35	28382.6
Q6PIC6	AT1A2_MOUSE;AT1A3_MOUSE	Atp1a2;Atp1a3	Sodium/potassium-transporting ATPase subunit alpha-3	92122.6
Q6PIP5	NUDC1_MOUSE	Nudcd1	NudC domain-containing protein 1	310194
Q6WKZ8	UBR2_MOUSE	Ubr2	E3 ubiquitin-protein ligase UBR2			78904.7
Q6ZPL9	DDX55_MOUSE	Ddx55	ATP-dependent RNA helicase DDX55	110004
Q6ZQ38	CAND1_MOUSE	Cand1	Cullin-associated NEDD8-dissociated protein 1	1681060	1905140
Q6ZQ58	LARP1_MOUSE	Larp1	La-related protein 1	31523.3	71472.8
Q6ZQ88	KDM1A_MOUSE	Kdm1a	Lysine-specific histone demethylase 1A	33373.9
Q6ZQL4	WDR43_MOUSE	Wdr43	WD repeat-containing protein 43	36445.9
Q6ZWN5	RS9_MOUSE	Rps9	Small ribosomal subunit protein uS4	2074240	4295020
Q6ZWU9	RS27L_MOUSE;RS27_MOUSE	Rps27;Rps27l	Small ribosomal subunit protein eS27	475818
Q6ZWV3	RL10_MOUSE	Rpl10	Large ribosomal subunit protein uL16	888943	472502
Q6ZWV7	RL35_MOUSE	Rpl35	Large ribosomal subunit protein uL29	4681090	220346
Q6ZWX6	IF2A_MOUSE	Eif2s1	Eukaryotic translation initiation factor 2 subunit 1	661892	645072
Q76MZ3	2AAA_MOUSE	Ppp2r1a	Serine/threonine-protein phosphatase 2A 65 kDa regulatory subunit A alpha isoform	577233	289096
Q78IQ7	S39A4_MOUSE	Slc39a4	Zinc transporter ZIP4	135348
Q78JE5	FBX22_MOUSE	Fbxo22	F-box only protein 22			12056.4
Q78PY7	SND1_MOUSE	Snd1	Staphylococcal nuclease domain-containing protein 1	890571	1251160	2322580
Q7TMB8	CYFP1_MOUSE	Cyfip1	Cytoplasmic FMR1-interacting protein 1	25438.5
Q7TMC8	FCSK_MOUSE	Fcsk	L-fucose kinase	15851
Q7TMK9	HNRPQ_MOUSE	Syncrip	Heterogeneous nuclear ribonucleoprotein Q	12398500	13398500
Q7TMY8	HUWE1_MOUSE	Huwe1	E3 ubiquitin-protein ligase HUWE1	63922.2
Q7TNC4	LC7L2_MOUSE	Luc7l2	Putative RNA-binding protein Luc7-like 2	290858	531912
Q7TNG5	EMAL2_MOUSE	Eml2	Echinoderm microtubule-associated protein-like 2	245846
Q7TNS2	MIC10_MOUSE	Micos10	MICOS complex subunit Mic10	12039.2
Q7TNV0	DEK_MOUSE	Dek	Protein DEK	3666750	4143980
Q7TPR4	ACTN1_MOUSE	Actn1	Alpha-actinin-1	658296	964241
Q7TPV4	MBB1A_MOUSE	Mybbp1a	Myb-binding protein 1A	1037690	1810320
Q7TQI3	OTUB1_MOUSE	Otub1	Ubiquitin thioesterase OTUB1	9320.48
Q7TQK1	INT7_MOUSE	Ints7	Integrator complex subunit 7	726884
Q7TSV4	PGM2_MOUSE	Pgm2	Phosphopentomutase	227674
Q7TT37	ELP1_MOUSE	Elp1	Elongator complex protein 1		178844
Q80TP3	UBR5_MOUSE	Ubr5	E3 ubiquitin-protein ligase UBR5	67160.6
Q80TR8	DCAF1_MOUSE	Dcaf1	DDB1- and CUL4-associated factor 1	6158.28
Q80U93	NU214_MOUSE	Nup214	Nuclear pore complex protein Nup214	13949.8
Q80UM3	NAA15_MOUSE	Naa15	N-alpha-acetyltransferase 15, NatA auxiliary subunit	159621
Q80UW8	RPAB1_MOUSE	Polr2e	DNA-directed RNA polymerases I, II, and III subunit RPABC1	7925.65
Q80VA0	GALT7_MOUSE	Galnt7	N-acetylgalactosaminyltransferase 7	195494	344964
Q80W00	PP1RA_MOUSE	Ppp1r10	Serine/threonine-protein phosphatase 1 regulatory subunit 10	179013
Q80WJ7	LYRIC_MOUSE	Mtdh	Protein LYRIC	20548.9
Q80XC2	TRM61_MOUSE	Trmt61a	tRNA (adenine(58)-N(1))-methyltransferase catalytic subunit TRMT61A	100484
Q80XQ8	F168B_MOUSE	Fam168b	Myelin-associated neurite-outgrowth inhibitor		337645	61305.2
Q80XU3	NUCKS_MOUSE	Nucks1	Nuclear ubiquitous casein and cyclin-dependent kinase substrate 1	1609730	4459570
Q80Y44	DDX10_MOUSE	Ddx10	Probable ATP-dependent RNA helicase DDX10	19488
Q80Y81	RNZ2_MOUSE	Elac2	Zinc phosphodiesterase ELAC protein 2	213455	207559
Q80ZV0	RNH2B_MOUSE	Rnaseh2b	Ribonuclease H2 subunit B	68042
Q810A7	DDX42_MOUSE	Ddx42	ATP-dependent RNA helicase DDX42	556387
Q811B1	XYLT1_MOUSE	Xylt1	Xylosyltransferase 1	388962	444612
Q8BFU3	RN214_MOUSE	Rnf214	RING finger protein 214	16547.9
Q8BFY9	TNPO1_MOUSE	Tnpo1	Transportin-1	328243	381611
Q8BG05	ROA3_MOUSE	Hnrnpa3	Heterogeneous nuclear ribonucleoprotein A3	65011.3	114092
Q8BG07	PLD4_MOUSE	Pld4	5'-3' exonuclease PLD4	1283190	2103530
Q8BG32	PSD11_MOUSE	Psmd11	26S proteasome non-ATPase regulatory subunit 11	946773	5180050
Q8BGA2	LHPL2_MOUSE	Lhfpl2	LHFPL tetraspan subfamily member 2 protein	103033
Q8BGD9	IF4B_MOUSE	Eif4b	Eukaryotic translation initiation factor 4B	65009.3	102657
Q8BGF3	DAA10_MOUSE	Dnaaf10	Dynein axonemal assembly factor 10	180926
Q8BGQ7	SYAC_MOUSE	Aars1	Alanine--tRNA ligase, cytoplasmic	286379	598167
Q8BH58	TIPRL_MOUSE	Tiprl	TIP41-like protein		258248	554352
Q8BHG1	NRDC_MOUSE	Nrdc	Nardilysin	1467910
Q8BHJ5	TBL1R_MOUSE;TBL1X_MOUSE	Tbl1x;Tbl1xr1	F-box-like/WD repeat-containing protein TBL1XR1	3129670
Q8BHN3	GANAB_MOUSE	Ganab	Neutral alpha-glucosidase AB	1515430	1462400
Q8BHZ0	CYRIA_MOUSE	Cyria	CYFIP-related Rac1 interactor A	25961.1	73663.8
Q8BJ71	NUP93_MOUSE	Nup93	Nuclear pore complex protein Nup93	68864.5
Q8BJW6	EIF2A_MOUSE	Eif2a	Eukaryotic translation initiation factor 2A	1958930	2249650
Q8BJY1	PSMD5_MOUSE	Psmd5	26S proteasome non-ATPase regulatory subunit 5		470227
Q8BK58	HBAP1_MOUSE	Hspbap1	HSPB1-associated protein 1			44376.7
Q8BK62	OLFL3_MOUSE	Olfml3	Olfactomedin-like protein 3	207839
Q8BK64	AHSA1_MOUSE	Ahsa1	Activator of 90 kDa heat shock protein ATPase homolog 1	459358	630835
Q8BK67	RCC2_MOUSE	Rcc2	Protein RCC2	5016440	3320120
Q8BKC5	IPO5_MOUSE	Ipo5	Importin-5	795472	1240720
Q8BL97	SRSF7_MOUSE	Srsf7	Serine/arginine-rich splicing factor 7	2012450	1907710
Q8BLR9	HIF1N_MOUSE	Hif1an	Hypoxia-inducible factor 1-alpha inhibitor			18013.2
Q8BLU0	FLRT2_MOUSE	Flrt2	Leucine-rich repeat transmembrane protein FLRT2	90681.9
Q8BM72	HSP13_MOUSE	Hspa13	Heat shock 70 kDa protein 13	284020
Q8BMJ2	SYLC_MOUSE	Lars1	Leucine--tRNA ligase, cytoplasmic	95663.4	129736
Q8BML9	SYQ_MOUSE	Qars1	Glutamine--tRNA ligase	49923.9
Q8BND5	QSOX1_MOUSE	Qsox1	Sulfhydryl oxidase 1	119221
Q8BP40	PPA6_MOUSE	Acp6	Lysophosphatidic acid phosphatase type 6	20911.3
Q8BP47	SYNC_MOUSE	NARS1	Asparagine--tRNA ligase, cytoplasmic	500349	1239630
Q8BP67	RL24_MOUSE	Rpl24	Large ribosomal subunit protein eL24	2511910	3520950
Q8BPB0	MOB1A_MOUSE;MOB1B_MOUSE	Mob1a;Mob1b	MOB kinase activator 1B	135380
Q8BPU7	ELMO1_MOUSE	Elmo1	Engulfment and cell motility protein 1		23184.3
Q8BQM4	HEAT3_MOUSE	Heatr3	HEAT repeat-containing protein 3	213428
Q8BRF7	SCFD1_MOUSE	Scfd1	Sec1 family domain-containing protein 1	3831.47
Q8BS03	PI15_MOUSE	Pi15	Peptidase inhibitor 15		61511
Q8BTI8	SRRM2_MOUSE	Srrm2	Serine/arginine repetitive matrix protein 2	23319.1	27381.4
Q8BTM8	FLNA_MOUSE	Flna	Filamin-A	2052670	2798200
Q8BTU1	CFA20_MOUSE	Cfap20	Cilia- and flagella-associated protein 20	48637.2
Q8BTZ7	GMPPB_MOUSE	Gmppb	Mannose-1-phosphate guanyltransferase beta	279528
Q8BU30	SYIC_MOUSE	Iars1	Isoleucine--tRNA ligase, cytoplasmic	363768	356127	555781
Q8BU31	RAP2C_MOUSE	Rap2c	Ras-related protein Rap-2c	96899.8
Q8BUV3	GEPH_MOUSE	Gphn	Gephyrin	68754.6
Q8BVE3	VATH_MOUSE	Atp6v1h	V-type proton ATPase subunit H	6919.61
Q8BVF2	PDCL3_MOUSE	Pdcl3	Phosducin-like protein 3	824346
Q8BVI4	DHPR_MOUSE	Qdpr	Dihydropteridine reductase	145540
Q8BVY0	RL1D1_MOUSE	Rsl1d1	Ribosomal L1 domain-containing protein 1	4425120	10805800
Q8BWP8	B4GA1_MOUSE	B4gat1	Beta-1,4-glucuronyltransferase 1	160229
Q8BWY3	ERF1_MOUSE	Etf1	Eukaryotic peptide chain release factor subunit 1	398512	568880
Q8BWZ3	NAA25_MOUSE	Naa25	N-alpha-acetyltransferase 25, NatB auxiliary subunit	40875.6
Q8BX17	GEMI5_MOUSE	Gemin5	Gem-associated protein 5	112855
Q8BX65	MDFIC_MOUSE	Mdfic	MyoD family inhibitor domain-containing protein	383202	282401
Q8BYA0	TBCD_MOUSE	Tbcd	Tubulin-specific chaperone D	36459.3	123856
Q8BYP3	RHOF_MOUSE	Rhof	Rho-related GTP-binding protein RhoF			11946.3
Q8BZA9	TIGAR_MOUSE	Tigar	Fructose-2,6-bisphosphatase TIGAR	549197
Q8C0E2	VP26B_MOUSE	Vps26b	Vacuolar protein sorting-associated protein 26B	293874
Q8C0I1	ADAS_MOUSE	Agps	Alkyldihydroxyacetonephosphate synthase, peroxisomal	29030.3
Q8C0M9	ASGL1_MOUSE	Asrgl1	Isoaspartyl peptidase/L-asparaginase	133734
Q8C196	CPSM_MOUSE	Cps1	Carbamoyl-phosphate synthase [ammonia], mitochondrial	39120200	1165760
Q8C1A5	THOP1_MOUSE	Thop1	Thimet oligopeptidase	562390	841773
Q8C1B7	SEP11_MOUSE	Septin11	Septin-11	62430.4	114412
Q8C1Y8	CCZ1_MOUSE	Ccz1	Vacuolar fusion protein CCZ1 homolog		101182	517747
Q8C2E7	WASC5_MOUSE	Washc5	WASH complex subunit 5	356656
Q8C7U7	GALT6_MOUSE	Galnt6	Polypeptide N-acetylgalactosaminyltransferase 6	461032	652433
Q8C7X2	EMC1_MOUSE	Emc1	ER membrane protein complex subunit 1	19926
Q8CCS6	PABP2_MOUSE	Pabpn1	Polyadenylate-binding protein 2		59516.2	30448.4
Q8CD92	TTC27_MOUSE	Ttc27	Tetratricopeptide repeat protein 27		574260
Q8CDN6	TXNL1_MOUSE	Txnl1	Thioredoxin-like protein 1	914248	1086360
Q8CEC6	PPWD1_MOUSE	Ppwd1	Peptidylprolyl isomerase domain and WD repeat-containing protein 1		87260
Q8CG16	C1RA_MOUSE	C1ra	Complement C1r-A subcomponent	925884	1334450
Q8CG48	SMC2_MOUSE	Smc2	Structural maintenance of chromosomes protein 2	46495.1
Q8CG72	ADPRS_MOUSE	Adprs	ADP-ribosylhydrolase ARH3	131236
Q8CGC7	SYEP_MOUSE	Eprs1	Bifunctional glutamate/proline--tRNA ligase	966984	1480410
Q8CH25	SLTM_MOUSE	Sltm	SAFB-like transcription modulator			279299
Q8CHK3	MBOA7_MOUSE	Mboat7	Lysophospholipid acyltransferase 7	63551.5
Q8CHP8	PGP_MOUSE	Pgp	Glycerol-3-phosphate phosphatase	36494.8
Q8CHW4	EI2BE_MOUSE	Eif2b5	Translation initiation factor eIF-2B subunit epsilon	81550	152188	153130
Q8CI33	C19L1_MOUSE	Cwf19l1	CWF19-like protein 1	8973.16
Q8CI94	PYGB_MOUSE	Pygb	Glycogen phosphorylase, brain form	6096.58
Q8CIE6	COPA_MOUSE	Copa	Coatomer subunit alpha	1279980	2005240
Q8CIF4	BTD_MOUSE	Btd	Biotinidase	66497.5	65653.4
Q8CIG8	ANM5_MOUSE	Prmt5	Protein arginine N-methyltransferase 5	807437	873547	2961670
Q8CIH5	PLCG2_MOUSE	Plcg2	1-phosphatidylinositol 4,5-bisphosphate phosphodiesterase gamma-2	28063.2	44857.9	93768
Q8CIH9	PUR1_MOUSE	Ppat	Amidophosphoribosyltransferase	93072.8	446692
Q8CJG0	AGO2_MOUSE	Ago2	Protein argonaute-2	98165.1	68619.9
Q8JZK9	HMCS1_MOUSE	Hmgcs1	Hydroxymethylglutaryl-CoA synthase, cytoplasmic	520640	988468
Q8JZQ9	EIF3B_MOUSE	Eif3b	Eukaryotic translation initiation factor 3 subunit B	440369	780143	1048530
Q8JZV7	NAGA_MOUSE	Amdhd2	N-acetylglucosamine-6-phosphate deacetylase	14703
Q8JZZ7	AGRL2_MOUSE	Adgrl2	Adhesion G protein-coupled receptor L2	747200
Q8K003	TMA7_MOUSE	Tma7	Translation machinery-associated protein 7	63690.6
Q8K0T4	KATL1_MOUSE;KTNA1_MOUSE	Katna1;Katnal1	Katanin p60 ATPase-containing subunit A-like 1	48739500	32419800
Q8K157	GALM_MOUSE	Galm	Galactose mutarotase	86082.8
Q8K183	PDXK_MOUSE	Pdxk	Pyridoxal kinase	612529	681415
Q8K1B8	URP2_MOUSE	Fermt3	Fermitin family homolog 3	1126200	1507280
Q8K1I7	WIPF1_MOUSE	Wipf1	WAS/WASL-interacting protein family member 1	162541	217138
Q8K1R7	NEK9_MOUSE	Nek9	Serine/threonine-protein kinase Nek9	12930.6
Q8K1X4	NCKPL_MOUSE	Nckap1l	Nck-associated protein 1-like	120201
Q8K2I4	MANBA_MOUSE	Manba	Beta-mannosidase	708840	888705
Q8K354	CBR3_MOUSE	Cbr3	Carbonyl reductase [NADPH] 3	200644
Q8K3W0	BABA2_MOUSE	Babam2	BRISC and BRCA1-A complex member 2	44367.3
Q8K482	EMIL2_MOUSE	Emilin2	EMILIN-2	1257010	2162330
Q8K4L4	POF1B_MOUSE	Pof1b	Protein POF1B	466197
Q8K4Z3	NNRE_MOUSE	Naxe	NAD(P)H-hydrate epimerase	132105	195475
Q8QZS1	HIBCH_MOUSE	Hibch	3-hydroxyisobutyryl-CoA hydrolase, mitochondrial	2451430
Q8QZY1	EIF3L_MOUSE	Eif3l	Eukaryotic translation initiation factor 3 subunit L	397003	462738
Q8QZY9	SF3B4_MOUSE	Sf3b4	Splicing factor 3B subunit 4	358372	2176870	999454
Q8R016	BLMH_MOUSE	Blmh	Bleomycin hydrolase	710278	918503	940947
Q8R050	ERF3A_MOUSE	Gspt1	Eukaryotic peptide chain release factor GTP-binding subunit ERF3A	729629	1262260
Q8R081	HNRPL_MOUSE	Hnrnpl	Heterogeneous nuclear ribonucleoprotein L	508498	1205140
Q8R146	ACPH_MOUSE	Apeh	Acylamino-acid-releasing enzyme	56297.9	72400.1
Q8R180	ERO1A_MOUSE	Ero1a	ERO1-like protein alpha	197066
Q8R1B4	EIF3C_MOUSE	Eif3c	Eukaryotic translation initiation factor 3 subunit C	353546	628864
Q8R1F1	NIBA2_MOUSE	Niban2	Protein Niban 2	296386
Q8R1U1	COG4_MOUSE	Cog4	Conserved oligomeric Golgi complex subunit 4	18252.7
Q8R242	DIAC_MOUSE	Ctbs	Di-N-acetylchitobiase	1385520	903872
Q8R366	IGSF8_MOUSE	Igsf8	Immunoglobulin superfamily member 8	1547470	2100720
Q8R422	CD109_MOUSE	Cd109	CD109 antigen	279147	798910
Q8R5C5	ACTY_MOUSE	Actr1b	Beta-centractin	304490	156388
Q8VBT9	ASPC1_MOUSE	Aspscr1	Tether containing UBX domain for GLUT4		256795	1979700
Q8VBV3	EXOS2_MOUSE	Exosc2	Exosome complex component RRP4	43078.7
Q8VBW6	ULA1_MOUSE	Nae1	NEDD8-activating enzyme E1 regulatory subunit	165679
Q8VC30	TKFC_MOUSE	Tkfc	Triokinase/FMN cyclase	22297.7	25633.8
Q8VCE2	GPN1_MOUSE	Gpn1	GPN-loop GTPase 1		66066.3
Q8VCF1	CANT1_MOUSE	Cant1	Soluble calcium-activated nucleotidase 1	376252
Q8VCN5	CGL_MOUSE	Cth	Cystathionine gamma-lyase	898156
Q8VCT3	AMPB_MOUSE	Rnpep	Aminopeptidase B	172393	220923	475906
Q8VDD5	MYH9_MOUSE	Myh9	Myosin-9	655399	819501
Q8VDJ3	VIGLN_MOUSE	Hdlbp	Vigilin	33004.1	19182.5
Q8VDL4	ADPGK_MOUSE	Adpgk	ADP-dependent glucokinase	3855.13
Q8VDM4	PSMD2_MOUSE	Psmd2	26S proteasome non-ATPase regulatory subunit 2	507046	359203
Q8VDN2	AT1A1_MOUSE	Atp1a1	Sodium/potassium-transporting ATPase subunit alpha-1	494468	774314
Q8VDP3	MICA1_MOUSE	Mical1	[F-actin]-monooxygenase MICAL1	632929
Q8VDW0	DX39A_MOUSE	Ddx39a	ATP-dependent RNA helicase DDX39A	5051880	4012790
Q8VE37	RCC1_MOUSE	Rcc1	Regulator of chromosome condensation	65652.4	71000.9
Q8VE43	METRL_MOUSE	Metrnl	Meteorin-like protein	332832	848081
Q8VEB4	PAG15_MOUSE	Pla2g15	Phospholipase A2 group XV	83763
Q8VEJ1	GPN2_MOUSE	Gpn2	GPN-loop GTPase 2			66357.6
Q8VEJ4	NLE1_MOUSE	Nle1	Notchless protein homolog 1	500152	944389	686739
Q8VEK3	HNRPU_MOUSE	Hnrnpu	Heterogeneous nuclear ribonucleoprotein U	3819710
Q8VH51	RBM39_MOUSE	Rbm39	RNA-binding protein 39	357809	411469
Q8VI75	IPO4_MOUSE	Ipo4	Importin-4	412751
Q8VIJ6	SFPQ_MOUSE	Sfpq	Splicing factor, proline- and glutamine-rich	516497	1425090
Q91UZ5	IMPA2_MOUSE	Impa2	Inositol monophosphatase 2	376317
Q91V12-2	BACH_MOUSE	Acot7	Isoform A of Cytosolic acyl coenzyme A thioester hydrolase	427874	839764	1676220
Q91V41	RAB14_MOUSE	Rab14	Ras-related protein Rab-14	64583.7	35386.3
Q91V64	ISOC1_MOUSE	Isoc1	Isochorismatase domain-containing protein 1	1278170
Q91V92	ACLY_MOUSE	Acly	ATP-citrate synthase	1619060	2026300
Q91VC3	IF4A3_MOUSE	Eif4a3	Eukaryotic initiation factor 4A-III	461167	558849	599236
Q91VH6	MEMO1_MOUSE	Memo1	Protein MEMO1	25089.2	24392.9
Q91VI7	RINI_MOUSE	Rnh1	Ribonuclease inhibitor	1476040	1373230	1833870
Q91VJ1	AIM2_MOUSE	Aim2	Interferon-inducible protein AIM2		12777.8
Q91VK1	5MP1_MOUSE	Bzw2	eIF5-mimic protein 1	5078140	9275540
Q91VM5	RMXL1_MOUSE	Rbmxl1	RNA binding motif protein, X-linked-like-1	187846
Q91VP7	TM101_MOUSE	Tmem101	Transmembrane protein 101	15025.1
Q91VR5	DDX1_MOUSE	Ddx1	ATP-dependent RNA helicase DDX1	67779.4
Q91VU0	FAM3C_MOUSE	Fam3c	Protein FAM3C	2006420
Q91VU7	PUS7_MOUSE	Pus7	Pseudouridylate synthase 7 homolog	393746
Q91VW3	SH3L3_MOUSE	Sh3bgrl3	SH3 domain-binding glutamic acid-rich-like protein 3	1173770	1721990
Q91WG4	ELP2_MOUSE	Elp2	Elongator complex protein 2	8847.63
Q91WJ8	FUBP1_MOUSE	Fubp1	Far upstream element-binding protein 1	123863	141003
Q91WK2	EIF3H_MOUSE	Eif3h	Eukaryotic translation initiation factor 3 subunit H	1195820	1472090
Q91WQ3	SYYC_MOUSE	Yars1	Tyrosine--tRNA ligase, cytoplasmic	811210	1478350	238520
Q91YE6	IPO9_MOUSE	Ipo9	Importin-9		677055	2134270
Q91YI0	ARLY_MOUSE	Asl	Argininosuccinate lyase	96722.4
Q91YR1	TWF1_MOUSE	Twf1	Twinfilin-1	12856.6	19685.7
Q91YR9	PTGR1_MOUSE	Ptgr1	Prostaglandin reductase 1	174066	244968
Q91YT7	YTHD2_MOUSE	Ythdf2	YTH domain-containing family protein 2	78906.1
Q91Z53	GRHPR_MOUSE	Grhpr	Glyoxylate reductase/hydroxypyruvate reductase	185616
Q91Z67	SRGP2_MOUSE	Srgap2	SLIT-ROBO Rho GTPase-activating protein 2	8724.59
Q91ZA3	PCCA_MOUSE	Pcca	Propionyl-CoA carboxylase alpha chain, mitochondrial	10032700
Q91ZJ5	UGPA_MOUSE	Ugp2	UTP--glucose-1-phosphate uridylyltransferase	131984
Q91ZX7	LRP1_MOUSE	Lrp1	Prolow-density lipoprotein receptor-related protein 1	1100730	1087970
Q920A5	RISC_MOUSE	Scpep1	Retinoid-inducible serine carboxypeptidase	239941	368478
Q920B9	SP16H_MOUSE	Supt16h	FACT complex subunit SPT16	1531070	2060100
Q920E5	FPPS_MOUSE	Fdps	Farnesyl pyrophosphate synthase	618579	711720
Q921H8	THIKA_MOUSE	Acaa1a	3-ketoacyl-CoA thiolase A, peroxisomal	7225.88
Q921I2	KLDC4_MOUSE	Klhdc4	Kelch domain-containing protein 4	22928.2	21911
Q921I9	EXOS4_MOUSE	Exosc4	Exosome complex component RRP41		630820
Q921M3	SF3B3_MOUSE	Sf3b3	Splicing factor 3B subunit 3	433494	610402
Q921M7	CYRIB_MOUSE	Cyrib	CYFIP-related Rac1 interactor B	287779	381720
Q921V5	MGAT2_MOUSE	Mgat2	Alpha-1,6-mannosyl-glycoprotein 2-beta-N-acetylglucosaminyltransferase	8803.27
Q922B2	SYDC_MOUSE	Dars1	Aspartate--tRNA ligase, cytoplasmic	6765400	7601170
Q922D8	C1TC_MOUSE	Mthfd1	C-1-tetrahydrofolate synthase, cytoplasmic	193655	293979
Q922F4	TBB6_MOUSE	Tubb6	Tubulin beta-6 chain	161900	415093
Q922K7	NOP2_MOUSE	Nop2	Probable 28S rRNA (cytosine-C(5))-methyltransferase	46966.6	229437
Q922R8	PDIA6_MOUSE	Pdia6	Protein disulfide-isomerase A6	1211430
Q922U2	K2C5_MOUSE	Krt5	Keratin, type II cytoskeletal 5	47247700	11722700
Q923D2	BLVRB_MOUSE	Blvrb	Flavin reductase (NADPH)	1199070	1308880
Q924C1	XPO5_MOUSE	Xpo5	Exportin-5	7927.48	9721.37
Q924M7	MPI_MOUSE	Mpi	Mannose-6-phosphate isomerase	7648.1
Q93092	TALDO_MOUSE	Taldo1	Transaldolase	6112670	5883100
Q99020	ROAA_MOUSE	Hnrnpab	Heterogeneous nuclear ribonucleoprotein A/B	859379	2695060
Q99J09	MEP50_MOUSE	Wdr77	Methylosome protein WDR77	46772.2	85667.5
Q99J36	THUM1_MOUSE	Thumpd1	THUMP domain-containing protein 1	198988	358133	497460
Q99JF5	MVD1_MOUSE	Mvd	Diphosphomevalonate decarboxylase	556594
Q99JF8	PSIP1_MOUSE	Psip1	PC4 and SFRS1-interacting protein	12522.9	12767.3
Q99JI4	PSMD6_MOUSE	Psmd6	26S proteasome non-ATPase regulatory subunit 6	26607.5
Q99JI6	RAP1B_MOUSE	Rap1b	Ras-related protein Rap-1b	155702	175035
Q99JR8	SMRD2_MOUSE	Smarcd2	SWI/SNF-related matrix-associated actin-dependent regulator of chromatin subfamily D member 2		84897.1
Q99JW2	ACY1_MOUSE	Acy1	Aminoacylase-1	401924	436504
Q99JW4	LIMS1_MOUSE	Lims1	LIM and senescent cell antigen-like-containing domain protein 1		33167.6	282105
Q99JX4	EIF3M_MOUSE	Eif3m	Eukaryotic translation initiation factor 3 subunit M	467041	1387060
Q99JY4	TRABD_MOUSE	Trabd	TraB domain-containing protein	27320.5
Q99JY9	ARP3_MOUSE	Actr3	Actin-related protein 3	893575	1412380
Q99K51	PLST_MOUSE	Pls3	Plastin-3	242895
Q99K70	RRAGC_MOUSE	Rragc	Ras-related GTP-binding protein C			15369.7
Q99K85	SERC_MOUSE	Psat1	Phosphoserine aminotransferase	5378000	10070400
Q99KC8	VMA5A_MOUSE	Vwa5a	von Willebrand factor A domain-containing protein 5A	556285
Q99KI0	ACON_MOUSE	Aco2	Aconitate hydratase, mitochondrial	113349	12063.5
Q99KK2	NEUA_MOUSE	Cmas	N-acylneuraminate cytidylyltransferase	151098	203818
Q99KK7	DPP3_MOUSE	Dpp3	Dipeptidyl peptidase 3	1380330	1709990	952876
Q99KN1	ARRD1_MOUSE	Arrdc1	Arrestin domain-containing protein 1	651442
Q99KP3	CRYL1_MOUSE	Cryl1	Lambda-crystallin homolog		544880
Q99KP6	PRP19_MOUSE	Prpf19	Pre-mRNA-processing factor 19	1076370	1087630
Q99KQ4	NAMPT_MOUSE	Nampt	Nicotinamide phosphoribosyltransferase	80316.6
Q99KV1	DJB11_MOUSE	Dnajb11	DnaJ homolog subfamily B member 11	369716
Q99L27	GMPR2_MOUSE	Gmpr2	GMP reductase 2	3276.74	81369.8	291841
Q99L28	RLP24_MOUSE	Rsl24d1	Probable ribosome biogenesis protein RLP24	20786.2
Q99L47	F10A1_MOUSE	St13	Hsc70-interacting protein	1959610	7348910
Q99LC5	ETFA_MOUSE	Etfa	Electron transfer flavoprotein subunit alpha, mitochondrial	21985400	20617900
Q99LC8	EI2BA_MOUSE	Eif2b1	Translation initiation factor eIF-2B subunit alpha		16603700
Q99LD4	CSN1_MOUSE	Gps1	COP9 signalosome complex subunit 1	301884	156330
Q99LF4	RTCB_MOUSE	Rtcb	RNA-splicing ligase RtcB homolog	43879.3
Q99LI7	CSTF3_MOUSE	Cstf3	Cleavage stimulation factor subunit 3		386363	1043300
Q99LI8	HGS_MOUSE	Hgs	Hepatocyte growth factor-regulated tyrosine kinase substrate	230079
Q99LJ1	FUCO_MOUSE	Fuca1	Tissue alpha-L-fucosidase	174591
Q99LX0	PARK7_MOUSE	Park7	Parkinson disease protein 7 homolog	1180270	1404570
Q99MD6	TRXR3_MOUSE	Txnrd3	Thioredoxin reductase 3	4254.29
Q99MN1	SYK_MOUSE	Kars1	Lysine--tRNA ligase	1068510	1412010
Q99N57	RAF1_MOUSE	Raf1	RAF proto-oncogene serine/threonine-protein kinase	18465.2
Q99NB9	SF3B1_MOUSE	Sf3b1	Splicing factor 3B subunit 1	24493.7
Q99P72	RTN4_MOUSE	Rtn4	Reticulon-4	16515
Q99P91	GPNMB_MOUSE	Gpnmb	Transmembrane glycoprotein NMB	487549	657739
Q99PL5	RRBP1_MOUSE	Rrbp1	Ribosome-binding protein 1	294830	359838
Q99PS0	K1C23_MOUSE	Krt23	Keratin, type I cytoskeletal 23	244326
Q99PT1	GDIR1_MOUSE	Arhgdia	Rho GDP-dissociation inhibitor 1	11739900	12422200
Q99PV0	PRP8_MOUSE	Prpf8	Pre-mRNA-processing-splicing factor 8	141306	141425
Q99PW4	PRPKB_MOUSE	Tp53rkb	EKC/KEOPS complex subunit Tp53rkb			92502.3
Q9CPP0	NPM3_MOUSE	Npm3	Nucleoplasmin-3	286582	310460
Q9CPQ3	TOM22_MOUSE	Tomm22	Mitochondrial import receptor subunit TOM22 homolog	21211.9
Q9CPR4	RL17_MOUSE	Rpl17	Large ribosomal subunit protein uL22	7632510	5589430
Q9CPT4	MYDGF_MOUSE	Mydgf	Myeloid-derived growth factor	152642
Q9CPV4	GLOD4_MOUSE	Glod4	Glyoxalase domain-containing protein 4	1134520	721464
Q9CPW4	ARPC5_MOUSE	Arpc5	Actin-related protein 2/3 complex subunit 5	32613.5
Q9CPY7	AMPL_MOUSE	Lap3	Cytosol aminopeptidase	190288	158803
Q9CQ43	DUT_MOUSE	Dut	Deoxyuridine 5'-triphosphate nucleotidohydrolase	258142	538713
Q9CQ60	6PGL_MOUSE	Pgls	6-phosphogluconolactonase	275341	515464
Q9CQ65	MTAP_MOUSE	Mtap	S-methyl-5'-thioadenosine phosphorylase	1201360
Q9CQ92	FIS1_MOUSE	Fis1	Mitochondrial fission 1 protein	34887.7
Q9CQC6	5MP2_MOUSE	Bzw1	eIF5-mimic protein 2	426398
Q9CQD1	RAB5A_MOUSE	Rab5a	Ras-related protein Rab-5A	390834
Q9CQE8	RTRAF_MOUSE	RTRAF	RNA transcription, translation and transport factor protein	4830.94
Q9CQF3	CPSF5_MOUSE	Nudt21	Cleavage and polyadenylation specificity factor subunit 5	49147.6
Q9CQG1	CHAC2_MOUSE	Chac2	Putative glutathione-specific gamma-glutamylcyclotransferase 2	286461
Q9CQG6	TM147_MOUSE	Tmem147	BOS complex subunit TMEM147	1048430
Q9CQI6	COTL1_MOUSE	Cotl1	Coactosin-like protein	703268	111718
Q9CQI7	RU2B_MOUSE	Snrpb2	U2 small nuclear ribonucleoprotein B''	15539.1
Q9CQI9	MED30_MOUSE	Med30	Mediator of RNA polymerase II transcription subunit 30	27810.2
Q9CQJ6	DENR_MOUSE	Denr	Density-regulated protein		107053
Q9CQM2	ERD22_MOUSE	Kdelr2	ER lumen protein-retaining receptor 2	610185
Q9CQM9	GLRX3_MOUSE	Glrx3	Glutaredoxin-3	1106240	1705500
Q9CQN3	TOM6_MOUSE	Tomm6	Mitochondrial import receptor subunit TOM6 homolog	512507
Q9CQR2	RS21_MOUSE	Rps21	Small ribosomal subunit protein eS21	51050	43020.6
Q9CQR6	PPP6_MOUSE	Ppp6c	Serine/threonine-protein phosphatase 6 catalytic subunit	34088.2
Q9CQT1	MTNA_MOUSE	Mri1	Methylthioribose-1-phosphate isomerase	1104540	1205210
Q9CQV7	TIM14_MOUSE	Dnajc19	Mitochondrial import inner membrane translocase subunit TIM14	860876
Q9CQV8	1433B_MOUSE	Ywhab	14-3-3 protein beta/alpha	740527
Q9CR16	PPID_MOUSE	Ppid	Peptidyl-prolyl cis-trans isomerase D	613863	799986
Q9CR26	VTA1_MOUSE	Vta1	Vacuolar protein sorting-associated protein VTA1 homolog	6379.19	100019
Q9CR51	VATG1_MOUSE	Atp6v1g1	V-type proton ATPase subunit G 1	148424	147826	236163
Q9CR57	RL14_MOUSE	Rpl14	Large ribosomal subunit protein eL14	1991070	952211
Q9CR62	M2OM_MOUSE	Slc25a11	Mitochondrial 2-oxoglutarate/malate carrier protein	1104510
Q9CRT8	XPOT_MOUSE	Xpot	Exportin-T	95493.2	350427
Q9CS42	PRPS2_MOUSE	Prps2	Ribose-phosphate pyrophosphokinase 2	798658
Q9CSH3	RRP44_MOUSE	Dis3	Exosome complex exonuclease RRP44	7829.88
Q9CT10	RANB3_MOUSE	Ranbp3	Ran-binding protein 3		10559.3
Q9CV28	MINY3_MOUSE	Mindy3	Ubiquitin carboxyl-terminal hydrolase MINDY-3	49970.4
Q9CVB6	ARPC2_MOUSE	Arpc2	Actin-related protein 2/3 complex subunit 2	6348860
Q9CW03	SMC3_MOUSE	Smc3	Structural maintenance of chromosomes protein 3	205512	282238
Q9CWJ9	PUR9_MOUSE	Atic	Bifunctional purine biosynthesis protein ATIC	2500040	3907890
Q9CWK8	SNX2_MOUSE	Snx2	Sorting nexin-2	360769	1402460
Q9CWN7	CNO11_MOUSE	Cnot11	CCR4-NOT transcription complex subunit 11	14268.7
Q9CWW6	PIN4_MOUSE	Pin4	Peptidyl-prolyl cis-trans isomerase NIMA-interacting 4	269402
Q9CX34	SGT1_MOUSE	Sugt1	Protein SGT1 homolog	108120		417174
Q9CX56	PSMD8_MOUSE	Psmd8	26S proteasome non-ATPase regulatory subunit 8	121328
Q9CXW3	CYBP_MOUSE	Cacybp	Calcyclin-binding protein	161145	409763
Q9CXW4	RL11_MOUSE	Rpl11	Large ribosomal subunit protein uL5	511524	2523400
Q9CXY6	ILF2_MOUSE	Ilf2	Interleukin enhancer-binding factor 2	586772
Q9CY57	CHTOP_MOUSE	Chtop	Chromatin target of PRMT1 protein	617787
Q9CY58	SERB1_MOUSE	Serbp1	SERPINE1 mRNA-binding protein 1	188948	250818	218103
Q9CY64	BIEA_MOUSE	Blvra	Biliverdin reductase A	927442	918809
Q9CY66	GAR1_MOUSE	Gar1	H/ACA ribonucleoprotein complex subunit 1	1717600	2738050
Q9CYG7	TOM34_MOUSE	Tomm34	Mitochondrial import receptor subunit TOM34	583402	1877550
Q9CYH6	RRS1_MOUSE	Rrs1	Ribosome biogenesis regulatory protein homolog	157159	15957.9
Q9CYI4	LUC7L_MOUSE	Luc7l	Putative RNA-binding protein Luc7-like 1	78362.6	99610
Q9CYK2	QPCT_MOUSE	Qpct	Glutaminyl-peptide cyclotransferase	324805	667989
Q9CYN9	RENR_MOUSE	Atp6ap2	Renin receptor	1411580	1880550
Q9CYR6	AGM1_MOUSE	Pgm3	Phosphoacetylglucosamine mutase	104800
Q9CZ04	CSN7A_MOUSE	Cops7a	COP9 signalosome complex subunit 7a	11301.8
Q9CZ30	OLA1_MOUSE	Ola1	Obg-like ATPase 1	280241	441019
Q9CZ44	NSF1C_MOUSE	Nsfl1c	NSFL1 cofactor p47	605118	913398
Q9CZD3	GARS_MOUSE	Gars1	Glycine--tRNA ligase	4965730	3556220
Q9CZM2	RL15_MOUSE	Rpl15	Large ribosomal subunit protein eL15	3004920
Q9CZN7	GLYM_MOUSE	Shmt2	Serine hydroxymethyltransferase, mitochondrial	465833
Q9CZU3	MTREX_MOUSE	Mtrex	Exosome RNA helicase MTR4	63843.4
Q9CZU6	CISY_MOUSE	Cs	Citrate synthase, mitochondrial	545898
Q9CZX8	RS19_MOUSE	Rps19	Small ribosomal subunit protein eS19	3519340	1749100
Q9CZY3	UB2V1_MOUSE	Ube2v1	Ubiquitin-conjugating enzyme E2 variant 1	254029	827035	279128
Q9D0E1	HNRPM_MOUSE	Hnrnpm	Heterogeneous nuclear ribonucleoprotein M		265829	176364
Q9D0F9	PGM1_MOUSE	Pgm1	Phosphoglucomutase-1	411536	374752
Q9D0I8	MRT4_MOUSE	Mrto4	mRNA turnover protein 4 homolog	89336.5
Q9D0I9	SYRC_MOUSE	Rars1	Arginine--tRNA ligase, cytoplasmic	1353230	1600800	1509550
Q9D0J4	ARL2_MOUSE	Arl2	ADP-ribosylation factor-like protein 2	11487.8
Q9D0K2	SCOT1_MOUSE	Oxct1	Succinyl-CoA:3-ketoacid coenzyme A transferase 1, mitochondrial	109203
Q9D0M0	EXOS7_MOUSE	Exosc7	Exosome complex exonuclease RRP42		466533	1536500
Q9D0R2	SYTC_MOUSE	Tars1	Threonine--tRNA ligase 1, cytoplasmic	749369	992540
Q9D0R8	LSM12_MOUSE	Lsm12	Protein LSM12		247474	646523
Q9D0T1	NH2L1_MOUSE	Snu13	NHP2-like protein 1	308085
Q9D0W5	PPIL1_MOUSE	Ppil1	Peptidyl-prolyl cis-trans isomerase-like 1		229218
Q9D1A2	CNDP2_MOUSE	Cndp2	Cytosolic non-specific dipeptidase	3670820	3333240
Q9D1C8	VPS28_MOUSE	Vps28	Vacuolar protein sorting-associated protein 28 homolog		14829.4
Q9D1E6	TBCB_MOUSE	Tbcb	Tubulin-folding cofactor B	59629	84421.1
Q9D1H7	GET4_MOUSE	Get4	Golgi to ER traffic protein 4 homolog		69229.9	347074
Q9D1M0	SEC13_MOUSE	Sec13	Protein SEC13 homolog	45849.3
Q9D1P4	CHRD1_MOUSE	Chordc1	Cysteine and histidine-rich domain-containing protein 1		45978.9
Q9D1R9	RL34_MOUSE	Rpl34	Large ribosomal subunit protein eL34	940566	352714
Q9D2Q8	S10AE_MOUSE	S100a14	Protein S100-A14	60486	45114.9
Q9D2V7	CORO7_MOUSE	Coro7	Coronin-7	26797.5	101269
Q9D358	PPAC_MOUSE	Acp1	Low molecular weight phosphotyrosine protein phosphatase	119050	408636
Q9D554	SF3A3_MOUSE	Sf3a3	Splicing factor 3A subunit 3		80921
Q9D662	SC23B_MOUSE	Sec23b	Protein transport protein Sec23B	140210	437469
Q9D6K8	FUND2_MOUSE	Fundc2	FUN14 domain-containing protein 2	693626
Q9D6Y9	GLGB_MOUSE	Gbe1	1,4-alpha-glucan-branching enzyme	290127	332018	475293
Q9D6Z1	NOP56_MOUSE	Nop56	Nucleolar protein 56	687666	1511190
Q9D708	S10AG_MOUSE	S100a16	Protein S100-A16	126269
Q9D7G0	PRPS1_MOUSE	Prps1	Ribose-phosphate pyrophosphokinase 1	195531	472535
Q9D7X8	GGCT_MOUSE	Ggct	Gamma-glutamylcyclotransferase	95224	64585.4
Q9D819	IPYR_MOUSE	Ppa1	Inorganic pyrophosphatase	1427040	2240990
Q9D823	RL37_MOUSE	Rpl37	Large ribosomal subunit protein eL37	521078	1157700
Q9D864	ARP6_MOUSE	Actr6	Actin-related protein 6			20090.7
Q9D883	U2AF1_MOUSE	U2af1	Splicing factor U2AF 35 kDa subunit	1279130
Q9D892	ITPA_MOUSE	Itpa	Inosine triphosphate pyrophosphatase	88021.8
Q9D8E6	RL4_MOUSE	Rpl4	Large ribosomal subunit protein uL4	3845450	659911
Q9D8N0	EF1G_MOUSE	Eef1g	Elongation factor 1-gamma	5711060	11771600
Q9D8U8	SNX5_MOUSE	Snx5	Sorting nexin-5		137271
Q9D8W5	PSD12_MOUSE	Psmd12	26S proteasome non-ATPase regulatory subunit 12	2607480	814084
Q9D8Y0	EFHD2_MOUSE	Efhd2	EF-hand domain-containing protein D2	81687.6	86885.9
Q9D903	EBP2_MOUSE	Ebna1bp2	Probable rRNA-processing protein EBP2	518673	354128
Q9D906	ATG7_MOUSE	Atg7	Ubiquitin-like modifier-activating enzyme ATG7	709508	287348
Q9D937	CK098_MOUSE		Uncharacterized protein C11orf98 homolog	426574	562684
Q9DAW6	PRP4_MOUSE	Prpf4	U4/U6 small nuclear ribonucleoprotein Prp4	359010
Q9DB34	CHM2A_MOUSE	Chmp2a	Charged multivesicular body protein 2a	10066.1
Q9DBC7	KAP0_MOUSE	Prkar1a	cAMP-dependent protein kinase type I-alpha regulatory subunit	314584	602238
Q9DBF1	AL7A1_MOUSE	Aldh7a1	Alpha-aminoadipic semialdehyde dehydrogenase	15946
Q9DBG3	AP2B1_MOUSE	Ap2b1	AP-2 complex subunit beta	32103.8	52470.2
Q9DBG9	TX1B3_MOUSE	Tax1bp3	Tax1-binding protein 3			63875.1
Q9DBH5	LMAN2_MOUSE	Lman2	Vesicular integral-membrane protein VIP36	474868
Q9DBJ1	PGAM1_MOUSE	Pgam1	Phosphoglycerate mutase 1	2043270	2279820
Q9DBP5	KCY_MOUSE	Cmpk1	UMP-CMP kinase	23424.5	31986.1
Q9DBT5	AMPD2_MOUSE	Ampd2	AMP deaminase 2	21078.8
Q9DBZ5	EIF3K_MOUSE	Eif3k	Eukaryotic translation initiation factor 3 subunit K	820896
Q9DC29	ABCB6_MOUSE	Abcb6	ATP-binding cassette sub-family B member 6	2265970	280980
Q9DC51	GNAI3_MOUSE	Gnai3	Guanine nucleotide-binding protein G(i) subunit alpha-3	182426
Q9DC53	CPNE8_MOUSE	Cpne8	Copine-8	5654.62
Q9DC63	FBX3_MOUSE	Fbxo3	F-box only protein 3	265073
Q9DCC4	P5CR3_MOUSE	Pycr3	Pyrroline-5-carboxylate reductase 3	243781	262729
Q9DCD0	6PGD_MOUSE	Pgd	6-phosphogluconate dehydrogenase, decarboxylating	20436000	8825680
Q9DCE5	PK1IP_MOUSE	Pak1ip1	p21-activated protein kinase-interacting protein 1	16155
Q9DCH4	EIF3F_MOUSE	Eif3f	Eukaryotic translation initiation factor 3 subunit F	490580
Q9DCL9	PUR6_MOUSE	Paics	Bifunctional phosphoribosylaminoimidazole carboxylase/phosphoribosylaminoimidazole succinocarboxamide synthetase	783482	689597	788970
Q9EPB4	ASC_MOUSE	Pycard	Apoptosis-associated speck-like protein containing a CARD	73907.2
Q9EPK7	XPO7_MOUSE	Xpo7	Exportin-7	26220.1	25127.3
Q9EPL2-2	CSTN1_MOUSE	Clstn1	Isoform 2 of Calsyntenin-1	203249	323420
Q9EPL8	IPO7_MOUSE	Ipo7	Importin-7	1118910	2072420	2212040
Q9EPQ7	STAR5_MOUSE	Stard5	StAR-related lipid transfer protein 5		85669
Q9EQH2	ERAP1_MOUSE	Erap1	Endoplasmic reticulum aminopeptidase 1	151490
Q9EQH3	VPS35_MOUSE	Vps35	Vacuolar protein sorting-associated protein 35	708268	190586
Q9EQK5	MVP_MOUSE	Mvp	Major vault protein	123152
Q9EQP2	EHD4_MOUSE	Ehd4	EH domain-containing protein 4	106568
Q9EQU5	SET_MOUSE	Set	Protein SET	80199	109690
Q9ER72	SYCC_MOUSE	Cars1	Cysteine--tRNA ligase, cytoplasmic	1606220	1077550	44253.2
Q9ERK4	XPO2_MOUSE	Cse1l	Exportin-2	960219	1302470
Q9ERL7	GMFG_MOUSE	Gmfg	Glia maturation factor gamma			131962
Q9ES46	PARVB_MOUSE	Parvb	Beta-parvin	4306.29
Q9EST1	GSDMA_MOUSE	Gsdma	Gasdermin-A	143787
Q9EST4	PSMG2_MOUSE	Psmg2	Proteasome assembly chaperone 2	1189590
Q9ESX5	DKC1_MOUSE	Dkc1	H/ACA ribonucleoprotein complex subunit DKC1	38846.2	39390.5
Q9ESY9	GILT_MOUSE	Ifi30	Gamma-interferon-inducible lysosomal thiol reductase	410950	4704000
Q9ET22	DPP2_MOUSE	Dpp7	Dipeptidyl peptidase 2	83297.4	164161
Q9JHI5	IVD_MOUSE	Ivd	Isovaleryl-CoA dehydrogenase, mitochondrial	9271.12
Q9JHI7	EXOS9_MOUSE	Exosc9	Exosome complex component RRP45	21264.1
Q9JHK4	PGTA_MOUSE	Rabggta	Geranylgeranyl transferase type-2 subunit alpha	1339700
Q9JHK5	PLEK_MOUSE	Plek	Pleckstrin	43475.4	97967.9
Q9JHR7	IDE_MOUSE	Ide	Insulin-degrading enzyme	262661
Q9JHS4	CLPX_MOUSE	Clpx	ATP-dependent Clp protease ATP-binding subunit clpX-like, mitochondrial	82321600	13174400
Q9JHU4	DYHC1_MOUSE	Dync1h1	Cytoplasmic dynein 1 heavy chain 1	271518	325807	261701
Q9JHU9	INO1_MOUSE	Isyna1	Inositol-3-phosphate synthase 1	1005160	1074490
Q9JHW2	NIT2_MOUSE	Nit2	Omega-amidase NIT2	150000
Q9JIF0	ANM1_MOUSE	Prmt1	Protein arginine N-methyltransferase 1	294719	219023
Q9JIF7	COPB_MOUSE	Copb1	Coatomer subunit beta	193351		564340
Q9JII5	DAZP1_MOUSE	Dazap1	DAZ-associated protein 1	472103
Q9JII6	AK1A1_MOUSE	Akr1a1	Aldo-keto reductase family 1 member A1	7882080	8949830
Q9JIK5	DDX21_MOUSE	Ddx21	Nucleolar RNA helicase 2	23568.8	146430
Q9JIS5	SV2A_MOUSE	Sv2a	Synaptic vesicle glycoprotein 2A	198369
Q9JJ80	RPF2_MOUSE	Rpf2	Ribosome production factor 2 homolog		39214.3
Q9JJA4	WDR12_MOUSE	Wdr12	Ribosome biogenesis protein WDR12	83332.7
Q9JJH1	RNAS4_MOUSE	Rnase4	Ribonuclease 4	248551
Q9JJU8	SH3L1_MOUSE	Sh3bgrl	Adapter Sh3bgrl	10351.7
Q9JK38	GNA1_MOUSE	Gnpnat1	Glucosamine 6-phosphate N-acetyltransferase	5677.21
Q9JK81	MYG1_MOUSE	Myg1	MYG1 exonuclease	254281		240886
Q9JKB1	UCHL3_MOUSE	Uchl3	Ubiquitin carboxyl-terminal hydrolase isozyme L3	673939
Q9JKB3	YBOX3_MOUSE	Ybx3	Y-box-binding protein 3	156830	185103	61552.8
Q9JKF1	IQGA1_MOUSE	Iqgap1	Ras GTPase-activating-like protein IQGAP1	7631730	9114140
Q9JKX6	NUDT5_MOUSE	Nudt5	ADP-sugar pyrophosphatase	237268
Q9JLF6	TGM1_MOUSE	Tgm1	Protein-glutamine gamma-glutamyltransferase K	1452110
Q9JLI8	SART3_MOUSE	Sart3	Squamous cell carcinoma antigen recognized by T-cells 3	32240.6
Q9JLJ2	AL9A1_MOUSE	Aldh9a1	4-trimethylaminobutyraldehyde dehydrogenase	1308050	1554370	2964230
Q9JLN9	MTOR_MOUSE	Mtor	Serine/threonine-protein kinase mTOR	51205.9
Q9JLV5	CUL3_MOUSE	Cul3	Cullin-3	290909
Q9JLV6	PNKP_MOUSE	Pnkp	Bifunctional polynucleotide phosphatase/kinase	24912.9	38627.3
Q9JM76	ARPC3_MOUSE	Arpc3	Actin-related protein 2/3 complex subunit 3	382411
Q9JMA1	UBP14_MOUSE	Usp14	Ubiquitin carboxyl-terminal hydrolase 14	283070	503278
Q9JMA2	TGT_MOUSE	Qtrt1	Queuine tRNA-ribosyltransferase catalytic subunit 1	150127	176743	682056
Q9JMH6	TRXR1_MOUSE	Txnrd1	Thioredoxin reductase 1, cytoplasmic	2081200	2359490
Q9QUH0	GLRX1_MOUSE	Glrx	Glutaredoxin-1		228226	1143970
Q9QUI0	RHOA_MOUSE	Rhoa	Transforming protein RhoA	548647
Q9QUJ7	ACSL4_MOUSE	Acsl4	Long-chain-fatty-acid--CoA ligase 4	11947.3
Q9QUM9	PSA6_MOUSE	Psma6	Proteasome subunit alpha type-6	2682840	3002600
Q9QUN7	TLR2_MOUSE	Tlr2	Toll-like receptor 2	3496420
Q9QUR6	PPCE_MOUSE	Prep	Prolyl endopeptidase	358729	425719
Q9QWL7	K1C17_MOUSE	Krt17	Keratin, type I cytoskeletal 17	23631700	15260300
Q9QWR8	NAGAB_MOUSE	Naga	Alpha-N-acetylgalactosaminidase	600777	912152
Q9QXK3	COPG2_MOUSE	Copg2	Coatomer subunit gamma-2	13919	14061.4
Q9QXS1	PLEC_MOUSE	Plec	Plectin	2487280	3601690
Q9QXZ0	MACF1_MOUSE	Macf1	Microtubule-actin cross-linking factor 1, isoforms 1/2/3/4	80866
Q9QY93	DCTP1_MOUSE	Dctpp1	dCTP pyrophosphatase 1	36008.6
Q9QYB1	CLIC4_MOUSE	Clic4	Chloride intracellular channel protein 4	263379
Q9QYJ0	DNJA2_MOUSE	Dnaja2	DnaJ homolog subfamily A member 2	392209	42280.2
Q9QZ08	NAGK_MOUSE	Nagk	N-acetyl-D-glucosamine kinase		205512	141628
Q9QZ88	VPS29_MOUSE	Vps29	Vacuolar protein sorting-associated protein 29	170166	410635
Q9QZD9	EIF3I_MOUSE	Eif3i	Eukaryotic translation initiation factor 3 subunit I	184398	424703
Q9QZE5	COPG1_MOUSE	Copg1	Coatomer subunit gamma-1	356854
Q9QZQ8	H2AY_MOUSE	Macroh2a1	Core histone macro-H2A.1	60988.2	90105.3
Q9R020	ZRAB2_MOUSE	Zranb2	Zinc finger Ran-binding domain-containing protein 2	71831.2
Q9R062	GLYG_MOUSE	Gyg1	Glycogenin-1	253688	258188	644379
Q9R0B9	PLOD2_MOUSE	Plod2	Procollagen-lysine,2-oxoglutarate 5-dioxygenase 2	620006	693940
Q9R0E1	PLOD3_MOUSE	Plod3	Multifunctional procollagen lysine hydroxylase and glycosyltransferase LH3	13047
Q9R0E2	PLOD1_MOUSE	Plod1	Procollagen-lysine,2-oxoglutarate 5-dioxygenase 1	786772	761111
Q9R0H5	K2C71_MOUSE	Krt71	Keratin, type II cytoskeletal 71	3810120	95234.8
Q9R0K7	AT2B2_MOUSE	Atp2b2	Plasma membrane calcium-transporting ATPase 2	1540530
Q9R0M8	S35A2_MOUSE	Slc35a2	UDP-galactose translocator	18633.3
Q9R0N0	GALK1_MOUSE	Galk1	Galactokinase	420608	430271
Q9R0P3	ESTD_MOUSE	Esd	S-formylglutathione hydrolase	3533610	5821670
Q9R0P5	DEST_MOUSE	Dstn	Destrin	414988	636100	2574300
Q9R0P9	UCHL1_MOUSE	Uchl1	Ubiquitin carboxyl-terminal hydrolase isozyme L1	62444.7
Q9R0Q3	TMED2_MOUSE	Tmed2	Transmembrane emp24 domain-containing protein 2	72118.2
Q9R0Q7	TEBP_MOUSE	Ptges3	Prostaglandin E synthase 3	82270.8	160865	97197.1
Q9R0U0	SRS10_MOUSE	Srsf10	Serine/arginine-rich splicing factor 10	379161
Q9R111	GUAD_MOUSE	Gda	Guanine deaminase	12633.5
Q9R190	MTA2_MOUSE	Mta2	Metastasis-associated protein MTA2	79458.8	168303
Q9R1P0	PSA4_MOUSE	Psma4	Proteasome subunit alpha type-4	258479		137940
Q9R1P1	PSB3_MOUSE	Psmb3	Proteasome subunit beta type-3	2159330	3632220
Q9R1P3	PSB2_MOUSE	Psmb2	Proteasome subunit beta type-2	751665	471488
Q9R1P4	PSA1_MOUSE	Psma1	Proteasome subunit alpha type-1	7750060	6043800
Q9R1Q7	PLP2_MOUSE	Plp2	Proteolipid protein 2	10156.7
Q9R1T2	SAE1_MOUSE	Sae1	SUMO-activating enzyme subunit 1	24860.8	25427.1	55597.3
Q9R1T4	SEPT6_MOUSE	Septin6	Septin-6		43596.8
Q9WTM5	RUVB2_MOUSE	Ruvbl2	RuvB-like 2	454952	682202	565471
Q9WTP6	KAD2_MOUSE	Ak2	Adenylate kinase 2, mitochondrial	1153390	1504770
Q9WTQ8	TIM23_MOUSE	Timm23	Mitochondrial import inner membrane translocase subunit Tim23	8228.31
Q9WTX6	CUL1_MOUSE	Cul1	Cullin-1	293181
Q9WU78	PDC6I_MOUSE	Pdcd6ip	Programmed cell death 6-interacting protein	1161450	1746320
Q9WUA2	SYFB_MOUSE	Farsb	Phenylalanine--tRNA ligase beta subunit	1260360	42791.8
Q9WUA3	PFKAP_MOUSE	Pfkp	ATP-dependent 6-phosphofructokinase, platelet type	22585.9	36686.4	75206.6
Q9WUM4	COR1C_MOUSE	Coro1c	Coronin-1C	521496	696178
Q9WUU7	CATZ_MOUSE	Ctsz	Cathepsin Z	13869200	12948600	1115200
Q9WUV0	ORC5_MOUSE	Orc5	Origin recognition complex subunit 5	476333
Q9WV07	LOXE3_MOUSE	Aloxe3	Hydroperoxide isomerase ALOXE3	812127
Q9WV32	ARC1B_MOUSE	Arpc1b	Actin-related protein 2/3 complex subunit 1B	688926	992010
Q9WV54	ASAH1_MOUSE	Asah1	Acid ceramidase	384360	520060
Q9WV55	VAPA_MOUSE	Vapa	Vesicle-associated membrane protein-associated protein A		715650
Q9WV60	GSK3B_MOUSE	Gsk3b	Glycogen synthase kinase-3 beta	4285.37
Q9WVA3	BUB3_MOUSE	Bub3	Mitotic checkpoint protein BUB3	180007	269348
Q9WVA4	TAGL2_MOUSE	Tagln2	Transgelin-2	14043.7
Q9WVE8	PACN2_MOUSE	Pacsin2	Protein kinase C and casein kinase substrate in neurons protein 2	417786	836696
Q9WVG6	CARM1_MOUSE	Carm1	Histone-arginine methyltransferase CARM1	23735.7
Q9WVJ2	PSD13_MOUSE	Psmd13	26S proteasome non-ATPase regulatory subunit 13	241513	295638
Q9WVK4	EHD1_MOUSE	Ehd1	EH domain-containing protein 1	4137810
Q9Z0J0	NPC2_MOUSE	Npc2	NPC intracellular cholesterol transporter 2	14898	50380.2
Q9Z0K8	VNN1_MOUSE	Vnn1	Pantetheinase	194219
Q9Z0M5	LICH_MOUSE	Lipa	Lysosomal acid lipase/cholesteryl ester hydrolase	880469
Q9Z0N1	IF2G_MOUSE	Eif2s3x	Eukaryotic translation initiation factor 2 subunit 3, X-linked	1673570	733771
Q9Z0S1	BPNT1_MOUSE	Bpnt1	3'(2'),5'-bisphosphate nucleotidase 1	727378	206309
Q9Z0X1	AIFM1_MOUSE	Aifm1	Apoptosis-inducing factor 1, mitochondrial	107856	124526
Q9Z127	LAT1_MOUSE	Slc7a5	Large neutral amino acids transporter small subunit 1	3885820
Q9Z1D1	EIF3G_MOUSE	Eif3g	Eukaryotic translation initiation factor 3 subunit G	755427
Q9Z1F9	SAE2_MOUSE	Uba2	SUMO-activating enzyme subunit 2	142239
Q9Z1G3	VATC1_MOUSE	Atp6v1c1	V-type proton ATPase subunit C 1	50216.7
Q9Z1K5	ARI1_MOUSE	Arih1	E3 ubiquitin-protein ligase ARIH1	22646.9
Q9Z1N5	DX39B_MOUSE	Ddx39b	Spliceosome RNA helicase Ddx39b	3106660	3459630
Q9Z1Q5	CLIC1_MOUSE	Clic1	Chloride intracellular channel protein 1	1079950	2213920
Q9Z1Q9	SYVC_MOUSE	Vars1	Valine--tRNA ligase	643257	1173030
Q9Z1T1	AP3B1_MOUSE	Ap3b1	AP-3 complex subunit beta-1	113056
Q9Z1X4	ILF3_MOUSE	Ilf3	Interleukin enhancer-binding factor 3	125769	144032
Q9Z1Z0	USO1_MOUSE	Uso1	General vesicular transport factor p115	4880.56
Q9Z1Z2	STRAP_MOUSE	Strap	Serine-threonine kinase receptor-associated protein	203745	285986
Q9Z204	HNRPC_MOUSE	Hnrnpc	Heterogeneous nuclear ribonucleoproteins C1/C2	710403	692068	601502
Q9Z2E1	MBD2_MOUSE	Mbd2	Methyl-CpG-binding domain protein 2	6089.79
Q9Z2K1	K1C16_MOUSE	Krt16	Keratin, type I cytoskeletal 16	17667100	3694870
Q9Z2L6	MINP1_MOUSE	Minpp1	Multiple inositol polyphosphate phosphatase 1	313309
Q9Z2L7	CRLF3_MOUSE	Crlf3	Cytokine receptor-like factor 3	84242.5
Q9Z2M7	PMM2_MOUSE	Pmm2	Phosphomannomutase 2	586903	2766100
Q9Z2N8	ACL6A_MOUSE	Actl6a	Actin-like protein 6A	438245
Q9Z2U0	PSA7_MOUSE	Psma7	Proteasome subunit alpha type-7	3606950	3007720
Q9Z2U1	PSA5_MOUSE	Psma5	Proteasome subunit alpha type-5	803304	881551
Q9Z2W0	DNPEP_MOUSE	Dnpep	Aspartyl aminopeptidase	138130	263806
Q9Z2X1	HNRPF_MOUSE	Hnrnpf	Heterogeneous nuclear ribonucleoprotein F	358979	323395
Q9Z2Y8	PLPHP_MOUSE	Plpbp	Pyridoxal phosphate homeostasis protein	122772
Q9Z315	SNUT1_MOUSE	Sart1	U4/U6.U5 tri-snRNP-associated protein 1	14177.3	16126.3

## Sheet: Raw intensity ITalk in IBMDM
Related to Figure S3. Raw intensity values for ITalk labeling group in IBMDM.
Protein.Group	Protein.Names	Genes	First.Protein.Description	F:\LWJ\20251001\MS202500025-I-1.raw	F:\LWJ\20251001\MS202500025-I-2.raw	F:\LWJ\20251001\MS202500025-I-2_20251001223243.raw
A2AGT5	CKAP5_MOUSE	Ckap5	Cytoskeleton-associated protein 5	54878.6		119732
A2AN08	UBR4_MOUSE	Ubr4	E3 ubiquitin-protein ligase UBR4			327834
B0V2N1	PTPRS_MOUSE	Ptprs	Receptor-type tyrosine-protein phosphatase S	166412	125002	149222
B1AZI6	THOC2_MOUSE	Thoc2	THO complex subunit 2	223390	163970	366908
B2RQC6	PYR1_MOUSE	Cad	CAD protein	343859	337773	538462
B9EJR8	DAAF5_MOUSE	Dnaaf5	Dynein axonemal assembly factor 5			21429.4
D3YUE4	F151B_MOUSE	Fam151b	Protein FAM151B			17663
E9PVA8	GCN1_MOUSE	Gcn1	Stalled ribosome sensor GCN1	32840.7		59257.8
E9Q555	RN213_MOUSE	Rnf213	E3 ubiquitin-protein ligase RNF213			137501
E9Q557	DESP_MOUSE	Dsp	Desmoplakin	185273		5538360
E9Q5C9	NOLC1_MOUSE	Nolc1	Nucleolar and coiled-body phosphoprotein 1	679452	1523230	1180210
E9Q735	UBE4A_MOUSE	Ube4a	Ubiquitin conjugation factor E4 A	1519360	506776	1049770
E9Q7G0	NUMA1_MOUSE	Numa1	Nuclear mitotic apparatus protein 1			31427.6
E9Q912	GDS1_MOUSE	Rap1gds1	Rap1 GTPase-GDP dissociation stimulator 1			243004
F6ZDS4	TPR_MOUSE	Tpr	Nucleoprotein TPR			3792770
O08528	HXK2_MOUSE	Hk2	Hexokinase-2			688747
O08539	BIN1_MOUSE	Bin1	Myc box-dependent-interacting protein 1			12949.7
O08553	DPYL2_MOUSE	Dpysl2	Dihydropyrimidinase-related protein 2		1722070	4790780
O08583	THOC4_MOUSE	Alyref	THO complex subunit 4			466072
O08709	PRDX6_MOUSE	Prdx6	Peroxiredoxin-6	743823	2733320	23747600
O08749	DLDH_MOUSE	Dld	Dihydrolipoyl dehydrogenase, mitochondrial			68631.2
O08759	UBE3A_MOUSE	Ube3a	Ubiquitin-protein ligase E3A	36551.8		42265.5
O08784	TCOF_MOUSE	Tcof1	Treacle protein	66913.7
O08788	DCTN1_MOUSE	Dctn1	Dynactin subunit 1			2194420
O08810	U5S1_MOUSE	Eftud2	116 kDa U5 small nuclear ribonucleoprotein component			309417
O08912	GALT1_MOUSE	Galnt1	Polypeptide N-acetylgalactosaminyltransferase 1	5923.44		20199.7
O08992	SDCB1_MOUSE	Sdcbp	Syntenin-1	15294600	9596420	32601200
O09010	LFNG_MOUSE	Lfng	Beta-1,3-N-acetylglucosaminyltransferase lunatic fringe	451309	507571	1029300
O09043	NAPSA_MOUSE	Napsa	Napsin-A	246837		592240
O09061	PSB1_MOUSE	Psmb1	Proteasome subunit beta type-1			1759610
O09126	SEM4D_MOUSE	Sema4d	Semaphorin-4D			1657160
O09131	GSTO1_MOUSE	Gsto1	Glutathione S-transferase omega-1	6089290	2085480	7640850
O09159	MA2B1_MOUSE	Man2b1	Lysosomal alpha-mannosidase	953313		497634
O09172	GSH0_MOUSE	Gclm	Glutamate--cysteine ligase regulatory subunit			44781200
O35226-2	PSMD4_MOUSE	Psmd4	Isoform Rpn10B of 26S proteasome non-ATPase regulatory subunit 4	50342.9		19446.7
O35286	DHX15_MOUSE	Dhx15	ATP-dependent RNA helicase DHX15	552341		1933230
O35295	PURB_MOUSE	Purb	Transcriptional activator protein Pur-beta	182721	659210	726419
O35375	NRP2_MOUSE	Nrp2	Neuropilin-2	3109260	640602	4862210
O35381	AN32A_MOUSE	Anp32a	Acidic leucine-rich nuclear phosphoprotein 32 family member A			6148650
O35451	ATF6B_MOUSE	Atf6b	Cyclic AMP-dependent transcription factor ATF-6 beta	89872
O35593	PSDE_MOUSE	Psmd14	26S proteasome non-ATPase regulatory subunit 14			3539170
O35598	ADA10_MOUSE	Adam10	Disintegrin and metalloproteinase domain-containing protein 10			780429
O35643	AP1B1_MOUSE	Ap1b1	AP-1 complex subunit beta-1		573265	697840
O35682	MYADM_MOUSE	Myadm	Myeloid-associated differentiation marker	57367.2		28006.1
O35685	NUDC_MOUSE	Nudc	Nuclear migration protein nudC		3372330	18203600
O35737	HNRH1_MOUSE;HNRH2_MOUSE	Hnrnph1;Hnrnph2	Heterogeneous nuclear ribonucleoprotein H			701471
O35841	API5_MOUSE	Api5	Apoptosis inhibitor 5			4289910
O54774	AP3D1_MOUSE	Ap3d1	AP-3 complex subunit delta-1			64448.3
O54782	MA2B2_MOUSE	Man2b2	Epididymis-specific alpha-mannosidase	11091.8		21106.8
O54951	SEM6B_MOUSE	Sema6b	Semaphorin-6B			247134
O54984	GET3_MOUSE	Get3	ATPase GET3			20708.2
O55023	IMPA1_MOUSE	Impa1	Inositol monophosphatase 1	766146		2090320
O55029	COPB2_MOUSE	Copb2	Coatomer subunit beta'	352331	311959	547994
O55131	SEPT7_MOUSE	Septin7	Septin-7	101068		596867
O55135	IF6_MOUSE	Eif6	Eukaryotic translation initiation factor 6	299703		596976
O55137	ACOT1_MOUSE	Acot1	Acyl-coenzyme A thioesterase 1			1026100
O55142	RL35A_MOUSE	Rpl35a	Large ribosomal subunit protein eL33			1462560
O55201	SPT5H_MOUSE	Supt5h	Transcription elongation factor SPT5			287465
O55229	CHKB_MOUSE	Chkb	Choline/ethanolamine kinase	137763	138355
O55234	PSB5_MOUSE	Psmb5	Proteasome subunit beta type-5			4068600
O70133	DHX9_MOUSE	Dhx9	ATP-dependent RNA helicase A			951392
O70172	PI42A_MOUSE	Pip4k2a	Phosphatidylinositol 5-phosphate 4-kinase type-2 alpha	415571		979584
O70310	NMT1_MOUSE	Nmt1	Glycylpeptide N-tetradecanoyltransferase 1			99223.8
O70318	E41L2_MOUSE	Epb41l2	Band 4.1-like protein 2			1896760
O70370	CATS_MOUSE	Ctss	Cathepsin S			1532960
O70435	PSA3_MOUSE	Psma3	Proteasome subunit alpha type-3	2345200	1425510	7462690
O70439	STX7_MOUSE	Stx7	Syntaxin-7		14751.8	31880.2
O70456	1433S_MOUSE	Sfn	14-3-3 protein sigma			130011
O70503	DHB12_MOUSE	Hsd17b12	Very-long-chain 3-oxoacyl-CoA reductase			30064600
O70555	SPR2D_MOUSE;SPR2H_MOUSE	Sprr2d;Sprr2h	Small proline-rich protein 2D	545852	1793060
O88307	SORL_MOUSE	Sorl1	Sortilin-related receptor			114165
O88342	WDR1_MOUSE	Wdr1	WD repeat-containing protein 1	1703630		4365500
O88531	PPT1_MOUSE	Ppt1	Palmitoyl-protein thioesterase 1			5735080
O88543	CSN3_MOUSE	Cops3	COP9 signalosome complex subunit 3		254051	1690880
O88544	CSN4_MOUSE	Cops4	COP9 signalosome complex subunit 4			3792160
O88569	ROA2_MOUSE	Hnrnpa2b1	Heterogeneous nuclear ribonucleoproteins A2/B1	1552080		1517520
O88685	PRS6A_MOUSE	Psmc3	26S proteasome regulatory subunit 6A			1213580
O88738	BIRC6_MOUSE	Birc6	Baculoviral IAP repeat-containing protein 6	279387		64549.6
O88844	IDHC_MOUSE	Idh1	Isocitrate dehydrogenase [NADP] cytoplasmic	424872	334182	1088960
O89017	LGMN_MOUSE	Lgmn	Legumain			19327700
O89023	TPP1_MOUSE	Tpp1	Tripeptidyl-peptidase 1	4802880		11875700
O89053	COR1A_MOUSE	Coro1a	Coronin-1A	2719320	605822	5852890
P00375	DYR_MOUSE	Dhfr	Dihydrofolate reductase	96785.9		267781
P00493	HPRT_MOUSE	Hprt1	Hypoxanthine-guanine phosphoribosyltransferase	3045240	1859740	6384600
P01027	CO3_MOUSE	C3	Complement C3	5232280	4453880	11281000
P01887	B2MG_MOUSE	B2m	Beta-2-microglobulin			16815900
P02301	H33_MOUSE;H3C_MOUSE	H3-3a;H3-5	Histone H3.3C			10378100
P02468	LAMC1_MOUSE	Lamc1	Laminin subunit gamma-1	572791		589397
P02798	MT2_MOUSE	Mt2	Metallothionein-2		146937	153991
P04117	FABP4_MOUSE	Fabp4	Fatty acid-binding protein, adipocyte	836014	1272980	3971090
P04186	CFAB_MOUSE	Cfb	Complement factor B			1506070
P05017	IGF1_MOUSE	Igf1	Insulin-like growth factor I			28769.2
P05063	ALDOC_MOUSE	Aldoc	Fructose-bisphosphate aldolase C	1481000		7882530
P05064	ALDOA_MOUSE	Aldoa	Fructose-bisphosphate aldolase A	22802800	11101900	53813700
P05201	AATC_MOUSE	Got1	Aspartate aminotransferase, cytoplasmic			4126030
P05202	AATM_MOUSE	Got2	Aspartate aminotransferase, mitochondrial			2326750
P05555	ITAM_MOUSE	Itgam	Integrin alpha-M	2210390		2852810
P06151	LDHA_MOUSE	Ldha	L-lactate dehydrogenase A chain	25108800	25140200	89658400
P06745	G6PI_MOUSE	Gpi	Glucose-6-phosphate isomerase	800801	502187	2668320
P06797	CATL1_MOUSE	Ctsl	Procathepsin L	26688200	17114200	21590600
P06801	MAOX_MOUSE	Me1	NADP-dependent malic enzyme	36064.4		60953.1
P06869	UROK_MOUSE	Plau	Urokinase-type plasminogen activator	3861160	3807330	6328240
P07091	S10A4_MOUSE	S100a4	Protein S100-A4			1335050
P07356	ANXA2_MOUSE	Anxa2	Annexin A2	608710		1044890
P07742	RIR1_MOUSE	Rrm1	Ribonucleoside-diphosphate reductase large subunit			2745290
P07901	HS90A_MOUSE	Hsp90aa1	Heat shock protein HSP 90-alpha	12575700	5922680	57108600
P08003	PDIA4_MOUSE	Pdia4	Protein disulfide-isomerase A4	315631	262123	781665
P08113	ENPL_MOUSE	Hsp90b1	Endoplasmin	1603650		2557640
P08249	MDHM_MOUSE	Mdh2	Malate dehydrogenase, mitochondrial	3189210		8258300
P08730	K1C13_MOUSE	Krt13	Keratin, type I cytoskeletal 13		515700
P08752	GNAI2_MOUSE	Gnai2	Guanine nucleotide-binding protein G(i) subunit alpha-2			130215
P08905	LYZ2_MOUSE	Lyz2	Lysozyme C-2			79495600
P09103	PDIA1_MOUSE	P4hb	Protein disulfide-isomerase	1445510		3594160
P09405	NUCL_MOUSE	Ncl	Nucleolin	7667330		26310000
P09411	PGK1_MOUSE	Pgk1	Phosphoglycerate kinase 1	13274600	11811000	27887000
P09581	CSF1R_MOUSE	Csf1r	Macrophage colony-stimulating factor 1 receptor	4393320		13378500
P09602	HMGN2_MOUSE	Hmgn2	Non-histone chromosomal protein HMG-17			112613
P09671	SODM_MOUSE	Sod2	Superoxide dismutase [Mn], mitochondrial			1760900
P0C0S6	H2AV_MOUSE;H2AZ_MOUSE	H2az1;H2az2	Histone H2A.Z			942193
P0C872	JMJD7_MOUSE	Jmjd7	Bifunctional peptidase and (3S)-lysyl hydroxylase Jmjd7	8593.94
P0DW87	ZTRF1_MOUSE	Zftraf1	Zinc finger TRAF-type-containing protein 1			152475
P10107	ANXA1_MOUSE	Anxa1	Annexin A1	303772	394565	711296
P10126	EF1A1_MOUSE	Eef1a1	Elongation factor 1-alpha 1	15412700	9125980	48570900
P10404	ENV1_MOUSE		MLV-related proviral Env polyprotein			5256180
P10518	HEM2_MOUSE	Alad	Delta-aminolevulinic acid dehydratase			98555.8
P10605	CATB_MOUSE	Ctsb	Cathepsin B	29823800	2224630	213131000
P10639	THIO_MOUSE	Txn	Thioredoxin	14823200	13416400	47002200
P10649	GSTM1_MOUSE	Gstm1	Glutathione S-transferase Mu 1			2825550
P10711	TCEA1_MOUSE	Tcea1	Transcription elongation factor A protein 1	108233		149616
P10852	4F2_MOUSE	Slc3a2	Amino acid transporter heavy chain SLC3A2			53805.7
P10853	H2B1C_MOUSE;H2B1F_MOUSE;H2B1H_MOUSE;H2B1K_MOUSE	H2bc12;H2bc4;H2bc7;H2bc9	Histone H2B type 1-F/J/L			137131
P10854	H2B1M_MOUSE	H2bc14	Histone H2B type 1-M			29741800
P11031	TCP4_MOUSE	Sub1	Activated RNA polymerase II transcriptional coactivator p15			383394
P11087	CO1A1_MOUSE	Col1a1	Collagen alpha-1(I) chain			129066
P11152	LIPL_MOUSE	Lpl	Lipoprotein lipase	1070310		37919000
P11370	ENV2_MOUSE	Fv4	Retrovirus-related Env polyprotein from Fv-4 locus			3898020
P11438	LAMP1_MOUSE	Lamp1	Lysosome-associated membrane glycoprotein 1			715795
P11440	CDK1_MOUSE	Cdk1	Cyclin-dependent kinase 1			491623
P11499	HS90B_MOUSE	Hsp90ab1	Heat shock protein HSP 90-beta	23644900	23074600	140867000
P11680	PROP_MOUSE	Cfp	Properdin	2457730		2939460
P11835	ITB2_MOUSE	Itgb2	Integrin beta-2	345249		1252730
P11983	TCPA_MOUSE	Tcp1	T-complex protein 1 subunit alpha			4877150
P12023	A4_MOUSE	App	Amyloid-beta precursor protein			1189090
P12265	BGLR_MOUSE	Gusb	Beta-glucuronidase	2421780		5607960
P12382	PFKAL_MOUSE	Pfkl	ATP-dependent 6-phosphofructokinase, liver type			679531
P12970	RL7A_MOUSE	Rpl7a	Large ribosomal subunit protein eL8	10981400	8518610	18755900
P13020	GELS_MOUSE	Gsn	Gelsolin	6550070		17028000
P13864	DNMT1_MOUSE	Dnmt1	DNA (cytosine-5)-methyltransferase 1	837713		948625
P14097	CCL4_MOUSE	Ccl4	C-C motif chemokine 4			42887
P14115	RL27A_MOUSE	Rpl27a	Large ribosomal subunit protein uL15			13085900
P14131	RS16_MOUSE	Rps16	Small ribosomal subunit protein uS9			896260
P14148	RL7_MOUSE	Rpl7	Large ribosomal subunit protein uL30			2433050
P14152	MDHC_MOUSE	Mdh1	Malate dehydrogenase, cytoplasmic	2929730		11135400
P14206	RSSA_MOUSE	Rpsa	Small ribosomal subunit protein uS2	3681880	2958010	12179000
P14211	CALR_MOUSE	Calr	Calreticulin			1182190
P14685	PSMD3_MOUSE	Psmd3	26S proteasome non-ATPase regulatory subunit 3			549447
P14869	RLA0_MOUSE	Rplp0	Large ribosomal subunit protein uL10		1565200	3254500
P15307	REL_MOUSE	Rel	Proto-oncogene c-Rel	2552010	2303030	6915730
P15532	NDKA_MOUSE	Nme1	Nucleoside diphosphate kinase A	885790	1293460	3283300
P15864	H12_MOUSE	H1-2	Histone H1.2	5915710	7115330	4240890
P16045	LEG1_MOUSE	Lgals1	Galectin-1	1027100	1622230	4748040
P16675	PPGB_MOUSE	Ctsa	Lysosomal protective protein			4408560
P16858	G3P_MOUSE	Gapdh	Glyceraldehyde-3-phosphate dehydrogenase	19458800	11914100	67748200
P17095	HMGA1_MOUSE	Hmga1	High mobility group protein HMG-I/HMG-Y	2007580		4189130
P17182	ENOA_MOUSE	Eno1	Alpha-enolase	40422800	38073100	134415000
P17225	PTBP1_MOUSE	Ptbp1	Polypyrimidine tract-binding protein 1			100804
P17439	GBA1_MOUSE	Gba1	Lysosomal acid glucosylceramidase			1384530
P17742	PPIA_MOUSE	Ppia	Peptidyl-prolyl cis-trans isomerase A		2038820	13501100
P17751	TPIS_MOUSE	Tpi1	Triosephosphate isomerase	8670160	9936380	29119900
P17918	PCNA_MOUSE	Pcna	Proliferating cell nuclear antigen			16668500
P18242	CATD_MOUSE	Ctsd	Cathepsin D	9540320	21882900	28667100
P18760	COF1_MOUSE	Cfl1	Cofilin-1	36426200	38560600	14974600
P19096	FAS_MOUSE	Fasn	Fatty acid synthase	687016	618763	1466670
P19253	RL13A_MOUSE	Rpl13a	Large ribosomal subunit protein uL13	3622010	3466070	10864900
P20029	BIP_MOUSE	Hspa5	Endoplasmic reticulum chaperone BiP			15896000
P20060	HEXB_MOUSE	Hexb	Beta-hexosaminidase subunit beta			2826140
P20152	VIME_MOUSE	Vim	Vimentin			125172
P20918	PLMN_MOUSE	Plg	Plasminogen			2612310
P21107-2	TPM3_MOUSE	Tpm3	Isoform 2 of Tropomyosin alpha-3 chain	3702620	1115920	5802120
P21460	CYTC_MOUSE	Cst3	Cystatin-C			20601200
P21550	ENOB_MOUSE	Eno3	Beta-enolase			144511000
P21956	MFGM_MOUSE	Mfge8	Lactadherin			1549770
P22777	PAI1_MOUSE	Serpine1	Plasminogen activator inhibitor 1			139582
P22892	AP1G1_MOUSE	Ap1g1	AP-1 complex subunit gamma-1			400799
P23116	EIF3A_MOUSE	Eif3a	Eukaryotic translation initiation factor 3 subunit A	265064		363394
P23249	MOV10_MOUSE	Mov10	Putative helicase MOV-10			67405.9
P23492	PNPH_MOUSE	Pnp	Purine nucleoside phosphorylase	105807	176394	232815
P23591	FCL_MOUSE	Gfus	GDP-L-fucose synthase			89606.5
P23780	BGAL_MOUSE	Glb1	Beta-galactosidase	9405910		31578400
P24270	CATA_MOUSE	Cat	Catalase	482167		1504720
P24288	BCAT1_MOUSE	Bcat1	Branched-chain-amino-acid aminotransferase, cytosolic		292953	929968
P24369	PPIB_MOUSE	Ppib	Peptidyl-prolyl cis-trans isomerase B			5464530
P24452	CAPG_MOUSE	Capg	Macrophage-capping protein	4406040	2843670	21458900
P24527	LKHA4_MOUSE	Lta4h	Leukotriene A-4 hydrolase		866638	2763370
P24547	IMDH2_MOUSE	Impdh2	Inosine-5'-monophosphate dehydrogenase 2	934200	850548	2541600
P25206	MCM3_MOUSE	Mcm3	DNA replication licensing factor MCM3			910367
P25444	RS2_MOUSE	Rps2	Small ribosomal subunit protein uS5			7610750
P26039	TLN1_MOUSE	Tln1	Talin-1	14585800		54776900
P26040	EZRI_MOUSE	Ezr	Ezrin			2786940
P26041	MOES_MOUSE	Msn	Moesin	5476150	6225960	21618100
P26043	RADI_MOUSE	Rdx	Radixin			1236260
P26369	U2AF2_MOUSE	U2af2	Splicing factor U2AF 65 kDa subunit	173546	274544	217884
P26443	DHE3_MOUSE	Glud1	Glutamate dehydrogenase 1, mitochondrial	65826.8		94765.8
P26516	PSMD7_MOUSE	Psmd7	26S proteasome non-ATPase regulatory subunit 7	887770	489318	2300010
P26638	SYSC_MOUSE	Sars1	Serine--tRNA ligase, cytoplasmic	613125	552514	2318820
P26883	FKB1A_MOUSE	Fkbp1a	Peptidyl-prolyl cis-trans isomerase FKBP1A	4351600		19330600
P26928	HGFL_MOUSE	Mst1	Hepatocyte growth factor-like protein			167682
P27048	RSMB_MOUSE;RSMN_MOUSE	Snrpb;Snrpn	Small nuclear ribonucleoprotein-associated protein B	50679.2	73854.6	716010
P27546	MAP4_MOUSE	Map4	Microtubule-associated protein 4			1024900
P27612	PLAP_MOUSE	Plaa	Phospholipase A-2-activating protein	594691		1345980
P27659	RL3_MOUSE	Rpl3	Large ribosomal subunit protein uL3	1029920	682209	866051
P27661	H2AX_MOUSE	H2ax	Histone H2AX		630128
P27773	PDIA3_MOUSE	Pdia3	Protein disulfide-isomerase A3	1971790	1542430	3074780
P28063	PSB8_MOUSE	Psmb8	Proteasome subunit beta type-8			4856270
P28352	APEX1_MOUSE	Apex1	DNA-(apurinic or apyrimidinic site) endonuclease		1252920	6790730
P28474	ADHX_MOUSE	Adh5	Alcohol dehydrogenase class-3			465370
P28650	PURA1_MOUSE	Adss1	Adenylosuccinate synthetase isozyme 1		229468	37145.4
P28658	ATX10_MOUSE	Atxn10	Ataxin-10	23372.3	81112	286976
P28665	MUG1_MOUSE	Mug1	Murinoglobulin-1			22418800
P29341	PABP1_MOUSE	Pabpc1	Polyadenylate-binding protein 1	3565620		5473660
P29351	PTN6_MOUSE	Ptpn6	Tyrosine-protein phosphatase non-receptor type 6	1997020	1271260	11283700
P30416	FKBP4_MOUSE	Fkbp4	Peptidyl-prolyl cis-trans isomerase FKBP4	30011200	13889300	50398600
P30681	HMGB2_MOUSE	Hmgb2	High mobility group protein B2			1587920
P30993	C5AR1_MOUSE	C5ar1	C5a anaphylatoxin chemotactic receptor 1	220457		167274
P31230	AIMP1_MOUSE	Aimp1	Aminoacyl tRNA synthase complex-interacting multifunctional protein 1			3313070
P31266	SUH_MOUSE	Rbpj	Recombining binding protein suppressor of hairless			15652600
P31938	MP2K1_MOUSE	Map2k1	Dual specificity mitogen-activated protein kinase kinase 1			330759
P32067	LA_MOUSE	Ssb	Lupus La protein homolog	1316900	1076880	1759540
P32233	DRG1_MOUSE	Drg1	Developmentally-regulated GTP-binding protein 1			23042200
P32261	ANT3_MOUSE	Serpinc1	Antithrombin-III			4799350
P32921	SYWC_MOUSE	Wars1	Tryptophan--tRNA ligase, cytoplasmic	659258	484032	1017470
P34884	MIF_MOUSE	Mif	Macrophage migration inhibitory factor			1884290
P35123	UBP4_MOUSE	Usp4	Ubiquitin carboxyl-terminal hydrolase 4			19715000
P35235	PTN11_MOUSE	Ptpn11	Tyrosine-protein phosphatase non-receptor type 11	16167.9	15359.8	25580.7
P35278	RAB5C_MOUSE	Rab5c	Ras-related protein Rab-5C	73342.6	79738.5	65881.9
P35279	RAB6A_MOUSE	Rab6a	Ras-related protein Rab-6A	431108	291071	1377450
P35550	FBRL_MOUSE	Fbl	rRNA 2'-O-methyltransferase fibrillarin			7896010
P35585	AP1M1_MOUSE	Ap1m1	AP-1 complex subunit mu-1	1546860	1378540	1338070
P35700	PRDX1_MOUSE	Prdx1	Peroxiredoxin-1	2492880	1830750	73619800
P35951	LDLR_MOUSE	Ldlr	Low-density lipoprotein receptor			1734920
P35969	VGFR1_MOUSE	Flt1	Vascular endothelial growth factor receptor 1			422140
P35979	RL12_MOUSE	Rpl12	Large ribosomal subunit protein uL11	3592040		16682900
P35980	RL18_MOUSE	Rpl18	Large ribosomal subunit protein eL18			14913300
P38060	HMGCL_MOUSE	Hmgcl	Hydroxymethylglutaryl-CoA lyase, mitochondrial			63138.2
P38647	GRP75_MOUSE	Hspa9	Stress-70 protein, mitochondrial			88485200
P40124	CAP1_MOUSE	Cap1	Adenylyl cyclase-associated protein 1	4486300	4021250	14470700
P40142	TKT_MOUSE	Tkt	Transketolase	4806910	2849400	23149000
P40237	CD82_MOUSE	Cd82	CD82 antigen			221248
P40336	VP26A_MOUSE	Vps26a	Vacuolar protein sorting-associated protein 26A	729064		850091
P41105	RL28_MOUSE	Rpl28	Large ribosomal subunit protein eL28	2401290	385618	4074800
P41241	CSK_MOUSE	Csk	Tyrosine-protein kinase CSK	97677.4	135350	288029
P42208	SEPT2_MOUSE	Septin2	Septin-2			1650840
P42227	STAT3_MOUSE	Stat3	Signal transducer and activator of transcription 3	298773	216057	233838
P42230	STA5A_MOUSE	Stat5a	Signal transducer and activator of transcription 5A			12950.9
P42669	PURA_MOUSE	Pura	Transcriptional activator protein Pur-alpha			330359
P42932	TCPQ_MOUSE	Cct8	T-complex protein 1 subunit theta	4002840	3720400	16603000
P43274	H14_MOUSE	H1-4	Histone H1.4	234245		5200660
P43275	H11_MOUSE	H1-1	Histone H1.1	1881220	423036	410412
P43276	H15_MOUSE	H1-5	Histone H1.5	528244	537912	482343
P43277	H13_MOUSE	H1-3	Histone H1.3	75276.9		38715.6
P45376	ALDR_MOUSE	Akr1b1	Aldo-keto reductase family 1 member B1	7223330		19030500
P45377	ALD2_MOUSE	Akr1b8	Aldose reductase-related protein 2	28452300	5978540	34123300
P45591	COF2_MOUSE	Cfl2	Cofilin-2	21647.3		151104
P46061	RAGP1_MOUSE	Rangap1	Ran GTPase-activating protein 1			8619760
P46471	PRS7_MOUSE	Psmc2	26S proteasome regulatory subunit 7	534974		1860740
P46664	PURA2_MOUSE	Adss2	Adenylosuccinate synthetase isozyme 2		173625	1532600
P46737	BRCC3_MOUSE	Brcc3	Lys-63-specific deubiquitinase BRCC36			1685240
P47738	ALDH2_MOUSE	Aldh2	Aldehyde dehydrogenase, mitochondrial	116164	49921.7	107738
P47753	CAZA1_MOUSE	Capza1	F-actin-capping protein subunit alpha-1	3656400	2661890
P47754	CAZA2_MOUSE	Capza2	F-actin-capping protein subunit alpha-2	156000	277502	188335
P47757-2	CAPZB_MOUSE	Capzb	Isoform 2 of F-actin-capping protein subunit beta	1233260	1799460	3723420
P47791	GSHR_MOUSE	Gsr	Glutathione reductase, mitochondrial			6184490
P47911	RL6_MOUSE	Rpl6	Large ribosomal subunit protein eL6			6126340
P47915	RL29_MOUSE	Rpl29	Large ribosomal subunit protein eL29	5061700	11353800	343634
P47941	CRKL_MOUSE	Crkl	Crk-like protein		416336	496040
P47962	RL5_MOUSE	Rpl5	Large ribosomal subunit protein uL18			2861130
P47963	RL13_MOUSE	Rpl13	Large ribosomal subunit protein eL13	9122270	2581830	11101300
P47964	RL36_MOUSE	Rpl36	Large ribosomal subunit protein eL36			1567400
P48025	KSYK_MOUSE	Syk	Tyrosine-protein kinase SYK			10060.4
P48453	PP2BB_MOUSE	Ppp3cb	Serine/threonine-protein phosphatase 2B catalytic subunit beta isoform			18682300
P48678	LMNA_MOUSE	Lmna	Prelamin-A/C	2877450	2687600	12591400
P49312	ROA1_MOUSE	Hnrnpa1	Heterogeneous nuclear ribonucleoprotein A1		126839	103190
P49717	MCM4_MOUSE	Mcm4	DNA replication licensing factor MCM4			21604900
P49722	PSA2_MOUSE	Psma2	Proteasome subunit alpha type-2			6318790
P50096	IMDH1_MOUSE	Impdh1	Inosine-5'-monophosphate dehydrogenase 1			846132
P50247	SAHH_MOUSE	Ahcy	Adenosylhomocysteinase			76906600
P50396	GDIA_MOUSE	Gdi1	Rab GDP dissociation inhibitor alpha			102422
P50431	GLYC_MOUSE	Shmt1	Serine hydroxymethyltransferase, cytosolic			41181500
P50446	K2C6A_MOUSE	Krt6a	Keratin, type II cytoskeletal 6A	1358070	4106140
P50516	VATA_MOUSE	Atp6v1a	V-type proton ATPase catalytic subunit A	258531	141999	766779
P50543	S10AB_MOUSE	S100a11	Protein S100-A11	37535
P50580	PA2G4_MOUSE	Pa2g4	Proliferation-associated protein 2G4	5992160	3433130	14064300
P51410	RL9_MOUSE	Rpl9	Large ribosomal subunit protein uL6		388024	1915300
P51569	AGAL_MOUSE	Gla	Alpha-galactosidase A			870014
P51660	DHB4_MOUSE	Hsd17b4	Peroxisomal multifunctional enzyme type 2	5117430	1145220	4578660
P51670	CCL9_MOUSE	Ccl9	C-C motif chemokine 9			408613
P51855	GSHB_MOUSE	Gss	Glutathione synthetase	1291180		553822
P51859	HDGF_MOUSE	Hdgf	Hepatoma-derived growth factor	84269.6
P51912	AAAT_MOUSE	Slc1a5	Neutral amino acid transporter B(0)			5751830
P52293	IMA1_MOUSE	Kpna2	Importin subunit alpha-1	370264	380770	1086030
P52432	RPAC1_MOUSE	Polr1c	DNA-directed RNA polymerases I and III subunit RPAC1	361252	296792	1270320
P52479	UBP10_MOUSE	Usp10	Ubiquitin carboxyl-terminal hydrolase 10			120320
P52480	KPYM_MOUSE	Pkm	Pyruvate kinase PKM	3810170	11934400	116911000
P52482	UB2E1_MOUSE;cRAP-UB2E1_HUMAN	Ube2e1;cRAP-UBE2E1	Ubiquitin-conjugating enzyme E2 E1			480724
P52760	RIDA_MOUSE	Rida	2-iminobutanoate/2-iminopropanoate deaminase			2688580
P52927	HMGA2_MOUSE	Hmga2	High mobility group protein HMGI-C	331482	150794
P53808	PPCT_MOUSE	Pctp	Phosphatidylcholine transfer protein		93486	364539
P53986	MOT1_MOUSE	Slc16a1	Monocarboxylate transporter 1	847779	525933	1559830
P53996	CNBP_MOUSE	Cnbp	CCHC-type zinc finger nucleic acid binding protein	304062	406377	327365
P53996-2	CNBP_MOUSE	Cnbp	Isoform 2 of CCHC-type zinc finger nucleic acid binding protein	142360	807567	1337530
P54310-2	LIPS_MOUSE	Lipe	Isoform 2 of Hormone-sensitive lipase			5392430
P54775	PRS6B_MOUSE	Psmc4	26S proteasome regulatory subunit 6B			36495.5
P54822	PUR8_MOUSE	Adsl	Adenylosuccinate lyase	814990		2321340
P54823	DDX6_MOUSE	Ddx6	Probable ATP-dependent RNA helicase DDX6	143846	457706	385683
P55097	CATK_MOUSE	Ctsk	Cathepsin K	310922		997607
P55937	GOGA3_MOUSE	Golga3	Golgin subfamily A member 3			33553.1
P56399	UBP5_MOUSE	Usp5	Ubiquitin carboxyl-terminal hydrolase 5	1200810	361693	3728290
P56480	ATPB_MOUSE	Atp5f1b	ATP synthase subunit beta, mitochondrial			676014
P57776	EF1D_MOUSE	Eef1d	Elongation factor 1-delta			692853
P57780	ACTN4_MOUSE	Actn4	Alpha-actinin-4	1985330		12285600
P57784	RU2A_MOUSE	Snrpa1	U2 small nuclear ribonucleoprotein A'			5831380
P58058	NADK_MOUSE	Nadk	NAD kinase			14313.9
P58242	ASM3B_MOUSE	Smpdl3b	Acid sphingomyelinase-like phosphodiesterase 3b			239021
P58252	EF2_MOUSE	Eef2	Elongation factor 2	8921300	6885870	50941100
P58389	PTPA_MOUSE	Ptpa	Serine/threonine-protein phosphatase 2A activator			321158
P59325	IF5_MOUSE	Eif5	Eukaryotic translation initiation factor 5	1195500	1068080	682575
P59708	SF3B6_MOUSE	Sf3b6	Splicing factor 3B subunit 6			103919
P60122	RUVB1_MOUSE	Ruvbl1	RuvB-like 1	1063400	451916	1319510
P60229	EIF3E_MOUSE	Eif3e	Eukaryotic translation initiation factor 3 subunit E	1297360	845107	943225
P60335	PCBP1_MOUSE	Pcbp1	Poly(rC)-binding protein 1	3560610	3296690	18640500
P60710	ACTB_MOUSE	Actb	Actin, cytoplasmic 1	8208380	14716900	103154000
P60766	CDC42_MOUSE	Cdc42	Cell division control protein 42 homolog			69115.4
P60843	IF4A1_MOUSE	Eif4a1	Eukaryotic initiation factor 4A-I	7249820	4196250	24824200
P61079	U2D2B_MOUSE;UB2D2_MOUSE;UB2D3_MOUSE	Ube2d2;Ube2d2b;Ube2d3	Ubiquitin-conjugating enzyme E2 D3			6693380
P61082	UBC12_MOUSE	Ube2m	NEDD8-conjugating enzyme Ubc12	161501		430380
P61087	UBE2K_MOUSE	Ube2k	Ubiquitin-conjugating enzyme E2 K	3702300		11867900
P61089	UBE2N_MOUSE	Ube2n	Ubiquitin-conjugating enzyme E2 N	350307		920238
P61161	ARP2_MOUSE	Actr2	Actin-related protein 2			6417540
P61164	ACTZ_MOUSE	Actr1a	Alpha-centractin			20007700
P61202	CSN2_MOUSE	Cops2	COP9 signalosome complex subunit 2			2711420
P61205	ARF1_MOUSE;ARF3_MOUSE	Arf1;Arf3	ADP-ribosylation factor 3	2060120		3584570
P61222	ABCE1_MOUSE	Abce1	ATP-binding cassette sub-family E member 1			114013
P61290	PSME3_MOUSE	Psme3	Proteasome activator complex subunit 3			6827270
P61327	MGN2_MOUSE;MGN_MOUSE	Magoh;Magohb	Protein mago nashi homolog			313621
P61358	RL27_MOUSE	Rpl27	Large ribosomal subunit protein eL27			3168770
P61514	RL37A_MOUSE	Rpl37a	Large ribosomal subunit protein eL43			1318870
P61759	PFD3_MOUSE	Vbp1	Prefoldin subunit 3			261364
P61965	WDR5_MOUSE	Wdr5	WD repeat-containing protein 5	125976		196776
P61967	AP1S1_MOUSE	Ap1s1	AP-1 complex subunit sigma-1A			1820000
P61979-2	HNRPK_MOUSE	Hnrnpk	Heterogeneous nuclear ribonucleoprotein K	15054300		11509100
P61982	1433G_MOUSE	Ywhag	14-3-3 protein gamma			17606000
P62082	RS7_MOUSE	Rps7	Small ribosomal subunit protein eS7	934944	932303
P62137	PP1A_MOUSE	Ppp1ca	Serine/threonine-protein phosphatase PP1-alpha catalytic subunit			346408
P62141	PP1B_MOUSE	Ppp1cb	Serine/threonine-protein phosphatase PP1-beta catalytic subunit	1267240	733706	3329720
P62192	PRS4_MOUSE	Psmc1	26S proteasome regulatory subunit 4			14986
P62196	PRS8_MOUSE	Psmc5	26S proteasome regulatory subunit 8	296863	183367	574991
P62242	RS8_MOUSE	Rps8	Small ribosomal subunit protein eS8			16044500
P62259	1433E_MOUSE	Ywhae	14-3-3 protein epsilon			12671200
P62264	RS14_MOUSE	Rps14	Small ribosomal subunit protein uS11	5788400	4434000	19520000
P62270	RS18_MOUSE	Rps18	Small ribosomal subunit protein uS13	2446770	2385040	14032900
P62281	RS11_MOUSE	Rps11	Small ribosomal subunit protein uS17			3457650
P62301	RS13_MOUSE	Rps13	Small ribosomal subunit protein uS15			3783490
P62305	RUXE_MOUSE	Snrpe	Small nuclear ribonucleoprotein E	1523910	728399	4692290
P62313	LSM6_MOUSE	Lsm6	U6 snRNA-associated Sm-like protein LSm6			39904.1
P62317	SMD2_MOUSE	Snrpd2	Small nuclear ribonucleoprotein Sm D2			164810
P62320	SMD3_MOUSE	Snrpd3	Small nuclear ribonucleoprotein Sm D3			5004410
P62334	PRS10_MOUSE	Psmc6	26S proteasome regulatory subunit 10B			476223
P62702	RS4X_MOUSE	Rps4x	Small ribosomal subunit protein eS4	3194140	1951470	5769820
P62717	RL18A_MOUSE	Rpl18a	Large ribosomal subunit protein eL20	2055230	885576	4446850
P62751	RL23A_MOUSE	Rpl23a	Large ribosomal subunit protein uL23			16930900
P62754	RS6_MOUSE	Rps6	Small ribosomal subunit protein eS6			7563150
P62806	H4_MOUSE	H4c1	Histone H4	301939000	52664200	255970000
P62814	VATB2_MOUSE	Atp6v1b2	V-type proton ATPase subunit B, brain isoform	1079110		1807740
P62821	RAB1A_MOUSE	Rab1A	Ras-related protein Rab-1A			899494
P62827	RAN_MOUSE	Ran	GTP-binding nuclear protein Ran		8062360	36644600
P62830	RL23_MOUSE	Rpl23	Large ribosomal subunit protein uL14			2581660
P62843	RS15_MOUSE	Rps15	Small ribosomal subunit protein uS19			156704
P62849	RS24_MOUSE	Rps24	Small ribosomal subunit protein eS24	268887	407562	689521
P62858	RS28_MOUSE	Rps28	Small ribosomal subunit protein eS28		568109
P62880	GBB2_MOUSE	Gnb2	Guanine nucleotide-binding protein G(I)/G(S)/G(T) subunit beta-2			431626
P62897	CYC_MOUSE	Cycs	Cytochrome c, somatic	349141		451788
P62900	RL31_MOUSE	Rpl31	Large ribosomal subunit protein eL31	1821330		4042080
P62908	RS3_MOUSE	Rps3	Small ribosomal subunit protein uS3	19503000	4011080	25707600
P62911	RL32_MOUSE	Rpl32	Large ribosomal subunit protein eL32			1310210
P62918	RL8_MOUSE	Rpl8	Large ribosomal subunit protein uL2			2473380
P62960	YBOX1_MOUSE	Ybx1	Y-box-binding protein 1	1461640	5673500	6249270
P62962	PROF1_MOUSE	Pfn1	Profilin-1	3417970	2383570	6904300
P62983	RS27A_MOUSE	Rps27a	Ubiquitin-ribosomal protein eS31 fusion protein	24824900		67976400
P62996	TRA2B_MOUSE	Tra2b	Transformer-2 protein homolog beta			684561
P63001	RAC1_MOUSE	Rac1	Ras-related C3 botulinum toxin substrate 1			15227200
P63005	LIS1_MOUSE	Pafah1b1	Platelet-activating factor acetylhydrolase IB subunit beta	417045		1357400
P63017	HSP7C_MOUSE	Hspa8	Heat shock cognate 71 kDa protein	20926600	13748300	65245200
P63037	DNJA1_MOUSE	Dnaja1	DnaJ homolog subfamily A member 1			53089.2
P63038	CH60_MOUSE	Hspd1	60 kDa heat shock protein, mitochondrial		2869730	4136930
P63085	MK01_MOUSE	Mapk1	Mitogen-activated protein kinase 1	1906900	1791930	508960
P63101	1433Z_MOUSE	Ywhaz	14-3-3 protein zeta/delta	13116200	7417040	28582600
P63242	IF5A1_MOUSE	Eif5a	Eukaryotic translation initiation factor 5A-1		339846	361017
P63260	ACTG_MOUSE	Actg1	Actin, cytoplasmic 2	13246300	9180000	12532500
P63280	UBC9_MOUSE;cRAP-UBC9_HUMAN	Ube2i;cRAP-UBE2I	SUMO-conjugating enzyme UBC9	387602	184720
P63325	RS10_MOUSE	Rps10	Small ribosomal subunit protein eS10			448977
P63330	PP2AA_MOUSE	Ppp2ca	Serine/threonine-protein phosphatase 2A catalytic subunit alpha isoform	3986.75		24027.9
P67984	RL22_MOUSE	Rpl22	Large ribosomal subunit protein eL22	1851230	1594190	1043690
P68037	UB2L3_MOUSE	Ube2l3	Ubiquitin-conjugating enzyme E2 L3			309983
P68040	RACK1_MOUSE	Rack1	Small ribosomal subunit protein RACK1	6643520	5081710	18682400
P68254	1433T_MOUSE	Ywhaq	14-3-3 protein theta	884217	296896	1569250
P68368	TBA4A_MOUSE	Tuba4a	Tubulin alpha-4A chain	2836470		14876700
P68369	TBA1A_MOUSE	Tuba1a	Tubulin alpha-1A chain			6046960
P68372	TBB4B_MOUSE	Tubb4b	Tubulin beta-4B chain			1565110
P68510	1433F_MOUSE	Ywhah	14-3-3 protein eta	1837930	1897050	4487470
P70122	SBDS_MOUSE	Sbds	Ribosome maturation protein SBDS	1715700	850996	2685880
P70158	ASM3A_MOUSE	Smpdl3a	Acid sphingomyelinase-like phosphodiesterase 3a			22789.1
P70168	IMB1_MOUSE	Kpnb1	Importin subunit beta-1	611056	553085	2254260
P70195	PSB7_MOUSE	Psmb7	Proteasome subunit beta type-7			41886900
P70296	PEBP1_MOUSE	Pebp1	Phosphatidylethanolamine-binding protein 1			586119
P70315	WASP_MOUSE	Was	Actin nucleation-promoting factor WAS	775362	564420	652302
P70349	HINT1_MOUSE	Hint1	Adenosine 5'-monophosphoramidase HINT1			2885920
P70372	ELAV1_MOUSE	Elavl1	ELAV-like protein 1			21269.1
P70398	USP9X_MOUSE	Usp9x	Probable ubiquitin carboxyl-terminal hydrolase FAF-X			205758
P70670	NACAM_MOUSE;NACA_MOUSE	Naca	Nascent polypeptide-associated complex subunit alpha, muscle-specific form			7664210
P70698	PYRG1_MOUSE	Ctps1	CTP synthase 1			439415
P70699	LYAG_MOUSE	Gaa	Lysosomal alpha-glucosidase			551601
P80313	TCPH_MOUSE	Cct7	T-complex protein 1 subunit eta	3139230	2118640	14297400
P80314	TCPB_MOUSE	Cct2	T-complex protein 1 subunit beta			9703050
P80315	TCPD_MOUSE	Cct4	T-complex protein 1 subunit delta	2585220	2547190	12161000
P80316	TCPE_MOUSE	Cct5	T-complex protein 1 subunit epsilon	1167530	940321	4290490
P80317	TCPZ_MOUSE	Cct6a	T-complex protein 1 subunit zeta			10527900
P80318	TCPG_MOUSE	Cct3	T-complex protein 1 subunit gamma	2475690	2472040	11107400
P83882	RL36A_MOUSE	Rpl36a	Large ribosomal subunit protein eL42			1691850
P84096	RHOG_MOUSE	Rhog	Rho-related GTP-binding protein RhoG		51801.4	79112
P84099	RL19_MOUSE	Rpl19	Large ribosomal subunit protein eL19			13346800
P84104	SRSF3_MOUSE	Srsf3	Serine/arginine-rich splicing factor 3	513723	2165240	2280470
P97310	MCM2_MOUSE	Mcm2	DNA replication licensing factor MCM2			452520
P97311	MCM6_MOUSE	Mcm6	DNA replication licensing factor MCM6			68730.9
P97333	NRP1_MOUSE	Nrp1	Neuropilin-1			5086680
P97350	PKP1_MOUSE	Pkp1	Plakophilin-1	1616120	1568200	1424330
P97351	RS3A_MOUSE	Rps3a	Small ribosomal subunit protein eS1		1749070	2250660
P97355	SPSY_MOUSE	Sms	Spermine synthase			36908.3
P97369	NCF4_MOUSE	Ncf4	Neutrophil cytosol factor 4		14028900	36400900
P97371	PSME1_MOUSE	Psme1	Proteasome activator complex subunit 1	749592		3103450
P97372	PSME2_MOUSE	Psme2	Proteasome activator complex subunit 2			77700.1
P97430	SLPI_MOUSE	Slpi	Antileukoproteinase			331270
P97449	AMPN_MOUSE	Anpep	Aminopeptidase N	1137880	349448	1719950
P97461	RS5_MOUSE	Rps5	Small ribosomal subunit protein uS7	1489230	1410360	4740700
P97494	GSH1_MOUSE	Gclc	Glutamate--cysteine ligase catalytic subunit	163182		1269380
P97496	SMRC1_MOUSE	Smarcc1	SWI/SNF complex subunit SMARCC1	190896	116243	348286
P97807	FUMH_MOUSE	Fh	Fumarate hydratase, mitochondrial			389666
P97814	PPIP1_MOUSE	Pstpip1	Proline-serine-threonine phosphatase-interacting protein 1			15340400
P97821	CATC_MOUSE	Ctsc	Dipeptidyl peptidase 1			9544410
P97855	G3BP1_MOUSE	G3bp1	Ras GTPase-activating protein-binding protein 1	699016		415107
P97868	RBBP6_MOUSE	Rbbp6	E3 ubiquitin-protein ligase RBBP6	165704	79278.6
P99024	TBB5_MOUSE	Tubb5	Tubulin beta-5 chain	6770640	3001290	21305200
P99026	PSB4_MOUSE	Psmb4	Proteasome subunit beta type-4	1585850		6692840
P99029	PRDX5_MOUSE	Prdx5	Peroxiredoxin-5, mitochondrial			21096400
Q00493	CBPE_MOUSE	Cpe	Carboxypeptidase E			33954.8
Q00519	XDH_MOUSE	Xdh	Xanthine dehydrogenase/oxidase			2094350
Q00612	G6PD1_MOUSE	G6pdx	Glucose-6-phosphate 1-dehydrogenase X	1606590	1459630	6013860
Q00651	ITA4_MOUSE	Itga4	Integrin alpha-4			681172
Q00PI9	HNRL2_MOUSE	Hnrnpul2	Heterogeneous nuclear ribonucleoprotein U-like protein 2			81800.2
Q01320	TOP2A_MOUSE	Top2a	DNA topoisomerase 2-alpha		145186
Q01405	SC23A_MOUSE	Sec23a	Protein transport protein Sec23A	17342.3	17022.4
Q01768	NDKB_MOUSE	Nme2	Nucleoside diphosphate kinase B			1296750
Q01853	TERA_MOUSE	Vcp	Transitional endoplasmic reticulum ATPase	12526600	9837270	37340700
Q02053	UBA1_MOUSE	Uba1	Ubiquitin-like modifier-activating enzyme 1	889200	1898190	7295700
Q02257	PLAK_MOUSE	Jup	Junction plakoglobin	586754	845544	665959
Q04447	KCRB_MOUSE	Ckb	Creatine kinase B-type	1631140	1204060	6007040
Q04750	TOP1_MOUSE	Top1	DNA topoisomerase 1			43047
Q05144	RAC2_MOUSE	Rac2	Ras-related C3 botulinum toxin substrate 2			598991
Q05816	FABP5_MOUSE	Fabp5	Fatty acid-binding protein 5	1661530		9190460
Q05CL8	LARP7_MOUSE	Larp7	La-related protein 7	38188.7		20481
Q06890	CLUS_MOUSE	Clu	Clusterin	3345030		7608610
Q07113	MPRI_MOUSE	Igf2r	Cation-independent mannose-6-phosphate receptor	269800		750097
Q08857	CD36_MOUSE	Cd36	Platelet glycoprotein 4			2200670
Q08943	SSRP1_MOUSE	Ssrp1	FACT complex subunit SSRP1			11544200
Q09014	NCF1_MOUSE	Ncf1	Neutrophil cytosol factor 1			357902
Q09200	B4GN1_MOUSE	B4galnt1	Beta-1,4 N-acetylgalactosaminyltransferase 1	36558.6
Q09324	GCNT1_MOUSE	Gcnt1	Beta-1,3-galactosyl-O-glycosyl-glycoprotein beta-1,6-N-acetylglucosaminyltransferase			1308380
Q11011	PSA_MOUSE	Npepps	Puromycin-sensitive aminopeptidase			489678
Q11136	PEPD_MOUSE	Pepd	Xaa-Pro dipeptidase			1562660
Q149F1	RUSD2_MOUSE	Rpusd2	Pseudouridylate synthase RPUSD2	749673	868505
Q1HFZ0	NSUN2_MOUSE	Nsun2	RNA cytosine C(5)-methyltransferase NSUN2			1120250
Q3B7Z2	OSBP1_MOUSE	Osbp	Oxysterol-binding protein 1	663894	541061	343185
Q3SXD3	HDDC2_MOUSE	Hddc2	5'-deoxynucleotidase HDDC2	14924	7603.1	40590.4
Q3TCJ1	ABRX2_MOUSE	Abraxas2	BRISC complex subunit Abraxas 2		955096	2537590
Q3THK3	T2FA_MOUSE	Gtf2f1	General transcription factor IIF subunit 1	652340	421393	1561640
Q3THK7	GUAA_MOUSE	Gmps	GMP synthase [glutamine-hydrolyzing]	60432.7		941073
Q3THS6	METK2_MOUSE	Mat2a	S-adenosylmethionine synthase isoform type-2	38595.1		129465
Q3TIX9	UBP39_MOUSE	Usp39	Ubiquitin carboxyl-terminal hydrolase 39			29077.7
Q3TJZ6	FA98A_MOUSE	Fam98a	Protein FAM98A			2063130
Q3TKY6	CWC27_MOUSE	Cwc27	Spliceosome-associated protein CWC27 homolog	61612.6	41123.1	134442
Q3TRM8	HXK3_MOUSE	Hk3	Hexokinase-3	2107760	1576050	5857010
Q3TW96	UAP1L_MOUSE	Uap1l1	UDP-N-acetylhexosamine pyrophosphorylase-like protein 1			10824700
Q3TWW8	SRSF6_MOUSE	Srsf6	Serine/arginine-rich splicing factor 6	400957		2276400
Q3TXS7	PSMD1_MOUSE	Psmd1	26S proteasome non-ATPase regulatory subunit 1	471482	347415	439014
Q3TYL0	IQAK1_MOUSE	Iqank1	IQ motif and ankyrin repeat domain-containing protein 1	7959390	14533400	2713780
Q3U0V1	FUBP2_MOUSE	Khsrp	Far upstream element-binding protein 2	736825		881522
Q3U1J4	DDB1_MOUSE	Ddb1	DNA damage-binding protein 1	1262890		4186670
Q3U2J5	CMKMT_MOUSE	Camkmt	Calmodulin-lysine N-methyltransferase			49695.1
Q3UDE2	TTL12_MOUSE	Ttll12	Tubulin--tyrosine ligase-like protein 12		94228.9
Q3UEB3	PUF60_MOUSE	Puf60	Poly(U)-binding-splicing factor PUF60			10562.6
Q3UH60	DIP2B_MOUSE	Dip2b	Disco-interacting protein 2 homolog B	125573
Q3UHD6	SNX27_MOUSE	Snx27	Sorting nexin-27	15534.8		49706.3
Q3UKJ7	SMU1_MOUSE	Smu1	WD40 repeat-containing protein SMU1	547596	272733	1102570
Q3UM45	PP1R7_MOUSE	Ppp1r7	Protein phosphatase 1 regulatory subunit 7			1210510
Q3UPL0	SC31A_MOUSE	Sec31a	Protein transport protein Sec31A			80355
Q3UYV9	NCBP1_MOUSE	Ncbp1	Nuclear cap-binding protein subunit 1			5805.57
Q4VA53	PDS5B_MOUSE	Pds5b	Sister chromatid cohesion protein PDS5 homolog B			28100.8
Q4VAA2	CDV3_MOUSE	Cdv3	Protein CDV3	21514.2	25206.3
Q501J6	DDX17_MOUSE	Ddx17	Probable ATP-dependent RNA helicase DDX17			3098010
Q505F5	LRC47_MOUSE	Lrrc47	Leucine-rich repeat-containing protein 47			64235.3
Q52KI8	SRRM1_MOUSE	Srrm1	Serine/arginine repetitive matrix protein 1	862393	457344	697668
Q569Z5	DDX46_MOUSE	Ddx46	Probable ATP-dependent RNA helicase DDX46			83374
Q569Z6	TR150_MOUSE	Thrap3	Thyroid hormone receptor-associated protein 3	664967	499005	256037
Q571E4	GALNS_MOUSE	Galns	N-acetylgalactosamine-6-sulfatase			96014
Q571I9	A16A1_MOUSE	Aldh16a1	Aldehyde dehydrogenase family 16 member A1	690526		989466
Q58A65	JIP4_MOUSE	Spag9	C-Jun-amino-terminal kinase-interacting protein 4		48187.5	65301.6
Q5EG47	AAPK1_MOUSE;AAPK2_MOUSE	Prkaa1;Prkaa2	5'-AMP-activated protein kinase catalytic subunit alpha-1	2859750	1504270	4822300
Q5NCQ5	DPH1_MOUSE	Dph1	2-(3-amino-3-carboxypropyl)histidine synthase subunit 1	345804	250071	618584
Q5SSL4	ABR_MOUSE	Abr	Active breakpoint cluster region-related protein			107461
Q5SUF2	LC7L3_MOUSE	Luc7l3	Luc7-like protein 3	1722800
Q5SUR0	PUR4_MOUSE	Pfas	Phosphoribosylformylglycinamidine synthase	3028140		11273600
Q5SW19	CLU_MOUSE	Cluh	Clustered mitochondria protein homolog	987409	685888	802474
Q5SWU9	ACACA_MOUSE	Acaca	Acetyl-CoA carboxylase 1			28210.5
Q5XJY5	COPD_MOUSE	Arcn1	Coatomer subunit delta	587571		2048920
Q60605	MYL6_MOUSE	Myl6	Myosin light polypeptide 6	12445.3	23759.6	75613.4
Q60631	GRB2_MOUSE	Grb2	Growth factor receptor-bound protein 2			78195
Q60668	HNRPD_MOUSE	Hnrnpd	Heterogeneous nuclear ribonucleoprotein D0			881311
Q60676	PPP5_MOUSE	Ppp5c	Serine/threonine-protein phosphatase 5			663799
Q60692	PSB6_MOUSE	Psmb6	Proteasome subunit beta type-6	1611850		15089800
Q60854	SPB6_MOUSE	Serpinb6	Serpin B6	6929080	4890430	8393320
Q60864	STIP1_MOUSE	Stip1	Stress-induced-phosphoprotein 1			711734
Q60872	IF1AX_MOUSE;IF1A_MOUSE	Eif1a;Eif1ax	Eukaryotic translation initiation factor 1A			656548
Q60960	IMA5_MOUSE	Kpna1	Importin subunit alpha-5			113268
Q60972	RBBP4_MOUSE	Rbbp4	Histone-binding protein RBBP4	1406470		2383590
Q61024	ASNS_MOUSE	Asns	Asparagine synthetase [glutamine-hydrolyzing]			8776950
Q61029	LAP2A_MOUSE;LAP2B_MOUSE	Tmpo	Lamina-associated polypeptide 2, isoforms beta/delta/epsilon/gamma			270087
Q61035	HARS1_MOUSE	Hars1	Histidine--tRNA ligase, cytoplasmic			4191370
Q61081	CDC37_MOUSE	Cdc37	Hsp90 co-chaperone Cdc37			42933.8
Q61166	MARE1_MOUSE	Mapre1	Microtubule-associated protein RP/EB family member 1	2216890	991022	6136100
Q61168	LAPM5_MOUSE	Laptm5	Lysosomal-associated transmembrane protein 5			37951.6
Q61171	PRDX2_MOUSE	Prdx2	Peroxiredoxin-2			3154940
Q61183	PAPOA_MOUSE	Papola	Poly(A) polymerase alpha	72825.5		136436
Q61191	HCFC1_MOUSE	Hcfc1	Host cell factor 1	1958400	1553790	1413850
Q61205	PA1B3_MOUSE	Pafah1b3	Platelet-activating factor acetylhydrolase IB subunit alpha1	452610	332125	1081010
Q61210	ARHG1_MOUSE	Arhgef1	Rho guanine nucleotide exchange factor 1			32189.8
Q61233	PLSL_MOUSE	Lcp1	Plastin-2	7957500	7386020	30096800
Q61249	IGBP1_MOUSE	Igbp1	Immunoglobulin-binding protein 1	210835		468382
Q61316	HSP74_MOUSE	Hspa4	Heat shock 70 kDa protein 4	3540920		5738340
Q61490	CD166_MOUSE	Alcam	CD166 antigen			453067
Q61495	DSG1A_MOUSE;DSG1B_MOUSE	Dsg1a;Dsg1b	Desmoglein-1-alpha			437358
Q61545	EWS_MOUSE	Ewsr1	RNA-binding protein EWS	1081150	680546	967604
Q61595	KTN1_MOUSE	Ktn1	Kinectin			151700
Q61598	GDIB_MOUSE	Gdi2	Rab GDP dissociation inhibitor beta	2078350	2133270	6756650
Q61599	GDIR2_MOUSE	Arhgdib	Rho GDP-dissociation inhibitor 2			2131790
Q61655	DD19A_MOUSE	Ddx19a	ATP-dependent RNA helicase DDX19A			149940
Q61656	DDX5_MOUSE	Ddx5	Probable ATP-dependent RNA helicase DDX5			1372200
Q61686	CBX5_MOUSE	Cbx5	Chromobox protein homolog 5			420388
Q61699	HS105_MOUSE	Hsph1	Heat shock protein 105 kDa	706375	423818	1426180
Q61703	ITIH2_MOUSE	Itih2	Inter-alpha-trypsin inhibitor heavy chain H2			11514300
Q61749	EI2BD_MOUSE	Eif2b4	Translation initiation factor eIF-2B subunit delta			1958570
Q61753	SERA_MOUSE	Phgdh	D-3-phosphoglycerate dehydrogenase	4218080	2320770	29324700
Q61768	KINH_MOUSE	Kif5b	Kinesin-1 heavy chain		16561.9	9734.88
Q61781	K1C14_MOUSE	Krt14	Keratin, type I cytoskeletal 14	754091		1382360
Q61792	LASP1_MOUSE	Lasp1	LIM and SH3 domain protein 1	10139.4		20373.1
Q61937	NPM_MOUSE	Npm1	Nucleophosmin	2678300		10539500
Q61990	PCBP2_MOUSE	Pcbp2	Poly(rC)-binding protein 2			3378500
Q62093	SRSF2_MOUSE	Srsf2	Serine/arginine-rich splicing factor 2			29049200
Q62165	DAG1_MOUSE	Dag1	Dystroglycan 1			24269.7
Q62167	DDX3X_MOUSE	Ddx3x	ATP-dependent RNA helicase DDX3X		191324	271243
Q62178	SEM4A_MOUSE	Sema4a	Semaphorin-4A	297145		430405
Q62179	SEM4B_MOUSE	Sema4b	Semaphorin-4B			7558270
Q62189	SNRPA_MOUSE	Snrpa	U1 small nuclear ribonucleoprotein A	389452	192601	1858570
Q62203	SF3A2_MOUSE	Sf3a2	Splicing factor 3A subunit 2	93725	848866
Q62266	SPR1A_MOUSE	Sprr1a	Cornifin-A			908235
Q62318	TIF1B_MOUSE	Trim28	Transcription intermediary factor 1-beta			510208
Q62348	TSN_MOUSE	Tsn	Translin			250429
Q62351	TFR1_MOUSE	Tfrc	Transferrin receptor protein 1	315584		16169000
Q62376	RU17_MOUSE	Snrnp70	U1 small nuclear ribonucleoprotein 70 kDa	1736320		1330810
Q62426	CYTB_MOUSE	Cstb	Cystatin-B	73507.6	109985	320358
Q62433	NDRG1_MOUSE	Ndrg1	Protein NDRG1			1073820
Q62465	VAT1_MOUSE	Vat1	Synaptic vesicle membrane protein VAT-1 homolog			1729500
Q63844	MK03_MOUSE	Mapk3	Mitogen-activated protein kinase 3			143822
Q64010	CRK_MOUSE	Crk	Adapter molecule crk			2075370
Q64105	SPRE_MOUSE	Spr	Sepiapterin reductase	76148.3		128403
Q64213	SF01_MOUSE	Sf1	Splicing factor 1	371694		869245
Q64324	STXB2_MOUSE	Stxbp2	Syntaxin-binding protein 2	808658	365710
Q64337	SQSTM_MOUSE	Sqstm1	Sequestosome-1			154448
Q64436	ATP4A_MOUSE	Atp4a	Potassium-transporting ATPase alpha chain 1	29556.3	10701.4
Q64442	DHSO_MOUSE	Sord	Sorbitol dehydrogenase			2636560
Q64514	TPP2_MOUSE	Tpp2	Tripeptidyl-peptidase 2			1584630
Q64516	GLPK_MOUSE	Gk	Glycerol kinase			245761
Q64525	H2B2B_MOUSE	Hist2h2bb	Histone H2B type 2-B		616746
Q64669	NQO1_MOUSE	Nqo1	NAD(P)H dehydrogenase [quinone] 1			552536
Q64674	SPEE_MOUSE	Srm	Spermidine synthase	1369270	2703290	2476580
Q64692	SIA8D_MOUSE	St8sia4	CMP-N-acetylneuraminate-poly-alpha-2,8-sialyltransferase	22755.5		22618.3
Q64727	VINC_MOUSE	Vcl	Vinculin	512689		438691
Q64737	PUR2_MOUSE	Gart	Trifunctional purine biosynthetic protein adenosine-3	1074220	916944	5765630
Q68FD5	CLH1_MOUSE	Cltc	Clathrin heavy chain 1	3162260	1956090	8956630
Q68FL6	SYMC_MOUSE	Mars1	Methionine--tRNA ligase, cytoplasmic			3304110
Q6DFW4	NOP58_MOUSE	Nop58	Nucleolar protein 58		932515	1113780
Q6IFX2	K1C42_MOUSE	Krt42	Keratin, type I cytoskeletal 42			9184870
Q6NSR8	PEPL1_MOUSE	Npepl1	Probable aminopeptidase NPEPL1	420471	221484	1138460
Q6NZJ6	IF4G1_MOUSE	Eif4g1	Eukaryotic translation initiation factor 4 gamma 1			1000880
Q6P1B1	XPP1_MOUSE	Xpnpep1	Xaa-Pro aminopeptidase 1			279080
Q6P1F6	2ABA_MOUSE	Ppp2r2a	Serine/threonine-protein phosphatase 2A 55 kDa regulatory subunit B alpha isoform		4539680	24389800
Q6P1G0	HEAT6_MOUSE	Heatr6	HEAT repeat-containing protein 6	13134.9		21655.4
Q6P4T2	U520_MOUSE	Snrnp200	U5 small nuclear ribonucleoprotein 200 kDa helicase			1240030
Q6P542	ABCF1_MOUSE	Abcf1	ATP-binding cassette sub-family F member 1	56249.2	28771.2	110597
Q6P5B0	RRP12_MOUSE	Rrp12	RRP12-like protein			15503.3
Q6P5F9	XPO1_MOUSE	Xpo1	Exportin-1	246268	290754	296533
Q6P9R2	OXSR1_MOUSE	Oxsr1	Serine/threonine-protein kinase OSR1			395111
Q6PDI5	ECM29_MOUSE	Ecpas	Proteasome adapter and scaffold protein ECM29	836193		1391640
Q6PDM2	SRSF1_MOUSE	Srsf1	Serine/arginine-rich splicing factor 1	925733		854524
Q6PDQ2	CHD4_MOUSE	Chd4	Chromodomain-helicase-DNA-binding protein 4	42041.6		64399.8
Q6PE01	SNR40_MOUSE	Snrnp40	U5 small nuclear ribonucleoprotein 40 kDa protein	1270450	61846.5
Q6PGB6	NAA50_MOUSE	Naa50	N-alpha-acetyltransferase 50	66789.9	155300	94083.3
Q6PIP5	NUDC1_MOUSE	Nudcd1	NudC domain-containing protein 1			318644
Q6WKZ8	UBR2_MOUSE	Ubr2	E3 ubiquitin-protein ligase UBR2	54706.6		137956
Q6ZQ08	CNOT1_MOUSE	Cnot1	CCR4-NOT transcription complex subunit 1			1114640
Q6ZQ38	CAND1_MOUSE	Cand1	Cullin-associated NEDD8-dissociated protein 1			2981640
Q6ZQ58	LARP1_MOUSE	Larp1	La-related protein 1			335018
Q6ZQ88	KDM1A_MOUSE	Kdm1a	Lysine-specific histone demethylase 1A			63822.4
Q6ZQK5	ACAP2_MOUSE	Acap2	Arf-GAP with coiled-coil, ANK repeat and PH domain-containing protein 2	172618
Q6ZQL4	WDR43_MOUSE	Wdr43	WD repeat-containing protein 43		129168	99190.6
Q6ZWU9	RS27L_MOUSE;RS27_MOUSE	Rps27;Rps27l	Small ribosomal subunit protein eS27			2613580
Q6ZWV3	RL10_MOUSE	Rpl10	Large ribosomal subunit protein uL16			1483640
Q6ZWV7	RL35_MOUSE	Rpl35	Large ribosomal subunit protein uL29			18853200
Q6ZWX6	IF2A_MOUSE	Eif2s1	Eukaryotic translation initiation factor 2 subunit 1			1413800
Q76MZ3	2AAA_MOUSE	Ppp2r1a	Serine/threonine-protein phosphatase 2A 65 kDa regulatory subunit A alpha isoform	316224		1851790
Q78PY7	SND1_MOUSE	Snd1	Staphylococcal nuclease domain-containing protein 1	1142010	1113250	2906660
Q78ZA7	NP1L4_MOUSE	Nap1l4	Nucleosome assembly protein 1-like 4			106871
Q7TMB8	CYFP1_MOUSE	Cyfip1	Cytoplasmic FMR1-interacting protein 1	66565	66573.6	85788.9
Q7TMK9	HNRPQ_MOUSE	Syncrip	Heterogeneous nuclear ribonucleoprotein Q	11805600		26638200
Q7TMY8	HUWE1_MOUSE	Huwe1	E3 ubiquitin-protein ligase HUWE1	62184.1	197824	109438
Q7TNC4	LC7L2_MOUSE	Luc7l2	Putative RNA-binding protein Luc7-like 2	860013	777251	2018900
Q7TNG5	EMAL2_MOUSE	Eml2	Echinoderm microtubule-associated protein-like 2	475508		663330
Q7TPD0	INT3_MOUSE	Ints3	Integrator complex subunit 3			135992
Q7TPR4	ACTN1_MOUSE	Actn1	Alpha-actinin-1			2840630
Q7TPV4	MBB1A_MOUSE	Mybbp1a	Myb-binding protein 1A	1777620	1530560	2987720
Q7TSS2	UB2Q1_MOUSE	Ube2q1	Ubiquitin-conjugating enzyme E2 Q1			107156
Q7TSV4	PGM2_MOUSE	Pgm2	Phosphopentomutase			228123
Q7TT37	ELP1_MOUSE	Elp1	Elongator complex protein 1			749222
Q80TM9	NISCH_MOUSE	Nisch	Nischarin	1167830	614762	1898870
Q80TY0	FNBP1_MOUSE	Fnbp1	Formin-binding protein 1			1455240
Q80U93	NU214_MOUSE	Nup214	Nuclear pore complex protein Nup214			14610.6
Q80UM7	MOGS_MOUSE	Mogs	Mannosyl-oligosaccharide glucosidase			168145
Q80UW8	RPAB1_MOUSE	Polr2e	DNA-directed RNA polymerases I, II, and III subunit RPABC1			33369.4
Q80VA0	GALT7_MOUSE	Galnt7	N-acetylgalactosaminyltransferase 7			540951
Q80XC2	TRM61_MOUSE	Trmt61a	tRNA (adenine(58)-N(1))-methyltransferase catalytic subunit TRMT61A			338862
Q80XU3	NUCKS_MOUSE	Nucks1	Nuclear ubiquitous casein and cyclin-dependent kinase substrate 1			1609730
Q80Y81	RNZ2_MOUSE	Elac2	Zinc phosphodiesterase ELAC protein 2			257729
Q80ZV0	RNH2B_MOUSE	Rnaseh2b	Ribonuclease H2 subunit B	343894		530015
Q811B1	XYLT1_MOUSE	Xylt1	Xylosyltransferase 1			695154
Q811J3	IREB2_MOUSE	Ireb2	Iron-responsive element-binding protein 2			33002.3
Q8BFY9	TNPO1_MOUSE	Tnpo1	Transportin-1		458322	940623
Q8BG05	ROA3_MOUSE	Hnrnpa3	Heterogeneous nuclear ribonucleoprotein A3		111721	134501
Q8BG07	PLD4_MOUSE	Pld4	5'-3' exonuclease PLD4	2578780		6660760
Q8BG32	PSD11_MOUSE	Psmd11	26S proteasome non-ATPase regulatory subunit 11	7680090	9003740	23272900
Q8BGB7	ENOPH_MOUSE	Enoph1	Enolase-phosphatase E1			47826.8
Q8BGD9	IF4B_MOUSE	Eif4b	Eukaryotic translation initiation factor 4B	189953	246871	362283
Q8BGF3	DAA10_MOUSE	Dnaaf10	Dynein axonemal assembly factor 10			383051
Q8BGQ7	SYAC_MOUSE	Aars1	Alanine--tRNA ligase, cytoplasmic	683419	588020	2849350
Q8BGW1	FTO_MOUSE	Fto	Alpha-ketoglutarate-dependent dioxygenase FTO			20632.4
Q8BH57	WDR48_MOUSE	Wdr48	WD repeat-containing protein 48	132169		104095
Q8BHG1	NRDC_MOUSE	Nrdc	Nardilysin			4221570
Q8BHN3	GANAB_MOUSE	Ganab	Neutral alpha-glucosidase AB		1781260	2954030
Q8BHZ0	CYRIA_MOUSE	Cyria	CYFIP-related Rac1 interactor A			156151
Q8BJ71	NUP93_MOUSE	Nup93	Nuclear pore complex protein Nup93			113057
Q8BJW6	EIF2A_MOUSE	Eif2a	Eukaryotic translation initiation factor 2A	2586050	2465610	7533400
Q8BJY1	PSMD5_MOUSE	Psmd5	26S proteasome non-ATPase regulatory subunit 5	1023930	2528930	3869550
Q8BK58	HBAP1_MOUSE	Hspbap1	HSPB1-associated protein 1			56724.7
Q8BK64	AHSA1_MOUSE	Ahsa1	Activator of 90 kDa heat shock protein ATPase homolog 1	468757		1666770
Q8BK67	RCC2_MOUSE	Rcc2	Protein RCC2	3194340	2555190	8882530
Q8BKC5	IPO5_MOUSE	Ipo5	Importin-5		1322750	1961010
Q8BL66	EEA1_MOUSE	Eea1	Early endosome antigen 1			18981.8
Q8BL97	SRSF7_MOUSE	Srsf7	Serine/arginine-rich splicing factor 7			3900270
Q8BLR9	HIF1N_MOUSE	Hif1an	Hypoxia-inducible factor 1-alpha inhibitor		15948.1
Q8BM72	HSP13_MOUSE	Hspa13	Heat shock 70 kDa protein 13			415889
Q8BMJ2	SYLC_MOUSE	Lars1	Leucine--tRNA ligase, cytoplasmic			319323
Q8BML9	SYQ_MOUSE	Qars1	Glutamine--tRNA ligase	148147		353131
Q8BNV1	TRM2A_MOUSE	Trmt2a	tRNA (uracil-5-)-methyltransferase homolog A	111353
Q8BP47	SYNC_MOUSE	NARS1	Asparagine--tRNA ligase, cytoplasmic	1756310	763808	5951160
Q8BP67	RL24_MOUSE	Rpl24	Large ribosomal subunit protein eL24			3536660
Q8BPU7	ELMO1_MOUSE	Elmo1	Engulfment and cell motility protein 1			155506
Q8BQM4	HEAT3_MOUSE	Heatr3	HEAT repeat-containing protein 3	1100230	1334730	1525050
Q8BR90	RIMC1_MOUSE	Rimoc1	RAB7A-interacting MON1-CCZ1 complex subunit 1			25776.9
Q8BRF7	SCFD1_MOUSE	Scfd1	Sec1 family domain-containing protein 1			3987.98
Q8BTM8	FLNA_MOUSE	Flna	Filamin-A	3018400	3153170	9524490
Q8BTT6	UTP25_MOUSE	Utp25	U3 small nucleolar RNA-associated protein 25 homolog			9876360
Q8BTW3	EXOS6_MOUSE	Exosc6	Exosome complex component MTR3			1526510
Q8BTZ7	GMPPB_MOUSE	Gmppb	Mannose-1-phosphate guanyltransferase beta			1101770
Q8BU30	SYIC_MOUSE	Iars1	Isoleucine--tRNA ligase, cytoplasmic	763805	523942	1586990
Q8BUV3	GEPH_MOUSE	Gphn	Gephyrin		387513	485765
Q8BV13	CSN7B_MOUSE	Cops7b	COP9 signalosome complex subunit 7b			192723
Q8BVE3	VATH_MOUSE	Atp6v1h	V-type proton ATPase subunit H	65506.9		30942.4
Q8BVI4	DHPR_MOUSE	Qdpr	Dihydropteridine reductase		118113	296108
Q8BVQ5	PPME1_MOUSE	Ppme1	Protein phosphatase methylesterase 1	20558.6		21491.4
Q8BVY0	RL1D1_MOUSE	Rsl1d1	Ribosomal L1 domain-containing protein 1	3676890		5393920
Q8BWU5	OSGEP_MOUSE	Osgep	tRNA N6-adenosine threonylcarbamoyltransferase			1930560
Q8BWY3	ERF1_MOUSE	Etf1	Eukaryotic peptide chain release factor subunit 1			795548
Q8BWZ3	NAA25_MOUSE	Naa25	N-alpha-acetyltransferase 25, NatB auxiliary subunit			40875.6
Q8BX09	RBBP5_MOUSE	Rbbp5	Retinoblastoma-binding protein 5			54428.6
Q8BX65	MDFIC_MOUSE	Mdfic	MyoD family inhibitor domain-containing protein			565212
Q8BYA0	TBCD_MOUSE	Tbcd	Tubulin-specific chaperone D			222783
Q8BYW1	RHG25_MOUSE	Arhgap25	Rho GTPase-activating protein 25			1347780
Q8BZA9	TIGAR_MOUSE	Tigar	Fructose-2,6-bisphosphatase TIGAR			2665820
Q8BZW8	NHLC2_MOUSE	Nhlrc2	NHL repeat-containing protein 2			1177720
Q8C079	STRP1_MOUSE	Strip1	Striatin-interacting protein 1	3860.09		9158.38
Q8C0C7	SYFA_MOUSE	Farsa	Phenylalanine--tRNA ligase alpha subunit			699007
Q8C0D5	EFL1_MOUSE	Efl1	Elongation factor-like GTPase 1			653905
Q8C0E2	VP26B_MOUSE	Vps26b	Vacuolar protein sorting-associated protein 26B			2716770
Q8C0L6	PAOX_MOUSE	Paox	Peroxisomal N(1)-acetyl-spermine/spermidine oxidase			788287
Q8C196	CPSM_MOUSE	Cps1	Carbamoyl-phosphate synthase [ammonia], mitochondrial			11749600
Q8C1A5	THOP1_MOUSE	Thop1	Thimet oligopeptidase			2501210
Q8C1B7	SEP11_MOUSE	Septin11	Septin-11	316723	99977.8	150035
Q8C1Y8	CCZ1_MOUSE	Ccz1	Vacuolar fusion protein CCZ1 homolog	327027
Q8C4J7	TBL3_MOUSE	Tbl3	Transducin beta-like protein 3			2404490
Q8C7U7	GALT6_MOUSE	Galnt6	Polypeptide N-acetylgalactosaminyltransferase 6	663806	1460280	2744620
Q8CAY6	THIC_MOUSE	Acat2	Acetyl-CoA acetyltransferase, cytosolic	1074700	609893	2344380
Q8CCS6	PABP2_MOUSE	Pabpn1	Polyadenylate-binding protein 2	60130.3	67844.8	271594
Q8CD92	TTC27_MOUSE	Ttc27	Tetratricopeptide repeat protein 27			582546
Q8CDG5	CRERF_MOUSE	Crebrf	CREB3 regulatory factor			3089270
Q8CDN6	TXNL1_MOUSE	Txnl1	Thioredoxin-like protein 1	2507830		6676940
Q8CEC0	NUP88_MOUSE	Nup88	Nuclear pore complex protein Nup88			588876
Q8CF66	LTOR4_MOUSE	Lamtor4	Ragulator complex protein LAMTOR4			23755.8
Q8CG16	C1RA_MOUSE	C1ra	Complement C1r-A subcomponent	1761890	1152970	4016360
Q8CG48	SMC2_MOUSE	Smc2	Structural maintenance of chromosomes protein 2			42460.9
Q8CG72	ADPRS_MOUSE	Adprs	ADP-ribosylhydrolase ARH3			356703
Q8CGC7	SYEP_MOUSE	Eprs1	Bifunctional glutamate/proline--tRNA ligase	1744280	2279240	7327550
Q8CGY8	OGT1_MOUSE	Ogt	UDP-N-acetylglucosamine--peptide N-acetylglucosaminyltransferase 110 kDa subunit			15122.5
Q8CH25	SLTM_MOUSE	Sltm	SAFB-like transcription modulator	79377.4		198763
Q8CHP8	PGP_MOUSE	Pgp	Glycerol-3-phosphate phosphatase			126277
Q8CI33	C19L1_MOUSE	Cwf19l1	CWF19-like protein 1			13101.9
Q8CI71	VPS50_MOUSE	Vps50	Syndetin			29707.3
Q8CIE6	COPA_MOUSE	Copa	Coatomer subunit alpha			3930890
Q8CIF4	BTD_MOUSE	Btd	Biotinidase	505847		225986
Q8CIG8	ANM5_MOUSE	Prmt5	Protein arginine N-methyltransferase 5	570000	756817	1234750
Q8CIH5	PLCG2_MOUSE	Plcg2	1-phosphatidylinositol 4,5-bisphosphate phosphodiesterase gamma-2	66019.7	68330.6	226913
Q8CIH9	PUR1_MOUSE	Ppat	Amidophosphoribosyltransferase	243523		1692700
Q8CIN4	PAK2_MOUSE	Pak2	Serine/threonine-protein kinase PAK 2			697009
Q8CJG0	AGO2_MOUSE	Ago2	Protein argonaute-2	201962	263470	378757
Q8JZK9	HMCS1_MOUSE	Hmgcs1	Hydroxymethylglutaryl-CoA synthase, cytoplasmic	2078820	758593	2744550
Q8JZM7	CDC73_MOUSE	Cdc73	Parafibromin			2529110
Q8JZQ9	EIF3B_MOUSE	Eif3b	Eukaryotic translation initiation factor 3 subunit B	984851	820075	883940
Q8JZV7	NAGA_MOUSE	Amdhd2	N-acetylglucosamine-6-phosphate deacetylase			15515.2
Q8JZZ7	AGRL2_MOUSE	Adgrl2	Adhesion G protein-coupled receptor L2			1155800
Q8K0T4	KATL1_MOUSE;KTNA1_MOUSE	Katna1;Katnal1	Katanin p60 ATPase-containing subunit A-like 1			37297900
Q8K157	GALM_MOUSE	Galm	Galactose mutarotase			330988
Q8K183	PDXK_MOUSE	Pdxk	Pyridoxal kinase			618671
Q8K1B8	URP2_MOUSE	Fermt3	Fermitin family homolog 3	5607670	1570500	4293720
Q8K1R7	NEK9_MOUSE	Nek9	Serine/threonine-protein kinase Nek9			39975
Q8K1X4	NCKPL_MOUSE	Nckap1l	Nck-associated protein 1-like	144533
Q8K2I4	MANBA_MOUSE	Manba	Beta-mannosidase	2477820	981591	2809700
Q8K354	CBR3_MOUSE	Cbr3	Carbonyl reductase [NADPH] 3			3801680
Q8K363	DDX18_MOUSE	Ddx18	ATP-dependent RNA helicase DDX18			40769
Q8K3W0	BABA2_MOUSE	Babam2	BRISC and BRCA1-A complex member 2	90268.7	74195.7	151673
Q8K482	EMIL2_MOUSE	Emilin2	EMILIN-2	2368820	1335620	6989270
Q8K4Z3	NNRE_MOUSE	Naxe	NAD(P)H-hydrate epimerase			482732
Q8N7N5	DCAF8_MOUSE	Dcaf8	DDB1- and CUL4-associated factor 8			30576.3
Q8QZY1	EIF3L_MOUSE	Eif3l	Eukaryotic translation initiation factor 3 subunit L	565271		2810930
Q8QZY9	SF3B4_MOUSE	Sf3b4	Splicing factor 3B subunit 4		191886	853176
Q8R016	BLMH_MOUSE	Blmh	Bleomycin hydrolase			850281
Q8R050	ERF3A_MOUSE	Gspt1	Eukaryotic peptide chain release factor GTP-binding subunit ERF3A			10324400
Q8R081	HNRPL_MOUSE	Hnrnpl	Heterogeneous nuclear ribonucleoprotein L			6800390
Q8R146	ACPH_MOUSE	Apeh	Acylamino-acid-releasing enzyme			56432
Q8R180	ERO1A_MOUSE	Ero1a	ERO1-like protein alpha			1387230
Q8R1B4	EIF3C_MOUSE	Eif3c	Eukaryotic translation initiation factor 3 subunit C	820969		3499240
Q8R1Q8	DC1L1_MOUSE	Dync1li1	Cytoplasmic dynein 1 light intermediate chain 1	231756	84273.9	116120
Q8R242	DIAC_MOUSE	Ctbs	Di-N-acetylchitobiase	1354500		4091160
Q8R307	VPS18_MOUSE	Vps18	Vacuolar protein sorting-associated protein 18 homolog	1231490		1408940
Q8R366	IGSF8_MOUSE	Igsf8	Immunoglobulin superfamily member 8			5152200
Q8R3C0	MCMBP_MOUSE	Mcmbp	Mini-chromosome maintenance complex-binding protein	155313		348581
Q8R422	CD109_MOUSE	Cd109	CD109 antigen			1543010
Q8R5C5	ACTY_MOUSE	Actr1b	Beta-centractin			972870
Q8VBT9	ASPC1_MOUSE	Aspscr1	Tether containing UBX domain for GLUT4	928606	634112	1750250
Q8VBW6	ULA1_MOUSE	Nae1	NEDD8-activating enzyme E1 regulatory subunit			434658
Q8VC30	TKFC_MOUSE	Tkfc	Triokinase/FMN cyclase	45861.3		127392
Q8VCF1	CANT1_MOUSE	Cant1	Soluble calcium-activated nucleotidase 1			971040
Q8VCN5	CGL_MOUSE	Cth	Cystathionine gamma-lyase			2270630
Q8VCT3	AMPB_MOUSE	Rnpep	Aminopeptidase B		230392	365434
Q8VDD5	MYH9_MOUSE	Myh9	Myosin-9	1042990	776581	1055870
Q8VDG3	PARN_MOUSE	Parn	Poly(A)-specific ribonuclease PARN	232544		511124
Q8VDJ3	VIGLN_MOUSE	Hdlbp	Vigilin	196773		217287
Q8VDL4	ADPGK_MOUSE	Adpgk	ADP-dependent glucokinase		15646
Q8VDM4	PSMD2_MOUSE	Psmd2	26S proteasome non-ATPase regulatory subunit 2		714147	1618110
Q8VDN2	AT1A1_MOUSE	Atp1a1	Sodium/potassium-transporting ATPase subunit alpha-1	914092		2364150
Q8VDQ1	PTGR2_MOUSE	Ptgr2	Prostaglandin reductase 2			887397
Q8VDW0	DX39A_MOUSE	Ddx39a	ATP-dependent RNA helicase DDX39A			29513000
Q8VE37	RCC1_MOUSE	Rcc1	Regulator of chromosome condensation	71000.9		444397
Q8VE43	METRL_MOUSE	Metrnl	Meteorin-like protein	629735	242083	1938840
Q8VEB4	PAG15_MOUSE	Pla2g15	Phospholipase A2 group XV			10441
Q8VEE4	RFA1_MOUSE	Rpa1	Replication protein A 70 kDa DNA-binding subunit			52431600
Q8VEJ1	GPN2_MOUSE	Gpn2	GPN-loop GTPase 2	42920	23459.9	120100
Q8VEJ4	NLE1_MOUSE	Nle1	Notchless protein homolog 1	2289220	1437460	3462740
Q8VEK3	HNRPU_MOUSE	Hnrnpu	Heterogeneous nuclear ribonucleoprotein U			5872990
Q8VHX6	FLNC_MOUSE	Flnc	Filamin-C			43124.8
Q8VI75	IPO4_MOUSE	Ipo4	Importin-4	998314	952224	6024980
Q8VI94	OASL1_MOUSE	Oasl1	2'-5'-oligoadenylate synthase-like protein 1	8137200		15968800
Q8VIJ6	SFPQ_MOUSE	Sfpq	Splicing factor, proline- and glutamine-rich			2186230
Q91UZ5	IMPA2_MOUSE	Impa2	Inositol monophosphatase 2			1142440
Q91V12-2	BACH_MOUSE	Acot7	Isoform A of Cytosolic acyl coenzyme A thioester hydrolase	1500380	1284010	916506
Q91V41	RAB14_MOUSE	Rab14	Ras-related protein Rab-14	64583.7		76932.7
Q91V64	ISOC1_MOUSE	Isoc1	Isochorismatase domain-containing protein 1			1587590
Q91V92	ACLY_MOUSE	Acly	ATP-citrate synthase	1825460		2517730
Q91VC3	IF4A3_MOUSE	Eif4a3	Eukaryotic initiation factor 4A-III		713110	1343790
Q91VH2	SNX9_MOUSE	Snx9	Sorting nexin-9			46199.8
Q91VH6	MEMO1_MOUSE	Memo1	Protein MEMO1			43342.9
Q91VI7	RINI_MOUSE	Rnh1	Ribonuclease inhibitor	2477450	1639020	3945330
Q91VJ1	AIM2_MOUSE	Aim2	Interferon-inducible protein AIM2			37088
Q91VK1	5MP1_MOUSE	Bzw2	eIF5-mimic protein 1			11156000
Q91VR5	DDX1_MOUSE	Ddx1	ATP-dependent RNA helicase DDX1			113349
Q91VU7	PUS7_MOUSE	Pus7	Pseudouridylate synthase 7 homolog			874604
Q91VW3	SH3L3_MOUSE	Sh3bgrl3	SH3 domain-binding glutamic acid-rich-like protein 3	1405900	1382540	4436380
Q91W50	CSDE1_MOUSE	Csde1	Cold shock domain-containing protein E1	375287	707103	801470
Q91WC0	SETD3_MOUSE	Setd3	Actin-histidine N-methyltransferase	53961.4	42381.7
Q91WG4	ELP2_MOUSE	Elp2	Elongator complex protein 2	72699	159120	114151
Q91WJ8	FUBP1_MOUSE	Fubp1	Far upstream element-binding protein 1	245374		146617
Q91WK2	EIF3H_MOUSE	Eif3h	Eukaryotic translation initiation factor 3 subunit H	2987880	1381970	2517780
Q91WQ3	SYYC_MOUSE	Yars1	Tyrosine--tRNA ligase, cytoplasmic	1652270	1065120	3776900
Q91YE6	IPO9_MOUSE	Ipo9	Importin-9	1516570	812285	2733850
Q91YI4	ARRB2_MOUSE	Arrb2	Beta-arrestin-2	42303.1		45707.8
Q91YR1	TWF1_MOUSE	Twf1	Twinfilin-1		22736.7	141914
Q91YR9	PTGR1_MOUSE	Ptgr1	Prostaglandin reductase 1	351237		792270
Q91YT7	YTHD2_MOUSE	Ythdf2	YTH domain-containing family protein 2			515719
Q91ZJ5	UGPA_MOUSE	Ugp2	UTP--glucose-1-phosphate uridylyltransferase			1533580
Q91ZW3	SMCA5_MOUSE	Smarca5	SWI/SNF-related matrix-associated actin-dependent regulator of chromatin subfamily A member 5		98404.4	82820.7
Q91ZX7	LRP1_MOUSE	Lrp1	Prolow-density lipoprotein receptor-related protein 1	1480320	1172370	2128190
Q920A5	RISC_MOUSE	Scpep1	Retinoid-inducible serine carboxypeptidase			241099
Q920B9	SP16H_MOUSE	Supt16h	FACT complex subunit SPT16			6774180
Q920E5	FPPS_MOUSE	Fdps	Farnesyl pyrophosphate synthase	1807290		3833000
Q921H8	THIKA_MOUSE	Acaa1a	3-ketoacyl-CoA thiolase A, peroxisomal	7942.96
Q921I2	KLDC4_MOUSE	Klhdc4	Kelch domain-containing protein 4		116942	90688.6
Q921I9	EXOS4_MOUSE	Exosc4	Exosome complex component RRP41	1843470	409392	838476
Q921M3	SF3B3_MOUSE	Sf3b3	Splicing factor 3B subunit 3	1720560	819086	2056740
Q921M7	CYRIB_MOUSE	Cyrib	CYFIP-related Rac1 interactor B			734848
Q922B2	SYDC_MOUSE	Dars1	Aspartate--tRNA ligase, cytoplasmic	3592050	876716	26358900
Q922D8	C1TC_MOUSE	Mthfd1	C-1-tetrahydrofolate synthase, cytoplasmic		412426	744705
Q922F4	TBB6_MOUSE	Tubb6	Tubulin beta-6 chain			428151
Q922K7	NOP2_MOUSE	Nop2	Probable 28S rRNA (cytosine-C(5))-methyltransferase	78831.8	89918.9	314025
Q922R8	PDIA6_MOUSE	Pdia6	Protein disulfide-isomerase A6			6626180
Q922U2	K2C5_MOUSE	Krt5	Keratin, type II cytoskeletal 5	13933800	821899	15121300
Q923D2	BLVRB_MOUSE	Blvrb	Flavin reductase (NADPH)			1478200
Q924C1	XPO5_MOUSE	Xpo5	Exportin-5	122138	120080	381837
Q924M7	MPI_MOUSE	Mpi	Mannose-6-phosphate isomerase	13587.2	20874.1	9996.4
Q93092	TALDO_MOUSE	Taldo1	Transaldolase	6608420	4892950	33046000
Q99020	ROAA_MOUSE	Hnrnpab	Heterogeneous nuclear ribonucleoprotein A/B	1257740	1527580	6625680
Q99J09	MEP50_MOUSE	Wdr77	Methylosome protein WDR77			304513
Q99J10	CTU1_MOUSE	Ctu1	Cytoplasmic tRNA 2-thiolation protein 1	85003.5		37943.6
Q99J77	SIAS_MOUSE	Nans	Sialic acid synthase			2524060
Q99JF5	MVD1_MOUSE	Mvd	Diphosphomevalonate decarboxylase			573069
Q99JI4	PSMD6_MOUSE	Psmd6	26S proteasome non-ATPase regulatory subunit 6			118313
Q99JW2	ACY1_MOUSE	Acy1	Aminoacylase-1			923322
Q99JW4	LIMS1_MOUSE	Lims1	LIM and senescent cell antigen-like-containing domain protein 1	87724.1	65376
Q99JX4	EIF3M_MOUSE	Eif3m	Eukaryotic translation initiation factor 3 subunit M	956434	754379	2938430
Q99JY9	ARP3_MOUSE	Actr3	Actin-related protein 3			3485520
Q99K51	PLST_MOUSE	Pls3	Plastin-3			293498
Q99K70	RRAGC_MOUSE	Rragc	Ras-related GTP-binding protein C	15778.4	18481.6	39278.9
Q99K85	SERC_MOUSE	Psat1	Phosphoserine aminotransferase	5383550		19427400
Q99KC8	VMA5A_MOUSE	Vwa5a	von Willebrand factor A domain-containing protein 5A			1124300
Q99KI0	ACON_MOUSE	Aco2	Aconitate hydratase, mitochondrial	190619		249534
Q99KK2	NEUA_MOUSE	Cmas	N-acylneuraminate cytidylyltransferase	433292		931998
Q99KK7	DPP3_MOUSE	Dpp3	Dipeptidyl peptidase 3	360092	445131	5312950
Q99KP3	CRYL1_MOUSE	Cryl1	Lambda-crystallin homolog	5769880	2797190	4316410
Q99KP6	PRP19_MOUSE	Prpf19	Pre-mRNA-processing factor 19			1720200
Q99KQ4	NAMPT_MOUSE	Nampt	Nicotinamide phosphoribosyltransferase	90787.2	82194.1	102298
Q99L27	GMPR2_MOUSE	Gmpr2	GMP reductase 2	215869	141832	426808
Q99L45	IF2B_MOUSE	Eif2s2	Eukaryotic translation initiation factor 2 subunit 2	5329.08	9217.65	20006.7
Q99L47	F10A1_MOUSE	St13	Hsc70-interacting protein			34057500
Q99LC5	ETFA_MOUSE	Etfa	Electron transfer flavoprotein subunit alpha, mitochondrial	44773600	22270700	29785900
Q99LC8	EI2BA_MOUSE	Eif2b1	Translation initiation factor eIF-2B subunit alpha			35455200
Q99LD4	CSN1_MOUSE	Gps1	COP9 signalosome complex subunit 1	6134680		1693430
Q99LF4	RTCB_MOUSE	Rtcb	RNA-splicing ligase RtcB homolog			331680
Q99LI7	CSTF3_MOUSE	Cstf3	Cleavage stimulation factor subunit 3	820626	671380
Q99LL5	PWP1_MOUSE	Pwp1	Periodic tryptophan protein 1 homolog			658759
Q99LX0	PARK7_MOUSE	Park7	Parkinson disease protein 7 homolog	1401630	1271830	4011750
Q99MN1	SYK_MOUSE	Kars1	Lysine--tRNA ligase		1910370	2820290
Q99NB9	SF3B1_MOUSE	Sf3b1	Splicing factor 3B subunit 1		76047.2	71529.4
Q99P31	HPBP1_MOUSE	Hspbp1	Hsp70-binding protein 1	35925.9		179948
Q99P72	RTN4_MOUSE	Rtn4	Reticulon-4			135962
Q99P91	GPNMB_MOUSE	Gpnmb	Transmembrane glycoprotein NMB	1415970	349255	1683640
Q99PL5	RRBP1_MOUSE	Rrbp1	Ribosome-binding protein 1	11802.5	233705	235319
Q99PT1	GDIR1_MOUSE	Arhgdia	Rho GDP-dissociation inhibitor 1			47260600
Q99PV0	PRP8_MOUSE	Prpf8	Pre-mRNA-processing-splicing factor 8			276764
Q99PW4	PRPKB_MOUSE	Tp53rkb	EKC/KEOPS complex subunit Tp53rkb	97601	49495.6	186310
Q9CPP0	NPM3_MOUSE	Npm3	Nucleoplasmin-3	351744		339401
Q9CPR4	RL17_MOUSE	Rpl17	Large ribosomal subunit protein uL22			6240390
Q9CPV4	GLOD4_MOUSE	Glod4	Glyoxalase domain-containing protein 4	664772		7961170
Q9CPY7	AMPL_MOUSE	Lap3	Cytosol aminopeptidase		405287	1172680
Q9CQ43	DUT_MOUSE	Dut	Deoxyuridine 5'-triphosphate nucleotidohydrolase	280409	533092	843694
Q9CQ60	6PGL_MOUSE	Pgls	6-phosphogluconolactonase			1257200
Q9CQ65	MTAP_MOUSE	Mtap	S-methyl-5'-thioadenosine phosphorylase			1204600
Q9CQD1	RAB5A_MOUSE	Rab5a	Ras-related protein Rab-5A			368904
Q9CQE8	RTRAF_MOUSE	RTRAF	RNA transcription, translation and transport factor protein			5046.91
Q9CQI6	COTL1_MOUSE	Cotl1	Coactosin-like protein	312108		1141410
Q9CQI7	RU2B_MOUSE	Snrpb2	U2 small nuclear ribonucleoprotein B''			16001.5
Q9CQJ6	DENR_MOUSE	Denr	Density-regulated protein			107674
Q9CQL0	MT21A_MOUSE	Mettl21A	Protein N-lysine methyltransferase METTL21A			485856
Q9CQM9	GLRX3_MOUSE	Glrx3	Glutaredoxin-3			2497250
Q9CQR2	RS21_MOUSE	Rps21	Small ribosomal subunit protein eS21		402808	76204.2
Q9CQT1	MTNA_MOUSE	Mri1	Methylthioribose-1-phosphate isomerase	2187450		5665110
Q9CQV8	1433B_MOUSE	Ywhab	14-3-3 protein beta/alpha			3870150
Q9CR16	PPID_MOUSE	Ppid	Peptidyl-prolyl cis-trans isomerase D	666523		1253010
Q9CR26	VTA1_MOUSE	Vta1	Vacuolar protein sorting-associated protein VTA1 homolog	251691	154232	174418
Q9CR51	VATG1_MOUSE	Atp6v1g1	V-type proton ATPase subunit G 1	1277610	369972	990037
Q9CR57	RL14_MOUSE	Rpl14	Large ribosomal subunit protein eL14			1404630
Q9CRA8	EXOS5_MOUSE	Exosc5	Exosome complex component RRP46	833487		1772950
Q9CRT8	XPOT_MOUSE	Xpot	Exportin-T			1026400
Q9CS42	PRPS2_MOUSE	Prps2	Ribose-phosphate pyrophosphokinase 2			15659500
Q9CSH3	RRP44_MOUSE	Dis3	Exosome complex exonuclease RRP44			85304.7
Q9CT10	RANB3_MOUSE	Ranbp3	Ran-binding protein 3			46960.9
Q9CU62	SMC1A_MOUSE	Smc1a	Structural maintenance of chromosomes protein 1A			3328310
Q9CV28	MINY3_MOUSE	Mindy3	Ubiquitin carboxyl-terminal hydrolase MINDY-3			50150.8
Q9CW03	SMC3_MOUSE	Smc3	Structural maintenance of chromosomes protein 3			1030390
Q9CWJ9	PUR9_MOUSE	Atic	Bifunctional purine biosynthesis protein ATIC	10054300	5055990	20855800
Q9CWK8	SNX2_MOUSE	Snx2	Sorting nexin-2			3643480
Q9CWW6	PIN4_MOUSE	Pin4	Peptidyl-prolyl cis-trans isomerase NIMA-interacting 4			1038840
Q9CX34	SGT1_MOUSE	Sugt1	Protein SGT1 homolog			109836
Q9CXU1	MED31_MOUSE	Med31	Mediator of RNA polymerase II transcription subunit 31			69847
Q9CXW3	CYBP_MOUSE	Cacybp	Calcyclin-binding protein	345043	403307	997866
Q9CXW4	RL11_MOUSE	Rpl11	Large ribosomal subunit protein uL5			8445280
Q9CY58	SERB1_MOUSE	Serbp1	SERPINE1 mRNA-binding protein 1	424947	438539
Q9CY64	BIEA_MOUSE	Blvra	Biliverdin reductase A	1500910	765272	4144990
Q9CY66	GAR1_MOUSE	Gar1	H/ACA ribonucleoprotein complex subunit 1			1743630
Q9CYI4	LUC7L_MOUSE	Luc7l	Putative RNA-binding protein Luc7-like 1	443514	178997	403188
Q9CYR6	AGM1_MOUSE	Pgm3	Phosphoacetylglucosamine mutase			407185
Q9CYU6	DPH7_MOUSE	Dph7	Diphthine methyltransferase	3110340		4063110
Q9CZ30	OLA1_MOUSE	Ola1	Obg-like ATPase 1			2640410
Q9CZ44	NSF1C_MOUSE	Nsfl1c	NSFL1 cofactor p47			1244990
Q9CZD3	GARS_MOUSE	Gars1	Glycine--tRNA ligase	6293390	6899690	16750000
Q9CZM2	RL15_MOUSE	Rpl15	Large ribosomal subunit protein eL15			4680380
Q9CZU3	MTREX_MOUSE	Mtrex	Exosome RNA helicase MTR4			63948.7
Q9CZX8	RS19_MOUSE	Rps19	Small ribosomal subunit protein eS19			3318310
Q9CZY3	UB2V1_MOUSE	Ube2v1	Ubiquitin-conjugating enzyme E2 variant 1		137050	1732910
Q9D0E1	HNRPM_MOUSE	Hnrnpm	Heterogeneous nuclear ribonucleoprotein M	650370	366414	1103950
Q9D0F9	PGM1_MOUSE	Pgm1	Phosphoglucomutase-1		443872	875562
Q9D0I8	MRT4_MOUSE	Mrto4	mRNA turnover protein 4 homolog			475179
Q9D0I9	SYRC_MOUSE	Rars1	Arginine--tRNA ligase, cytoplasmic	2432350	2060160	8072670
Q9D0J4	ARL2_MOUSE	Arl2	ADP-ribosylation factor-like protein 2			25280.8
Q9D0M0	EXOS7_MOUSE	Exosc7	Exosome complex exonuclease RRP42	1263780	723320	511206
Q9D0R2	SYTC_MOUSE	Tars1	Threonine--tRNA ligase 1, cytoplasmic	1360240	848060	4094310
Q9D0R8	LSM12_MOUSE	Lsm12	Protein LSM12	617493	476798	1377830
Q9D0T1	NH2L1_MOUSE	Snu13	NHP2-like protein 1	527408		1442400
Q9D0W5	PPIL1_MOUSE	Ppil1	Peptidyl-prolyl cis-trans isomerase-like 1			1404660
Q9D1A2	CNDP2_MOUSE	Cndp2	Cytosolic non-specific dipeptidase			14104700
Q9D1C8	VPS28_MOUSE	Vps28	Vacuolar protein sorting-associated protein 28 homolog			63891.5
Q9D1E6	TBCB_MOUSE	Tbcb	Tubulin-folding cofactor B			48983.7
Q9D1H7	GET4_MOUSE	Get4	Golgi to ER traffic protein 4 homolog	140934	122316
Q9D1M0	SEC13_MOUSE	Sec13	Protein SEC13 homolog			36945.9
Q9D1P4	CHRD1_MOUSE	Chordc1	Cysteine and histidine-rich domain-containing protein 1			127569
Q9D1R9	RL34_MOUSE	Rpl34	Large ribosomal subunit protein eL34	1339180		5309300
Q9D2Q8	S10AE_MOUSE	S100a14	Protein S100-A14		99798.5
Q9D2V7	CORO7_MOUSE	Coro7	Coronin-7	93639.5		446024
Q9D358	PPAC_MOUSE	Acp1	Low molecular weight phosphotyrosine protein phosphatase	200370	263902	410220
Q9D554	SF3A3_MOUSE	Sf3a3	Splicing factor 3A subunit 3	155602	131710	359913
Q9D5V5	CUL5_MOUSE	Cul5	Cullin-5			425215
Q9D662	SC23B_MOUSE	Sec23b	Protein transport protein Sec23B	384065	339347	1637240
Q9D6R2	IDH3A_MOUSE	Idh3a	Isocitrate dehydrogenase [NAD] subunit alpha, mitochondrial			263037
Q9D6Y9	GLGB_MOUSE	Gbe1	1,4-alpha-glucan-branching enzyme	319404	300248	293070
Q9D6Z1	NOP56_MOUSE	Nop56	Nucleolar protein 56	1665600		1101980
Q9D706	RPAP3_MOUSE	Rpap3	RNA polymerase II-associated protein 3			1546750
Q9D753	EXOS8_MOUSE	Exosc8	Exosome complex component RRP43			241878
Q9D7G0	PRPS1_MOUSE	Prps1	Ribose-phosphate pyrophosphokinase 1	502539	488170	2294080
Q9D7X8	GGCT_MOUSE	Ggct	Gamma-glutamylcyclotransferase			76869
Q9D819	IPYR_MOUSE	Ppa1	Inorganic pyrophosphatase			5416730
Q9D823	RL37_MOUSE	Rpl37	Large ribosomal subunit protein eL37			1717790
Q9D864	ARP6_MOUSE	Actr6	Actin-related protein 6			30057
Q9D868-2	PPIH_MOUSE	Ppih	Isoform 2 of Peptidyl-prolyl cis-trans isomerase H			1169990
Q9D883	U2AF1_MOUSE	U2af1	Splicing factor U2AF 35 kDa subunit		2176210	2988800
Q9D892	ITPA_MOUSE	Itpa	Inosine triphosphate pyrophosphatase			151734
Q9D8E6	RL4_MOUSE	Rpl4	Large ribosomal subunit protein uL4	2089100		6134490
Q9D8N0	EF1G_MOUSE	Eef1g	Elongation factor 1-gamma	5001640	5229280	26629200
Q9D8S9	BOLA1_MOUSE	Bola1	BolA-like protein 1			120050
Q9D8U8	SNX5_MOUSE	Snx5	Sorting nexin-5		118689	72642.4
Q9D8W5	PSD12_MOUSE	Psmd12	26S proteasome non-ATPase regulatory subunit 12	8465660		27901100
Q9D8Y0	EFHD2_MOUSE	Efhd2	EF-hand domain-containing protein D2			263153
Q9D906	ATG7_MOUSE	Atg7	Ubiquitin-like modifier-activating enzyme ATG7			1878280
Q9D937	CK098_MOUSE		Uncharacterized protein C11orf98 homolog	437302	339389	597744
Q9DAW6	PRP4_MOUSE	Prpf4	U4/U6 small nuclear ribonucleoprotein Prp4			9302540
Q9DBC7	KAP0_MOUSE	Prkar1a	cAMP-dependent protein kinase type I-alpha regulatory subunit			1397160
Q9DBG3	AP2B1_MOUSE	Ap2b1	AP-2 complex subunit beta			70769
Q9DBG9	TX1B3_MOUSE	Tax1bp3	Tax1-binding protein 3			103601
Q9DBJ1	PGAM1_MOUSE	Pgam1	Phosphoglycerate mutase 1	1152010	344516	7121640
Q9DBP5	KCY_MOUSE	Cmpk1	UMP-CMP kinase	81983.1	83875.8	149672
Q9DBZ5	EIF3K_MOUSE	Eif3k	Eukaryotic translation initiation factor 3 subunit K			6328780
Q9DC51	GNAI3_MOUSE	Gnai3	Guanine nucleotide-binding protein G(i) subunit alpha-3			475999
Q9DCC4	P5CR3_MOUSE	Pycr3	Pyrroline-5-carboxylate reductase 3	266758	264605	661800
Q9DCD0	6PGD_MOUSE	Pgd	6-phosphogluconate dehydrogenase, decarboxylating			78643800
Q9DCE5	PK1IP_MOUSE	Pak1ip1	p21-activated protein kinase-interacting protein 1	119848		88999.9
Q9DCH4	EIF3F_MOUSE	Eif3f	Eukaryotic translation initiation factor 3 subunit F	501858		1040490
Q9DCL9	PUR6_MOUSE	Paics	Bifunctional phosphoribosylaminoimidazole carboxylase/phosphoribosylaminoimidazole succinocarboxamide synthetase	3288830	2444180	6581390
Q9EP82	WDR4_MOUSE	Wdr4	tRNA (guanine-N(7)-)-methyltransferase non-catalytic subunit WDR4	23826.9	18248.2	39221.6
Q9EPB4	ASC_MOUSE	Pycard	Apoptosis-associated speck-like protein containing a CARD	73980.1	406602	1078010
Q9EPK7	XPO7_MOUSE	Xpo7	Exportin-7		37827.3	124744
Q9EPL2-2	CSTN1_MOUSE	Clstn1	Isoform 2 of Calsyntenin-1			860071
Q9EPL8	IPO7_MOUSE	Ipo7	Importin-7	2913870	1950800	3295880
Q9EPQ7	STAR5_MOUSE	Stard5	StAR-related lipid transfer protein 5			232436
Q9EPU0	RENT1_MOUSE	Upf1	Regulator of nonsense transcripts 1	10974400		7118960
Q9EPU4	CPSF1_MOUSE	Cpsf1	Cleavage and polyadenylation specificity factor subunit 1			871582
Q9EQH2	ERAP1_MOUSE	Erap1	Endoplasmic reticulum aminopeptidase 1			186432
Q9EQH3	VPS35_MOUSE	Vps35	Vacuolar protein sorting-associated protein 35	860876		1095700
Q9EQK5	MVP_MOUSE	Mvp	Major vault protein			149396
Q9EQU5	SET_MOUSE	Set	Protein SET			245103
Q9ER72	SYCC_MOUSE	Cars1	Cysteine--tRNA ligase, cytoplasmic	1587800	1599700	3310470
Q9ERF3	SKI8_MOUSE	Skic8	Superkiller complex protein 8	374913	198864
Q9ERK4	XPO2_MOUSE	Cse1l	Exportin-2	1436230	812687	3158220
Q9ERL7	GMFG_MOUSE	Gmfg	Glia maturation factor gamma		125259	350645
Q9ERU9	RBP2_MOUSE	Ranbp2	E3 SUMO-protein ligase RanBP2		14736.7
Q9ES52	SHIP1_MOUSE	Inpp5d	Phosphatidylinositol 3,4,5-trisphosphate 5-phosphatase 1	139538	82820.4	100717
Q9ESJ0	XPO4_MOUSE	Xpo4	Exportin-4			173240
Q9ESX5	DKC1_MOUSE	Dkc1	H/ACA ribonucleoprotein complex subunit DKC1	105768	38203	158199
Q9ESY9	GILT_MOUSE	Ifi30	Gamma-interferon-inducible lysosomal thiol reductase			14933300
Q9ET22	DPP2_MOUSE	Dpp7	Dipeptidyl peptidase 2	326368		455176
Q9JHI7	EXOS9_MOUSE	Exosc9	Exosome complex component RRP45			76311.9
Q9JHK5	PLEK_MOUSE	Plek	Pleckstrin	120888		387130
Q9JHR7	IDE_MOUSE	Ide	Insulin-degrading enzyme			389783
Q9JHS3	LTOR2_MOUSE	Lamtor2	Ragulator complex protein LAMTOR2	416930		1339060
Q9JHS4	CLPX_MOUSE	Clpx	ATP-dependent Clp protease ATP-binding subunit clpX-like, mitochondrial			42198000
Q9JHU4	DYHC1_MOUSE	Dync1h1	Cytoplasmic dynein 1 heavy chain 1	145161	402370	1109720
Q9JHU9	INO1_MOUSE	Isyna1	Inositol-3-phosphate synthase 1			2719960
Q9JHW2	NIT2_MOUSE	Nit2	Omega-amidase NIT2			416827
Q9JIF0	ANM1_MOUSE	Prmt1	Protein arginine N-methyltransferase 1			712040
Q9JIF7	COPB_MOUSE	Copb1	Coatomer subunit beta	205012	264522	751727
Q9JII5	DAZP1_MOUSE	Dazap1	DAZ-associated protein 1			455450
Q9JII6	AK1A1_MOUSE	Akr1a1	Aldo-keto reductase family 1 member A1			17764500
Q9JIK5	DDX21_MOUSE	Ddx21	Nucleolar RNA helicase 2			238157
Q9JJ80	RPF2_MOUSE	Rpf2	Ribosome production factor 2 homolog			64453.9
Q9JJA4	WDR12_MOUSE	Wdr12	Ribosome biogenesis protein WDR12			208144
Q9JJH1	RNAS4_MOUSE	Rnase4	Ribonuclease 4			348670
Q9JJK2	LANC2_MOUSE	Lancl2	LanC-like protein 2		27661.6	58803.9
Q9JK23	PSMG1_MOUSE	Psmg1	Proteasome assembly chaperone 1	1980210		2825140
Q9JK38	GNA1_MOUSE	Gnpnat1	Glucosamine 6-phosphate N-acetyltransferase			27637.7
Q9JK81	MYG1_MOUSE	Myg1	MYG1 exonuclease	2022800	1281780	4657090
Q9JKB3	YBOX3_MOUSE	Ybx3	Y-box-binding protein 3	244614		135964
Q9JKF1	IQGA1_MOUSE	Iqgap1	Ras GTPase-activating-like protein IQGAP1	8731620		19187700
Q9JKV1	ADRM1_MOUSE	Adrm1	Proteasomal ubiquitin receptor ADRM1	602650	717147	1654330
Q9JKX6	NUDT5_MOUSE	Nudt5	ADP-sugar pyrophosphatase			1057010
Q9JLI8	SART3_MOUSE	Sart3	Squamous cell carcinoma antigen recognized by T-cells 3			88575.5
Q9JLJ2	AL9A1_MOUSE	Aldh9a1	4-trimethylaminobutyraldehyde dehydrogenase	2977190	2483420	5288790
Q9JLV5	CUL3_MOUSE	Cul3	Cullin-3	2384460	1769660	1764250
Q9JLV6	PNKP_MOUSE	Pnkp	Bifunctional polynucleotide phosphatase/kinase	107666		312358
Q9JMA1	UBP14_MOUSE	Usp14	Ubiquitin carboxyl-terminal hydrolase 14	947060	390599	210791
Q9JMA2	TGT_MOUSE	Qtrt1	Queuine tRNA-ribosyltransferase catalytic subunit 1		362853
Q9JMH6	TRXR1_MOUSE	Txnrd1	Thioredoxin reductase 1, cytoplasmic			7322870
Q9QUI0	RHOA_MOUSE	Rhoa	Transforming protein RhoA			894540
Q9QUM9	PSA6_MOUSE	Psma6	Proteasome subunit alpha type-6	2568210	2430760	13850400
Q9QUR6	PPCE_MOUSE	Prep	Prolyl endopeptidase	497161		1090110
Q9QWL7	K1C17_MOUSE	Krt17	Keratin, type I cytoskeletal 17	12365000	16150700	9852650
Q9QXK3	COPG2_MOUSE	Copg2	Coatomer subunit gamma-2			14099.6
Q9QXS1	PLEC_MOUSE	Plec	Plectin	3765930	3194210	8453320
Q9QXZ0	MACF1_MOUSE	Macf1	Microtubule-actin cross-linking factor 1, isoforms 1/2/3/4			80866
Q9QYB1	CLIC4_MOUSE	Clic4	Chloride intracellular channel protein 4	376227	608712	3396850
Q9QYG0	NDRG2_MOUSE	Ndrg2	Protein NDRG2		179760	163640
Q9QYJ0	DNJA2_MOUSE	Dnaja2	DnaJ homolog subfamily A member 2	623459	278194	1543580
Q9QYY8	SPAST_MOUSE	Spast	Spastin			632227
Q9QZ08	NAGK_MOUSE	Nagk	N-acetyl-D-glucosamine kinase	540210		1068150
Q9QZ88	VPS29_MOUSE	Vps29	Vacuolar protein sorting-associated protein 29			651817
Q9QZD9	EIF3I_MOUSE	Eif3i	Eukaryotic translation initiation factor 3 subunit I	450449	318710	2392970
Q9QZE5	COPG1_MOUSE	Copg1	Coatomer subunit gamma-1			1252080
Q9QZQ8	H2AY_MOUSE	Macroh2a1	Core histone macro-H2A.1			106315
Q9R060	NUBP1_MOUSE	Nubp1	Cytosolic Fe-S cluster assembly factor NUBP1	31401.3		92570.3
Q9R062	GLYG_MOUSE	Gyg1	Glycogenin-1	1038990	323029	1631180
Q9R0B9	PLOD2_MOUSE	Plod2	Procollagen-lysine,2-oxoglutarate 5-dioxygenase 2			1000290
Q9R0E1	PLOD3_MOUSE	Plod3	Multifunctional procollagen lysine hydroxylase and glycosyltransferase LH3			14248.9
Q9R0E2	PLOD1_MOUSE	Plod1	Procollagen-lysine,2-oxoglutarate 5-dioxygenase 1	698152		1724710
Q9R0G6	COMP_MOUSE	Comp	Cartilage oligomeric matrix protein			9652080
Q9R0N0	GALK1_MOUSE	Galk1	Galactokinase	430543		1077290
Q9R0P3	ESTD_MOUSE	Esd	S-formylglutathione hydrolase			16131800
Q9R0P5	DEST_MOUSE	Dstn	Destrin	1847460	2266940
Q9R190	MTA2_MOUSE	Mta2	Metastasis-associated protein MTA2	380357	78785.7	773492
Q9R1C7	PR40A_MOUSE	Prpf40a	Pre-mRNA-processing factor 40 homolog A			664348
Q9R1P0	PSA4_MOUSE	Psma4	Proteasome subunit alpha type-4		45747.6	460923
Q9R1P1	PSB3_MOUSE	Psmb3	Proteasome subunit beta type-3	2963350	2816080	12113300
Q9R1P3	PSB2_MOUSE	Psmb2	Proteasome subunit beta type-2	1036670		1797590
Q9R1P4	PSA1_MOUSE	Psma1	Proteasome subunit alpha type-1	7983750	5973080	34291300
Q9R1Q7	PLP2_MOUSE	Plp2	Proteolipid protein 2			18246.9
Q9R1T2	SAE1_MOUSE	Sae1	SUMO-activating enzyme subunit 1		54731.5	131359
Q9R1T4	SEPT6_MOUSE	Septin6	Septin-6	63082.6	42836.9
Q9WTM5	RUVB2_MOUSE	Ruvbl2	RuvB-like 2	578573	201648	723697
Q9WTP6	KAD2_MOUSE	Ak2	Adenylate kinase 2, mitochondrial			4062420
Q9WTX6	CUL1_MOUSE	Cul1	Cullin-1			396640
Q9WU78	PDC6I_MOUSE	Pdcd6ip	Programmed cell death 6-interacting protein	1531150		4310330
Q9WUA2	SYFB_MOUSE	Farsb	Phenylalanine--tRNA ligase beta subunit			7132740
Q9WUM3	COR1B_MOUSE	Coro1b	Coronin-1B			38985.3
Q9WUM4	COR1C_MOUSE	Coro1c	Coronin-1C			788168
Q9WUU7	CATZ_MOUSE	Ctsz	Cathepsin Z		630131	24589200
Q9WV32	ARC1B_MOUSE	Arpc1b	Actin-related protein 2/3 complex subunit 1B			2270670
Q9WV54	ASAH1_MOUSE	Asah1	Acid ceramidase	414126	390925	1196570
Q9WV55	VAPA_MOUSE	Vapa	Vesicle-associated membrane protein-associated protein A			5071250
Q9WVA3	BUB3_MOUSE	Bub3	Mitotic checkpoint protein BUB3	804868	362815	1572570
Q9WVA4	TAGL2_MOUSE	Tagln2	Transgelin-2			25755.4
Q9WVE8	PACN2_MOUSE	Pacsin2	Protein kinase C and casein kinase substrate in neurons protein 2			3726760
Q9WVG6	CARM1_MOUSE	Carm1	Histone-arginine methyltransferase CARM1			114322
Q9WVJ2	PSD13_MOUSE	Psmd13	26S proteasome non-ATPase regulatory subunit 13	721142	413289	1727550
Q9WVK4	EHD1_MOUSE	Ehd1	EH domain-containing protein 1			4630600
Q9WVQ5	MTNB_MOUSE	Apip	Methylthioribulose-1-phosphate dehydratase			1230420
Q9Z0J7	GDF15_MOUSE	Gdf15	Growth/differentiation factor 15			3317940
Q9Z0K8	VNN1_MOUSE	Vnn1	Pantetheinase			1263160
Q9Z0M5	LICH_MOUSE	Lipa	Lysosomal acid lipase/cholesteryl ester hydrolase			1081650
Q9Z0N1	IF2G_MOUSE	Eif2s3x	Eukaryotic translation initiation factor 2 subunit 3, X-linked	1688690	2162260	6235480
Q9Z0P5	TWF2_MOUSE	Twf2	Twinfilin-2			1631670
Q9Z0S1	BPNT1_MOUSE	Bpnt1	3'(2'),5'-bisphosphate nucleotidase 1			998277
Q9Z0X1	AIFM1_MOUSE	Aifm1	Apoptosis-inducing factor 1, mitochondrial			484856
Q9Z127	LAT1_MOUSE	Slc7a5	Large neutral amino acids transporter small subunit 1			6957070
Q9Z1D1	EIF3G_MOUSE	Eif3g	Eukaryotic translation initiation factor 3 subunit G			1215740
Q9Z1G3	VATC1_MOUSE	Atp6v1c1	V-type proton ATPase subunit C 1	85923		79247.9
Q9Z1K5	ARI1_MOUSE	Arih1	E3 ubiquitin-protein ligase ARIH1			120894
Q9Z1N5	DX39B_MOUSE	Ddx39b	Spliceosome RNA helicase Ddx39b			5088460
Q9Z1Q5	CLIC1_MOUSE	Clic1	Chloride intracellular channel protein 1	1220490	1207860	4879010
Q9Z1Q9	SYVC_MOUSE	Vars1	Valine--tRNA ligase	1026920	1444560	4953270
Q9Z1T1	AP3B1_MOUSE	Ap3b1	AP-3 complex subunit beta-1			62712.6
Q9Z1X4	ILF3_MOUSE	Ilf3	Interleukin enhancer-binding factor 3			462542
Q9Z1Z0	USO1_MOUSE	Uso1	General vesicular transport factor p115	6457.86	5876.11	93114.5
Q9Z1Z2	STRAP_MOUSE	Strap	Serine-threonine kinase receptor-associated protein			859823
Q9Z204	HNRPC_MOUSE	Hnrnpc	Heterogeneous nuclear ribonucleoproteins C1/C2			787270
Q9Z2K1	K1C16_MOUSE	Krt16	Keratin, type I cytoskeletal 16	4507270	4083560	2999580
Q9Z2L6	MINP1_MOUSE	Minpp1	Multiple inositol polyphosphate phosphatase 1			374134
Q9Z2L7	CRLF3_MOUSE	Crlf3	Cytokine receptor-like factor 3			329463
Q9Z2M7	PMM2_MOUSE	Pmm2	Phosphomannomutase 2			6428270
Q9Z2U0	PSA7_MOUSE	Psma7	Proteasome subunit alpha type-7			20672800
Q9Z2W0	DNPEP_MOUSE	Dnpep	Aspartyl aminopeptidase			530918
Q9Z2X1	HNRPF_MOUSE	Hnrnpf	Heterogeneous nuclear ribonucleoprotein F	439408	390971	1176870
Q9Z2Y8	PLPHP_MOUSE	Plpbp	Pyridoxal phosphate homeostasis protein			133304
Q9Z315	SNUT1_MOUSE	Sart1	U4/U6.U5 tri-snRNP-associated protein 1	12634	16040.4
