# Supplementary material for: Spatiotemporal profiling of modification-specific proteome secretion uncovers an itaconation-activated tyrosine kinase
Source: Nat Commun. 2025 Dec 4;16:10924. doi: 10.1038/s41467-025-66508-y (PMC12686461; doi:10.1038/s41467-025-66508-y)
Supplement: Supplementary file 4 — Suplementary Data 3 [file 41467_2025_66508_MOESM4_ESM.xlsx]

## Sheet: Sheet1
Supplementary Table 3. Chemoproteomic profiling of exosome-dependent itaconated secreted proteins identified by PBSP in Raw264.7 cell line. Related to Figure 4. The ratio for each labeled protein is shown. The exosome inhibition and ITalk labeling group (GW4869+ITalk) was compared to ITalk labeling group (ITalk) and proteins with ratio below 0.5 and p-value below 0.05 were assigned as exosome-dep…
Uniprot	Description	Gene Symbol	Rep.1	Rep.2	Rep.3	Average ratio	p value
A1L314	Macrophage-expressed gene 1 protein	Mpeg1	0.015625	0.015625	0.015625	0.015625	1e-07
O08912	Polypeptide N-acetylgalactosaminyltransferase 1	Galnt1	0.015625	0.015625	0.015625	0.015625	1e-07
O09043	Napsin-A	Napsa	0.015625	0.015625	0.015625	0.015625	1e-07
O35855	Branched-chain-amino-acid aminotransferase, mitochondrial	Bcat2	0.015625	0.015625	0.015625	0.015625	1e-07
O54825	Bystin	Bysl	0.015625	0.015625	0.015625	0.015625	1e-07
O70503	Very-long-chain 3-oxoacyl-CoA reductase	Hsd17b12	0.015625	0.015625	0.015625	0.015625	1e-07
O70559	Small proline-rich protein 2H	Sprr2h	0.015625	0.015625	0.015625	0.015625	1e-07
O88322	Nidogen-2	Nid2	0.015625	0.015625	0.015625	0.015625	1e-07
O88452	Stanniocalcin-2	Stc2	0.015625	0.015625	0.015625	0.015625	1e-07
O88958	Glucosamine-6-phosphate isomerase 1	Gnpda1	0.015625	0.015625	0.015625	0.015625	1e-07
O88986	2-amino-3-ketobutyrate coenzyme A ligase, mitochondrial	Gcat	0.015625	0.015625	0.015625	0.015625	1e-07
P04202	Transforming growth factor beta-1 proprotein	Tgfb1	0.015625	0.015625	0.015625	0.015625	1e-07
P06800	Receptor-type tyrosine-protein phosphatase C	Ptprc	0.015625	0.015625	0.015625	0.015625	1e-07
P10107	Annexin A1	Anxa1	0.015625	0.015625	0.015625	0.015625	1e-07
P10400	Retrovirus-related Pol polyprotein (Fragment)	Pol	0.015625	0.015625	0.015625	0.015625	1e-07
P12032	Metalloproteinase inhibitor 1	Timp1	0.015625	0.015625	0.015625	0.015625	1e-07
P13439	Uridine 5'-monophosphate synthase	Umps	0.015625	0.015625	0.015625	0.015625	1e-07
P14426	H-2 class I histocompatibility antigen, D-K alpha chain	H2-D1	0.015625	0.015625	0.015625	0.015625	1e-07
P26040	Ezrin	Ezr	0.015625	0.015625	0.015625	0.015625	1e-07
P28650	Adenylosuccinate synthetase isozyme 1	Adss1	0.015625	0.015625	0.015625	0.015625	1e-07
P35969	Vascular endothelial growth factor receptor 1	Flt1	0.015625	0.015625	0.015625	0.015625	1e-07
P35991	Tyrosine-protein kinase BTK	Btk	0.015625	0.015625	0.015625	0.015625	1e-07
P39688	Tyrosine-protein kinase Fyn	Fyn	0.015625	0.015625	0.015625	0.015625	1e-07
P42669	Transcriptional activator protein Pur-alpha	Pura	0.015625	0.015625	0.015625	0.015625	1e-07
P46737	Lys-63-specific deubiquitinase BRCC36	Brcc3	0.015625	0.015625	0.015625	0.015625	1e-07
P47738	Aldehyde dehydrogenase, mitochondrial	Aldh2	0.015625	0.015625	0.015625	0.015625	1e-07
P47915	Large ribosomal subunit protein eL29	Rpl29	0.015625	0.015625	0.015625	0.015625	1e-07
P47968	Ribose-5-phosphate isomerase	Rpia	0.015625	0.015625	0.015625	0.015625	1e-07
P50518	V-type proton ATPase subunit E 1	Atp6v1e1	0.015625	0.015625	0.015625	0.015625	1e-07
P51863	V-type proton ATPase subunit d 1	Atp6v0d1	0.015625	0.015625	0.015625	0.015625	1e-07
P52482	Ubiquitin-conjugating enzyme E2 E1	Ube2e1;Ube2e2;Ube2e3;cRAP-UBE2E1	0.015625	0.015625	0.015625	0.015625	1e-07
P53994	Ras-related protein Rab-2A	Rab2a	0.015625	0.015625	0.015625	0.015625	1e-07
P60521	Gamma-aminobutyric acid receptor-associated protein-like 2	Gabarapl2	0.015625	0.015625	0.015625	0.015625	1e-07
P61967	AP-1 complex subunit sigma-1A	Ap1s1	0.015625	0.015625	0.015625	0.015625	1e-07
P62482	Voltage-gated potassium channel subunit beta-2	Kcnab2	0.015625	0.015625	0.015625	0.015625	1e-07
P63168	Dynein light chain 1, cytoplasmic	Dynll1	0.015625	0.015625	0.015625	0.015625	1e-07
P70288	Histone deacetylase 2	Hdac2	0.015625	0.015625	0.015625	0.015625	1e-07
P97496	SWI/SNF complex subunit SMARCC1	Smarcc1	0.015625	0.015625	0.015625	0.015625	1e-07
Q06138	Calcium-binding protein 39	Cab39	0.015625	0.015625	0.015625	0.015625	1e-07
Q3TCN2	Putative phospholipase B-like 2	Plbd2	0.015625	0.015625	0.015625	0.015625	1e-07
Q3TIU4	2',5'-phosphodiesterase 12	Pde12	0.015625	0.015625	0.015625	0.015625	1e-07
Q3TIX9	Ubiquitin carboxyl-terminal hydrolase 39	Usp39	0.015625	0.015625	0.015625	0.015625	1e-07
Q3UGR5	Haloacid dehalogenase-like hydrolase domain-containing protein 2	Hdhd2	0.015625	0.015625	0.015625	0.015625	1e-07
Q3UHD6	Sorting nexin-27	Snx27	0.015625	0.015625	0.015625	0.015625	1e-07
Q3UJD6	Ubiquitin carboxyl-terminal hydrolase 19	Usp19	0.015625	0.015625	0.015625	0.015625	1e-07
Q3UNA4	NTF2-related export protein 2	Nxt1;Nxt2	0.015625	0.015625	0.015625	0.015625	1e-07
Q52KI8	Serine/arginine repetitive matrix protein 1	Srrm1	0.015625	0.015625	0.015625	0.015625	1e-07
Q5SSL4	Active breakpoint cluster region-related protein	Abr	0.015625	0.015625	0.015625	0.015625	1e-07
Q60597	2-oxoglutarate dehydrogenase complex component E1	Ogdh	0.015625	0.015625	0.015625	0.015625	1e-07
Q60876	Eukaryotic translation initiation factor 4E-binding protein 1	Eif4ebp1	0.015625	0.015625	0.015625	0.015625	1e-07
Q61490	CD166 antigen	Alcam	0.015625	0.015625	0.015625	0.015625	1e-07
Q61838	Pregnancy zone protein	Pzp	0.015625	0.015625	0.015625	0.015625	1e-07
Q62093	Serine/arginine-rich splicing factor 2	Srsf2	0.015625	0.015625	0.015625	0.015625	1e-07
Q64261	Cyclin-dependent kinase 6	Cdk6	0.015625	0.015625	0.015625	0.015625	1e-07
Q64281-2	Isoform 2 of Leukocyte immunoglobulin-like receptor subfamily B member 4A	Lilrb4a	0.015625	0.015625	0.015625	0.015625	1e-07
Q6GQT9	BOS complex subunit NOMO1	Nomo1	0.015625	0.015625	0.015625	0.015625	1e-07
Q6NZB1	Protein arginine N-methyltransferase 6	Prmt6	0.015625	0.015625	0.015625	0.015625	1e-07
Q6NZR5	Superkiller complex protein 2	Skic2	0.015625	0.015625	0.015625	0.015625	1e-07
Q7TN22	Thioredoxin domain-containing protein 16	Txndc16	0.015625	0.015625	0.015625	0.015625	1e-07
Q7TNV0	Protein DEK	Dek	0.015625	0.015625	0.015625	0.015625	1e-07
Q80UM7	Mannosyl-oligosaccharide glucosidase	Mogs	0.015625	0.015625	0.015625	0.015625	1e-07
Q80XI4	Phosphatidylinositol 5-phosphate 4-kinase type-2 beta	Pip4k2b	0.015625	0.015625	0.015625	0.015625	1e-07
Q810B6	Rabankyrin-5	Ankfy1	0.015625	0.015625	0.015625	0.015625	1e-07
Q8BJW5	Nucleolar protein 11	Nol11	0.015625	0.015625	0.015625	0.015625	1e-07
Q8BUV3	Gephyrin	Gphn	0.015625	0.015625	0.015625	0.015625	1e-07
Q8BX70	Intermembrane lipid transfer protein VPS13C	Vps13c	0.015625	0.015625	0.015625	0.015625	1e-07
Q8C0M9	Isoaspartyl peptidase/L-asparaginase	Asrgl1	0.015625	0.015625	0.015625	0.015625	1e-07
Q8C129	Leucyl-cystinyl aminopeptidase	Lnpep	0.015625	0.015625	0.015625	0.015625	1e-07
Q8C570	mRNA export factor	Rae1	0.015625	0.015625	0.015625	0.015625	1e-07
Q8C6G8	WD repeat-containing protein 26	Wdr26	0.015625	0.015625	0.015625	0.015625	1e-07
Q8CFE2	Histone PARylation factor 1	Hpf1	0.015625	0.015625	0.015625	0.015625	1e-07
Q8CI94	Glycogen phosphorylase, brain form	Pygb	0.015625	0.015625	0.015625	0.015625	1e-07
Q8K1X4	Nck-associated protein 1-like	Nckap1l	0.015625	0.015625	0.015625	0.015625	1e-07
Q8K3W0	BRISC and BRCA1-A complex member 2	Babam2	0.015625	0.015625	0.015625	0.015625	1e-07
Q8QZT1	Acetyl-CoA acetyltransferase, mitochondrial	Acat1	0.015625	0.015625	0.015625	0.015625	1e-07
Q8R1F9	Ribonuclease P protein subunit p40	Rpp40	0.015625	0.015625	0.015625	0.015625	1e-07
Q8R2N2	U3 small nucleolar RNA-associated protein 4 homolog	Utp4	0.015625	0.015625	0.015625	0.015625	1e-07
Q8R2U0	Nucleoporin SEH1	Seh1l	0.015625	0.015625	0.015625	0.015625	1e-07
Q8VCH2	CMRF35-like molecule 5	Cd300ld	0.015625	0.015625	0.015625	0.015625	1e-07
Q8VCN5	Cystathionine gamma-lyase	Cth	0.015625	0.015625	0.015625	0.015625	1e-07
Q8VDQ1	Prostaglandin reductase 2	Ptgr2	0.015625	0.015625	0.015625	0.015625	1e-07
Q8VEB4	Phospholipase A2 group XV	Pla2g15	0.015625	0.015625	0.015625	0.015625	1e-07
Q8VHI3	GDP-fucose protein O-fucosyltransferase 2	Pofut2	0.015625	0.015625	0.015625	0.015625	1e-07
Q91VN0	Low-density lipoprotein receptor-related protein 5	Lrp5	0.015625	0.015625	0.015625	0.015625	1e-07
Q91XL3	UDP-glucuronic acid decarboxylase 1	Uxs1	0.015625	0.015625	0.015625	0.015625	1e-07
Q921V5	Alpha-1,6-mannosyl-glycoprotein 2-beta-N-acetylglucosaminyltransferase	Mgat2	0.015625	0.015625	0.015625	0.015625	1e-07
Q99JX4	Eukaryotic translation initiation factor 3 subunit M	Eif3m	0.015625	0.015625	0.015625	0.015625	1e-07
Q99KE1	NAD-dependent malic enzyme, mitochondrial	Me2	0.015625	0.015625	0.015625	0.015625	1e-07
Q9CYR6	Phosphoacetylglucosamine mutase	Pgm3	0.015625	0.015625	0.015625	0.015625	1e-07
Q9CZ04	COP9 signalosome complex subunit 7a	Cops7a	0.015625	0.015625	0.015625	0.015625	1e-07
Q9CZH3	Proteasome assembly chaperone 3	Psmg3	0.015625	0.015625	0.015625	0.015625	1e-07
Q9D0F3	Protein ERGIC-53	Lman1	0.015625	0.015625	0.015625	0.015625	1e-07
Q9D7V9	N-acylethanolamine-hydrolyzing acid amidase	Naaa	0.015625	0.015625	0.015625	0.015625	1e-07
Q9D8T2	Gasdermin-D	Gsdmd	0.015625	0.015625	0.015625	0.015625	1e-07
Q9D964	Glycine amidinotransferase, mitochondrial	Gatm	0.015625	0.015625	0.015625	0.015625	1e-07
Q9DBC3	Cap-specific mRNA (nucleoside-2'-O-)-methyltransferase 1	Cmtr1	0.015625	0.015625	0.015625	0.015625	1e-07
Q9EPU4	Cleavage and polyadenylation specificity factor subunit 1	Cpsf1	0.015625	0.015625	0.015625	0.015625	1e-07
Q9EQU5	Protein SET	Set	0.015625	0.015625	0.015625	0.015625	1e-07
Q9ER39	Torsin-1A	Tor1a	0.015625	0.015625	0.015625	0.015625	1e-07
Q9ER72	Cysteine--tRNA ligase, cytoplasmic	Cars1	0.015625	0.015625	0.015625	0.015625	1e-07
Q9ES28-2	Isoform A of Rho guanine nucleotide exchange factor 7	Arhgef7	0.015625	0.015625	0.015625	0.015625	1e-07
Q9ES30	Complement C1q tumor necrosis factor-related protein 3	C1qtnf3	0.015625	0.015625	0.015625	0.015625	1e-07
Q9JLT4	Thioredoxin reductase 2, mitochondrial	Txnrd2	0.015625	0.015625	0.015625	0.015625	1e-07
Q9QUN7	Toll-like receptor 2	Tlr2	0.015625	0.015625	0.015625	0.015625	1e-07
Q9R0G6	Cartilage oligomeric matrix protein	Comp	0.015625	0.015625	0.015625	0.015625	1e-07
Q9R0X4	Acyl-coenzyme A thioesterase 9, mitochondrial	Acot9	0.015625	0.015625	0.015625	0.015625	1e-07
Q9WTL2	Ras-related protein Rab-25	Rab25	0.015625	0.015625	0.015625	0.015625	1e-07
Q9WTL7	Acyl-protein thioesterase 2	Lypla2	0.015625	0.015625	0.015625	0.015625	1e-07
Q9Z2L6	Multiple inositol polyphosphate phosphatase 1	Minpp1	0.015625	0.015625	0.015625	0.015625	1e-07
O35593	26S proteasome non-ATPase regulatory subunit 14	Psmd14	0.439479	0.682797	0.375869	0.499382	0.00760123
P26041	Moesin	Msn	0.512341	0.494928	0.48784	0.49837	0.0413396
P70460	Vasodilator-stimulated phosphoprotein	Vasp	0.536367	0.361712	0.596085	0.498055	0.0345458
P48678	Prelamin-A/C	Lmna	0.488011	0.570185	0.435623	0.49794	0.0273603
Q9R0Q7	Prostaglandin E synthase 3	Ptges3	0.451158	0.553991	0.486227	0.497125	0.00488689
Q8C1A5	Thimet oligopeptidase	Thop1	0.380542	0.694788	0.415564	0.496964	0.0102534
P54775	26S proteasome regulatory subunit 6B	Psmc4	0.537606	0.383908	0.56896	0.496825	0.0209324
P70372	ELAV-like protein 1	Elavl1	0.507416	0.542097	0.437698	0.495737	0.00796732
P29341	Polyadenylate-binding protein 1	Pabpc1	0.51652	0.500089	0.470429	0.495679	1.95333e-05
Q5SUR0	Phosphoribosylformylglycinamidine synthase	Pfas	0.456201	0.593578	0.436643	0.495474	0.00747054
Q8K1M6-3	Isoform 3 of Dynamin-1-like protein	Dnm1l	0.595562	0.449356	0.441355	0.495424	0.0112713
P55264	Adenosine kinase	Adk	0.367675	0.715358	0.402994	0.495342	0.0135107
Q9Z1Z0	General vesicular transport factor p115	Uso1	0.34132	0.527829	0.613322	0.494157	0.0301588
Q61598	Rab GDP dissociation inhibitor beta	Gdi2	0.503466	0.428677	0.547682	0.493275	0.0286431
Q8C1B7	Septin-11	Septin11	0.443805	0.667453	0.367702	0.492986	0.0199622
P62259	14-3-3 protein epsilon	Ywhae	0.495879	0.457449	0.516216	0.489848	0.0184212
Q61024	Asparagine synthetase [glutamine-hydrolyzing]	Asns	0.535118	0.421662	0.512265	0.489682	0.00524312
Q9WUP7	Ubiquitin carboxyl-terminal hydrolase isozyme L5	Uchl5	0.440514	0.628519	0.397763	0.488932	0.0475136
Q9DBG3	AP-2 complex subunit beta	Ap2b1	0.521105	0.466749	0.467544	0.485133	0.0468175
Q99J77	Sialic acid synthase	Nans	0.445476	0.548773	0.456019	0.483423	0.00346069
Q921M7	CYFIP-related Rac1 interactor B	Cyrib	0.413187	0.407316	0.627674	0.482726	0.0403848
P99024	Tubulin beta-5 chain	Tubb5	0.61532	0.39187	0.43982	0.482337	0.0264152
Q5FWK3	Rho GTPase-activating protein 1	Arhgap1	0.462628	0.432513	0.536662	0.477268	0.03144
P80317	T-complex protein 1 subunit zeta	Cct6a	0.483139	0.47071	0.468127	0.473992	0.0218239
Q8VCT3	Aminopeptidase B	Rnpep	0.529403	0.342624	0.532497	0.468175	0.0255802
O88569	Heterogeneous nuclear ribonucleoproteins A2/B1	Hnrnpa2b1	0.504078	0.496248	0.394296	0.464874	0.0410484
Q9ESX5	H/ACA ribonucleoprotein complex subunit DKC1	Dkc1	0.425236	0.588457	0.380805	0.464833	0.0069782
O09131	Glutathione S-transferase omega-1	Gsto1	0.540968	0.282088	0.565155	0.462737	0.039503
Q8CGY8	UDP-N-acetylglucosamine--peptide N-acetylglucosaminyltransferase 110 kDa subunit	Ogt	0.455546	0.576735	0.352099	0.46146	0.0367018
P46638	Ras-related protein Rab-11B	Rab11a;Rab11b	0.399864	0.577164	0.406846	0.461291	0.0174795
Q9JKF1	Ras GTPase-activating-like protein IQGAP1	Iqgap1	0.422744	0.53377	0.426789	0.461101	0.0359166
O70435	Proteasome subunit alpha type-3	Psma3	0.472308	0.390587	0.511237	0.458044	0.0354053
O35841	Apoptosis inhibitor 5	Api5	0.336933	0.662257	0.361842	0.453677	0.0204807
Q8VDD5	Myosin-9	Myh9	0.497956	0.414514	0.447869	0.453446	0.00399403
P62192	26S proteasome regulatory subunit 4	Psmc1	0.49961	0.345778	0.511002	0.45213	0.0115257
P63085	Mitogen-activated protein kinase 1	Mapk1	0.309709	0.734253	0.309205	0.451056	0.049943
Q8VEK3	Heterogeneous nuclear ribonucleoprotein U	Hnrnpu	0.433867	0.500615	0.416714	0.450398	0.0304282
P60843	Eukaryotic initiation factor 4A-I	Eif4a1	0.443673	0.50371	0.385997	0.44446	0.0211419
P62270	Small ribosomal subunit protein uS13	Rps18	0.508975	0.450343	0.369972	0.443097	0.0279099
Q9Z2U1	Proteasome subunit alpha type-5	Psma5	0.419507	0.37823	0.529048	0.442262	0.00498906
P63005	Platelet-activating factor acetylhydrolase IB subunit beta	Pafah1b1	0.472173	0.415691	0.43533	0.441065	0.00326468
P60670	Nuclear protein localization protein 4 homolog	Nploc4	0.426984	N/A	0.453989	0.440486	0.0229481
P12382	ATP-dependent 6-phosphofructokinase, liver type	Pfkl	0.479501	N/A	0.400905	0.440203	0.0229611
Q9JKB1	Ubiquitin carboxyl-terminal hydrolase isozyme L3	Uchl3	0.464931	0.317606	0.537186	0.439908	0.0115197
Q8BTM8	Filamin-A	Flna	0.448414	0.41648	0.454149	0.439681	0.0122433
O09159	Lysosomal alpha-mannosidase	Man2b1	0.430636	0.444499	0.441369	0.438835	0.0262941
Q7TQI3	Ubiquitin thioesterase OTUB1	Otub1	0.398514	0.515822	0.401954	0.438763	0.0187918
Q91YP3	Deoxyribose-phosphate aldolase	Dera	0.378944	0.426726	0.502661	0.43611	0.00163766
Q3UPL0	Protein transport protein Sec31A	Sec31a	0.467246	0.419969	0.420493	0.435902	0.00390089
Q9CY45	EEF1A lysine methyltransferase 1	Eef1akmt1	0.563655	0.374031	0.369563	0.435749	0.0327303
Q8BY71	Histone acetyltransferase type B catalytic subunit	Hat1	0.461195	0.319212	0.522481	0.434296	0.00296021
P14685	26S proteasome non-ATPase regulatory subunit 3	Psmd3	0.507347	0.399043	0.39079	0.432393	0.000292377
P60867	Small ribosomal subunit protein uS10	Rps20	0.498482	0.220376	0.558624	0.425828	0.0113736
P47753	F-actin-capping protein subunit alpha-1	Capza1	0.330837	0.52174	0.422728	0.425102	0.0183744
Q9D2V7	Coronin-7	Coro7	0.374518	N/A	0.475054	0.424786	0.019535
Q6ZQ38	Cullin-associated NEDD8-dissociated protein 1	Cand1	0.432131	0.447502	0.39289	0.424174	0.00790194
Q9CQR2	Small ribosomal subunit protein eS21	Rps21	0.450807	0.412834	0.408325	0.423988	0.00442777
P42208	Septin-2	Septin2	0.438439	0.395313	0.437703	0.423819	0.0243205
Q80UG5	Septin-9	Septin9	0.374659	0.33106	0.56057	0.422096	0.0310436
Q9CWK8	Sorting nexin-2	Snx2	0.375513	0.565277	0.325399	0.422063	0.00941212
P57780	Alpha-actinin-4	Actn4	0.454929	0.410141	0.399362	0.421477	0.0209354
Q8VDW0	ATP-dependent RNA helicase DDX39A	Ddx39a	0.496889	0.299345	0.46669	0.420975	0.0211172
B2RY56	RNA-binding protein 25	Rbm25	0.466165	N/A	0.374002	0.420083	0.00193176
Q9CPY7	Cytosol aminopeptidase	Lap3	0.425055	0.437432	0.387986	0.416824	0.0475754
O09126	Semaphorin-4D	Sema4d	0.391309	N/A	0.441142	0.416225	0.0216447
Q9D662	Protein transport protein Sec23B	Sec23b	0.369483	0.547823	0.32552	0.414275	0.0124178
P46471	26S proteasome regulatory subunit 7	Psmc2	0.459815	0.433413	0.348944	0.414057	0.0163726
Q62422	Osteoclast-stimulating factor 1	Ostf1	0.379005	0.467052	0.390676	0.412244	0.000310519
Q9CR16	Peptidyl-prolyl cis-trans isomerase D	Ppid	0.445429	0.40861	0.382494	0.412178	0.00152936
Q91YR1	Twinfilin-1	Twf1	0.473834	N/A	0.346198	0.410016	0.0177233
P40336	Vacuolar protein sorting-associated protein 26A	Vps26a	0.442568	0.470853	0.314021	0.409147	0.0177108
Q8K183	Pyridoxal kinase	Pdxk	0.244921	0.28756	0.686499	0.406327	0.0220709
Q6P1F6	Serine/threonine-protein phosphatase 2A 55 kDa regulatory subunit B alpha isoform	Ppp2r2a	0.459035	0.39593	0.359926	0.404963	0.00182988
P61161	Actin-related protein 2	Actr2	0.499397	0.320681	0.392157	0.404078	0.0406024
O55142	Large ribosomal subunit protein eL33	Rpl35a	0.479108	0.229967	0.502863	0.403979	0.00596217
O35286	ATP-dependent RNA helicase DHX15	Dhx15	0.395874	0.436194	0.378406	0.403492	0.0144782
Q00PI9	Heterogeneous nuclear ribonucleoprotein U-like protein 2	Hnrnpul2	0.418679	N/A	0.38766	0.40317	0.00147069
P24288	Branched-chain-amino-acid aminotransferase, cytosolic	Bcat1	0.358932	0.458799	0.391466	0.403066	0.0266104
Q9CZ30	Obg-like ATPase 1	Ola1	0.34976	0.480763	0.377495	0.402673	0.0267992
P54823	Probable ATP-dependent RNA helicase DDX6	Ddx6	0.43886	0.225873	0.54234	0.402357	0.00727303
Q9JIF7	Coatomer subunit beta	Copb1	0.463828	0.292295	0.443562	0.399895	0.00468115
P10810	Monocyte differentiation antigen CD14	Cd14	0.255547	0.454762	0.489207	0.399839	0.0218655
Q99PV0	Pre-mRNA-processing-splicing factor 8	Prpf8	0.478908	0.287692	0.430439	0.399013	0.00164409
P84091	AP-2 complex subunit mu	Ap2m1	0.394277	0.476475	0.322083	0.397611	0.00262829
Q60953	Protein PML	Pml	0.281244	0.422412	0.487039	0.396898	0.00118745
Q9JHI7	Exosome complex component RRP45	Exosc9	0.343496	0.460645	0.385809	0.39665	0.00423993
P22892	AP-1 complex subunit gamma-1	Ap1g1	0.448593	0.356947	0.383813	0.396451	0.0471495
Q8BK67	Protein RCC2	Rcc2	0.477158	0.329551	0.37971	0.395473	0.0187926
P11440	Cyclin-dependent kinase 1	Cdk1	0.551045	0.290816	0.340896	0.394253	0.0485095
Q8BJY1	26S proteasome non-ATPase regulatory subunit 5	Psmd5	0.37336	0.490574	0.316527	0.393487	0.00139205
Q8CIE6	Coatomer subunit alpha	Copa	0.375198	0.423691	0.380874	0.393254	0.000825378
Q9EQH3	Vacuolar protein sorting-associated protein 35	Vps35	0.346723	0.504759	0.323538	0.391674	0.0243009
Q8R1Q8	Cytoplasmic dynein 1 light intermediate chain 1	Dync1li1	0.42627	0.426429	0.321013	0.391237	0.00208247
O08573	Galectin-9	Lgals9	0.420473	0.386725	0.361695	0.389631	2.29483e-05
P80316	T-complex protein 1 subunit epsilon	Cct5	0.386158	0.308971	0.473684	0.389604	0.0045255
P61290	Proteasome activator complex subunit 3	Psme3	0.395594	0.451901	0.315851	0.387782	0.00142473
Q922R8	Protein disulfide-isomerase A6	Pdia6	0.384932	0.449725	0.327997	0.387551	0.0322439
Q99KR3	Endoribonuclease LACTB2	Lactb2	0.505159	0.268362	N/A	0.38676	0.0121415
P70349	Adenosine 5'-monophosphoramidase HINT1	Hint1	0.410247	0.41222	0.336534	0.386333	0.0345166
P61202	COP9 signalosome complex subunit 2	Cops2	0.386471	0.395089	0.370042	0.383867	0.0139589
Q7TSV4	Phosphopentomutase	Pgm2	0.313477	0.329872	0.507638	0.383662	0.0255024
P23116	Eukaryotic translation initiation factor 3 subunit A	Eif3a	0.323962	0.195918	0.630769	0.383549	0.0140964
Q9CZ44	NSFL1 cofactor p47	Nsfl1c	0.456089	0.391477	0.298163	0.38191	0.00702809
P13864	DNA (cytosine-5)-methyltransferase 1	Dnmt1	0.431737	0.360528	0.351964	0.381409	0.029913
P80318	T-complex protein 1 subunit gamma	Cct3	0.378122	0.3631	0.397887	0.379703	0.0141601
Q9DBC7	cAMP-dependent protein kinase type I-alpha regulatory subunit	Prkar1a	0.502937	0.438767	0.197107	0.379604	0.0247412
Q3UKJ7	WD40 repeat-containing protein SMU1	Smu1	0.392061	0.302267	0.439839	0.378056	0.0364139
Q920E5	Farnesyl pyrophosphate synthase	Fdps	0.383901	0.245474	0.499523	0.376299	0.0233905
Q8BFY9	Transportin-1	Tnpo1	0.394838	0.3842	0.347388	0.375475	0.0174499
P59999	Actin-related protein 2/3 complex subunit 4	Arpc4	0.379846	0.430431	0.3129	0.374393	0.0128312
Q3THK7	GMP synthase [glutamine-hydrolyzing]	Gmps	0.446358	0.308515	0.367563	0.374145	0.0143021
Q9ES52	Phosphatidylinositol 3,4,5-trisphosphate 5-phosphatase 1	Inpp5d	0.326995	0.42705	0.368139	0.374061	0.0490969
Q9QYG0	Protein NDRG2	Ndrg2	0.341237	0.469857	0.306501	0.372532	0.00339729
Q9WVK4	EH domain-containing protein 1	Ehd1	0.380687	0.312906	0.422791	0.372128	0.039275
Q9Z2N8	Actin-like protein 6A	Actl6a	0.292572	0.491384	0.326155	0.370037	0.00229127
P07901	Heat shock protein HSP 90-alpha	Hsp90aa1	0.41864	0.280211	0.404519	0.36779	0.0190666
Q8K2I4	Beta-mannosidase	Manba	0.419323	0.356686	0.326711	0.367573	0.0360222
Q3U1J4	DNA damage-binding protein 1	Ddb1	0.397255	0.371184	0.331686	0.366709	0.00488715
Q8BJ71	Nuclear pore complex protein Nup93	Nup93	0.323248	0.479978	0.295168	0.366131	0.00377594
Q9WU78	Programmed cell death 6-interacting protein	Pdcd6ip	0.395096	0.399442	0.302338	0.365625	0.00551006
Q60631	Growth factor receptor-bound protein 2	Grb2	0.300259	N/A	0.427523	0.363891	0.0125118
Q9CY64	Biliverdin reductase A	Blvra	0.361738	0.395529	0.329563	0.362277	0.0263262
Q60854	Serpin B6	Serpinb6	0.320862	0.429711	0.334385	0.361653	0.00760921
Q61316	Heat shock 70 kDa protein 4	Hspa4	0.362561	0.397846	0.323586	0.361331	0.00898948
Q61881	DNA replication licensing factor MCM7	Mcm7	0.280986	0.402235	0.399064	0.360762	0.00173095
Q9Z2W0	Aspartyl aminopeptidase	Dnpep	0.450985	0.217257	0.412146	0.360129	0.002958
Q9CSH3	Exosome complex exonuclease RRP44	Dis3	0.392421	0.384799	0.302536	0.359918	0.0100233
Q922B2	Aspartate--tRNA ligase, cytoplasmic	Dars1	0.455267	0.288091	0.336009	0.359789	0.000494768
Q9CXY6	Interleukin enhancer-binding factor 2	Ilf2	0.381434	0.343304	0.353876	0.359538	0.0289732
P17918	Proliferating cell nuclear antigen	Pcna	0.37165	0.421966	0.280906	0.358174	0.00436837
P19096	Fatty acid synthase	Fasn	0.369347	0.363376	0.338555	0.357093	0.00646967
P11499	Heat shock protein HSP 90-beta	Hsp90ab1	0.349332	0.43074	0.281442	0.353838	0.0254266
Q91ZX7	Prolow-density lipoprotein receptor-related protein 1	Lrp1	0.343246	0.286342	0.431288	0.353625	0.00979213
P06797	Procathepsin L	Ctsl	0.329475	0.283255	0.444546	0.352425	0.0190497
Q9R0P3	S-formylglutathione hydrolase	Esd	0.30191	0.423166	0.330641	0.351906	0.0226745
Q922F4	Tubulin beta-6 chain	Tubb6	0.412437	0.282147	0.356919	0.350501	0.0207899
O35405	5'-3' exonuclease PLD3	Pld3	0.273082	0.503302	0.270529	0.348971	0.0036147
Q11011	Puromycin-sensitive aminopeptidase	Npepps	0.359269	0.343917	0.336385	0.346524	2.36223e-05
P47856	Glutamine--fructose-6-phosphate aminotransferase [isomerizing] 1	Gfpt1	0.291696	0.531077	0.213043	0.345272	0.00689657
P62858	Small ribosomal subunit protein eS28	Rps28	0.393474	0.21504	0.426224	0.344913	0.0353299
Q6PIP5	NudC domain-containing protein 1	Nudcd1	0.273723	0.608387	0.151431	0.344514	0.0462809
Q11136	Xaa-Pro dipeptidase	Pepd	0.335853	0.343938	0.353614	0.344468	3.71539e-07
P05202	Aspartate aminotransferase, mitochondrial	Got2	0.32708	0.367194	0.333527	0.3426	0.0395537
Q9DCD0	6-phosphogluconate dehydrogenase, decarboxylating	Pgd	0.305571	0.3612	0.357037	0.341269	0.000248184
Q9JII6	Aldo-keto reductase family 1 member A1	Akr1a1	0.293217	0.453681	0.275898	0.340932	0.00112795
Q9CPV4	Glyoxalase domain-containing protein 4	Glod4	0.293183	0.361334	0.367199	0.340572	9.96674e-05
Q8BPU7	Engulfment and cell motility protein 1	Elmo1	0.278267	0.402993	0.339463	0.340241	0.0497581
O08528	Hexokinase-2	Hk2	0.425908	0.110374	0.484031	0.340104	0.0228115
Q3TWW8	Serine/arginine-rich splicing factor 6	Srsf6	0.325844	0.323949	0.367285	0.339026	0.00202612
Q99KP6	Pre-mRNA-processing factor 19	Prpf19	0.308691	0.374055	0.331829	0.338192	0.0149838
O88342	WD repeat-containing protein 1	Wdr1	0.313628	0.306472	0.388885	0.336328	0.00545734
Q9D8N0	Elongation factor 1-gamma	Eef1g	0.336978	0.358442	0.300494	0.331971	0.00662219
P39054	Dynamin-2	Dnm2	0.302312	0.346165	0.344615	0.331031	0.0143792
P97821	Dipeptidyl peptidase 1	Ctsc	0.341259	0.319134	0.331227	0.33054	0.00179723
Q9D358	Low molecular weight phosphotyrosine protein phosphatase	Acp1	0.28571	0.414173	0.290403	0.330095	0.00576425
Q923D2	Flavin reductase (NADPH)	Blvrb	0.257195	0.405119	0.327841	0.330052	0.00140982
P62196	26S proteasome regulatory subunit 8	Psmc5	0.283927	0.461788	0.243498	0.329738	0.00160683
P17225	Polypyrimidine tract-binding protein 1	Ptbp1	0.410892	0.270297	0.307661	0.329616	0.00426241
P47811	Mitogen-activated protein kinase 14	Mapk14	0.252774	0.478676	0.25418	0.328543	0.0257688
Q8R1F1	Protein Niban 2	Niban2	0.338111	0.338941	0.30776	0.328271	0.00172204
P70168	Importin subunit beta-1	Kpnb1	0.295906	0.391038	0.28912	0.325355	0.00127009
Q64737	Trifunctional purine biosynthetic protein adenosine-3	Gart	0.322194	0.261829	0.389628	0.324551	0.0446559
Q8C7R4	Ubiquitin-like modifier-activating enzyme 6	Uba6	0.388616	0.198626	0.381097	0.32278	0.0237888
Q61035	Histidine--tRNA ligase, cytoplasmic	Hars1	0.341438	0.317454	0.307255	0.322049	0.0273499
P31938	Dual specificity mitogen-activated protein kinase kinase 1	Map2k1	0.358311	N/A	0.282438	0.320374	0.0103208
O55023	Inositol monophosphatase 1	Impa1	0.314414	0.359818	0.286686	0.320306	0.000288814
Q3TXS7	26S proteasome non-ATPase regulatory subunit 1	Psmd1	0.297546	0.362538	0.294307	0.318131	0.0249875
Q8BWY3	Eukaryotic peptide chain release factor subunit 1	Etf1	0.338607	0.307136	0.307781	0.317841	0.00446802
Q6PGB6	N-alpha-acetyltransferase 50	Naa50	0.280277	N/A	0.350609	0.315443	0.0172234
Q8K4Z3	NAD(P)H-hydrate epimerase	Naxe	0.422451	N/A	0.208286	0.315368	0.0342684
P61965	WD repeat-containing protein 5	Wdr5	0.263575	0.46624	0.214532	0.314782	0.0133424
Q9ERF3	Superkiller complex protein 8	Skic8	0.310754	N/A	0.314079	0.312417	0.00713823
P08113	Endoplasmin	Hsp90b1	0.487234	0.137634	0.306132	0.310333	0.0182066
P70318	Nucleolysin TIAR	Tial1	0.319521	0.374586	0.236865	0.310324	0.0242825
Q61749	Translation initiation factor eIF-2B subunit delta	Eif2b4	0.36046	N/A	0.259135	0.309798	0.00603639
Q9CQM9	Glutaredoxin-3	Glrx3	0.310355	0.303642	0.302347	0.305448	0.00247075
Q9JHK4	Geranylgeranyl transferase type-2 subunit alpha	Rabggta	0.326854	0.264356	0.323004	0.304738	0.00898196
Q9ESY9	Gamma-interferon-inducible lysosomal thiol reductase	Ifi30	0.289933	0.373467	0.250631	0.304677	0.000484815
P26043	Radixin	Rdx	0.294803	0.375806	0.237341	0.30265	0.000954416
P32921	Tryptophan--tRNA ligase, cytoplasmic	Wars1	0.341084	0.176551	0.387764	0.3018	0.0016161
Q7TPR4	Alpha-actinin-1	Actn1	0.283307	0.329787	0.289724	0.300939	8.89347e-05
P46664	Adenylosuccinate synthetase isozyme 2	Adss2	0.255923	0.37569	0.270693	0.300769	0.00084576
Q9QUR6	Prolyl endopeptidase	Prep	0.256396	0.423617	0.207107	0.295707	0.00285494
P28474	Alcohol dehydrogenase class-3	Adh5	0.298854	0.302004	0.281535	0.294131	0.00322256
P63038	60 kDa heat shock protein, mitochondrial	Hspd1	0.278119	0.324271	0.279337	0.293909	0.0298612
Q3TW96	UDP-N-acetylhexosamine pyrophosphorylase-like protein 1	Uap1l1	0.285719	0.335017	0.260024	0.293587	0.00234052
Q9Z1B5	Mitotic spindle assembly checkpoint protein MAD2A	Mad2l1	0.330089	0.243235	0.3053	0.292875	0.00590335
P48036	Annexin A5	Anxa5	0.279578	0.303715	0.282418	0.28857	0.000993919
P62821	Ras-related protein Rab-1A	Rab1A	0.292655	0.293322	0.263944	0.283307	0.0269948
P10852	Amino acid transporter heavy chain SLC3A2	Slc3a2	0.263104	N/A	0.301708	0.282406	4.22819e-05
P97311	DNA replication licensing factor MCM6	Mcm6	0.321426	0.252162	0.273022	0.282203	0.00792427
Q03147	Cyclin-dependent kinase 7	Cdk7	0.252007	N/A	0.30899	0.280498	0.0111718
Q921W4	Quinone oxidoreductase-like protein 1	Cryzl1	0.245425	0.283042	0.313005	0.28049	0.00588971
Q9EPU0	Regulator of nonsense transcripts 1	Upf1	0.283481	N/A	0.276433	0.279957	0.00386529
P11983	T-complex protein 1 subunit alpha	Tcp1	0.272321	0.287007	0.271266	0.276864	2.13221e-05
P97494	Glutamate--cysteine ligase catalytic subunit	Gclc	0.289479	0.345425	0.191204	0.275369	0.00291856
P68433	Histone H3.1	H3c1;H3c2	0.311937	0.266348	0.245134	0.274473	0.00129505
Q8CIH5	1-phosphatidylinositol 4,5-bisphosphate phosphodiesterase gamma-2	Plcg2	0.30367	0.218954	0.298176	0.2736	0.00864984
P49312	Heterogeneous nuclear ribonucleoprotein A1	Hnrnpa1	0.245184	0.307385	0.260911	0.27116	0.0490552
Q9DB05	Alpha-soluble NSF attachment protein	Napa	0.320565	N/A	0.220647	0.270606	0.00386049
Q8VDM4	26S proteasome non-ATPase regulatory subunit 2	Psmd2	0.249942	0.254965	0.299784	0.26823	0.00075413
Q922V4	Pleiotropic regulator 1	Plrg1	0.282701	0.0644583	0.45601	0.267723	0.0181776
P09103	Protein disulfide-isomerase	P4hb	0.290391	0.225881	0.286034	0.267435	0.0105543
Q9R0E1	Multifunctional procollagen lysine hydroxylase and glycosyltransferase LH3	Plod3	0.210258	0.294138	0.289754	0.264717	0.00222727
P63037	DnaJ homolog subfamily A member 1	Dnaja1	0.214154	0.245773	0.332238	0.264055	0.0354898
Q921I9	Exosome complex component RRP41	Exosc4	0.308073	N/A	0.218877	0.263475	0.0348126
Q8BVG4	Dipeptidyl peptidase 9	Dpp9	0.25937	N/A	0.266065	0.262717	0.00646565
Q9JJA4	Ribosome biogenesis protein WDR12	Wdr12	0.286378	0.28916	0.212011	0.262516	0.00296589
P11152	Lipoprotein lipase	Lpl	0.234155	0.275697	0.273137	0.260996	0.00465324
Q9Z0X1	Apoptosis-inducing factor 1, mitochondrial	Aifm1	0.318652	0.21164	0.251996	0.260763	0.0316371
Q64339	Ubiquitin-like protein ISG15	Isg15	0.200027	0.399561	0.182425	0.260671	0.00377299
Q9DCJ9	N-acetylneuraminate lyase	Npl	0.324039	0.199985	0.254877	0.259634	0.0216645
P70699	Lysosomal alpha-glucosidase	Gaa	0.288535	N/A	0.216601	0.252568	0.0409829
Q99LX0	Parkinson disease protein 7 homolog	Park7	0.251767	0.235032	0.269271	0.252023	0.00882494
Q8C0E2	Vacuolar protein sorting-associated protein 26B	Vps26b	0.270407	0.23586	0.249623	0.251963	0.0218092
P14901	Heme oxygenase 1	Hmox1	0.204122	0.308887	0.238297	0.250435	0.00205427
Q9JHR7	Insulin-degrading enzyme	Ide	0.242799	0.291252	0.217227	0.250426	0.00571991
Q9QZ88	Vacuolar protein sorting-associated protein 29	Vps29	0.265556	0.200518	0.283158	0.249744	0.0325543
Q8JZQ9	Eukaryotic translation initiation factor 3 subunit B	Eif3b	0.281041	0.225649	0.240814	0.249168	0.00780861
Q9D0F9	Phosphoglucomutase-1	Pgm1	0.250501	0.251552	0.244974	0.249009	0.0357505
O08810	116 kDa U5 small nuclear ribonucleoprotein component	Eftud2	0.277458	N/A	0.220536	0.248997	0.0122054
Q920A5	Retinoid-inducible serine carboxypeptidase	Scpep1	0.258334	0.241303	0.245168	0.248268	0.00633194
Q9EPL8	Importin-7	Ipo7	0.308165	0.20922	0.225427	0.247604	0.00563602
Q9DBT5	AMP deaminase 2	Ampd2	0.255098	0.259531	0.223751	0.246127	0.000607667
Q8VBV3	Exosome complex component RRP4	Exosc2	0.282874	N/A	0.206728	0.244801	0.0186944
O70492	Sorting nexin-3	Snx3	0.247388	N/A	0.242119	0.244753	0.00725548
A2A432	Cullin-4B	Cul4b	0.268012	N/A	0.220844	0.244428	0.01722
Q99K85	Phosphoserine aminotransferase	Psat1	0.229441	0.271267	0.22977	0.243493	0.0237654
O09106	Histone deacetylase 1	Hdac1	0.272048	0.200521	0.255137	0.242569	0.00674972
Q922Q9	Chitinase domain-containing protein 1	Chid1	0.198294	N/A	0.28653	0.242412	0.026005
Q8CGA0	Protein phosphatase 1F	Ppm1f	0.2717	N/A	0.211175	0.241438	0.010512
P61924	Coatomer subunit zeta-1	Copz1	0.268876	N/A	0.211095	0.239985	0.00792547
P84084	ADP-ribosylation factor 5	Arf5	0.297593	0.176002	0.239284	0.237626	0.00471446
Q9CYN9	Renin receptor	Atp6ap2	0.276983	0.197248	0.23526	0.236497	0.00963271
Q80VA0	N-acetylgalactosaminyltransferase 7	Galnt7	0.220289	0.250346	0.23631	0.235648	0.0417495
P97355	Spermine synthase	Sms	0.285719	0.133246	0.287679	0.235548	0.000554761
P23249	Putative helicase MOV-10	Mov10	0.24747	N/A	0.221236	0.234353	0.00580945
Q8CDN6	Thioredoxin-like protein 1	Txnl1	0.201996	0.332618	0.16801	0.234208	0.000701485
P00375	Dihydrofolate reductase	Dhfr	0.278045	N/A	0.189924	0.233984	0.0151813
Q8CFI7	DNA-directed RNA polymerase II subunit RPB2	Polr2b	0.23849	N/A	0.226269	0.232379	0.02374
Q60973	Histone-binding protein RBBP7	Rbbp7	0.224799	0.313068	0.153928	0.230598	0.00656863
P80313	T-complex protein 1 subunit eta	Cct7	0.212183	0.25473	0.223419	0.230111	0.0141576
P49722	Proteasome subunit alpha type-2	Psma2	0.136784	0.360296	0.181456	0.226179	0.0138301
Q62217	Semaphorin-5A	Sema5a	0.220437	N/A	0.230451	0.225444	0.00654507
O55029	Coatomer subunit beta'	Copb2	0.240703	0.243285	0.185437	0.223142	0.000384854
Q9JHU4	Cytoplasmic dynein 1 heavy chain 1	Dync1h1	0.229653	0.243589	0.195139	0.222794	0.00760809
P13020-2	Isoform 2 of Gelsolin	Gsn	0.236268	0.154434	0.274081	0.221594	0.0454707
Q91YE6	Importin-9	Ipo9	0.241136	N/A	0.201535	0.221336	0.0252103
P02468	Laminin subunit gamma-1	Lamc1	0.256405	0.122616	0.280836	0.219952	0.00589427
P47754	F-actin-capping protein subunit alpha-2	Capza2	0.167602	0.407752	0.0835068	0.21962	0.0190606
Q9CX56	26S proteasome non-ATPase regulatory subunit 8	Psmd8	0.20151	0.281511	0.173423	0.218815	0.00628945
Q9QZ08	N-acetyl-D-glucosamine kinase	Nagk	0.277479	N/A	0.158305	0.217892	0.0245522
Q8CG48	Structural maintenance of chromosomes protein 2	Smc2	0.256314	N/A	0.178648	0.217481	0.0123721
O09010	Beta-1,3-N-acetylglucosaminyltransferase lunatic fringe	Lfng	0.195216	0.263668	0.193365	0.217416	0.0045638
Q8BGF3	Dynein axonemal assembly factor 10	Dnaaf10	0.210971	0.257644	0.179857	0.216157	0.00337724
Q99K48	Non-POU domain-containing octamer-binding protein	Nono	0.296792	0.160217	0.188544	0.215184	0.00153666
P51150	Ras-related protein Rab-7a	Rab7a	0.21435	0.249613	0.176111	0.213358	5.10643e-06
P23591	GDP-L-fucose synthase	Gfus	0.162737	0.318651	0.155738	0.212375	0.000429716
O35657	Sialidase-1	Neu1	0.225298	0.189332	0.221712	0.212114	0.0241282
Q04750	DNA topoisomerase 1	Top1	0.269671	0.144319	0.221115	0.211702	0.0340312
Q61210	Rho guanine nucleotide exchange factor 1	Arhgef1	0.249945	N/A	0.172474	0.21121	0.019463
Q921M3	Splicing factor 3B subunit 3	Sf3b3	0.211648	0.240111	0.174839	0.208866	0.00232811
P06801	NADP-dependent malic enzyme	Me1	0.31626	0.194237	0.11273	0.207742	0.00716271
Q9D0K2	Succinyl-CoA:3-ketoacid coenzyme A transferase 1, mitochondrial	Oxct1	0.216226	0.167187	0.239618	0.207677	0.0476533
Q62203	Splicing factor 3A subunit 2	Sf3a2	0.246604	N/A	0.165929	0.206267	0.0291949
Q91VK1	eIF5-mimic protein 1	Bzw2	0.191267	0.224156	0.201759	0.205727	0.0259979
P47713	Cytosolic phospholipase A2	Pla2g4a	0.186752	0.243145	0.184291	0.20473	0.000596741
Q61191	Host cell factor 1	Hcfc1	0.192324	0.166366	0.254692	0.204461	0.00198966
O35864	COP9 signalosome complex subunit 5	Cops5	0.13071	0.328968	0.152643	0.204107	0.00363908
P27046	Alpha-mannosidase 2	Man2a1	0.205329	N/A	0.199078	0.202204	0.0382986
Q8R366	Immunoglobulin superfamily member 8	Igsf8	0.15431	0.208456	0.23671	0.199825	0.00516777
Q6P4T2	U5 small nuclear ribonucleoprotein 200 kDa helicase	Snrnp200	0.203232	0.141203	0.247702	0.197379	0.00259614
P17439	Lysosomal acid glucosylceramidase	Gba1	0.175684	0.224149	0.191167	0.197	0.00870746
P11103	Poly [ADP-ribose] polymerase 1	Parp1	0.222244	0.155852	0.204529	0.194208	0.000263944
Q8BVI4	Dihydropteridine reductase	Qdpr	0.192566	0.203132	0.17751	0.191069	0.00440393
Q9JI75	Ribosyldihydronicotinamide dehydrogenase [quinone]	Nqo2	0.198764	0.241536	0.128115	0.189471	0.037973
P63242	Eukaryotic translation initiation factor 5A-1	Eif5a	0.188543	0.169358	0.207757	0.188553	0.0417005
Q8BP40	Lysophosphatidic acid phosphatase type 6	Acp6	0.247814	0.111045	0.205503	0.188121	0.000293207
Q99LI7	Cleavage stimulation factor subunit 3	Cstf3	0.211093	N/A	0.16514	0.188116	0.0100903
O88543	COP9 signalosome complex subunit 3	Cops3	0.206062	0.177121	0.171343	0.184842	0.0236637
P60229	Eukaryotic translation initiation factor 3 subunit E	Eif3e	0.206956	0.237943	0.10026	0.18172	0.0449148
Q8VEE4	Replication protein A 70 kDa DNA-binding subunit	Rpa1	0.158879	N/A	0.203742	0.18131	0.0392751
Q99KI0	Aconitate hydratase, mitochondrial	Aco2	0.158529	0.176238	0.207003	0.18059	0.000666794
O08599	Syntaxin-binding protein 1	Stxbp1	0.190521	N/A	0.169474	0.179997	0.00106191
O08795	Glucosidase 2 subunit beta	Prkcsh	0.182009	N/A	0.177705	0.179857	0.000981332
P97467	Peptidyl-glycine alpha-amidating monooxygenase	Pam	0.175782	0.207637	0.153214	0.178878	0.00539714
Q91VH6	Protein MEMO1	Memo1	0.177074	N/A	0.179776	0.178425	0.00203664
P50396	Rab GDP dissociation inhibitor alpha	Gdi1	0.210323	0.128774	0.186651	0.175249	0.000659646
Q3UM45	Protein phosphatase 1 regulatory subunit 7	Ppp1r7	0.134345	N/A	0.214978	0.174661	0.00122711
Q9CYK2	Glutaminyl-peptide cyclotransferase	Qpct	0.135206	N/A	0.197567	0.166386	0.0323827
Q571I9	Aldehyde dehydrogenase family 16 member A1	Aldh16a1	0.216308	0.110073	0.17169	0.166024	3.3268e-05
P14430	H-2 class I histocompatibility antigen, Q8 alpha chain	H2-Q8	0.0826714	0.172882	0.234938	0.163497	0.00147664
Q8BWZ3	N-alpha-acetyltransferase 25, NatB auxiliary subunit	Naa25	0.186722	0.158265	0.139109	0.161365	0.0125066
Q3UMW8	Ceroid-lipofuscinosis neuronal protein 5 homolog	Cln5	0.138362	0.182044	N/A	0.160203	0.00160619
Q99LD4	COP9 signalosome complex subunit 1	Gps1	0.18097	0.161465	0.136037	0.159491	7.28563e-06
P20060	Beta-hexosaminidase subunit beta	Hexb	0.150724	0.165591	0.15097	0.155762	0.0345263
Q6PDQ2	Chromodomain-helicase-DNA-binding protein 4	Chd4	0.167507	0.145467	0.14415	0.152375	0.00644339
O70370	Cathepsin S	Ctss	0.152725	0.136283	0.167359	0.152123	0.0233943
Q8CEC6	Peptidylprolyl isomerase domain and WD repeat-containing protein 1	Ppwd1	0.131294	N/A	0.159259	0.145276	0.0485527
O70194	Eukaryotic translation initiation factor 3 subunit D	Eif3d	0.160006	N/A	0.129939	0.144972	0.00345103
Q61205	Platelet-activating factor acetylhydrolase IB subunit alpha1	Pafah1b3	0.201824	N/A	0.0837946	0.142809	0.0133092
Q8R146	Acylamino-acid-releasing enzyme	Apeh	0.148328	N/A	0.132624	0.140476	0.00797413
Q8BLU0	Leucine-rich repeat transmembrane protein FLRT2	Flrt2	0.0921823	N/A	0.178183	0.135182	0.0371274
Q99JW2	Aminoacylase-1	Acy1	0.173746	0.0964092	0.123779	0.131311	0.0192014
Q8K482	EMILIN-2	Emilin2	0.114104	0.184159	0.0926292	0.130298	0.0272696
P47955	Large ribosomal subunit protein P1	Rplp1	0.154224	N/A	0.105584	0.129904	0.0492629
Q80X90	Filamin-B	Flnb	0.153065	0.0933786	0.138924	0.128456	0.00959071
Q9QZQ8	Core histone macro-H2A.1	Macroh2a1	0.105878	0.178685	0.0989002	0.127821	0.0174662
Q810A7	ATP-dependent RNA helicase DDX42	Ddx42	0.112613	0.155772	0.113937	0.127441	2.43248e-05
Q9Z0S1	3'(2'),5'-bisphosphate nucleotidase 1	Bpnt1	0.0708224	0.238772	0.0600945	0.123229	0.0205115
Q91W90	Thioredoxin domain-containing protein 5	Txndc5	0.135697	N/A	0.109413	0.122555	0.00560851
P53810	Phosphatidylinositol transfer protein alpha isoform	Pitpna	0.114909	N/A	0.126408	0.120658	0.00341374
P46061	Ran GTPase-activating protein 1	Rangap1	0.143824	0.109436	0.105314	0.119525	0.00675406
P17809	Solute carrier family 2, facilitated glucose transporter member 1	Slc2a1	0.117905	0.0879414	0.138232	0.114693	0.00304347
O70145	Neutrophil cytosol factor 2	Ncf2	0.120275	0.111407	0.110672	0.114118	0.0201157
Q8R1B4	Eukaryotic translation initiation factor 3 subunit C	Eif3c	0.0904421	0.154091	0.0868125	0.110449	0.00630739
P61079	Ubiquitin-conjugating enzyme E2 D3	Ube2d3	0.0785276	0.168493	0.0791214	0.108714	0.00492424
Q920B9	FACT complex subunit SPT16	Supt16h	0.078761	0.153264	0.0924018	0.108142	2.20764e-05
Q921I2	Kelch domain-containing protein 4	Klhdc4	0.0906244	N/A	0.12354	0.107082	0.0100294
Q8BM72	Heat shock 70 kDa protein 13	Hspa13	0.127398	0.10469	0.0880104	0.1067	0.00102496
Q91ZJ5	UTP--glucose-1-phosphate uridylyltransferase	Ugp2	0.0979673	0.128498	0.0934216	0.106629	0.000140019
Q08943	FACT complex subunit SSRP1	Ssrp1	0.11421	0.0805943	0.094635	0.0964798	0.0262356
Q8C7U7	Polypeptide N-acetylgalactosaminyltransferase 6	Galnt6	0.10352	0.087098	0.0974304	0.0960161	0.00342532
Q9D892	Inosine triphosphate pyrophosphatase	Itpa	0.0966727	N/A	0.0807218	0.0886972	0.0112635
P0DOV2	Interferon-activable protein 204	Ifi204	0.0753721	0.0914869	N/A	0.0834295	0.0175977
Q9DBR1	5'-3' exoribonuclease 2	Xrn2	0.058416	N/A	0.104866	0.081641	0.00507736
P49717	DNA replication licensing factor MCM4	Mcm4	0.0649605	N/A	0.0974794	0.08122	0.0152093
Q9D1Q6	Endoplasmic reticulum resident protein 44	Erp44	0.0958371	N/A	0.0651164	0.0804768	0.0197779
Q9DBZ5	Eukaryotic translation initiation factor 3 subunit K	Eif3k	0.073008	0.093703	0.0499181	0.0722097	0.00540584
Q8BHG1	Nardilysin	Nrdc	0.0507633	N/A	0.0890945	0.0699289	0.00295406
Q62230	Sialoadhesin	Siglec1	0.0681043	0.0763067	0.0644969	0.0696359	0.00322968
Q99JI4	26S proteasome non-ATPase regulatory subunit 6	Psmd6	0.063495	0.0550786	0.0814123	0.0666619	0.0221971
O88998	Noelin	Olfm1	0.0619535	0.0684918	0.0671992	0.0658815	0.00611616
O89079	Coatomer subunit epsilon	Cope	0.059287	N/A	0.0677	0.0634935	0.0348232
Q8VDN2	Sodium/potassium-transporting ATPase subunit alpha-1	Atp1a1	0.06365	N/A	0.0586863	0.0611682	0.0196893
Q3TX08	tRNA (guanine(26)-N(2))-dimethyltransferase	Trmt1	0.0604161	0.0660039	0.0477109	0.0580436	0.0146422
P56546	C-terminal-binding protein 2	Ctbp2	0.0586803	0.0555383	0.0345381	0.0495856	0.0180645
Q3TCJ1	BRISC complex subunit Abraxas 2	Abraxas2	0.0321082	N/A	0.02039	0.0262491	0.0466277

## Sheet: Raw intensity ITalk+GW4869
Related to Figure 4. Raw intensity values for exosome inhibition and ITalk labeling group(GW4869+ITalk) group.
Protein.Group	Protein.Names	Genes	First.Protein.Description	D:\ms_data\LWJ\20241022\20241017ONTIPITALKGM.raw	D:\ms_data\LWJ\20241022\20241017ONTIPITALKGM2.raw	D:\ms_data\LWJ\20241022\20241017ONTIPITALKGM3.raw
A2A432	CUL4B_MOUSE	Cul4b	Cullin-4B	610703		503224
A2AGT5	CKAP5_MOUSE	Ckap5	Cytoskeleton-associated protein 5	652474	838738	667563
A2AN08	UBR4_MOUSE	Ubr4	E3 ubiquitin-protein ligase UBR4	666119	2364980	702187
A2BH40	ARI1A_MOUSE	Arid1a	AT-rich interactive domain-containing protein 1A	265236
A6H5X4	PHF11_MOUSE	Phf11	PHD finger protein 11	936287	2306540	1085470
A6X935	ITIH4_MOUSE	Itih4	Inter alpha-trypsin inhibitor, heavy chain 4	1877350	2519650	2555320
B0V2N1	PTPRS_MOUSE	Ptprs	Receptor-type tyrosine-protein phosphatase S	703958	1046980	566817
B1AWN4	AT10A_MOUSE;AT10B_MOUSE;AT10D_MOUSE	Atp10a;Atp10b;Atp10d	Phospholipid-transporting ATPase VB	2201290	3468110	1897840
B1AZI6	THOC2_MOUSE	Thoc2	THO complex subunit 2	162165	219830	114675
B2RQC6	PYR1_MOUSE	Cad	CAD protein	3238810	2672670	3980090
B2RXS4	PLXB2_MOUSE	Plxnb2	Plexin-B2			408190
B2RY56	RBM25_MOUSE	Rbm25	RNA-binding protein 25	273267		219241
B8ZXI1	QTRT2_MOUSE	Qtrt2	Queuine tRNA-ribosyltransferase accessory subunit 2	185534		257091
C0HKE1	H2A1B_MOUSE;H2A1C_MOUSE;H2A1D_MOUSE;H2A1E_MOUSE;H2A1F_MOUSE;H2A1G_MOUSE;H2A1H_MOUSE;H2A1I_MOUSE;H2A1K_MOUSE;H2A1N_MOUSE;H2A1O_MOUSE;H2A1P_MOUSE;H2A3_MOUSE	H2ac11;H2ac12;H2ac13;H2ac15;H2ac25;H2ac4;H2ac6;H2ac7;H2ac8;Hist1h2af;Hist1h2an;Hist1h2ao;Hist1h2ap	Histone H2A type 1-B	33196700	61490700	20839000
D3YXK2	SAFB1_MOUSE;SAFB2_MOUSE	Safb;Safb2	Scaffold attachment factor B1	287558		113211
E9PVA8	GCN1_MOUSE	Gcn1	Stalled ribosome sensor GCN1	106197		197200
E9Q4P1	WDFY1_MOUSE	Wdfy1	WD repeat and FYVE domain-containing protein 1	396302		54494.4
E9Q555	RN213_MOUSE	Rnf213	E3 ubiquitin-protein ligase RNF213	995493	875976	676317
E9Q557	DESP_MOUSE	Dsp	Desmoplakin	3356400	2684630	1309510
E9Q5C9	NOLC1_MOUSE	Nolc1	Nucleolar and coiled-body phosphoprotein 1	497898		590457
E9Q634	MYO1E_MOUSE	Myo1e	Unconventional myosin-Ie	177572		193938
E9Q912	GDS1_MOUSE	Rap1gds1	Rap1 GTPase-GDP dissociation stimulator 1	370022	143951	254095
F8VPK0	SKI3_MOUSE	Skic3	Superkiller complex protein 3	416513		364680
G3X8U3	QNG1_MOUSE	QNG1	Queuosine 5'-phosphate N-glycosylase/hydrolase	475914	211394	583041
G3X943	S39A2_MOUSE	Slc39a2	Zinc transporter ZIP2	1109140	4566920	1805300
G3X9C2	FBX50_MOUSE	Nccrp1	F-box only protein 50	1625960	441693	306412
O08528	HXK2_MOUSE	Hk2	Hexokinase-2	1299710	336819	1477080
O08529	CAN2_MOUSE	Capn2	Calpain-2 catalytic subunit	799093	383189	685766
O08553	DPYL2_MOUSE	Dpysl2	Dihydropyrimidinase-related protein 2	1980620	3660020	1342270
O08573	LEG9_MOUSE	Lgals9	Galectin-9	998632	918481	859034
O08583	ALRF2_MOUSE;THOC4_MOUSE	Alyref;Alyref2	THO complex subunit 4	521107	2042240	469471
O08599	STXB1_MOUSE	Stxbp1	Syntaxin-binding protein 1	332702		295948
O08663	MAP2_MOUSE	Metap2	Methionine aminopeptidase 2	499652	1017130	777995
O08709	PRDX6_MOUSE	Prdx6	Peroxiredoxin-6	3939900	2503590	3043900
O08749	DLDH_MOUSE	Dld	Dihydrolipoyl dehydrogenase, mitochondrial	2608740	2124450	2514340
O08759	UBE3A_MOUSE	Ube3a	Ubiquitin-protein ligase E3A	823393		892640
O08784	TCOF_MOUSE	Tcof1	Treacle protein	189065
O08795	GLU2B_MOUSE	Prkcsh	Glucosidase 2 subunit beta	560029		546784
O08800	SPB8_MOUSE	Serpinb8	Serpin B8	1914980	2897800	1829530
O08807	PRDX4_MOUSE	Prdx4	Peroxiredoxin-4	1169660	777139	1113600
O08810	U5S1_MOUSE	Eftud2	116 kDa U5 small nuclear ribonucleoprotein component	1597920		1270100
O08992	SDCB1_MOUSE	Sdcbp	Syntenin-1	859986		1030270
O09010	LFNG_MOUSE	Lfng	Beta-1,3-N-acetylglucosaminyltransferase lunatic fringe	1177460	1590330	1166290
O09061	PSB1_MOUSE	Psmb1	Proteasome subunit beta type-1	4690580	3327770	3874340
O09106	HDAC1_MOUSE	Hdac1	Histone deacetylase 1	1143610	842929	1072520
O09126	SEM4D_MOUSE	Sema4d	Semaphorin-4D	735144		828764
O09131	GSTO1_MOUSE	Gsto1	Glutathione S-transferase omega-1	513509	267769	536468
O09159	MA2B1_MOUSE	Man2b1	Lysosomal alpha-mannosidase	3405210	3514830	3490080
O09167	RL21_MOUSE	Rpl21	Large ribosomal subunit protein eL21	1185830	1141670	1406800
O09172	GSH0_MOUSE	Gclm	Glutamate--cysteine ligase regulatory subunit	1171440	3488840	982242
O35130	NEP1_MOUSE	Emg1	Ribosomal RNA small subunit methyltransferase NEP1	291997		440196
O35215	DOPD_MOUSE	Ddt	D-dopachrome decarboxylase	950619		552197
O35226	PSMD4_MOUSE	Psmd4	26S proteasome non-ATPase regulatory subunit 4	112591
O35250	EXOC7_MOUSE	Exoc7	Exocyst complex component 7	6432100	14793300	11956200
O35286	DHX15_MOUSE	Dhx15	ATP-dependent RNA helicase DHX15	3316740	3654550	3170390
O35309	NMI_MOUSE	Nmi	N-myc-interactor	294564
O35316	SC6A6_MOUSE	Slc6a6	Sodium- and chloride-dependent taurine transporter	592735	1316930	602373
O35343	IMA3_MOUSE	Kpna4	Importin subunit alpha-3			349220
O35344	IMA4_MOUSE	Kpna3	Importin subunit alpha-4	1655990	3162830	1627850
O35345	IMA7_MOUSE	Kpna6	Importin subunit alpha-7	545258	1110450	413320
O35375	NRP2_MOUSE	Nrp2	Neuropilin-2	8003230	8830490	7839510
O35381	AN32A_MOUSE	Anp32a	Acidic leucine-rich nuclear phosphoprotein 32 family member A	1198710		1795660
O35405	PLD3_MOUSE	Pld3	5'-3' exonuclease PLD3	501734	924719	497043
O35453	HEPS_MOUSE;K1KB1_MOUSE;K1KB9_MOUSE;KLK11_MOUSE	Hpn;Klk11;Klk1b1;Klk1b9	Serine protease hepsin	35819000	198685000	101993000
O35459	ECH1_MOUSE	Ech1	Delta(3,5)-Delta(2,4)-dienoyl-CoA isomerase, mitochondrial	914523	988791	1749250
O35516	NOTC2_MOUSE	Notch2	Neurogenic locus notch homolog protein 2	339556		401638
O35593	PSDE_MOUSE	Psmd14	26S proteasome non-ATPase regulatory subunit 14	2412930	3748850	2063680
O35643	AP1B1_MOUSE	Ap1b1	AP-1 complex subunit beta-1	1147280	944268	1027040
O35657	NEUR1_MOUSE	Neu1	Sialidase-1	657033	552146	646577
O35685	NUDC_MOUSE	Nudc	Nuclear migration protein nudC	2530590	2899790	2027290
O35737	HNRH1_MOUSE	Hnrnph1	Heterogeneous nuclear ribonucleoprotein H	1910700	1313980	1828370
O35841	API5_MOUSE	Api5	Apoptosis inhibitor 5	613534	1205930	658893
O35864	CSN5_MOUSE	Cops5	COP9 signalosome complex subunit 5	518010	1303720	604931
O35955	PSB10_MOUSE	Psmb10	Proteasome subunit beta type-10	545887	847480	247558
O54782	MA2B2_MOUSE	Man2b2	Epididymis-specific alpha-mannosidase	4540460	5288700	4079370
O54984	GET3_MOUSE	Get3	ATPase GET3	432154		355819
O55023	IMPA1_MOUSE	Impa1	Inositol monophosphatase 1	2181070	2496030	1988720
O55029	COPB2_MOUSE	Copb2	Coatomer subunit beta'	1636270	1653820	1260580
O55112	AFF2_MOUSE	Aff2	AF4/FMR2 family member 2	205531		81543.1
O55131	SEPT7_MOUSE	Septin7	Septin-7	4340560	5242490	3945410
O55135	IF6_MOUSE	Eif6	Eukaryotic translation initiation factor 6	4232060	5518190	2823590
O55142	RL35A_MOUSE	Rpl35a	Large ribosomal subunit protein eL33	1823670	875342	1914090
O55234	PSB5_MOUSE	Psmb5	Proteasome subunit beta type-5	25039800	29918600	21610800
O70133	DHX9_MOUSE	Dhx9	ATP-dependent RNA helicase A	2608930	2070450	2166660
O70145	NCF2_MOUSE	Ncf2	Neutrophil cytosol factor 2	377224	349409	347106
O70194	EIF3D_MOUSE	Eif3d	Eukaryotic translation initiation factor 3 subunit D	1044820		848485
O70251	EF1B_MOUSE	Eef1b	Elongation factor 1-beta	3668090	6233860	3016060
O70310	NMT1_MOUSE	Nmt1	Glycylpeptide N-tetradecanoyltransferase 1	1607400	2253500	1548460
O70370	CATS_MOUSE	Ctss	Cathepsin S	5944550	5304570	6514150
O70435	PSA3_MOUSE	Psma3	Proteasome subunit alpha type-3	8919240	7375990	9654390
O70469	DOK2_MOUSE	Dok2	Docking protein 2	494287		386866
O70475	UGDH_MOUSE	Ugdh	UDP-glucose 6-dehydrogenase			443382
O70492	SNX3_MOUSE	Snx3	Sorting nexin-3	185600		181647
O70551	SRPK1_MOUSE	Srpk1	SRSF protein kinase 1	1963710
O70554	SPR2B_MOUSE;SPR2D_MOUSE;SPR2G_MOUSE;SPR2H_MOUSE;SPR2K_MOUSE	Sprr2b;Sprr2d;Sprr2g;Sprr2h;Sprr2k	Small proline-rich protein 2B	15831200	2787170	1492520
O88342	WDR1_MOUSE	Wdr1	WD repeat-containing protein 1	6364180	6218980	7891300
O88456	CPNS1_MOUSE	Capns1	Calpain small subunit 1	191307		104533
O88487	DC1I2_MOUSE	Dync1i2	Cytoplasmic dynein 1 intermediate chain 2	275161		135382
O88531	PPT1_MOUSE	Ppt1	Palmitoyl-protein thioesterase 1	3683330	3911610	5030850
O88532	ZFR_MOUSE	Zfr	Zinc finger RNA-binding protein	371519		146434
O88543	CSN3_MOUSE	Cops3	COP9 signalosome complex subunit 3	740783	636742	615971
O88544	CSN4_MOUSE	Cops4	COP9 signalosome complex subunit 4	1013640	1205220	889153
O88545	CSN6_MOUSE	Cops6	COP9 signalosome complex subunit 6	888775		1287860
O88569	ROA2_MOUSE	Hnrnpa2b1	Heterogeneous nuclear ribonucleoproteins A2/B1	14902500	14671000	11656900
O88668	CREG1_MOUSE	Creg1	Protein CREG1	628958	492330	213494
O88685	PRS6A_MOUSE	Psmc3	26S proteasome regulatory subunit 6A	1040150	640824	886418
O88696	CLPP_MOUSE	Clpp	ATP-dependent Clp protease proteolytic subunit, mitochondrial	4823300	18595500	8067800
O88783	FA5_MOUSE	F5	Coagulation factor V	1224270	1204190	1611870
O88844	IDHC_MOUSE	Idh1	Isocitrate dehydrogenase [NADP] cytoplasmic	3007390	2263670	3378430
O88947	FA10_MOUSE	F10	Coagulation factor X	1322050	2564540	1695270
O88998	NOE1_MOUSE	Olfm1	Noelin	354973	392435	385029
O89001	CBPD_MOUSE	Cpd	Carboxypeptidase D	1546210		422902
O89017	LGMN_MOUSE	Lgmn	Legumain	4761580	3798660	4794990
O89023	TPP1_MOUSE	Tpp1	Tripeptidyl-peptidase 1	1142830		1444020
O89053	COR1A_MOUSE	Coro1a	Coronin-1A	23417600	21227700	26183900
O89079	COPE_MOUSE	Cope	Coatomer subunit epsilon	97130.9		110914
O89086	RBM3_MOUSE	Rbm3	RNA-binding protein 3	2495450	4525640	2973490
O89094	CASPE_MOUSE	Casp14	Caspase-14	202577
O89112	LANC1_MOUSE	Lancl1	Glutathione S-transferase LANCL1	209647		252828
P00375	DYR_MOUSE	Dhfr	Dihydrofolate reductase	1182540		807757
P00493	HPRT_MOUSE	Hprt1	Hypoxanthine-guanine phosphoribosyltransferase	8381410	7245030	7829270
P00860	DCOR_MOUSE	Odc1	Ornithine decarboxylase	97487.3		78439.9
P00920	CAH2_MOUSE	Ca2	Carbonic anhydrase 2	26486500	21040800	29924700
P01027	CO3_MOUSE	C3	Complement C3	4742120	4601540	3728530
P01029	CO4B_MOUSE	C4b	Complement C4-B	724669	899442	728137
P01887	B2MG_MOUSE	B2m	Beta-2-microglobulin	16845000	25335900	9996900
P01897	HA1L_MOUSE	H2-L	H-2 class I histocompatibility antigen, L-D alpha chain	2796580	3120740	3282740
P01900	HA12_MOUSE	H2-D1	H-2 class I histocompatibility antigen, D-D alpha chain	8586810	7148150	8894920
P01902	HA1D_MOUSE	H2-K1	H-2 class I histocompatibility antigen, K-D alpha chain	3186210	5289480	3656330
P01942	HBA_MOUSE	Hba	Hemoglobin subunit alpha	2442410	2582250	2750270
P02088	HBB1_MOUSE;HBB2_MOUSE;cRAP-HBB_HUMAN	Hbb-b1;Hbb-b2;cRAP-HBB	Hemoglobin subunit beta-1	3181110	726002	2378260
P02468	LAMC1_MOUSE	Lamc1	Laminin subunit gamma-1	1050210	502224	1150280
P02798	MT2_MOUSE	Mt2	Metallothionein-2	4551050	5662960	4757200
P02802	MT1_MOUSE	Mt1	Metallothionein-1	5079880	6490960	4067150
P03958	ADA_MOUSE	Ada	Adenosine deaminase	200149		283616
P04117	FABP4_MOUSE	Fabp4	Fatty acid-binding protein, adipocyte	716626	317735	627204
P04186	CFAB_MOUSE	Cfb	Complement factor B	878470		981317
P05063	ALDOC_MOUSE	Aldoc	Fructose-bisphosphate aldolase C	19429200	32703400	24116400
P05064	ALDOA_MOUSE	Aldoa	Fructose-bisphosphate aldolase A	92338600	97025100	118301000
P05132	KAPCA_MOUSE;KAPCB_MOUSE	Prkaca;Prkacb	cAMP-dependent protein kinase catalytic subunit alpha	1733500		2204550
P05201	AATC_MOUSE	Got1	Aspartate aminotransferase, cytoplasmic	9025410	14300800	28555200
P05202	AATM_MOUSE	Got2	Aspartate aminotransferase, mitochondrial	7375200	8279710	7520570
P05213	TBA1B_MOUSE	Tuba1b	Tubulin alpha-1B chain	14884100	12483500	9978330
P05555	ITAM_MOUSE	Itgam	Integrin alpha-M	2679990	3286800	2820860
P06151	LDHA_MOUSE	Ldha	L-lactate dehydrogenase A chain	141478000	188477000	135320000
P06745	G6PI_MOUSE	Gpi	Glucose-6-phosphate isomerase	12239500	11204700	15124400
P06797	CATL1_MOUSE	Ctsl	Procathepsin L	54905600	47203300	74081600
P06801	MAOX_MOUSE	Me1	NADP-dependent malic enzyme	739361	454093	263543
P06804	TNFA_MOUSE	Tnf	Tumor necrosis factor	2040530		2139170
P06869	UROK_MOUSE	Plau	Urokinase-type plasminogen activator	878079	665901	757859
P07091	S10A4_MOUSE	S100a4	Protein S100-A4	10155100	29073800	7195480
P07356	ANXA2_MOUSE	Anxa2	Annexin A2	6228010	4732870	3058670
P07742	RIR1_MOUSE	Rrm1	Ribonucleoside-diphosphate reductase large subunit	1443940	2093490	1207080
P07901	HS90A_MOUSE	Hsp90aa1	Heat shock protein HSP 90-alpha	25587000	17126300	24723900
P08003	PDIA4_MOUSE	Pdia4	Protein disulfide-isomerase A4	3621900	2775890	3736700
P08030	APT_MOUSE	Aprt	Adenine phosphoribosyltransferase	4263620	3949660	4073870
P08113	ENPL_MOUSE	Hsp90b1	Endoplasmin	47040400	13288000	29555800
P08228	SODC_MOUSE	Sod1	Superoxide dismutase [Cu-Zn]	340462
P08249	MDHM_MOUSE	Mdh2	Malate dehydrogenase, mitochondrial	19978400	25649100	25816300
P08556	RASH_MOUSE;RASK_MOUSE;RASN_MOUSE;cRAP-RASH_HUMAN	Hras;Kras;Nras;cRAP-HRAS	GTPase NRas	1572500	1028980
P08730	K1C13_MOUSE	Krt13	Keratin, type I cytoskeletal 13			327498
P08752	GNAI2_MOUSE	Gnai2	Guanine nucleotide-binding protein G(i) subunit alpha-2	1849810	2323360	1613060
P08775	RPB1_MOUSE	Polr2a	DNA-directed RNA polymerase II subunit RPB1	700418	492721	650297
P08905	LYZ2_MOUSE	Lyz2	Lysozyme C-2	23533300	34579700	21004400
P09103	PDIA1_MOUSE	P4hb	Protein disulfide-isomerase	7877570	6127600	7759380
P09405	NUCL_MOUSE	Ncl	Nucleolin	7319630	7466480	7387750
P09411	PGK1_MOUSE	Pgk1	Phosphoglycerate kinase 1	35860300	43357400	43397500
P09528	FRIH_MOUSE	Fth1	Ferritin heavy chain	473859
P09581	CSF1R_MOUSE	Csf1r	Macrophage colony-stimulating factor 1 receptor	18995800	29304500	20514400
P09602	HMGN2_MOUSE	Hmgn2	Non-histone chromosomal protein HMG-17	3483700	3209830	4556220
P09671	SODM_MOUSE	Sod2	Superoxide dismutase [Mn], mitochondrial	1013590		803719
P0DOV2	IFI4_MOUSE	Ifi204	Interferon-activable protein 204	132879	161289
P0DP26	CALM1_MOUSE;CALM2_MOUSE;CALM3_MOUSE	Calm1;Calm2;Calm3	Calmodulin-1	410352		481963
P10126	EF1A1_MOUSE	Eef1a1	Elongation factor 1-alpha 1	98914400	180851000	83149000
P10404	ENV1_MOUSE		MLV-related proviral Env polyprotein	10515300	19595800	11407700
P10518	HEM2_MOUSE	Alad	Delta-aminolevulinic acid dehydratase	2137420	4030950	2174640
P10605	CATB_MOUSE	Ctsb	Cathepsin B	35591600	32302800	40466000
P10639	THIO_MOUSE	Txn	Thioredoxin	12437000	52571500	9044510
P10711	TCEA1_MOUSE	Tcea1	Transcription elongation factor A protein 1	990576	1160040	507746
P10810	CD14_MOUSE	Cd14	Monocyte differentiation antigen CD14	4322340	7691890	8274500
P10852	4F2_MOUSE	Slc3a2	Amino acid transporter heavy chain SLC3A2	360836		413779
P10853	H2B1F_MOUSE	H2bc7	Histone H2B type 1-F/J/L	78885200	90154900	97116800
P10855	CCL3_MOUSE	Ccl3	C-C motif chemokine 3	3552500	1346780	3758450
P10889	CXCL2_MOUSE	Cxcl2	C-X-C motif chemokine 2	813328	1302360	731956
P10922	H10_MOUSE	H1-0	Histone H1.0	822881		784922
P10923	OSTP_MOUSE	Spp1	Osteopontin	11454500	18685700	10388300
P11031	TCP4_MOUSE	Sub1	Activated RNA polymerase II transcriptional coactivator p15			494647
P11087	CO1A1_MOUSE	Col1a1	Collagen alpha-1(I) chain	650815		479917
P11103	PARP1_MOUSE	Parp1	Poly [ADP-ribose] polymerase 1	394711	276797	363248
P11152	LIPL_MOUSE	Lpl	Lipoprotein lipase	32452900	38210400	37855600
P11157	RIR2_MOUSE	Rrm2	Ribonucleoside-diphosphate reductase subunit M2	2038240	2005250	1782370
P11438	LAMP1_MOUSE	Lamp1	Lysosome-associated membrane glycoprotein 1	3191720
P11440	CDK1_MOUSE	Cdk1	Cyclin-dependent kinase 1	2007530	1059480	1241930
P11499	HS90B_MOUSE	Hsp90ab1	Heat shock protein HSP 90-beta	85022400	104836000	68499100
P11680	PROP_MOUSE	Cfp	Properdin	4198980	5240650	3164400
P11835	ITB2_MOUSE	Itgb2	Integrin beta-2	113010		341806
P11983	TCPA_MOUSE	Tcp1	T-complex protein 1 subunit alpha	7209670	7598490	7181740
P12265	BGLR_MOUSE	Gusb	Beta-glucuronidase	15852400	15303800	19084500
P12382	PFKAL_MOUSE	Pfkl	ATP-dependent 6-phosphofructokinase, liver type	627459		524611
P12970	RL7A_MOUSE	Rpl7a	Large ribosomal subunit protein eL8	11369900	10683800	9673350
P13020-2	GELS_MOUSE	Gsn	Isoform 2 of Gelsolin	3118520	2038390	3617620
P13705	MSH3_MOUSE	Msh3	DNA mismatch repair protein Msh3	1682400	8844120	2022840
P13864	DNMT1_MOUSE	Dnmt1	DNA (cytosine-5)-methyltransferase 1	1679370	1402380	1369070
P14069	S10A6_MOUSE	S100a6	Protein S100-A6	22388100	18431400	25991100
P14097	CCL4_MOUSE	Ccl4	C-C motif chemokine 4	4774500	4137500	9009120
P14115	RL27A_MOUSE	Rpl27a	Large ribosomal subunit protein uL15	7850710	6431820	9704040
P14131	RS16_MOUSE	Rps16	Small ribosomal subunit protein uS9	4038310	4414700	3874720
P14148	RL7_MOUSE	Rpl7	Large ribosomal subunit protein uL30	7438780	7249080	5374400
P14152	MDHC_MOUSE	Mdh1	Malate dehydrogenase, cytoplasmic	8954650	6252980	7240830
P14206	RSSA_MOUSE	Rpsa	Small ribosomal subunit protein uS2	5113430	7124380	4037060
P14211	CALR_MOUSE	Calr	Calreticulin	8996400	3310280	8872160
P14430	HA18_MOUSE	H2-Q8	H-2 class I histocompatibility antigen, Q8 alpha chain	145102	303437	412355
P14602	HSPB1_MOUSE	Hspb1	Heat shock protein beta-1	577071
P14685	PSMD3_MOUSE	Psmd3	26S proteasome non-ATPase regulatory subunit 3	3824220	3007860	2945650
P14733	LMNB1_MOUSE	Lmnb1	Lamin-B1	1819930	2033130	524241
P14869	RLA0_MOUSE	Rplp0	Large ribosomal subunit protein uL10	7098480	4101060	5713090
P14901	HMOX1_MOUSE	Hmox1	Heme oxygenase 1	803814	1216370	938393
P15532	NDKA_MOUSE	Nme1	Nucleoside diphosphate kinase A	18588300	23008900	19894300
P15864	H12_MOUSE	H1-2	Histone H1.2	7055300	4139380	8685780
P16045	LEG1_MOUSE	Lgals1	Galectin-1	1831120	6327480	1929680
P16110	LEG3_MOUSE	Lgals3	Galectin-3	7754390	12854200	1795760
P16675	PPGB_MOUSE	Ctsa	Lysosomal protective protein	29406000	46419300	40556700
P16858	G3P_MOUSE	Gapdh	Glyceraldehyde-3-phosphate dehydrogenase	59464600	95612700	78132600
P17095	HMGA1_MOUSE	Hmga1	High mobility group protein HMG-I/HMG-Y	501785	1986800	1583440
P17156	HSP72_MOUSE	Hspa2	Heat shock-related 70 kDa protein 2	3983740	2876070	4150110
P17182	ENOA_MOUSE	Eno1	Alpha-enolase	225574000	167189000	231674000
P17225	PTBP1_MOUSE	Ptbp1	Polypyrimidine tract-binding protein 1	3044640	2002850	2279710
P17426	AP2A1_MOUSE	Ap2a1	AP-2 complex subunit alpha-1	3025790	1995800	3088150
P17427	AP2A2_MOUSE	Ap2a2	AP-2 complex subunit alpha-2	429182		417839
P17439	GBA1_MOUSE	Gba1	Lysosomal acid glucosylceramidase	3578230	4565330	3893580
P17710	HXK1_MOUSE	Hk1	Hexokinase-1	1352800	1300370	1709190
P17742	PPIA_MOUSE	Ppia	Peptidyl-prolyl cis-trans isomerase A	12566100	16827600	13037800
P17751	TPIS_MOUSE	Tpi1	Triosephosphate isomerase	27294100	57230200	26786000
P17809	GTR1_MOUSE	Slc2a1	Solute carrier family 2, facilitated glucose transporter member 1	191163	142582	224119
P17879	HS71A_MOUSE;HS71B_MOUSE	Hspa1a;Hspa1b	Heat shock 70 kDa protein 1B	17473700	22601900	18357000
P17897	LYZ1_MOUSE	Lyz1	Lysozyme C-1	34696800	55479900	56942400
P17918	PCNA_MOUSE	Pcna	Proliferating cell nuclear antigen	7021640	7972260	5307190
P18242	CATD_MOUSE	Ctsd	Cathepsin D	20774400	22072000	23866100
P18760	COF1_MOUSE	Cfl1	Cofilin-1	41427300	47687100	38072700
P19096	FAS_MOUSE	Fasn	Fatty acid synthase	6919910	6808050	6343000
P19253	RL13A_MOUSE	Rpl13a	Large ribosomal subunit protein uL13	7109930	4955620	4865750
P20029	BIP_MOUSE	Hspa5	Endoplasmic reticulum chaperone BiP	99684900	74780200	76248600
P20060	HEXB_MOUSE	Hexb	Beta-hexosaminidase subunit beta	8637280	9489230	8651380
P20108	PRDX3_MOUSE	Prdx3	Thioredoxin-dependent peroxide reductase, mitochondrial	1747510	821354	1654700
P20152	VIME_MOUSE	Vim	Vimentin	13533600	6492410	9171460
P20491	FCERG_MOUSE	Fcer1g	High affinity immunoglobulin epsilon receptor subunit gamma	481126		442006
P20918	PLMN_MOUSE	Plg	Plasminogen	7429060	6432220	7223490
P21107-2	TPM3_MOUSE	Tpm3	Isoform 2 of Tropomyosin alpha-3 chain	10426400	20429500	8532370
P21126	UBL4A_MOUSE	Ubl4a	Ubiquitin-like protein 4A	563627		640381
P21447	MDR1A_MOUSE	Abcb1a	ATP-dependent translocase ABCB1	1378150	10091000	3508910
P21460	CYTC_MOUSE	Cst3	Cystatin-C	94931500	96369200	50116100
P21550	ENOB_MOUSE	Eno3	Beta-enolase			696710
P21956	MFGM_MOUSE	Mfge8	Lactadherin	240348	170886	305753
P22777	PAI1_MOUSE	Serpine1	Plasminogen activator inhibitor 1	4068880	4504770	5165410
P22892	AP1G1_MOUSE	Ap1g1	AP-1 complex subunit gamma-1	701438	558137	600146
P22907	HEM3_MOUSE	Hmbs	Porphobilinogen deaminase	1407780
P23116	EIF3A_MOUSE	Eif3a	Eukaryotic translation initiation factor 3 subunit A	3054520	1847240	5947290
P23198	CBX3_MOUSE	Cbx3	Chromobox protein homolog 3	2220550	1988600	1838260
P23249	MOV10_MOUSE	Mov10	Putative helicase MOV-10	440967		394220
P23492	PNPH_MOUSE	Pnp	Purine nucleoside phosphorylase	9755140	10491900	11811700
P23506	PIMT_MOUSE	Pcmt1	Protein-L-isoaspartate(D-aspartate) O-methyltransferase	531296		643964
P23591	FCL_MOUSE	Gfus	GDP-L-fucose synthase	624064	1221960	597223
P23780	BGAL_MOUSE	Glb1	Beta-galactosidase	565848		761750
P24270	CATA_MOUSE	Cat	Catalase	799196	710302	533640
P24288	BCAT1_MOUSE	Bcat1	Branched-chain-amino-acid aminotransferase, cytosolic	4689740	5994580	5114820
P24369	PPIB_MOUSE	Ppib	Peptidyl-prolyl cis-trans isomerase B	16142800	13691600	14811500
P24452	CAPG_MOUSE	Capg	Macrophage-capping protein	11005000	12951200	12108800
P24527	LKHA4_MOUSE	Lta4h	Leukotriene A-4 hydrolase	2167380	2017430	1847690
P24547	IMDH2_MOUSE	Impdh2	Inosine-5'-monophosphate dehydrogenase 2	9014330	7569790	7337270
P25085	IL1RA_MOUSE	Il1rn	Interleukin-1 receptor antagonist protein	3350960	2592990	2165510
P25206	MCM3_MOUSE	Mcm3	DNA replication licensing factor MCM3	2718230	1738980	2308730
P25444	RS2_MOUSE	Rps2	Small ribosomal subunit protein uS5	8479380	9033110	5702750
P25911	LYN_MOUSE	Lyn	Tyrosine-protein kinase Lyn	1279170	3525380	1541830
P26039	TLN1_MOUSE	Tln1	Talin-1	9611540	10674200	9322190
P26041	MOES_MOUSE	Msn	Moesin	24822200	23978600	23635200
P26043	RADI_MOUSE	Rdx	Radixin	1762600	2246910	1419040
P26350	PTMA_MOUSE	Ptma	Prothymosin alpha	730941	1393590	509883
P26369	U2AF2_MOUSE	U2af2	Splicing factor U2AF 65 kDa subunit	551428		701542
P26443	DHE3_MOUSE	Glud1	Glutamate dehydrogenase 1, mitochondrial	2872830	2808680	2853700
P26516	PSMD7_MOUSE	Psmd7	26S proteasome non-ATPase regulatory subunit 7	1844630	4418290	1635820
P26638	SYSC_MOUSE	Sars1	Serine--tRNA ligase, cytoplasmic	6236140	6050610	6533350
P26883	FKB1A_MOUSE	Fkbp1a	Peptidyl-prolyl cis-trans isomerase FKBP1A	241506	7043210	290662
P27046	MA2A1_MOUSE	Man2a1	Alpha-mannosidase 2	628063		608942
P27048	RSMB_MOUSE;RSMN_MOUSE	Snrpb;Snrpn	Small nuclear ribonucleoprotein-associated protein B	162498		139124
P27612	PLAP_MOUSE	Plaa	Phospholipase A-2-activating protein	2223040	1484470	2292270
P27659	RL3_MOUSE	Rpl3	Large ribosomal subunit protein uL3	5367340	2425580	4129620
P27773	PDIA3_MOUSE	Pdia3	Protein disulfide-isomerase A3	12719900	11881900	13283800
P27870	VAV_MOUSE	Vav1	Proto-oncogene vav	123884		114506
P28063	PSB8_MOUSE	Psmb8	Proteasome subunit beta type-8	4553170	6049980	3997030
P28271	ACOHC_MOUSE	Aco1	Cytoplasmic aconitate hydratase	1440620	1864370	1793510
P28352	APEX1_MOUSE	Apex1	DNA-(apurinic or apyrimidinic site) endonuclease	7702370	10591100	9779270
P28474	ADHX_MOUSE	Adh5	Alcohol dehydrogenase class-3	1614270	1631280	1520720
P28656	NP1L1_MOUSE	Nap1l1	Nucleosome assembly protein 1-like 1	461607		264588
P28658	ATX10_MOUSE	Atxn10	Ataxin-10	161619
P28665	MUG1_MOUSE	Mug1	Murinoglobulin-1	19255100	25606400	28942500
P28798	GRN_MOUSE	Grn	Progranulin	7363230	7972520	6272700
P29341	PABP1_MOUSE	Pabpc1	Polyadenylate-binding protein 1	7206520	6977280	6563460
P29351	PTN6_MOUSE	Ptpn6	Tyrosine-protein phosphatase non-receptor type 6	10465300	10468300	9520360
P29391	FRIL1_MOUSE;FRIL2_MOUSE	Ftl1;Ftl2	Ferritin light chain 1	674053		681237
P29416	HEXA_MOUSE	Hexa	Beta-hexosaminidase subunit alpha	8603070	8904320	7817900
P29758	OAT_MOUSE	Oat	Ornithine aminotransferase, mitochondrial	474264		347334
P30285	CDK4_MOUSE	Cdk4	Cyclin-dependent kinase 4	160368	272669	81012.7
P30412	PPIC_MOUSE	Ppic	Peptidyl-prolyl cis-trans isomerase C	2395610	2303320	2339770
P30416	FKBP4_MOUSE	Fkbp4	Peptidyl-prolyl cis-trans isomerase FKBP4	11679700	14036900	13322500
P30681	HMGB2_MOUSE	Hmgb2	High mobility group protein B2	3182150	2037940	3755880
P31230	AIMP1_MOUSE	Aimp1	Aminoacyl tRNA synthase complex-interacting multifunctional protein 1	686660	848217	811603
P31266	SUH_MOUSE	Rbpj	Recombining binding protein suppressor of hairless	12361400	18569800	11258400
P31750	AKT1_MOUSE	Akt1	RAC-alpha serine/threonine-protein kinase	473591		614849
P31938	MP2K1_MOUSE	Map2k1	Dual specificity mitogen-activated protein kinase kinase 1	738091		581799
P32067	LA_MOUSE	Ssb	Lupus La protein homolog	1887650	510798	1606340
P32233	DRG1_MOUSE	Drg1	Developmentally-regulated GTP-binding protein 1	1069870	1747780	1133250
P32261	ANT3_MOUSE	Serpinc1	Antithrombin-III	2373060	4317820	2768520
P32921	SYWC_MOUSE	Wars1	Tryptophan--tRNA ligase, cytoplasmic	618772	320287	703456
P34022	RANG_MOUSE	Ranbp1	Ran-specific GTPase-activating protein	3578870	2653560	2845480
P34152	FAK1_MOUSE	Ptk2	Focal adhesion kinase 1	253026	259803	204379
P34884	MIF_MOUSE	Mif	Macrophage migration inhibitory factor	3254990	5150190	4970550
P35235-1	PTN11_MOUSE	Ptpn11	Isoform 2 of Tyrosine-protein phosphatase non-receptor type 11	737270	1891090	791318
P35278	RAB5C_MOUSE	Rab5c	Ras-related protein Rab-5C	539266		456643
P35279	RAB6A_MOUSE	Rab6a	Ras-related protein Rab-6A	1193140		506886
P35282	RAB21_MOUSE	Rab21	Ras-related protein Rab-21	948014	1258900	771859
P35441	TSP1_MOUSE	Thbs1	Thrombospondin-1	797185	994416	688380
P35492	HUTH_MOUSE	Hal	Histidine ammonia-lyase	50946.7
P35550	FBRL_MOUSE	Fbl	rRNA 2'-O-methyltransferase fibrillarin	614571		388686
P35700	PRDX1_MOUSE	Prdx1	Peroxiredoxin-1	41502800	41736100	41032800
P35951	LDLR_MOUSE	Ldlr	Low-density lipoprotein receptor	5765580	6872370	6592770
P35979	RL12_MOUSE	Rpl12	Large ribosomal subunit protein uL11	3517580	8452700	3627640
P35980	RL18_MOUSE	Rpl18	Large ribosomal subunit protein eL18	11077800	5958270	8674140
P36536	SAR1A_MOUSE;SAR1B_MOUSE	Sar1a;Sar1b	GTP-binding protein SAR1a	346184	230791	405010
P37040	NCPR_MOUSE	Por	NADPH--cytochrome P450 reductase	72612.5
P38647	GRP75_MOUSE	Hspa9	Stress-70 protein, mitochondrial	39503300	95118900	41323300
P39054	DYN2_MOUSE	Dnm2	Dynamin-2	1314500	1505180	1498440
P39749	FEN1_MOUSE	Fen1	Flap endonuclease 1	1400620	714334	1580020
P40124	CAP1_MOUSE	Cap1	Adenylyl cyclase-associated protein 1	12251400	17153800	13411800
P40142	TKT_MOUSE	Tkt	Transketolase	26577000	46205900	37610500
P40336	VP26A_MOUSE	Vps26a	Vacuolar protein sorting-associated protein 26A	1490370	1585620	1057480
P41105	RL28_MOUSE	Rpl28	Large ribosomal subunit protein eL28	6931010	3925040	7342130
P41241	CSK_MOUSE	Csk	Tyrosine-protein kinase CSK	1125400	1425470	984963
P42208	SEPT2_MOUSE	Septin2	Septin-2	1454740	1311650	1452300
P42932	TCPQ_MOUSE	Cct8	T-complex protein 1 subunit theta	14423200	14698200	13565400
P43274	H14_MOUSE	H1-4	Histone H1.4	3413660	3051560	1639480
P43275	H11_MOUSE	H1-1	Histone H1.1	1844770		891353
P43276	H15_MOUSE	H1-5	Histone H1.5	2718290	2557660	1933890
P43277	H13_MOUSE	H1-3	Histone H1.3	1545240	1793570	819398
P45376	ALDR_MOUSE	Akr1b1	Aldo-keto reductase family 1 member B1	20517100	30574400	23417600
P45377	ALD2_MOUSE	Akr1b8	Aldose reductase-related protein 2	8838480	18251100	7023020
P45700	MA1A1_MOUSE	Man1a1	Mannosyl-oligosaccharide 1,2-alpha-mannosidase IA	1552960		2015490
P45878	FKBP2_MOUSE	Fkbp2	Peptidyl-prolyl cis-trans isomerase FKBP2	407440		287488
P46061	RAGP1_MOUSE	Rangap1	Ran GTPase-activating protein 1	1290690	982093	945100
P46460	NSF_MOUSE	Nsf	Vesicle-fusing ATPase	169903		107686
P46467	VPS4B_MOUSE	Vps4b	Vacuolar protein sorting-associated protein 4B	433955	314110	383238
P46471	PRS7_MOUSE	Psmc2	26S proteasome regulatory subunit 7	3066050	2890000	2326760
P46638	RB11A_MOUSE;RB11B_MOUSE	Rab11a;Rab11b	Ras-related protein Rab-11B	1435110	2071440	1460170
P46664	PURA2_MOUSE	Adss2	Adenylosuccinate synthetase isozyme 2	3522480	5170940	3725770
P47226	TES_MOUSE	Tes	Testin	453476		1025810
P47713	PA24A_MOUSE	Pla2g4a	Cytosolic phospholipase A2	464631	604934	458508
P47753	CAZA1_MOUSE	Capza1	F-actin-capping protein subunit alpha-1	2791220	4401840	3566490
P47754	CAZA2_MOUSE	Capza2	F-actin-capping protein subunit alpha-2	937932	2281860	467321
P47757-2	CAPZB_MOUSE	Capzb	Isoform 2 of F-actin-capping protein subunit beta	5347960	4901100	5274780
P47791	GSHR_MOUSE	Gsr	Glutathione reductase, mitochondrial	7338400	20524800	6476660
P47811	MK14_MOUSE	Mapk14	Mitogen-activated protein kinase 14	235626	446204	236937
P47856	GFPT1_MOUSE	Gfpt1	Glutamine--fructose-6-phosphate aminotransferase [isomerizing] 1	449953	819207	328628
P47911	RL6_MOUSE	Rpl6	Large ribosomal subunit protein eL6	10626400	11555800	9113910
P47941	CRKL_MOUSE	Crkl	Crk-like protein	101462	585643	91922.5
P47955	RLA1_MOUSE	Rplp1	Large ribosomal subunit protein P1	263732		180554
P47962	RL5_MOUSE	Rpl5	Large ribosomal subunit protein uL18	4762160	3946200	4071680
P47963	RL13_MOUSE	Rpl13	Large ribosomal subunit protein eL13	9398690	6518050	7533790
P47964	RL36_MOUSE	Rpl36	Large ribosomal subunit protein eL36	2003280	1135130	1774080
P48036	ANXA5_MOUSE	Anxa5	Annexin A5	1181090	1283060	1193090
P48678	LMNA_MOUSE	Lmna	Prelamin-A/C	8410720	9826970	7507840
P48758	CBR1_MOUSE	Cbr1	Carbonyl reductase [NADPH] 1	176670
P49138	MAPK2_MOUSE	Mapkapk2	MAP kinase-activated protein kinase 2	229595		277945
P49312	ROA1_MOUSE	Hnrnpa1	Heterogeneous nuclear ribonucleoprotein A1	4472840	5607560	4759730
P49717	MCM4_MOUSE	Mcm4	DNA replication licensing factor MCM4	195457		293302
P49718	MCM5_MOUSE	Mcm5	DNA replication licensing factor MCM5	2285260	2037860	1765470
P49722	PSA2_MOUSE	Psma2	Proteasome subunit alpha type-2	2529730	6663420	3355900
P50096	IMDH1_MOUSE	Impdh1	Inosine-5'-monophosphate dehydrogenase 1	372037	890659	410132
P50247	SAHH_MOUSE	Ahcy	Adenosylhomocysteinase	12344100	13432100	14700300
P50396	GDIA_MOUSE	Gdi1	Rab GDP dissociation inhibitor alpha	908580	556294	806321
P50431	GLYC_MOUSE	Shmt1	Serine hydroxymethyltransferase, cytosolic	1438330	1866260	1228040
P50446	K2C6A_MOUSE	Krt6a	Keratin, type II cytoskeletal 6A	35133500	38166000	16227100
P50516	VATA_MOUSE	Atp6v1a	V-type proton ATPase catalytic subunit A	3069750	4685060	3396060
P50543	S10AB_MOUSE	S100a11	Protein S100-A11	4729520	6224790	5524010
P50580	PA2G4_MOUSE	Pa2g4	Proliferation-associated protein 2G4	16279900	20121800	12856800
P51150	RAB7A_MOUSE	Rab7a	Ras-related protein Rab-7a	545064	634732	447826
P51410	RL9_MOUSE	Rpl9	Large ribosomal subunit protein uL6	14753300	25081600	21700800
P51569	AGAL_MOUSE	Gla	Alpha-galactosidase A	822782		735011
P51660	DHB4_MOUSE	Hsd17b4	Peroxisomal multifunctional enzyme type 2	562048	2642850	587093
P51670	CCL9_MOUSE	Ccl9	C-C motif chemokine 9	14613200	11728400	17210000
P51855	GSHB_MOUSE	Gss	Glutathione synthetase	1088470	2015930	1175680
P51859	HDGF_MOUSE	Hdgf	Hepatoma-derived growth factor	869712	1865750	284694
P51881	ADT2_MOUSE	Slc25a5	ADP/ATP translocase 2	1158730	4135220	1124350
P52293	IMA1_MOUSE	Kpna2	Importin subunit alpha-1	1634540	2365450	1636690
P52431	DPOD1_MOUSE	Pold1	DNA polymerase delta catalytic subunit			162615
P52432	RPAC1_MOUSE	Polr1c	DNA-directed RNA polymerases I and III subunit RPAC1	254001	786066	373782
P52479	UBP10_MOUSE	Usp10	Ubiquitin carboxyl-terminal hydrolase 10	3127510	2023920	2425780
P52480	KPYM_MOUSE	Pkm	Pyruvate kinase PKM	179259000	200473000	192175000
P52480-2	KPYM_MOUSE	Pkm	Isoform M1 of Pyruvate kinase PKM	7014460	8213140	4562630
P52927	HMGA2_MOUSE	Hmga2	High mobility group protein HMGI-C	835257	994456
P53026	RL10A_MOUSE	Rpl10a	Large ribosomal subunit protein uL1	3684350	1945810	7171320
P53810	PIPNA_MOUSE	Pitpna	Phosphatidylinositol transfer protein alpha isoform	551380		606556
P53811	PIPNB_MOUSE	Pitpnb	Phosphatidylinositol transfer protein beta isoform	1623710	1952040	1628110
P53986	MOT1_MOUSE	Slc16a1	Monocarboxylate transporter 1	671995		351655
P53996	CNBP_MOUSE	Cnbp	CCHC-type zinc finger nucleic acid binding protein	4383640	5561750	3637180
P53996-2	CNBP_MOUSE	Cnbp	Isoform 2 of CCHC-type zinc finger nucleic acid binding protein	2971200	1723700	1388340
P54071	IDHP_MOUSE	Idh2	Isocitrate dehydrogenase [NADP], mitochondrial	4100790	5748530	4913660
P54116	STOM_MOUSE	Stom	Stomatin	570504	945268	434197
P54731	FAF1_MOUSE	Faf1	FAS-associated factor 1	659639		701212
P54775	PRS6B_MOUSE	Psmc4	26S proteasome regulatory subunit 6B	2084170	1488320	2205720
P54818	GALC_MOUSE	Galc	Galactocerebrosidase	788214		568968
P54822	PUR8_MOUSE	Adsl	Adenylosuccinate lyase	3317560	3685910	3262590
P54823	DDX6_MOUSE	Ddx6	Probable ATP-dependent RNA helicase DDX6	1629980	838920	2014320
P54923	ADPRH_MOUSE	Adprh	ADP-ribosylhydrolase ARH1	1998080		2091060
P54987	IRG1_MOUSE	Acod1	Cis-aconitate decarboxylase	430279		400751
P55065	PLTP_MOUSE	Pltp	Phospholipid transfer protein	2766390	2014940	3029890
P55264	ADK_MOUSE	Adk	Adenosine kinase	521729	1015090	571847
P56380	AP4A_MOUSE	Nudt2	Bis(5'-nucleosyl)-tetraphosphatase [asymmetrical]	597807		522052
P56399	UBP5_MOUSE	Usp5	Ubiquitin carboxyl-terminal hydrolase 5	2084770	1294560	941514
P56480	ATPB_MOUSE	Atp5f1b	ATP synthase subunit beta, mitochondrial	23624900	49854100	21733000
P56542	DNS2A_MOUSE	Dnase2	Deoxyribonuclease-2-alpha	44786.1		336975
P56546	CTBP2_MOUSE	Ctbp2	C-terminal-binding protein 2	472380	447087	278034
P56959	FUS_MOUSE	Fus	RNA-binding protein FUS	3264840	6250880	4345600
P57759	ERP29_MOUSE	Erp29	Endoplasmic reticulum resident protein 29	566790		592039
P57776	EF1D_MOUSE	Eef1d	Elongation factor 1-delta	1980670	1804150	1957820
P57780	ACTN4_MOUSE	Actn4	Alpha-actinin-4	8251070	7438750	7243260
P58044	IDI1_MOUSE	Idi1	Isopentenyl-diphosphate Delta-isomerase 1	367677		538570
P58058	NADK_MOUSE	Nadk	NAD kinase	1514660	2210090	1579190
P58242	ASM3B_MOUSE	Smpdl3b	Acid sphingomyelinase-like phosphodiesterase 3b	399314	380640	392849
P58252	EF2_MOUSE	Eef2	Elongation factor 2	69951600	77675600	71643700
P58389	PTPA_MOUSE	Ptpa	Serine/threonine-protein phosphatase 2A activator	624710	248631	652274
P58771	TPM1_MOUSE	Tpm1	Tropomyosin alpha-1 chain	1565320	2882640	1137370
P59325	IF5_MOUSE	Eif5	Eukaryotic translation initiation factor 5	495717		480464
P59999	ARPC4_MOUSE	Arpc4	Actin-related protein 2/3 complex subunit 4	7495170	8493330	6174190
P60122	RUVB1_MOUSE	Ruvbl1	RuvB-like 1	3248590	1988980	2904790
P60229	EIF3E_MOUSE	Eif3e	Eukaryotic translation initiation factor 3 subunit E	1655790	1903710	802151
P60335	PCBP1_MOUSE	Pcbp1	Poly(rC)-binding protein 1	9871450	24753400	8669910
P60670	NPL4_MOUSE	Nploc4	Nuclear protein localization protein 4 homolog	647891		688868
P60710	ACTB_MOUSE	Actb	Actin, cytoplasmic 1	321793000	300611000	298693000
P60766	CDC42_MOUSE	Cdc42	Cell division control protein 42 homolog	4446970	3701840	4426060
P60843	IF4A1_MOUSE	Eif4a1	Eukaryotic initiation factor 4A-I	16248300	18447000	14136100
P60867	RS20_MOUSE	Rps20	Small ribosomal subunit protein uS10	4614580	2040080	5171330
P61027	RAB10_MOUSE	Rab10	Ras-related protein Rab-10	494502		223670
P61028	RAB8B_MOUSE	Rab8b	Ras-related protein Rab-8B			219976
P61079	UB2D3_MOUSE	Ube2d3	Ubiquitin-conjugating enzyme E2 D3	1251070	2684370	1260530
P61082	UBC12_MOUSE	Ube2m	NEDD8-conjugating enzyme Ubc12	2228310	637417	2195480
P61087	UBE2K_MOUSE	Ube2k	Ubiquitin-conjugating enzyme E2 K	1476000	2026910	1034760
P61089	UBE2N_MOUSE	Ube2n	Ubiquitin-conjugating enzyme E2 N	3850400	3758890	2955410
P61161	ARP2_MOUSE	Actr2	Actin-related protein 2	6476090	4158530	5085430
P61164	ACTY_MOUSE;ACTZ_MOUSE	Actr1a;Actr1b	Alpha-centractin	1606650		1968180
P61202	CSN2_MOUSE	Cops2	COP9 signalosome complex subunit 2	557488	569920	533790
P61205	ARF1_MOUSE;ARF3_MOUSE	Arf1;Arf3	ADP-ribosylation factor 3	2849700	1965220	2687530
P61211	ARL1_MOUSE	Arl1	ADP-ribosylation factor-like protein 1	260136		50517.7
P61222	ABCE1_MOUSE	Abce1	ATP-binding cassette sub-family E member 1	2449330	1891990	2110260
P61255	RL26_MOUSE	Rpl26	Large ribosomal subunit protein uL24	2025400	1512360	2239320
P61290	PSME3_MOUSE	Psme3	Proteasome activator complex subunit 3	1855160	2119210	1481200
P61327	MGN_MOUSE	Magoh	Protein mago nashi homolog	1885430	974883	1982370
P61358	RL27_MOUSE	Rpl27	Large ribosomal subunit protein eL27	3225470	1661090	3766390
P61514	RL37A_MOUSE	Rpl37a	Large ribosomal subunit protein eL43	1597790	1323600	1243620
P61600	NAA20_MOUSE	Naa20	N-alpha-acetyltransferase 20	206987		261912
P61759	PFD3_MOUSE	Vbp1	Prefoldin subunit 3	840380	1553270	624847
P61924	COPZ1_MOUSE	Copz1	Coatomer subunit zeta-1	525360		412460
P61957	SUMO2_MOUSE;SUMO3_MOUSE	Sumo2;Sumo3	Small ubiquitin-related modifier 2	1101560	1055580	974763
P61965	WDR5_MOUSE	Wdr5	WD repeat-containing protein 5	409282	723982	333127
P61971	NTF2_MOUSE	Nutf2	Nuclear transport factor 2	2998540	4164960	2284590
P61979	HNRPK_MOUSE	Hnrnpk	Heterogeneous nuclear ribonucleoprotein K	7288520	5324370	6220040
P61982	1433G_MOUSE	Ywhag	14-3-3 protein gamma	24591800	33341300	26996100
P62082	RS7_MOUSE	Rps7	Small ribosomal subunit protein eS7	1013470		795830
P62137	PP1A_MOUSE	Ppp1ca	Serine/threonine-protein phosphatase PP1-alpha catalytic subunit	2449810	1777280	2542960
P62141	PP1B_MOUSE	Ppp1cb	Serine/threonine-protein phosphatase PP1-beta catalytic subunit	1559580	2077070	1242450
P62192	PRS4_MOUSE	Psmc1	26S proteasome regulatory subunit 4	1779220	1231390	1819790
P62196	PRS8_MOUSE	Psmc5	26S proteasome regulatory subunit 8	1878460	3055190	1610980
P62242	RS8_MOUSE	Rps8	Small ribosomal subunit protein eS8	10118200	9935430	8958550
P62245	RS15A_MOUSE	Rps15a	Small ribosomal subunit protein uS8	3976060	2369750	2919150
P62259	1433E_MOUSE	Ywhae	14-3-3 protein epsilon	32466300	29950200	33797800
P62264	RS14_MOUSE	Rps14	Small ribosomal subunit protein uS11	4187180	3902620	5938200
P62267	RS23_MOUSE	Rps23	Small ribosomal subunit protein uS12	1230790	710319	1795610
P62270	RS18_MOUSE	Rps18	Small ribosomal subunit protein uS13	1875140	1659130	1363030
P62281	RS11_MOUSE	Rps11	Small ribosomal subunit protein uS17	4286830	3466110	3778610
P62301	RS13_MOUSE	Rps13	Small ribosomal subunit protein uS15	8337990	4314510	9332980
P62307	RUXF_MOUSE	Snrpf	Small nuclear ribonucleoprotein F	1536990	994528	1105840
P62317	SMD2_MOUSE	Snrpd2	Small nuclear ribonucleoprotein Sm D2	927953	1602260	197709
P62320	SMD3_MOUSE	Snrpd3	Small nuclear ribonucleoprotein Sm D3	1817160	2596680	1716140
P62331	ARF6_MOUSE	Arf6	ADP-ribosylation factor 6	313947		219762
P62334	PRS10_MOUSE	Psmc6	26S proteasome regulatory subunit 10B	18933600	1509950	18712600
P62702	RS4X_MOUSE	Rps4x	Small ribosomal subunit protein eS4	9415550	1979230	18371200
P62715	PP2AB_MOUSE	Ppp2cb	Serine/threonine-protein phosphatase 2A catalytic subunit beta isoform	1866300	1059820	1997760
P62717	RL18A_MOUSE	Rpl18a	Large ribosomal subunit protein eL20	7215300	3722150	5336650
P62737	ACTA_MOUSE;ACTC_MOUSE;ACTH_MOUSE;ACTS_MOUSE	Acta1;Acta2;Actc1;Actg2	Actin, aortic smooth muscle	1529700		1534020
P62743	AP2S1_MOUSE	Ap2s1	AP-2 complex subunit sigma	629738	1081150	1601610
P62751	RL23A_MOUSE	Rpl23a	Large ribosomal subunit protein uL23	4871830	5748920	3733780
P62754	RS6_MOUSE	Rps6	Small ribosomal subunit protein eS6	12353300	6191910	13935400
P62806	H4_MOUSE	H4c1	Histone H4	34478000	54571300	33665500
P62814	VATB2_MOUSE	Atp6v1b2	V-type proton ATPase subunit B, brain isoform	2990880	4567700	2650160
P62821	RAB1A_MOUSE	Rab1A	Ras-related protein Rab-1A	2259650	2264800	2037970
P62827	RAN_MOUSE	Ran	GTP-binding nuclear protein Ran	40737500	40298100	36449800
P62830	RL23_MOUSE	Rpl23	Large ribosomal subunit protein uL14	4869970	2860520	8975270
P62852	RS25_MOUSE	Rps25	Small ribosomal subunit protein eS25	2784000	2444400	3411200
P62855	RS26_MOUSE	Rps26	Small ribosomal subunit protein eS26	10902000	8617720	13400600
P62858	RS28_MOUSE	Rps28	Small ribosomal subunit protein eS28	448685	245214	486030
P62862	RS30_MOUSE	Fau	Ubiquitin-like FUBI-ribosomal protein eS30 fusion protein	525867	1039740	676896
P62869	ELOB_MOUSE	Elob	Elongin-B	196050		240945
P62878	RBX1_MOUSE	Rbx1	E3 ubiquitin-protein ligase RBX1	1438990	392088	1314650
P62880	GBB2_MOUSE	Gnb2	Guanine nucleotide-binding protein G(I)/G(S)/G(T) subunit beta-2	1965530	1725700	1547250
P62881	GNB5_MOUSE;MIA2_MOUSE	Gnb5;Mia2	Guanine nucleotide-binding protein subunit beta-5	390415	1379720
P62889	RL30_MOUSE	Rpl30	Large ribosomal subunit protein eL30	5007360	12171100	5058580
P62897	CYC_MOUSE	Cycs	Cytochrome c, somatic	1468810		1125120
P62900	RL31_MOUSE	Rpl31	Large ribosomal subunit protein eL31	2256860	2996260	3426750
P62908	RS3_MOUSE	Rps3	Small ribosomal subunit protein uS3	4705850	3732890	3876060
P62918	RL8_MOUSE	Rpl8	Large ribosomal subunit protein uL2	8272050	5778410	7946000
P62960	YBOX1_MOUSE	Ybx1	Y-box-binding protein 1	2076550	1902040	1495730
P62962	PROF1_MOUSE	Pfn1	Profilin-1	25590800	24667800	30374500
P62983	RS27A_MOUSE;cRAP-RS27A_HUMAN	Rps27a;cRAP-RPS27A	Ubiquitin-ribosomal protein eS31 fusion protein	21967800	5022800	32853300
P62996	TRA2B_MOUSE	Tra2b	Transformer-2 protein homolog beta	171286
P63001	RAC1_MOUSE	Rac1	Ras-related C3 botulinum toxin substrate 1	2253920	3084860	2836430
P63005	LIS1_MOUSE	Pafah1b1	Platelet-activating factor acetylhydrolase IB subunit beta	1816880	1599540	1675110
P63017	HSP7C_MOUSE	Hspa8	Heat shock cognate 71 kDa protein	151223000	190390000	242244000
P63028	TCTP_MOUSE	Tpt1	Translationally-controlled tumor protein	3179650	2314420	2180010
P63037	DNJA1_MOUSE	Dnaja1	DnaJ homolog subfamily A member 1	195108	223915	302690
P63038	CH60_MOUSE	Hspd1	60 kDa heat shock protein, mitochondrial	5222160	6088740	5245030
P63073	IF4E_MOUSE	Eif4e	Eukaryotic translation initiation factor 4E	18591500	5514850	15492500
P63085	MK01_MOUSE	Mapk1	Mitogen-activated protein kinase 1	1255070	2975500	1253030
P63087-2	PP1G_MOUSE	Ppp1cc	Isoform 2 of Serine/threonine-protein phosphatase PP1-gamma catalytic subunit	2010590	2695190	1472560
P63101	1433Z_MOUSE	Ywhaz	14-3-3 protein zeta/delta	17641200	14322000	19847300
P63158	HMGB1_MOUSE	Hmgb1	High mobility group protein B1	958979	781323	1244170
P63242	IF5A1_MOUSE	Eif5a	Eukaryotic translation initiation factor 5A-1	4782890	4296200	5270300
P63260	ACTG_MOUSE	Actg1	Actin, cytoplasmic 2	5294050	6046140	4523880
P63276	RS17_MOUSE	Rps17	Small ribosomal subunit protein eS17	434050		477788
P63323	RS12_MOUSE	Rps12	Small ribosomal subunit protein eS12	651251	997232	892126
P63325	RS10_MOUSE	Rps10	Small ribosomal subunit protein eS10			441570
P63328	PP2BA_MOUSE	Ppp3ca	Protein phosphatase 3 catalytic subunit alpha	136999		161725
P63330	PP2AA_MOUSE	Ppp2ca	Serine/threonine-protein phosphatase 2A catalytic subunit alpha isoform	1660540		2534310
P67984	RL22_MOUSE	Rpl22	Large ribosomal subunit protein eL22	6719920	7619630	4815590
P68037	UB2L3_MOUSE	Ube2l3	Ubiquitin-conjugating enzyme E2 L3			842643
P68040	RACK1_MOUSE	Rack1	Small ribosomal subunit protein RACK1	18384300	21282100	16710800
P68254	1433T_MOUSE	Ywhaq	14-3-3 protein theta	4656830	3125240	3261420
P68368	TBA4A_MOUSE	Tuba4a	Tubulin alpha-4A chain	15783400	10256300	13345700
P68372	TBB4B_MOUSE	Tubb4b	Tubulin beta-4B chain	5995200	5175950	3974870
P68433	H31_MOUSE;H32_MOUSE	H3c1;H3c2	Histone H3.1	27628900	23591000	21712000
P68510	1433F_MOUSE	Ywhah	14-3-3 protein eta	10772900	15679600	9653480
P70122	SBDS_MOUSE	Sbds	Ribosome maturation protein SBDS	688950	3225580	959290
P70168	IMB1_MOUSE	Kpnb1	Importin subunit beta-1	4433050	5858240	4331380
P70195	PSB7_MOUSE	Psmb7	Proteasome subunit beta type-7	5211820	7157040	5758670
P70275	SEM3E_MOUSE	Sema3e	Semaphorin-3E	294017	206479	242524
P70296	PEBP1_MOUSE	Pebp1	Phosphatidylethanolamine-binding protein 1	1456400	1482200	1240950
P70315	WASP_MOUSE	Was	Actin nucleation-promoting factor WAS			363937
P70318	TIAR_MOUSE	Tial1	Nucleolysin TIAR	1222090	1432700	905950
P70333	HNRH2_MOUSE	Hnrnph2	Heterogeneous nuclear ribonucleoprotein H2	455422		424961
P70336	ROCK2_MOUSE	Rock2	Rho-associated protein kinase 2	340624		218144
P70349	HINT1_MOUSE	Hint1	Adenosine 5'-monophosphoramidase HINT1	3126620	3141660	2564830
P70372	ELAV1_MOUSE	Elavl1	ELAV-like protein 1	2308910	2466720	1991670
P70398	USP9X_MOUSE	Usp9x	Probable ubiquitin carboxyl-terminal hydrolase FAF-X	663472		503128
P70460	VASP_MOUSE	Vasp	Vasodilator-stimulated phosphoprotein	1167250	787164	1297210
P70670	NACAM_MOUSE	Naca	Nascent polypeptide-associated complex subunit alpha, muscle-specific form	4162980	4621810	3939540
P70697	DCUP_MOUSE	Urod	Uroporphyrinogen decarboxylase	416469	397417	286181
P70698	PYRG1_MOUSE	Ctps1	CTP synthase 1	2857410	4595300	2722490
P70699	LYAG_MOUSE	Gaa	Lysosomal alpha-glucosidase	964586		724105
P80313	TCPH_MOUSE	Cct7	T-complex protein 1 subunit eta	6782580	8142630	7141750
P80314	TCPB_MOUSE	Cct2	T-complex protein 1 subunit beta	6821940	5551970	6770000
P80315	TCPD_MOUSE	Cct4	T-complex protein 1 subunit delta	7508840	10669900	9994010
P80316	TCPE_MOUSE	Cct5	T-complex protein 1 subunit epsilon	10683000	8547620	13104400
P80317	TCPZ_MOUSE	Cct6a	T-complex protein 1 subunit zeta	7854520	7652450	7610470
P80318	TCPG_MOUSE	Cct3	T-complex protein 1 subunit gamma	10290300	9881480	10828200
P82343	RENBP_MOUSE	Renbp	N-acylglucosamine 2-epimerase	590041		680024
P83870	PHF5A_MOUSE	Phf5a	PHD finger-like domain-containing protein 5A	286194
P83877	TXN4A_MOUSE	Txnl4a	Thioredoxin-like protein 4A	148660		53653.4
P83882	RL36A_MOUSE	Rpl36a	Large ribosomal subunit protein eL42	4691020	2536790	4006240
P83940	ELOC_MOUSE	Eloc	Elongin-C	535574		1062530
P84084	ARF5_MOUSE	Arf5	ADP-ribosylation factor 5	3213920	1900770	2584200
P84089	ERH_MOUSE	Erh	Enhancer of rudimentary homolog	1935540	1736980	1530840
P84091	AP2M1_MOUSE	Ap2m1	AP-2 complex subunit mu	2795350	3378120	2283510
P84099	RL19_MOUSE	Rpl19	Large ribosomal subunit protein eL19	19288600	18252100	22438400
P84104	SRSF3_MOUSE	Srsf3	Serine/arginine-rich splicing factor 3	1970110	3764610	2668950
P97298	PEDF_MOUSE	Serpinf1	Pigment epithelium-derived factor	1136840	2991250	1143450
P97310	MCM2_MOUSE	Mcm2	DNA replication licensing factor MCM2	1319460	1105910	1209680
P97311	MCM6_MOUSE	Mcm6	DNA replication licensing factor MCM6	1894860	1486540	1609510
P97350	PKP1_MOUSE	Pkp1	Plakophilin-1	1950750	1758670	1125550
P97351	RS3A_MOUSE	Rps3a	Small ribosomal subunit protein eS1	7987710	9328410	9232110
P97355	SPSY_MOUSE	Sms	Spermine synthase	783430	365354	788802
P97369	NCF4_MOUSE	Ncf4	Neutrophil cytosol factor 4	55713.3		82945.4
P97371	PSME1_MOUSE	Psme1	Proteasome activator complex subunit 1	1329050	2417320	1129170
P97372	PSME2_MOUSE	Psme2	Proteasome activator complex subunit 2	1751720	2095570	1099100
P97377	CDK2_MOUSE	Cdk2	Cyclin-dependent kinase 2	396345		283339
P97430	SLPI_MOUSE	Slpi	Antileukoproteinase	536990	722156	373451
P97461	RS5_MOUSE	Rps5	Small ribosomal subunit protein uS7	8235450	11184300	7886480
P97467	AMD_MOUSE	Pam	Peptidyl-glycine alpha-amidating monooxygenase	345048	407577	300748
P97470	PP4C_MOUSE	Ppp4c	Serine/threonine-protein phosphatase 4 catalytic subunit	1308040	865535	896771
P97494	GSH1_MOUSE	Gclc	Glutamate--cysteine ligase catalytic subunit	509002	607374	336201
P97807	FUMH_MOUSE	Fh	Fumarate hydratase, mitochondrial	2887460	4706510	2505710
P97821	CATC_MOUSE	Ctsc	Dipeptidyl peptidase 1	9869950	9230060	9579810
P97823	LYPA1_MOUSE	Lypla1	Acyl-protein thioesterase 1	406874		423648
P97855	G3BP1_MOUSE	G3bp1	Ras GTPase-activating protein-binding protein 1	442483		503142
P97953	VEGFC_MOUSE	Vegfc	Vascular endothelial growth factor C	379863	331634	283770
P99024	TBB5_MOUSE	Tubb5	Tubulin beta-5 chain	9379910	5973660	6704600
P99026	PSB4_MOUSE	Psmb4	Proteasome subunit beta type-4	16441200	12413800	17008700
P99029	PRDX5_MOUSE	Prdx5	Peroxiredoxin-5, mitochondrial	475961	1542000	647633
Q00612	G6PD1_MOUSE	G6pdx	Glucose-6-phosphate 1-dehydrogenase X	24899200	26556200	22075200
Q00623	APOA1_MOUSE	Apoa1	Apolipoprotein A-I	1277750	2895530	1082780
Q00651	ITA4_MOUSE	Itga4	Integrin alpha-4	430291		502514
Q00PI9	HNRL2_MOUSE	Hnrnpul2	Heterogeneous nuclear ribonucleoprotein U-like protein 2	430133		398265
Q01320	TOP2A_MOUSE	Top2a	DNA topoisomerase 2-alpha	387087		217070
Q01405	SC23A_MOUSE	Sec23a	Protein transport protein Sec23A	1211150		1228750
Q01730	RSU1_MOUSE	Rsu1	Ras suppressor protein 1	3372920		6810460
Q01768	NDKB_MOUSE	Nme2	Nucleoside diphosphate kinase B	7496360	5553740	6514310
Q01853	TERA_MOUSE	Vcp	Transitional endoplasmic reticulum ATPase	24574600	19558900	26097900
Q02053	UBA1_MOUSE	Uba1	Ubiquitin-like modifier-activating enzyme 1	8981050	8494680	7789320
Q02257	PLAK_MOUSE	Jup	Junction plakoglobin	4807340	3880720	1358830
Q03147	CDK7_MOUSE	Cdk7	Cyclin-dependent kinase 7	144936		177709
Q03265	ATPA_MOUSE	Atp5f1a	ATP synthase subunit alpha, mitochondrial	7901370	23587400	12776600
Q04207	TF65_MOUSE	Rela	Transcription factor p65	167596
Q04447	KCRB_MOUSE	Ckb	Creatine kinase B-type	1498730	1498810	2368440
Q04750	TOP1_MOUSE	Top1	DNA topoisomerase 1	404366	216403	331557
Q04857	CO6A1_MOUSE	Col6a1	Collagen alpha-1(VI) chain	281336	565396	117247
Q05117	PPA5_MOUSE	Acp5	Tartrate-resistant acid phosphatase type 5			110823
Q05144	RAC2_MOUSE	Rac2	Ras-related C3 botulinum toxin substrate 2	3480000	3961380	3246370
Q05816	FABP5_MOUSE	Fabp5	Fatty acid-binding protein 5	2172670	1485680	1483520
Q05910	ADAM8_MOUSE	Adam8	Disintegrin and metalloproteinase domain-containing protein 8	1929590	735734	1303470
Q05CL8	LARP7_MOUSE	Larp7	La-related protein 7	28644.2		30872.6
Q05D44	IF2P_MOUSE	Eif5b	Eukaryotic translation initiation factor 5B	651938	453606	3451110
Q07113	MPRI_MOUSE	Igf2r	Cation-independent mannose-6-phosphate receptor			226220
Q07797	LG3BP_MOUSE	Lgals3bp	Galectin-3-binding protein	5682450	6241130	7250710
Q07813	BAX_MOUSE	Bax	Apoptosis regulator BAX	2078060	5702720	1788720
Q08288	LYAR_MOUSE	Lyar	Cell growth-regulating nucleolar protein	619742	620455	383284
Q08761	PROS_MOUSE	Pros1	Vitamin K-dependent protein S	1265530	3046570	983520
Q08879	FBLN1_MOUSE	Fbln1	Fibulin-1	504885	617978	668997
Q08943	SSRP1_MOUSE	Ssrp1	FACT complex subunit SSRP1	1014970	716232	841010
Q09143	CTR1_MOUSE	Slc7a1	High affinity cationic amino acid transporter 1	224784		244192
Q09200	B4GN1_MOUSE	B4galnt1	Beta-1,4 N-acetylgalactosaminyltransferase 1	1445900	2063860	1689940
Q0VBK2	K2C80_MOUSE	Krt80	Keratin, type II cytoskeletal 80	1302490	1094850	476842
Q11011	PSA_MOUSE	Npepps	Puromycin-sensitive aminopeptidase	764991	732301	716263
Q11136	PEPD_MOUSE	Pepd	Xaa-Pro dipeptidase	1967770	2015140	2071830
Q149F1	RUSD2_MOUSE	Rpusd2	Pseudouridylate synthase RPUSD2	397724		507805
Q1HFZ0	NSUN2_MOUSE	Nsun2	RNA cytosine C(5)-methyltransferase NSUN2	1068130	1548640	760705
Q2NL51	GSK3A_MOUSE	Gsk3a	Glycogen synthase kinase-3 alpha	735667	1226100	1002420
Q2YDW2	MSTO1_MOUSE	Msto1	Protein misato homolog 1	1503220	1867110	1503870
Q3B7Z2	OSBP1_MOUSE	Osbp	Oxysterol-binding protein 1	199804		172876
Q3TCJ1	ABRX2_MOUSE	Abraxas2	BRISC complex subunit Abraxas 2	61164.2		38841.8
Q3TEA8	HP1B3_MOUSE	Hp1bp3	Heterochromatin protein 1-binding protein 3	107016		107795
Q3THE2	ML12B_MOUSE	Myl12b	Myosin regulatory light chain 12B	976558	1297680	1001610
Q3THK7	GUAA_MOUSE	Gmps	GMP synthase [glutamine-hydrolyzing]	2121020	1466010	1746600
Q3THS6	METK2_MOUSE	Mat2a	S-adenosylmethionine synthase isoform type-2	2813040	4792280	2868170
Q3TIV5	ZC3HF_MOUSE	Zc3h15	Zinc finger CCCH domain-containing protein 15	98627.4		135744
Q3TKT4	SMCA4_MOUSE	Smarca4	Transcription activator BRG1	532091		508914
Q3TRM8	HXK3_MOUSE	Hk3	Hexokinase-3	1469350	2110040	1474380
Q3TW96	UAP1L_MOUSE	Uap1l1	UDP-N-acetylhexosamine pyrophosphorylase-like protein 1	1541380	1807330	1402760
Q3TWW8	SRSF6_MOUSE	Srsf6	Serine/arginine-rich splicing factor 6	1657640	1648000	1868460
Q3TX08	TRM1_MOUSE	Trmt1	tRNA (guanine(26)-N(2))-dimethyltransferase	441485	482317	348643
Q3TXS7	PSMD1_MOUSE	Psmd1	26S proteasome non-ATPase regulatory subunit 1	1828420	2227800	1808520
Q3TYX3	SMYD5_MOUSE	Smyd5	Histone-lysine N-trimethyltransferase SMYD5	181338		186339
Q3U0V1	FUBP2_MOUSE	Khsrp	Far upstream element-binding protein 2	1108860	1450460	663478
Q3U1J4	DDB1_MOUSE	Ddb1	DNA damage-binding protein 1	4716000	4406500	3937600
Q3U5Q7	CMPK2_MOUSE	Cmpk2	UMP-CMP kinase 2, mitochondrial	215678	308317	204392
Q3UA06	PCH2_MOUSE	Trip13	Pachytene checkpoint protein 2 homolog	731003	1170160
Q3UDE2	TTL12_MOUSE	Ttll12	Tubulin--tyrosine ligase-like protein 12	1091940	1006870	812382
Q3UE37	UBE2Z_MOUSE	Ube2z	Ubiquitin-conjugating enzyme E2 Z	428292	794111
Q3UEB3	PUF60_MOUSE	Puf60	Poly(U)-binding-splicing factor PUF60	634527		565060
Q3UGC7	EI3JA_MOUSE;EI3JB_MOUSE	Eif3j1;Eif3j2	Eukaryotic translation initiation factor 3 subunit J-A	214401		247584
Q3UKJ7	SMU1_MOUSE	Smu1	WD40 repeat-containing protein SMU1	1251330	964737	1403820
Q3UM45	PP1R7_MOUSE	Ppp1r7	Protein phosphatase 1 regulatory subunit 7	97076.8		155342
Q3UMW8	CLN5_MOUSE	Cln5	Ceroid-lipofuscinosis neuronal protein 5 homolog	137758	181249
Q3UMY5	EMAL4_MOUSE	Eml4	Echinoderm microtubule-associated protein-like 4	1020210		416966
Q3UPL0	SC31A_MOUSE	Sec31a	Protein transport protein Sec31A	366615	329520	329931
Q3UQ28	PXDN_MOUSE	Pxdn	Peroxidasin homolog			484243
Q3UV17	K22O_MOUSE	Krt76	Keratin, type II cytoskeletal 2 oral	1745120		1579680
Q3UYV9	NCBP1_MOUSE	Ncbp1	Nuclear cap-binding protein subunit 1	1953830	2041730	1403060
Q3UZ39	LRRF1_MOUSE	Lrrfip1	Leucine-rich repeat flightless-interacting protein 1	273649	134744	178699
Q3V1L4	5NTC_MOUSE	Nt5c2	Cytosolic purine 5'-nucleotidase	61923.3		58511.7
Q501J6	DDX17_MOUSE	Ddx17	Probable ATP-dependent RNA helicase DDX17	1466640	598518	666003
Q505F5	LRC47_MOUSE	Lrrc47	Leucine-rich repeat-containing protein 47	778568	889169	715666
Q569Z5	DDX46_MOUSE	Ddx46	Probable ATP-dependent RNA helicase DDX46	1383710		936181
Q571E4	GALNS_MOUSE	Galns	N-acetylgalactosamine-6-sulfatase	922800	1024390	1021030
Q571I9	A16A1_MOUSE	Aldh16a1	Aldehyde dehydrogenase family 16 member A1	504452	256701	400399
Q5EG47	AAPK1_MOUSE	Prkaa1	5'-AMP-activated protein kinase catalytic subunit alpha-1	537663		493767
Q5FWK3	RHG01_MOUSE	Arhgap1	Rho GTPase-activating protein 1	1431730	1338530	1660850
Q5M8N4	D39U1_MOUSE	Sdr39u1	Epimerase family protein SDR39U1	2024520	7209130	2506810
Q5SSZ5	TENS3_MOUSE	Tns3	Tensin-3	467134		408255
Q5SUR0	PUR4_MOUSE	Pfas	Phosphoribosylformylglycinamidine synthase	2837880	3692460	2716220
Q5SW19	CLU_MOUSE	Cluh	Clustered mitochondria protein homolog	3427650	5944620	3657160
Q5SWU9	ACACA_MOUSE	Acaca	Acetyl-CoA carboxylase 1	250269		545712
Q5XJY5	COPD_MOUSE	Arcn1	Coatomer subunit delta	1867980	1578930	1869640
Q60604	SCIN_MOUSE	Scin	Scinderin	1065460	1519840	523091
Q60605	MYL6_MOUSE	Myl6	Myosin light polypeptide 6	3741120	5633300	5763330
Q60631	GRB2_MOUSE	Grb2	Growth factor receptor-bound protein 2	1004460		1430200
Q60668	HNRPD_MOUSE	Hnrnpd	Heterogeneous nuclear ribonucleoprotein D0	6271280	8791110	5230490
Q60676	PPP5_MOUSE	Ppp5c	Serine/threonine-protein phosphatase 5	1774380	1260020	1724050
Q60692	PSB6_MOUSE	Psmb6	Proteasome subunit beta type-6	15032500	16693200	16945700
Q60710	SAMH1_MOUSE	Samhd1	Deoxynucleoside triphosphate triphosphohydrolase SAMHD1	2000700	2075360	2081100
Q60749	KHDR1_MOUSE	Khdrbs1	KH domain-containing, RNA-binding, signal transduction-associated protein 1	1542930	780450	1209300
Q60854	SPB6_MOUSE	Serpinb6	Serpin B6	3760660	5036430	3919160
Q60864	STIP1_MOUSE	Stip1	Stress-induced-phosphoprotein 1	1121760	489137	1086990
Q60865	CAPR1_MOUSE	Caprin1	Caprin-1	1856250		1582770
Q60866	PTER_MOUSE	Pter	Phosphotriesterase-related protein	743634	790314	692462
Q60872	IF1A_MOUSE	Eif1a	Eukaryotic translation initiation factor 1A	2297320	517546	2118640
Q60875	ARHG2_MOUSE	Arhgef2	Rho guanine nucleotide exchange factor 2	640288		236873
Q60953	PML_MOUSE	Pml	Protein PML	504170	757232	873085
Q60972	RBBP4_MOUSE	Rbbp4	Histone-binding protein RBBP4	4287290	4821250	3053340
Q60973	RBBP7_MOUSE	Rbbp7	Histone-binding protein RBBP7	1588550	2212310	1087740
Q60996	2A5G_MOUSE	Ppp2r5c	Serine/threonine-protein phosphatase 2A 56 kDa regulatory subunit gamma isoform	1052430		1285580
Q61024	ASNS_MOUSE	Asns	Asparagine synthetase [glutamine-hydrolyzing]	3256180	2565800	3117120
Q61035	HARS1_MOUSE	Hars1	Histidine--tRNA ligase, cytoplasmic	3957410	3679430	3561220
Q61074	PPM1G_MOUSE	Ppm1g	Protein phosphatase 1G	907846		775073
Q61081	CDC37_MOUSE	Cdc37	Hsp90 co-chaperone Cdc37	1690180	1709500	1535890
Q61171	PRDX2_MOUSE	Prdx2	Peroxiredoxin-2	12065700	18435900	12213400
Q61189	ICLN_MOUSE	Clns1a	Methylosome subunit pICln	2659770	2855580	1992490
Q61191	HCFC1_MOUSE	Hcfc1	Host cell factor 1	498628	431329	660327
Q61205	PA1B3_MOUSE	Pafah1b3	Platelet-activating factor acetylhydrolase IB subunit alpha1	299518		124356
Q61206	PA1B2_MOUSE	Pafah1b2	Platelet-activating factor acetylhydrolase IB subunit alpha2	795262		1318610
Q61207	SAP_MOUSE	Psap	Prosaposin	1128820	1211690	1221990
Q61210	ARHG1_MOUSE	Arhgef1	Rho guanine nucleotide exchange factor 1	302367		208647
Q61233	PLSL_MOUSE	Lcp1	Plastin-2	34958600	52534200	30758000
Q61316	HSP74_MOUSE	Hspa4	Heat shock 70 kDa protein 4	8869760	9732970	7916250
Q61495	DSG1A_MOUSE;DSG1B_MOUSE	Dsg1a;Dsg1b	Desmoglein-1-alpha	2372190	512080	646663
Q61545	EWS_MOUSE	Ewsr1	RNA-binding protein EWS	1477090	5579270	1483660
Q61584	FXR1_MOUSE	Fxr1	RNA-binding protein FXR1	428878		862149
Q61595	KTN1_MOUSE	Ktn1	Kinectin	227691	379348	205614
Q61598	GDIB_MOUSE	Gdi2	Rab GDP dissociation inhibitor beta	16416900	13978200	17858700
Q61599	GDIR2_MOUSE	Arhgdib	Rho GDP-dissociation inhibitor 2	841503	1161140	1479970
Q61655	DD19A_MOUSE	Ddx19a	ATP-dependent RNA helicase DDX19A	1109050	1719300	1129280
Q61656	DDX5_MOUSE	Ddx5	Probable ATP-dependent RNA helicase DDX5	8000090	6985340	7286380
Q61686	CBX5_MOUSE	Cbx5	Chromobox protein homolog 5			342313
Q61699	HS105_MOUSE	Hsph1	Heat shock protein 105 kDa	1478780	923689	1192150
Q61703	ITIH2_MOUSE	Itih2	Inter-alpha-trypsin inhibitor heavy chain H2	21700800	29226800	25629300
Q61704	ITIH3_MOUSE	Itih3	Inter-alpha-trypsin inhibitor heavy chain H3	1944150	3321420	2696420
Q61749	EI2BD_MOUSE	Eif2b4	Translation initiation factor eIF-2B subunit delta	937252		673792
Q61753	SERA_MOUSE	Phgdh	D-3-phosphoglycerate dehydrogenase	3198000	5103580	2890610
Q61768	KINH_MOUSE	Kif5b	Kinesin-1 heavy chain	3969530	5065440	3372230
Q61781	K1C14_MOUSE	Krt14	Keratin, type I cytoskeletal 14	364905		274645
Q61792	LASP1_MOUSE	Lasp1	LIM and SH3 domain protein 1	1311030	1095190	1386080
Q61881	MCM7_MOUSE	Mcm7	DNA replication licensing factor MCM7	934779	1338150	1327600
Q61937	NPM_MOUSE	Npm1	Nucleophosmin	13365300	12835900	13767700
Q61941	NNTM_MOUSE	Nnt	NAD(P) transhydrogenase, mitochondrial	478422	1530460	794809
Q61955	KLK8_MOUSE	Klk8	Kallikrein-8	566604	552907	984533
Q61990	PCBP2_MOUSE	Pcbp2	Poly(rC)-binding protein 2	1698870	3112210	1377650
Q62159	RHOC_MOUSE	Rhoc	Rho-related GTP-binding protein RhoC	175378		165637
Q62167	DDX3X_MOUSE	Ddx3x	ATP-dependent RNA helicase DDX3X	4941400	3645480	4306180
Q62178	SEM4A_MOUSE	Sema4a	Semaphorin-4A	96966.1
Q62179	SEM4B_MOUSE	Sema4b	Semaphorin-4B	4135020	4627050	4263140
Q62203	SF3A2_MOUSE	Sf3a2	Splicing factor 3A subunit 2	297040		199865
Q62217	SEM5A_MOUSE	Sema5a	Semaphorin-5A	221888		231968
Q62230	SN_MOUSE	Siglec1	Sialoadhesin	184808	207066	175019
Q62266	SPR1A_MOUSE	Sprr1a	Cornifin-A	31007900	2948210	2249280
Q62267	SPR1B_MOUSE	Sprr1b	Cornifin-B	16617100	712980	1717730
Q62318	TIF1B_MOUSE	Trim28	Transcription intermediary factor 1-beta	1033650	826167	2081230
Q62348	TSN_MOUSE	Tsn	Translin	2145090	1651640	2431650
Q62351	TFR1_MOUSE	Tfrc	Transferrin receptor protein 1	41393000	57502000	55770300
Q62376	RU17_MOUSE	Snrnp70	U1 small nuclear ribonucleoprotein 70 kDa	892537		799255
Q62384	ZPR1_MOUSE	Zpr1	Zinc finger protein ZPR1	580254	387425	752125
Q62418	DBNL_MOUSE	Dbnl	Drebrin-like protein	386681	656483	330554
Q62422	OSTF1_MOUSE	Ostf1	Osteoclast-stimulating factor 1	763582	940970	787094
Q62426	CYTB_MOUSE	Cstb	Cystatin-B			1473180
Q62433	NDRG1_MOUSE	Ndrg1	Protein NDRG1	606848	682033	463809
Q62446	FKBP3_MOUSE	Fkbp3	Peptidyl-prolyl cis-trans isomerase FKBP3	600021	1054140	387529
Q62465	VAT1_MOUSE	Vat1	Synaptic vesicle membrane protein VAT-1 homolog	1000830	4018610	1075000
Q63844	MK03_MOUSE	Mapk3	Mitogen-activated protein kinase 3	1209620	2484090	4894780
Q64012	RALY_MOUSE	Raly	RNA-binding protein Raly	539339		1131420
Q64105	SPRE_MOUSE	Spr	Sepiapterin reductase	172034		308298
Q64151	SEM4C_MOUSE	Sema4c	Semaphorin-4C	596369	521165	518650
Q64281	LRB4A_MOUSE	Lilrb4a	Leukocyte immunoglobulin-like receptor subfamily B member 4A	1388270	2250850	1545140
Q64324	STXB2_MOUSE	Stxbp2	Syntaxin-binding protein 2	517056		403341
Q64337	SQSTM_MOUSE	Sqstm1	Sequestosome-1	995247	1467280	924358
Q64339	ISG15_MOUSE	Isg15	Ubiquitin-like protein ISG15	1655200	3306310	1509540
Q64442	DHSO_MOUSE	Sord	Sorbitol dehydrogenase	875327		834406
Q64514	TPP2_MOUSE	Tpp2	Tripeptidyl-peptidase 2	4739830	6932830	4413740
Q64516	GLPK_MOUSE	Gk	Glycerol kinase	2198000	3456580	2304930
Q64674	SPEE_MOUSE	Srm	Spermidine synthase	6857330	8124860	5597050
Q64727	VINC_MOUSE	Vcl	Vinculin	2301940	8396100	6154730
Q64737	PUR2_MOUSE	Gart	Trifunctional purine biosynthetic protein adenosine-3	2882050	2342080	3485250
Q68FD5	CLH1_MOUSE	Cltc	Clathrin heavy chain 1	58391900	17516500	6115130
Q68FL6	SYMC_MOUSE	Mars1	Methionine--tRNA ligase, cytoplasmic	2051420		2006360
Q69Z38	PEAK1_MOUSE	Peak1	Inactive tyrosine-protein kinase PEAK1	306709	737961	242966
Q6A028	SWP70_MOUSE	Swap70	Switch-associated protein 70	897009		686044
Q6A4J8	UBP7_MOUSE	Usp7	Ubiquitin carboxyl-terminal hydrolase 7	697302		886680
Q6DFW4	NOP58_MOUSE	Nop58	Nucleolar protein 58	628619	735810	420264
Q6GQT1	A2MG_MOUSE	A2m	Alpha-2-macroglobulin-P	11086200	10250200	13024600
Q6IFX2	K1C42_MOUSE	Krt42	Keratin, type I cytoskeletal 42	19526800	18906900	11582400
Q6IFZ6	K2C1B_MOUSE	Krt77	Keratin, type II cytoskeletal 1b	3569410	3219840	2637540
Q6IRU2	TPM4_MOUSE	Tpm4	Tropomyosin alpha-4 chain	874919	735371	672051
Q6NSR8	PEPL1_MOUSE	Npepl1	Probable aminopeptidase NPEPL1	1494470	1058510	1327160
Q6NVF9	CPSF6_MOUSE	Cpsf6	Cleavage and polyadenylation specificity factor subunit 6	266920		205966
Q6NXH9	K2C73_MOUSE	Krt73	Keratin, type II cytoskeletal 73			585758
Q6NZJ6	IF4G1_MOUSE	Eif4g1	Eukaryotic translation initiation factor 4 gamma 1	4432330	4103940	3950880
Q6P1B1	XPP1_MOUSE	Xpnpep1	Xaa-Pro aminopeptidase 1	2240550	2495190	1979800
Q6P1F6	2ABA_MOUSE	Ppp2r2a	Serine/threonine-protein phosphatase 2A 55 kDa regulatory subunit B alpha isoform	2438960	2103670	1912370
Q6P1Z5	PED1A_MOUSE;PED1B_MOUSE	Pced1a;Pced1b	PC-esterase domain-containing protein 1A	223422	538579	661512
Q6P2B1	TNPO3_MOUSE	Tnpo3	Transportin-3	877799		806459
Q6P4T2	U520_MOUSE	Snrnp200	U5 small nuclear ribonucleoprotein 200 kDa helicase	829972	576654	1011580
Q6P542	ABCF1_MOUSE	Abcf1	ATP-binding cassette sub-family F member 1	1151060	1031910	987629
Q6P5B0	RRP12_MOUSE	Rrp12	RRP12-like protein	412869		462471
Q6P5E4	UGGG1_MOUSE	Uggt1	UDP-glucose:glycoprotein glucosyltransferase 1	297173		451311
Q6P5F9	XPO1_MOUSE	Xpo1	Exportin-1	2801040	2709950	2382020
Q6P8X1	SNX6_MOUSE	Snx6	Sorting nexin-6	690896	496192	537950
Q6P9R2	OXSR1_MOUSE	Oxsr1	Serine/threonine-protein kinase OSR1	200695	457974	383277
Q6PAV2	HERC4_MOUSE	Herc4	Probable E3 ubiquitin-protein ligase HERC4	1215580		1262050
Q6PDM2	SRSF1_MOUSE	Srsf1	Serine/arginine-rich splicing factor 1	4469570	4035450	3546780
Q6PDQ2	CHD4_MOUSE	Chd4	Chromodomain-helicase-DNA-binding protein 4	455138	395251	391674
Q6PE01	SNR40_MOUSE	Snrnp40	U5 small nuclear ribonucleoprotein 40 kDa protein	194489		232212
Q6PEB6	PHOCN_MOUSE	Mob4	MOB-like protein phocein	536291	1836130	514405
Q6PGB6	NAA50_MOUSE	Naa50	N-alpha-acetyltransferase 50	1124890		1407170
Q6PGC1	DHX29_MOUSE	Dhx29	ATP-dependent RNA helicase DHX29	343966	360849	288256
Q6PGH1	BUD31_MOUSE	Bud31	Protein BUD31 homolog	758011	870048	764076
Q6PIP5	NUDC1_MOUSE	Nudcd1	NudC domain-containing protein 1	431602	959294	238774
Q6Q899	RIGI_MOUSE	Rigi	Antiviral innate immune response receptor RIG-I	1363160	1735520	1674780
Q6WVG3	KCD12_MOUSE	Kctd12	BTB/POZ domain-containing protein KCTD12	333202		644545
Q6Y7W8	GGYF2_MOUSE	Gigyf2	GRB10-interacting GYF protein 2	924623	655012	626341
Q6ZQ08	CNOT1_MOUSE	Cnot1	CCR4-NOT transcription complex subunit 1			514611
Q6ZQ38	CAND1_MOUSE	Cand1	Cullin-associated NEDD8-dissociated protein 1	4401300	4557850	4001620
Q6ZQ58	LARP1_MOUSE	Larp1	La-related protein 1	300160
Q6ZQL4	WDR43_MOUSE	Wdr43	WD repeat-containing protein 43	250180		263706
Q6ZWM4	LSM8_MOUSE	Lsm8	U6 snRNA-associated Sm-like protein LSm8	1114670	1070410	1111410
Q6ZWN5	RS9_MOUSE	Rps9	Small ribosomal subunit protein uS4	6573900	4789200	6819080
Q6ZWU9	RS27_MOUSE	Rps27	Small ribosomal subunit protein eS27	14228000	34770600	18913100
Q6ZWV3	RL10_MOUSE	Rpl10	Large ribosomal subunit protein uL16	3364090	2491290	3920640
Q6ZWV7	RL35_MOUSE	Rpl35	Large ribosomal subunit protein uL29	3479630	1327830	3744000
Q6ZWX6	IF2A_MOUSE	Eif2s1	Eukaryotic translation initiation factor 2 subunit 1	7050260	7609130	4254380
Q6ZWY3	RS27L_MOUSE	Rps27l	Small ribosomal subunit protein eS27-like	2203020		1958600
Q76MZ3	2AAA_MOUSE	Ppp2r1a	Serine/threonine-protein phosphatase 2A 65 kDa regulatory subunit A alpha isoform	7915790	7989310	8398720
Q78PG9	CCD25_MOUSE	Ccdc25	Coiled-coil domain-containing protein 25	300404
Q78PY7	SND1_MOUSE	Snd1	Staphylococcal nuclease domain-containing protein 1	6491090	6291010	5237360
Q7M6Y3	PICAL_MOUSE	Picalm	Phosphatidylinositol-binding clathrin assembly protein	1622470	1711330	1649000
Q7TMB8	CYFP1_MOUSE	Cyfip1	Cytoplasmic FMR1-interacting protein 1	2799610	2935280	2804810
Q7TMK9	HNRPQ_MOUSE	Syncrip	Heterogeneous nuclear ribonucleoprotein Q	2055110	3863430	1480320
Q7TMR0	PCP_MOUSE	Prcp	Lysosomal Pro-X carboxypeptidase	1778300	2156720	2733110
Q7TNC4	LC7L2_MOUSE	Luc7l2	Putative RNA-binding protein Luc7-like 2	1668020	1384350	1314850
Q7TPD0	INT3_MOUSE	Ints3	Integrator complex subunit 3	171339		70242.4
Q7TPE5	S7A6O_MOUSE	Slc7a6os	Probable RNA polymerase II nuclear localization protein SLC7A6OS	646016
Q7TPR4	ACTN1_MOUSE	Actn1	Alpha-actinin-1	2454510	2857200	2510100
Q7TPV4	MBB1A_MOUSE	Mybbp1a	Myb-binding protein 1A	2140850	1495290	2493140
Q7TQI3	OTUB1_MOUSE	Otub1	Ubiquitin thioesterase OTUB1	898911	1163520	906671
Q7TQK1	INT7_MOUSE	Ints7	Integrator complex subunit 7	47501.6		221238
Q7TSV4	PGM2_MOUSE	Pgm2	Phosphopentomutase	657042	691407	1064000
Q7TT45	RRAGC_MOUSE;RRAGD_MOUSE	Rragc;Rragd	Ras-related GTP-binding protein D	718613
Q80SW1	SAHH2_MOUSE	Ahcyl1	S-adenosylhomocysteine hydrolase-like protein 1	440469		331822
Q80SY5	PR38B_MOUSE	Prpf38b	Pre-mRNA-splicing factor 38B	426623		493845
Q80TM9	NISCH_MOUSE	Nisch	Nischarin	288736		266652
Q80TY0	FNBP1_MOUSE	Fnbp1	Formin-binding protein 1		934664
Q80UG5	SEPT9_MOUSE	Septin9	Septin-9	1021500	902627	1528380
Q80UM3	NAA15_MOUSE	Naa15	N-alpha-acetyltransferase 15, NatA auxiliary subunit	3799500	3700340	3920670
Q80UW8	RPAB1_MOUSE	Polr2e	DNA-directed RNA polymerases I, II, and III subunit RPABC1	804373		981370
Q80VA0	GALT7_MOUSE	Galnt7	N-acetylgalactosaminyltransferase 7	2081360	2365350	2232740
Q80W37	SPN1_MOUSE	Snupn	Snurportin-1	278330		399957
Q80X90	FLNB_MOUSE	Flnb	Filamin-B	1595270	973208	1447890
Q80Y81	RNZ2_MOUSE	Elac2	Zinc phosphodiesterase ELAC protein 2	228830		126299
Q80ZV0	RNH2B_MOUSE	Rnaseh2b	Ribonuclease H2 subunit B	167163		244819
Q810A7	DDX42_MOUSE	Ddx42	ATP-dependent RNA helicase DDX42	149112	206259	150865
Q810D6	GRWD1_MOUSE	Grwd1	Glutamate-rich WD repeat-containing protein 1	752215		851440
Q811J3	IREB2_MOUSE	Ireb2	Iron-responsive element-binding protein 2	326323	762841	173817
Q8BFQ4	WDR82_MOUSE	Wdr82	WD repeat-containing protein 82			804853
Q8BFQ8	GALD1_MOUSE	Gatd1	Glutamine amidotransferase-like class 1 domain-containing protein 1	101775
Q8BFR4	GNS_MOUSE	Gns	N-acetylglucosamine-6-sulfatase	619714
Q8BFY9	TNPO1_MOUSE	Tnpo1	Transportin-1	3154420	3069430	2775330
Q8BFZ3	ACTBL_MOUSE	Actbl2	Beta-actin-like protein 2	39519500	37544800	33326800
Q8BG05-2	ROA3_MOUSE	Hnrnpa3	Isoform 2 of Heterogeneous nuclear ribonucleoprotein A3	7226110	4291140	5592960
Q8BG07	PLD4_MOUSE	Pld4	5'-3' exonuclease PLD4	1373830	1116420	1613160
Q8BG32	PSD11_MOUSE	Psmd11	26S proteasome non-ATPase regulatory subunit 11	36791300	4585850	2107200
Q8BGB7	ENOPH_MOUSE	Enoph1	Enolase-phosphatase E1	254233		255445
Q8BGD9	IF4B_MOUSE	Eif4b	Eukaryotic translation initiation factor 4B	301275	1000330	223078
Q8BGF3	DAA10_MOUSE	Dnaaf10	Dynein axonemal assembly factor 10	298204	364175	254225
Q8BGQ7	SYAC_MOUSE	Aars1	Alanine--tRNA ligase, cytoplasmic	5336160	3977370	4904660
Q8BGS2	BOLA2_MOUSE	Bola2	BolA-like protein 2	774905
Q8BH57	WDR48_MOUSE	Wdr48	WD repeat-containing protein 48	310815		184312
Q8BH58	TIPRL_MOUSE	Tiprl	TIP41-like protein	1559380	953100	1122970
Q8BH69	SPS1_MOUSE	Sephs1	Selenide, water dikinase 1	128516		75887.6
Q8BHG1	NRDC_MOUSE	Nrdc	Nardilysin	178707		313648
Q8BHJ5	TBL1R_MOUSE;TBL1X_MOUSE	Tbl1x;Tbl1xr1	F-box-like/WD repeat-containing protein TBL1XR1	352498		137126
Q8BHN3	GANAB_MOUSE	Ganab	Neutral alpha-glucosidase AB	2022610	2419740	2033630
Q8BJ71	NUP93_MOUSE	Nup93	Nuclear pore complex protein Nup93	1131830	1680610	1033510
Q8BJU0	SGTA_MOUSE	Sgta	Small glutamine-rich tetratricopeptide repeat-containing protein alpha	961973	645499	600247
Q8BJW6	EIF2A_MOUSE	Eif2a	Eukaryotic translation initiation factor 2A	2786250	3394800	2064660
Q8BJY1	PSMD5_MOUSE	Psmd5	26S proteasome non-ATPase regulatory subunit 5	668738	878685	566943
Q8BK64	AHSA1_MOUSE	Ahsa1	Activator of 90 kDa heat shock protein ATPase homolog 1	2883970	3312080	2682080
Q8BK67	RCC2_MOUSE	Rcc2	Protein RCC2	6959700	4806750	5538350
Q8BKC5	IPO5_MOUSE	Ipo5	Importin-5	5669420	4967370	5252740
Q8BL66	EEA1_MOUSE	Eea1	Early endosome antigen 1	308077		177171
Q8BL97	SRSF7_MOUSE	Srsf7	Serine/arginine-rich splicing factor 7	1109600	429868	1326060
Q8BLU0	FLRT2_MOUSE	Flrt2	Leucine-rich repeat transmembrane protein FLRT2	212238		410243
Q8BM72	HSP13_MOUSE	Hspa13	Heat shock 70 kDa protein 13	518205	425839	357991
Q8BMB3	IF4E2_MOUSE	Eif4e2	Eukaryotic translation initiation factor 4E type 2	236829		195427
Q8BMJ2	SYLC_MOUSE	Lars1	Leucine--tRNA ligase, cytoplasmic	1639480	831622	1837760
Q8BMJ3	IF1AX_MOUSE	Eif1ax	Eukaryotic translation initiation factor 1A, X-chromosomal	1069130	679996	999934
Q8BML9	SYQ_MOUSE	Qars1	Glutamine--tRNA ligase	15653700	16214300	19789900
Q8BND5-3	QSOX1_MOUSE	Qsox1	Isoform 3 of Sulfhydryl oxidase 1	7336820	8375610	7476490
Q8BNV1	TRM2A_MOUSE	Trmt2a	tRNA (uracil-5-)-methyltransferase homolog A	42388.8
Q8BP40	PPA6_MOUSE	Acp6	Lysophosphatidic acid phosphatase type 6	459904	206083	381381
Q8BP47	SYNC_MOUSE	NARS1	Asparagine--tRNA ligase, cytoplasmic	3296350	3269380	4607140
Q8BP67	RL24_MOUSE	Rpl24	Large ribosomal subunit protein eL24	1905700	1197920	1433890
Q8BPU7	ELMO1_MOUSE	Elmo1	Engulfment and cell motility protein 1	755257	1093780	921350
Q8BQM4	HEAT3_MOUSE	Heatr3	HEAT repeat-containing protein 3	461121	339130	484697
Q8BRF7	SCFD1_MOUSE	Scfd1	Sec1 family domain-containing protein 1	860079		417886
Q8BSY0	ASPH_MOUSE	Asph	Aspartyl/asparaginyl beta-hydroxylase	321057
Q8BSY0-3	ASPH_MOUSE	Asph	Isoform 3 of Aspartyl/asparaginyl beta-hydroxylase	36611800	144197000	37752800
Q8BTM8	FLNA_MOUSE	Flna	Filamin-A	3632320	3373640	3678770
Q8BTT6	UTP25_MOUSE	Utp25	U3 small nucleolar RNA-associated protein 25 homolog	125731		165339
Q8BTZ7	GMPPB_MOUSE	Gmppb	Mannose-1-phosphate guanyltransferase beta	353758	291988	286128
Q8BU03	PWP2_MOUSE	Pwp2	Periodic tryptophan protein 2 homolog	155789	505399	131488
Q8BU30	SYIC_MOUSE	Iars1	Isoleucine--tRNA ligase, cytoplasmic	1944390	3104650	1825710
Q8BV66	IFI44_MOUSE	Ifi44	Interferon-induced protein 44	2567550	2834990	2792990
Q8BVE3	VATH_MOUSE	Atp6v1h	V-type proton ATPase subunit H	867775		1030490
Q8BVG4	DPP9_MOUSE	Dpp9	Dipeptidyl peptidase 9	347022		355980
Q8BVI4	DHPR_MOUSE	Qdpr	Dihydropteridine reductase	541484	571193	499147
Q8BVY0	RL1D1_MOUSE	Rsl1d1	Ribosomal L1 domain-containing protein 1	653796	690303	603136
Q8BWP8	B4GA1_MOUSE	B4gat1	Beta-1,4-glucuronyltransferase 1	101874		103332
Q8BWU5	OSGEP_MOUSE	Osgep	tRNA N6-adenosine threonylcarbamoyltransferase	157626		101622
Q8BWY3	ERF1_MOUSE	Etf1	Eukaryotic peptide chain release factor subunit 1	2729950	2476220	2481420
Q8BWZ3	NAA25_MOUSE	Naa25	N-alpha-acetyltransferase 25, NatB auxiliary subunit	1211980	1027270	902930
Q8BY71	HAT1_MOUSE	Hat1	Histone acetyltransferase type B catalytic subunit	755512	522921	855907
Q8BYA0	TBCD_MOUSE	Tbcd	Tubulin-specific chaperone D	1394150	1774670	1332240
Q8BYC6	TAOK3_MOUSE	Taok3	Serine/threonine-protein kinase TAO3	316392
Q8BZA9	TIGAR_MOUSE	Tigar	Fructose-2,6-bisphosphatase TIGAR	468648	1232500	505189
Q8BZJ7	DCNL1_MOUSE;DCNL2_MOUSE	Dcun1d1;Dcun1d2	DCN1-like protein 2			362456
Q8BZW8	NHLC2_MOUSE	Nhlrc2	NHL repeat-containing protein 2	699762		880001
Q8C052	MAP1S_MOUSE	Map1s	Microtubule-associated protein 1S	495489
Q8C0C7	SYFA_MOUSE	Farsa	Phenylalanine--tRNA ligase alpha subunit	1737770	2367670	2295280
Q8C0D5	EFL1_MOUSE	Efl1	Elongation factor-like GTPase 1	1369320
Q8C0E2	VP26B_MOUSE	Vps26b	Vacuolar protein sorting-associated protein 26B	755419	658907	697355
Q8C0I1	ADAS_MOUSE	Agps	Alkyldihydroxyacetonephosphate synthase, peroxisomal	316578
Q8C142	ARH_MOUSE	Ldlrap1	Low density lipoprotein receptor adapter protein 1	77263.2		72645.8
Q8C181	MBNL1_MOUSE;MBNL2_MOUSE	Mbnl1;Mbnl2	Muscleblind-like protein 2	231970	151652	205650
Q8C1A5	THOP1_MOUSE	Thop1	Thimet oligopeptidase	2021260	3690390	2207280
Q8C1B7	SEP11_MOUSE	Septin11	Septin-11	2797970	4207960	2318180
Q8C547	HTR5B_MOUSE	Heatr5b	HEAT repeat-containing protein 5B	154047
Q8C7R4	UBA6_MOUSE	Uba6	Ubiquitin-like modifier-activating enzyme 6	639535	326873	627161
Q8C7U7	GALT6_MOUSE	Galnt6	Polypeptide N-acetylgalactosaminyltransferase 6	779812	656106	733940
Q8CAY6	THIC_MOUSE	Acat2	Acetyl-CoA acetyltransferase, cytosolic	1485300		1981520
Q8CDN6	TXNL1_MOUSE	Txnl1	Thioredoxin-like protein 1	2314240	3810750	1924860
Q8CE96	TRM6_MOUSE	Trmt6	tRNA (adenine(58)-N(1))-methyltransferase non-catalytic subunit TRM6	528797	750381
Q8CEC6	PPWD1_MOUSE	Ppwd1	Peptidylprolyl isomerase domain and WD repeat-containing protein 1	338130		410148
Q8CFE6	S38A2_MOUSE	Slc38a2	Sodium-coupled neutral amino acid symporter 2	1507570	1022160	1894550
Q8CFI7	RPB2_MOUSE	Polr2b	DNA-directed RNA polymerase II subunit RPB2	311706		295733
Q8CG16	C1RA_MOUSE	C1ra	Complement C1r-A subcomponent	85453
Q8CG47	SMC4_MOUSE	Smc4	Structural maintenance of chromosomes protein 4	857598		1314670
Q8CG48	SMC2_MOUSE	Smc2	Structural maintenance of chromosomes protein 2	713923		497598
Q8CGA0	PPM1F_MOUSE	Ppm1f	Protein phosphatase 1F	486740		378312
Q8CGC7	SYEP_MOUSE	Eprs1	Bifunctional glutamate/proline--tRNA ligase	9779250	10513500	9574210
Q8CGF7	TCRG1_MOUSE	Tcerg1	Transcription elongation regulator 1	474482	824204	661475
Q8CGY8	OGT1_MOUSE	Ogt	UDP-N-acetylglucosamine--peptide N-acetylglucosaminyltransferase 110 kDa subunit	426911	540482	329966
Q8CHP8	PGP_MOUSE	Pgp	Glycerol-3-phosphate phosphatase	2396350	1282940	2951500
Q8CIE6	COPA_MOUSE	Copa	Coatomer subunit alpha	1934100	2184080	1963360
Q8CIG8	ANM5_MOUSE	Prmt5	Protein arginine N-methyltransferase 5	1815030	3534270	2018020
Q8CIH5	PLCG2_MOUSE	Plcg2	1-phosphatidylinositol 4,5-bisphosphate phosphodiesterase gamma-2	966660	696987	949170
Q8CIH9	PUR1_MOUSE	Ppat	Amidophosphoribosyltransferase	684866	954695	677245
Q8CJG0	AGO2_MOUSE	Ago2	Protein argonaute-2	777182	873442	915375
Q8JZK9	HMCS1_MOUSE	Hmgcs1	Hydroxymethylglutaryl-CoA synthase, cytoplasmic	709348		548477
Q8JZQ9	EIF3B_MOUSE	Eif3b	Eukaryotic translation initiation factor 3 subunit B	2331170	1871710	1997500
Q8JZV7	NAGA_MOUSE	Amdhd2	N-acetylglucosamine-6-phosphate deacetylase	21335.1		256206
Q8K012	FBP1L_MOUSE	Fnbp1l	Formin-binding protein 1-like	269773	157600	177210
Q8K0C9	GMDS_MOUSE	Gmds	GDP-mannose 4,6 dehydratase	1288510	2042690	1736980
Q8K0E3	SC5A3_MOUSE;SC5AB_MOUSE	Slc5a11;Slc5a3	Sodium/myo-inositol cotransporter 2	1546050	4776290	2953050
Q8K157	GALM_MOUSE	Galm	Galactose mutarotase	140112		206640
Q8K183	PDXK_MOUSE	Pdxk	Pyridoxal kinase	1669000	1959560	4678100
Q8K1B8	URP2_MOUSE	Fermt3	Fermitin family homolog 3	4044810	3513310	5200740
Q8K1M6-3	DNM1L_MOUSE	Dnm1l	Isoform 3 of Dynamin-1-like protein	767624	579178	568865
Q8K1R7	NEK9_MOUSE	Nek9	Serine/threonine-protein kinase Nek9	70721.4		60454.5
Q8K297	GT251_MOUSE	Colgalt1	Procollagen galactosyltransferase 1	831485		443261
Q8K2B3	SDHA_MOUSE	Sdha	Succinate dehydrogenase [ubiquinone] flavoprotein subunit, mitochondrial	873105	1584350	1457040
Q8K2I4	MANBA_MOUSE	Manba	Beta-mannosidase	3155780	2684380	2458790
Q8K2Q7	BROX_MOUSE	Brox	BRO1 domain-containing protein BROX	648712		477517
Q8K2T1	NMRL1_MOUSE	Nmral1	NmrA-like family domain-containing protein 1	197073
Q8K2V6	IPO11_MOUSE	Ipo11	Importin-11	847920	416091	791330
Q8K310	MATR3_MOUSE	Matr3	Matrin-3			326893
Q8K363	DDX18_MOUSE	Ddx18	ATP-dependent RNA helicase DDX18	398400		604891
Q8K385	FRRS1_MOUSE	FRRS1	Ferric-chelate reductase 1	395617		727601
Q8K386	RAB15_MOUSE	Rab15	Ras-related protein Rab-15	2842620	2352350	2419580
Q8K3J1	NDUS8_MOUSE	Ndufs8	NADH dehydrogenase [ubiquinone] iron-sulfur protein 8, mitochondrial	700995	842034	1026360
Q8K3P0	DR9C7_MOUSE	Sdr9c7	Short-chain dehydrogenase/reductase family 9C member 7	433263
Q8K482	EMIL2_MOUSE	Emilin2	EMILIN-2	4779850	7714480	3880260
Q8K4B0	MTA1_MOUSE	Mta1	Metastasis-associated protein MTA1	1356420	1261610	1554360
Q8K4L4	POF1B_MOUSE	Pof1b	Protein POF1B	547733
Q8K4R9	DLGP5_MOUSE	Dlgap5	Disks large-associated protein 5	227794		177066
Q8K4Z3	NNRE_MOUSE	Naxe	NAD(P)H-hydrate epimerase	1583740		780851
Q8N7N5	DCAF8_MOUSE	Dcaf8	DDB1- and CUL4-associated factor 8	610600
Q8QZY1	EIF3L_MOUSE	Eif3l	Eukaryotic translation initiation factor 3 subunit L	2508560	881823	3314800
Q8QZY9	SF3B4_MOUSE	Sf3b4	Splicing factor 3B subunit 4	825980		440735
Q8R016	BLMH_MOUSE	Blmh	Bleomycin hydrolase	3159800	1607010	1860990
Q8R050	ERF3A_MOUSE	Gspt1	Eukaryotic peptide chain release factor GTP-binding subunit ERF3A	3302950	2165220	3787060
Q8R081	HNRPL_MOUSE	Hnrnpl	Heterogeneous nuclear ribonucleoprotein L	1779320	1331390	1990900
Q8R146	ACPH_MOUSE	Apeh	Acylamino-acid-releasing enzyme	516812		462096
Q8R180	ERO1A_MOUSE	Ero1a	ERO1-like protein alpha	2074930	1033760	2165550
Q8R1B4	EIF3C_MOUSE	Eif3c	Eukaryotic translation initiation factor 3 subunit C	953231	1624070	914977
Q8R1F1	NIBA2_MOUSE	Niban2	Protein Niban 2	2070350	2075430	1884500
Q8R1L4	ERD21_MOUSE;ERD22_MOUSE;ERD23_MOUSE	Kdelr1;Kdelr2;Kdelr3	ER lumen protein-retaining receptor 3	196320		81564.4
Q8R1Q8	DC1L1_MOUSE	Dync1li1	Cytoplasmic dynein 1 light intermediate chain 1	771275	771564	580828
Q8R366	IGSF8_MOUSE	Igsf8	Immunoglobulin superfamily member 8	729130	984978	1118480
Q8R3C0	MCMBP_MOUSE	Mcmbp	Mini-chromosome maintenance complex-binding protein	613489	844120	679190
Q8R4G6	MGT5A_MOUSE	Mgat5	Alpha-1,6-mannosylglycoprotein 6-beta-N-acetylglucosaminyltransferase A	686271		1148420
Q8R574	KPRB_MOUSE	Prpsap2	Phosphoribosyl pyrophosphate synthase-associated protein 2	330288		584528
Q8R5A3	AB1IP_MOUSE	Apbb1ip	Amyloid beta A4 precursor protein-binding family B member 1-interacting protein	955310	1507680	1432790
Q8R5H1	UBP15_MOUSE	Usp15	Ubiquitin carboxyl-terminal hydrolase 15	2945700	2461000	2302610
Q8VBV3	EXOS2_MOUSE	Exosc2	Exosome complex component RRP4	493219		360451
Q8VBW6	ULA1_MOUSE	Nae1	NEDD8-activating enzyme E1 regulatory subunit	291787		365737
Q8VCE2	GPN1_MOUSE	Gpn1	GPN-loop GTPase 1	210889		142707
Q8VCF1	CANT1_MOUSE	Cant1	Soluble calcium-activated nucleotidase 1	290365		480145
Q8VCT3	AMPB_MOUSE	Rnpep	Aminopeptidase B	2788950	1804980	2805250
Q8VD62	CK068_MOUSE	Bles03	UPF0696 protein C11orf68 homolog	291593		307027
Q8VDD5	MYH9_MOUSE	Myh9	Myosin-9	3944160	3283240	3547440
Q8VDF2	UHRF1_MOUSE	Uhrf1	E3 ubiquitin-protein ligase UHRF1	552805
Q8VDJ3	VIGLN_MOUSE	Hdlbp	Vigilin	1020440	1294350	836095
Q8VDL4	ADPGK_MOUSE	Adpgk	ADP-dependent glucokinase	191868	256879	205936
Q8VDM4	PSMD2_MOUSE	Psmd2	26S proteasome non-ATPase regulatory subunit 2	3068560	3130220	3680470
Q8VDN2	AT1A1_MOUSE	Atp1a1	Sodium/potassium-transporting ATPase subunit alpha-1	483350		445656
Q8VDW0	DX39A_MOUSE	Ddx39a	ATP-dependent RNA helicase DDX39A	1773910	1068670	1666100
Q8VE37	RCC1_MOUSE	Rcc1	Regulator of chromosome condensation	1806360	2401660	2017780
Q8VE62	PAIP1_MOUSE	Paip1	Polyadenylate-binding protein-interacting protein 1	649361		166813
Q8VEE4	RFA1_MOUSE	Rpa1	Replication protein A 70 kDa DNA-binding subunit	448866		575612
Q8VEH3	ARL8A_MOUSE	Arl8a	ADP-ribosylation factor-like protein 8A	312300		200812
Q8VEH6	ZNG1_MOUSE	Zng1	Zinc-regulated GTPase metalloprotein activator 1		4079000	1561880
Q8VEJ4	NLE1_MOUSE	Nle1	Notchless protein homolog 1	1115460	1504390	716981
Q8VEK3	HNRPU_MOUSE	Hnrnpu	Heterogeneous nuclear ribonucleoprotein U	3101290	3578410	2978680
Q8VH51	RBM39_MOUSE	Rbm39	RNA-binding protein 39	574803	639406
Q8VHK9	DHX36_MOUSE	Dhx36	ATP-dependent DNA/RNA helicase DHX36	141264
Q8VI36	PAXI_MOUSE	Pxn	Paxillin	305765		250442
Q8VI75	IPO4_MOUSE	Ipo4	Importin-4	3094370	6142410	2251550
Q8VI93	OAS3_MOUSE	Oas3	2'-5'-oligoadenylate synthase 3	1112280	1863370	1155350
Q8VI94	OASL1_MOUSE	Oasl1	2'-5'-oligoadenylate synthase-like protein 1			20150
Q8VIJ6	SFPQ_MOUSE	Sfpq	Splicing factor, proline- and glutamine-rich	9122400	7976740	10575200
Q8WTY4	CPIN1_MOUSE	Ciapin1	Anamorsin	178271		123840
Q91UZ5	IMPA2_MOUSE	Impa2	Inositol monophosphatase 2	705828	684469	566147
Q91V12-2	BACH_MOUSE	Acot7	Isoform A of Cytosolic acyl coenzyme A thioester hydrolase	1513070	2848780	1404550
Q91V41	RAB14_MOUSE	Rab14	Ras-related protein Rab-14	427752	155085	473609
Q91V64	ISOC1_MOUSE	Isoc1	Isochorismatase domain-containing protein 1	649259		671596
Q91V76	CK054_MOUSE		Ester hydrolase C11orf54 homolog	108410		200652
Q91V92	ACLY_MOUSE	Acly	ATP-citrate synthase	4408900	4471410	4245340
Q91VC3	IF4A3_MOUSE	Eif4a3	Eukaryotic initiation factor 4A-III	1628390	1949940	1682310
Q91VH6	MEMO1_MOUSE	Memo1	Protein MEMO1	511033		518831
Q91VI7	RINI_MOUSE	Rnh1	Ribonuclease inhibitor	3366920	2998620	3554690
Q91VK1	5MP1_MOUSE	Bzw2	eIF5-mimic protein 1	614684	720383	648405
Q91VM5	RBMX_MOUSE;RMXL1_MOUSE	Rbmx;Rbmxl1	RNA binding motif protein, X-linked-like-1	1377440	1996850	1718000
Q91VR5	DDX1_MOUSE	Ddx1	ATP-dependent RNA helicase DDX1	2153770	792219	2413410
Q91VU7	PUS7_MOUSE	Pus7	Pseudouridylate synthase 7 homolog	417123	983401	439877
Q91VW3	SH3L3_MOUSE	Sh3bgrl3	SH3 domain-binding glutamic acid-rich-like protein 3	3791280	2584150	3723870
Q91W50	CSDE1_MOUSE	Csde1	Cold shock domain-containing protein E1	1534280	1216760	2416480
Q91W52	TMM19_MOUSE	Tmem19	Transmembrane protein 19	654706	2044220	1571260
Q91W89	MA2C1_MOUSE	Man2c1	Alpha-mannosidase 2C1	309514
Q91W90	TXND5_MOUSE	Txndc5	Thioredoxin domain-containing protein 5	115418		93061.4
Q91WC0	SETD3_MOUSE	Setd3	Actin-histidine N-methyltransferase	230978		159271
Q91WJ8	FUBP1_MOUSE	Fubp1	Far upstream element-binding protein 1	3909890	4175270	4326990
Q91WK2	EIF3H_MOUSE	Eif3h	Eukaryotic translation initiation factor 3 subunit H	566270		486284
Q91WM3	U3IP2_MOUSE	Rrp9	U3 small nucleolar RNA-interacting protein 2	617536		522495
Q91WQ3	SYYC_MOUSE	Yars1	Tyrosine--tRNA ligase, cytoplasmic	2819100	2400150	3266760
Q91YE6	IPO9_MOUSE	Ipo9	Importin-9	903816		755384
Q91YI4	ARRB2_MOUSE	Arrb2	Beta-arrestin-2	187822		35780
Q91YP2	NEUL_MOUSE	Nln	Neurolysin, mitochondrial	248821	426388	292741
Q91YP3	DEOC_MOUSE	Dera	Deoxyribose-phosphate aldolase	268822	302719	356587
Q91YR1	TWF1_MOUSE	Twf1	Twinfilin-1	1057130		772373
Q91YR5	EFNMT_MOUSE	Mettl13	eEF1A lysine and N-terminal methyltransferase	421139		555887
Q91YR9	PTGR1_MOUSE	Ptgr1	Prostaglandin reductase 1	1405620	1985730	1187160
Q91YT0	NDUV1_MOUSE	Ndufv1	NADH dehydrogenase [ubiquinone] flavoprotein 1, mitochondrial	885183	460145	779634
Q91YT7	YTHD2_MOUSE	Ythdf2	YTH domain-containing family protein 2	3163070	3558420	3360600
Q91Z53	GRHPR_MOUSE	Grhpr	Glyoxylate reductase/hydroxypyruvate reductase	268166
Q91ZI0	CELR3_MOUSE	Celsr3	Cadherin EGF LAG seven-pass G-type receptor 3	129339		183599
Q91ZJ5	UGPA_MOUSE	Ugp2	UTP--glucose-1-phosphate uridylyltransferase	353123	463172	336738
Q91ZW3	SMCA5_MOUSE	Smarca5	SWI/SNF-related matrix-associated actin-dependent regulator of chromatin subfamily A member 5	258642		222889
Q91ZX7	LRP1_MOUSE	Lrp1	Prolow-density lipoprotein receptor-related protein 1	2662050	2220730	3344860
Q920A5	RISC_MOUSE	Scpep1	Retinoid-inducible serine carboxypeptidase	1566300	1463040	1486470
Q920B9	SP16H_MOUSE	Supt16h	FACT complex subunit SPT16	614103	1195010	720461
Q920E5	FPPS_MOUSE	Fdps	Farnesyl pyrophosphate synthase	5855190	3743930	7618640
Q920I9	WDR7_MOUSE	Wdr7	WD repeat-containing protein 7	4000730	11365000	7876090
Q921F2	TADBP_MOUSE	Tardbp	TAR DNA-binding protein 43	1192170	1165120	983130
Q921F4	HNRLL_MOUSE	Hnrnpll	Heterogeneous nuclear ribonucleoprotein L-like	49004.2		132231
Q921I1	TRFE_MOUSE	Tf	Serotransferrin	11451500	9435830	11770800
Q921I2	KLDC4_MOUSE	Klhdc4	Kelch domain-containing protein 4	115427		157351
Q921I9	EXOS4_MOUSE	Exosc4	Exosome complex component RRP41	304162		216098
Q921M3	SF3B3_MOUSE	Sf3b3	Splicing factor 3B subunit 3	2119830	2404910	1751160
Q921M7	CYRIB_MOUSE	Cyrib	CYFIP-related Rac1 interactor B	3737570	3684470	5677760
Q921W4	QORL1_MOUSE	Cryzl1	Quinone oxidoreductase-like protein 1	329462	379960	420183
Q921Y0	MOB1A_MOUSE	Mob1a	MOB kinase activator 1A	624636		647640
Q922B2	SYDC_MOUSE	Dars1	Aspartate--tRNA ligase, cytoplasmic	2526610	1598830	1864760
Q922D8	C1TC_MOUSE	Mthfd1	C-1-tetrahydrofolate synthase, cytoplasmic	2458430	2521500	2113060
Q922E4	PCY2_MOUSE	Pcyt2	Ethanolamine-phosphate cytidylyltransferase	1213420	1378720	434422
Q922F4	TBB6_MOUSE	Tubb6	Tubulin beta-6 chain	8119110	5554260	7026200
Q922H4	GMPPA_MOUSE	Gmppa	Mannose-1-phosphate guanyltransferase alpha	217821		181515
Q922K7	NOP2_MOUSE	Nop2	Probable 28S rRNA (cytosine-C(5))-methyltransferase	830796	511243	510421
Q922Q9	CHID1_MOUSE	Chid1	Chitinase domain-containing protein 1	446326		644929
Q922R8	PDIA6_MOUSE	Pdia6	Protein disulfide-isomerase A6	2210550	2582640	1883590
Q922U2	K2C5_MOUSE	Krt5	Keratin, type II cytoskeletal 5	27764300	15463200	14262400
Q922V4	PLRG1_MOUSE	Plrg1	Pleiotropic regulator 1	736357	167896	1187780
Q923D2	BLVRB_MOUSE	Blvrb	Flavin reductase (NADPH)	1147120	1806880	1462210
Q923G2	RPAB3_MOUSE	Polr2h	DNA-directed RNA polymerases I, II, and III subunit RPABC3	1013570	222437	468027
Q924C1	XPO5_MOUSE	Xpo5	Exportin-5	494063	397097	261280
Q93092	TALDO_MOUSE	Taldo1	Transaldolase	21398000	30157300	18558900
Q99020	ROAA_MOUSE	Hnrnpab	Heterogeneous nuclear ribonucleoprotein A/B	6756430	7183740	6609870
Q99J09	MEP50_MOUSE	Wdr77	Methylosome protein WDR77	433111		241113
Q99J36	THUM1_MOUSE	Thumpd1	THUMP domain-containing protein 1	417224	912757	373342
Q99J77	SIAS_MOUSE	Nans	Sialic acid synthase	1342410	1653690	1374180
Q99JF5	MVD1_MOUSE	Mvd	Diphosphomevalonate decarboxylase	690625
Q99JI4	PSMD6_MOUSE	Psmd6	26S proteasome non-ATPase regulatory subunit 6	690807	599239	885742
Q99JI6	RAP1B_MOUSE	Rap1b	Ras-related protein Rap-1b	1707820	2523040	1527770
Q99JW2	ACY1_MOUSE	Acy1	Aminoacylase-1	1226830	680751	874011
Q99JY9	ARP3_MOUSE	Actr3	Actin-related protein 3	18107800	15372100	19621500
Q99K48	NONO_MOUSE	Nono	Non-POU domain-containing octamer-binding protein	707779	382081	449634
Q99K51	PLST_MOUSE	Pls3	Plastin-3	2616580	2066390	2177720
Q99K85	SERC_MOUSE	Psat1	Phosphoserine aminotransferase	6111070	7225090	6119830
Q99KC8	VMA5A_MOUSE	Vwa5a	von Willebrand factor A domain-containing protein 5A	4900520	6102640	4649820
Q99KI0	ACON_MOUSE	Aco2	Aconitate hydratase, mitochondrial	6115190	6798320	7985080
Q99KK2	NEUA_MOUSE	Cmas	N-acylneuraminate cytidylyltransferase	967858	1247210	611673
Q99KK7	DPP3_MOUSE	Dpp3	Dipeptidyl peptidase 3	14436000	11768200	13600700
Q99KN2	CIAO1_MOUSE	Ciao1	Probable cytosolic iron-sulfur protein assembly protein CIAO1	431402	364587	509002
Q99KP6	PRP19_MOUSE	Prpf19	Pre-mRNA-processing factor 19	2811280	3406560	3022000
Q99KQ4	NAMPT_MOUSE	Nampt	Nicotinamide phosphoribosyltransferase	2981380	3599490	2601190
Q99KR3	LACB2_MOUSE	Lactb2	Endoribonuclease LACTB2	689474	366279
Q99KR7	PPIE_MOUSE;PPIF_MOUSE	Ppie;Ppif	Peptidyl-prolyl cis-trans isomerase F, mitochondrial		1142150
Q99KR8	FUCO2_MOUSE	Fuca2	Plasma alpha-L-fucosidase			247500
Q99KV1	DJB11_MOUSE	Dnajb11	DnaJ homolog subfamily B member 11	1676400	787754	1816080
Q99L27	GMPR2_MOUSE	Gmpr2	GMP reductase 2	810292	492423	909052
Q99L45	IF2B_MOUSE	Eif2s2	Eukaryotic translation initiation factor 2 subunit 2	60572300	48485800	849232
Q99L47	F10A1_MOUSE	St13	Hsc70-interacting protein	2966590	1448530	1617410
Q99LB6	MAT2B_MOUSE	Mat2b	Methionine adenosyltransferase 2 subunit beta	1888040		1685750
Q99LC2	CSTF1_MOUSE	Cstf1	Cleavage stimulation factor subunit 1	846768	848953	685129
Q99LC5	ETFA_MOUSE	Etfa	Electron transfer flavoprotein subunit alpha, mitochondrial	3431090	17133700	4653940
Q99LC8	EI2BA_MOUSE	Eif2b1	Translation initiation factor eIF-2B subunit alpha	691021		653103
Q99LD4	CSN1_MOUSE	Gps1	COP9 signalosome complex subunit 1	871241	777339	654919
Q99LF4	RTCB_MOUSE	Rtcb	RNA-splicing ligase RtcB homolog	1590380	2086740	1497650
Q99LI7	CSTF3_MOUSE	Cstf3	Cleavage stimulation factor subunit 3	429998		336391
Q99LJ1	FUCO_MOUSE	Fuca1	Tissue alpha-L-fucosidase	1706000	1519400	1624390
Q99LL5	PWP1_MOUSE	Pwp1	Periodic tryptophan protein 1 homolog	3541840		1557090
Q99LP6	GRPE1_MOUSE	Grpel1	GrpE protein homolog 1, mitochondrial	895325		1277610
Q99LS3	SERB_MOUSE	Psph	Phosphoserine phosphatase	1628450	3667790	2119370
Q99LX0	PARK7_MOUSE	Park7	Parkinson disease protein 7 homolog	1567070	1462910	1676020
Q99M31	HSP7E_MOUSE	Hspa14	Heat shock 70 kDa protein 14	616294		412763
Q99MD9	NASP_MOUSE	Nasp	Nuclear autoantigenic sperm protein	1259460	2538070	937715
Q99MN1	SYK_MOUSE	Kars1	Lysine--tRNA ligase	4237460	4758510	4592210
Q99MR6	SRRT_MOUSE	Srrt	Serrate RNA effector molecule homolog	1333730	832647	1189440
Q99N69	LPXN_MOUSE	Lpxn	Leupaxin	88098.2		208284
Q99NB9	SF3B1_MOUSE	Sf3b1	Splicing factor 3B subunit 1	2365510	2366530	2188760
Q99NH8	TREM2_MOUSE	Trem2	Triggering receptor expressed on myeloid cells 2	936395	867185	1343130
Q99P31	HPBP1_MOUSE	Hspbp1	Hsp70-binding protein 1	712721	1470180	698177
Q99PL5	RRBP1_MOUSE	Rrbp1	Ribosome-binding protein 1	3604070	3484150	3806560
Q99PM9	UCK2_MOUSE	Uck2	Uridine-cytidine kinase 2	335823	387495	354372
Q99PS0	K1C23_MOUSE	Krt23	Keratin, type I cytoskeletal 23	1216190	809639	472372
Q99PT1	GDIR1_MOUSE	Arhgdia	Rho GDP-dissociation inhibitor 1	20082700	25352500	21606100
Q99PV0	PRP8_MOUSE	Prpf8	Pre-mRNA-processing-splicing factor 8	1953820	1173710	1756080
Q9BDB7	IF44L_MOUSE	Ifi44l	Interferon-induced protein 44-like	4313610	6097590	2633520
Q9CPP0	NPM3_MOUSE	Npm3	Nucleoplasmin-3	376498		382524
Q9CPR4	RL17_MOUSE	Rpl17	Large ribosomal subunit protein uL22	3973760	2824690	3328630
Q9CPT4	MYDGF_MOUSE	Mydgf	Myeloid-derived growth factor	1420680	1428970	1369320
Q9CPU0	LGUL_MOUSE	Glo1	Lactoylglutathione lyase	857950	3403460	984444
Q9CPV4	GLOD4_MOUSE	Glod4	Glyoxalase domain-containing protein 4	674347	831101	844591
Q9CPW4	ARPC5_MOUSE	Arpc5	Actin-related protein 2/3 complex subunit 5	2607220	6075300	2390380
Q9CPX6	ATG3_MOUSE	Atg3	Ubiquitin-like-conjugating enzyme ATG3	1220200		1368710
Q9CPY7	AMPL_MOUSE	Lap3	Cytosol aminopeptidase	2358590	2427270	2152900
Q9CQ43	DUT_MOUSE	Dut	Deoxyuridine 5'-triphosphate nucleotidohydrolase	1617050	2146400	1446290
Q9CQ48	NUDC2_MOUSE	Nudcd2	NudC domain-containing protein 2	352504
Q9CQ60	6PGL_MOUSE	Pgls	6-phosphogluconolactonase	1685250	1917040	1930590
Q9CQ65	MTAP_MOUSE	Mtap	S-methyl-5'-thioadenosine phosphorylase	2739880	4320940	2583400
Q9CQC6	5MP2_MOUSE	Bzw1	eIF5-mimic protein 2	1198720	1067300	1618240
Q9CQF3	CPSF5_MOUSE	Nudt21	Cleavage and polyadenylation specificity factor subunit 5	2540930		2309560
Q9CQI3	GMFB_MOUSE	Gmfb	Glia maturation factor beta	1082770	993549	1029940
Q9CQI6	COTL1_MOUSE	Cotl1	Coactosin-like protein	2715920	2062360	3951730
Q9CQJ6	DENR_MOUSE	Denr	Density-regulated protein	856149		309777
Q9CQM9	GLRX3_MOUSE	Glrx3	Glutaredoxin-3	1893950	1852980	1845080
Q9CQR2	RS21_MOUSE	Rps21	Small ribosomal subunit protein eS21	408093	373718	369636
Q9CQT1	MTNA_MOUSE	Mri1	Methylthioribose-1-phosphate isomerase	1201690	756529	1362980
Q9CQV8	1433B_MOUSE	Ywhab	14-3-3 protein beta/alpha	3277640	1312350	3303330
Q9CQW1	YKT6_MOUSE	Ykt6	Synaptobrevin homolog YKT6	789859	813501	828858
Q9CQW9	IFM3_MOUSE	Ifitm3	Interferon-induced transmembrane protein 3	1266490	2320370	1310050
Q9CR16	PPID_MOUSE	Ppid	Peptidyl-prolyl cis-trans isomerase D	4489140	4118070	3854870
Q9CR26	VTA1_MOUSE	Vta1	Vacuolar protein sorting-associated protein VTA1 homolog	341557	404444	265736
Q9CR57	RL14_MOUSE	Rpl14	Large ribosomal subunit protein eL14	11031800	9936410	10666200
Q9CRT8	XPOT_MOUSE	Xpot	Exportin-T	495756		450429
Q9CSH3	RRP44_MOUSE	Dis3	Exosome complex exonuclease RRP44	924510	906552	712748
Q9CT10	RANB3_MOUSE	Ranbp3	Ran-binding protein 3	425058		409028
Q9CU62	SMC1A_MOUSE	Smc1a	Structural maintenance of chromosomes protein 1A	327451	389157	97976.3
Q9CVB6	ARPC2_MOUSE	Arpc2	Actin-related protein 2/3 complex subunit 2	11946600	13320000	11019500
Q9CW03	SMC3_MOUSE	Smc3	Structural maintenance of chromosomes protein 3	604698		500113
Q9CWJ9	PUR9_MOUSE	Atic	Bifunctional purine biosynthesis protein ATIC	4352270	4127760	4410860
Q9CWK3	CD2B2_MOUSE	Cd2bp2	CD2 antigen cytoplasmic tail-binding protein 2	141218	241354	409354
Q9CWK8	SNX2_MOUSE	Snx2	Sorting nexin-2	1632290	2457160	1414450
Q9CWU9	NUP37_MOUSE	Nup37	Nucleoporin Nup37	174670		238377
Q9CWV6	PKRI1_MOUSE	Prkrip1	PRKR-interacting protein 1	531543		261001
Q9CWW6	PIN4_MOUSE	Pin4	Peptidyl-prolyl cis-trans isomerase NIMA-interacting 4	616848	344762	476393
Q9CWX9	DDX47_MOUSE	Ddx47	Probable ATP-dependent RNA helicase DDX47	401104	535283	369987
Q9CWZ3	RBM8A_MOUSE	Rbm8a	RNA-binding protein 8A	817289	1782530	871146
Q9CX34	SGT1_MOUSE	Sugt1	Protein SGT1 homolog	1375750	3217440	1608860
Q9CX56	PSMD8_MOUSE	Psmd8	26S proteasome non-ATPase regulatory subunit 8	999950	1396940	860577
Q9CX86	ROA0_MOUSE	Hnrnpa0	Heterogeneous nuclear ribonucleoprotein A0	251125	268736	145420
Q9CXF4	TBC15_MOUSE	Tbc1d15	TBC1 domain family member 15	796651	1114380	1077620
Q9CXV9	DCNL5_MOUSE	Dcun1d5	DCN1-like protein 5	293020		257670
Q9CXW3	CYBP_MOUSE	Cacybp	Calcyclin-binding protein	4495490	5017040	3307150
Q9CXW4	RL11_MOUSE	Rpl11	Large ribosomal subunit protein uL5	2091130	2038800	2992170
Q9CXY6	ILF2_MOUSE	Ilf2	Interleukin enhancer-binding factor 2	1013640	912312	940407
Q9CY45	EFMT1_MOUSE	Eef1akmt1	EEF1A lysine methyltransferase 1	405869	269327	266110
Q9CY58	SERB1_MOUSE	Serbp1	SERPINE1 mRNA-binding protein 1	2258460	8705300	1250130
Q9CY64	BIEA_MOUSE	Blvra	Biliverdin reductase A	3518870	3847580	3205880
Q9CY97	SSU72_MOUSE	Ssu72	RNA polymerase II subunit A C-terminal domain phosphatase SSU72	295461		336698
Q9CYI4	LUC7L_MOUSE	Luc7l	Putative RNA-binding protein Luc7-like 1	1015780	973427	454730
Q9CYK2	QPCT_MOUSE	Qpct	Glutaminyl-peptide cyclotransferase	295499		431792
Q9CYN9	RENR_MOUSE	Atp6ap2	Renin receptor	3570880	2542930	3032980
Q9CZ30	OLA1_MOUSE	Ola1	Obg-like ATPase 1	3437650	4725230	3710250
Q9CZ44	NSF1C_MOUSE	Nsfl1c	NSFL1 cofactor p47	728085	624941	475977
Q9CZD3	GARS_MOUSE	Gars1	Glycine--tRNA ligase	4793660	3877950	4886210
Q9CZM2	RL15_MOUSE	Rpl15	Large ribosomal subunit protein eL15	3181190	1941320	5824600
Q9CZN7	GLYM_MOUSE	Shmt2	Serine hydroxymethyltransferase, mitochondrial	3977420	3768790	4068760
Q9CZU3	MTREX_MOUSE	Mtrex	Exosome RNA helicase MTR4	1328720	1955990	1166800
Q9CZU6	CISY_MOUSE	Cs	Citrate synthase, mitochondrial	5848950	8112990	5816180
Q9CZX8	RS19_MOUSE	Rps19	Small ribosomal subunit protein eS19	3321530	3984390	3039490
Q9CZY3	UB2V1_MOUSE	Ube2v1	Ubiquitin-conjugating enzyme E2 variant 1	396044	3410000	465193
Q9D0B0	SRSF9_MOUSE	Srsf9	Serine/arginine-rich splicing factor 9	286291
Q9D0C4	TRM5_MOUSE	Trmt5	tRNA (guanine(37)-N1)-methyltransferase			109660
Q9D0E1	HNRPM_MOUSE	Hnrnpm	Heterogeneous nuclear ribonucleoprotein M	260039
Q9D0F9	PGM1_MOUSE	Pgm1	Phosphoglucomutase-1	1170600	1175510	1144770
Q9D0I8	MRT4_MOUSE	Mrto4	mRNA turnover protein 4 homolog	1434390	1913660	1501950
Q9D0I9	SYRC_MOUSE	Rars1	Arginine--tRNA ligase, cytoplasmic	4890100	5900670	4740090
Q9D0K2	SCOT1_MOUSE	Oxct1	Succinyl-CoA:3-ketoacid coenzyme A transferase 1, mitochondrial	749778	579730	830889
Q9D0L8	MCES_MOUSE	Rnmt	mRNA cap guanine-N7 methyltransferase	1927650		1434340
Q9D0M1	KPRA_MOUSE	Prpsap1	Phosphoribosyl pyrophosphate synthase-associated protein 1	860878		640873
Q9D0R2	SYTC_MOUSE	Tars1	Threonine--tRNA ligase 1, cytoplasmic	12693200	14863900	16217300
Q9D0R8	LSM12_MOUSE	Lsm12	Protein LSM12	505999	501240	702186
Q9D0W5	PPIL1_MOUSE	Ppil1	Peptidyl-prolyl cis-trans isomerase-like 1	39900.9		378287
Q9D1A2	CNDP2_MOUSE	Cndp2	Cytosolic non-specific dipeptidase	8405370	9266770	8716560
Q9D1E6	TBCB_MOUSE	Tbcb	Tubulin-folding cofactor B	1570670		1285340
Q9D1H7	GET4_MOUSE	Get4	Golgi to ER traffic protein 4 homolog	834664	1800880	660208
Q9D1M0	SEC13_MOUSE	Sec13	Protein SEC13 homolog	1246870	1366150	1750630
Q9D1M4	MCA3_MOUSE	Eef1e1	Eukaryotic translation elongation factor 1 epsilon-1	380619		500848
Q9D1P4	CHRD1_MOUSE	Chordc1	Cysteine and histidine-rich domain-containing protein 1	1818630	2942730	1708470
Q9D1Q6	ERP44_MOUSE	Erp44	Endoplasmic reticulum resident protein 44	312852		212567
Q9D1R9	RL34_MOUSE	Rpl34	Large ribosomal subunit protein eL34	8225480	5963340	8197230
Q9D2Q8	S10AE_MOUSE	S100a14	Protein S100-A14	702714
Q9D2R0	AACS_MOUSE	Aacs	Acetoacetyl-CoA synthetase	157834	138876	150774
Q9D2V7	CORO7_MOUSE	Coro7	Coronin-7	559026		709091
Q9D358	PPAC_MOUSE	Acp1	Low molecular weight phosphotyrosine protein phosphatase	1053190	1526730	1070490
Q9D4H8	CUL2_MOUSE	Cul2	Cullin-2	928502		648864
Q9D554	SF3A3_MOUSE	Sf3a3	Splicing factor 3A subunit 3	444295		601160
Q9D5V5	CUL5_MOUSE	Cul5	Cullin-5	1042740		771633
Q9D662	SC23B_MOUSE	Sec23b	Protein transport protein Sec23B	1655010	2453840	1458090
Q9D6R2	IDH3A_MOUSE	Idh3a	Isocitrate dehydrogenase [NAD] subunit alpha, mitochondrial	1165400	1364560	895159
Q9D6Z1	NOP56_MOUSE	Nop56	Nucleolar protein 56	1734370	1223630	1829760
Q9D708	S10AG_MOUSE	S100a16	Protein S100-A16	494594
Q9D7E3	OVCA2_MOUSE	Ovca2	Esterase OVCA2	1353440	2438680	1009240
Q9D7G0	PRPS1_MOUSE	Prps1	Ribose-phosphate pyrophosphokinase 1	1485450	1170540	1327810
Q9D7X8	GGCT_MOUSE	Ggct	Gamma-glutamylcyclotransferase	307578
Q9D819	IPYR_MOUSE	Ppa1	Inorganic pyrophosphatase	1876830		1846250
Q9D823	RL37_MOUSE	Rpl37	Large ribosomal subunit protein eL37	279291	460947	95823.2
Q9D883	U2AF1_MOUSE	U2af1	Splicing factor U2AF 35 kDa subunit	1021050	949331	950980
Q9D892	ITPA_MOUSE	Itpa	Inosine triphosphate pyrophosphatase	308104		257267
Q9D8E6	RL4_MOUSE	Rpl4	Large ribosomal subunit protein uL4	10312000	12381800	10424300
Q9D8N0	EF1G_MOUSE	Eef1g	Elongation factor 1-gamma	12327700	13112900	10993000
Q9D8S4	ORN_MOUSE	Rexo2	Oligoribonuclease, mitochondrial	1989110	5177580	2143920
Q9D8U8	SNX5_MOUSE	Snx5	Sorting nexin-5	1501270	2163400	845582
Q9D8W5	PSD12_MOUSE	Psmd12	26S proteasome non-ATPase regulatory subunit 12	2037190	1451960	2357800
Q9D8Y0	EFHD2_MOUSE	Efhd2	EF-hand domain-containing protein D2	1684990	1061170	1269940
Q9D906	ATG7_MOUSE	Atg7	Ubiquitin-like modifier-activating enzyme ATG7	2604850		2423820
Q9DAK9	PHP14_MOUSE	Phpt1	14 kDa phosphohistidine phosphatase	593703	457452	483133
Q9DAR7	DCPS_MOUSE	Dcps	m7GpppX diphosphatase	3509810	4910390	3282740
Q9DAW6	PRP4_MOUSE	Prpf4	U4/U6 small nuclear ribonucleoprotein Prp4	910860		719770
Q9DB05	SNAA_MOUSE	Napa	Alpha-soluble NSF attachment protein	448073		308411
Q9DB27	MCTS1_MOUSE	Mcts1	Malignant T-cell-amplified sequence 1	626239		876454
Q9DB34	CHM2A_MOUSE	Chmp2a	Charged multivesicular body protein 2a	468137		369877
Q9DBC7	KAP0_MOUSE	Prkar1a	cAMP-dependent protein kinase type I-alpha regulatory subunit	1441080	1257210	564776
Q9DBG3	AP2B1_MOUSE	Ap2b1	AP-2 complex subunit beta	1869180	1674210	1677060
Q9DBH5	LMAN2_MOUSE	Lman2	Vesicular integral-membrane protein VIP36	907320	569739	839592
Q9DBJ1	PGAM1_MOUSE	Pgam1	Phosphoglycerate mutase 1	17723800	31804900	16156000
Q9DBP5	KCY_MOUSE	Cmpk1	UMP-CMP kinase	2701260	2149960	2232550
Q9DBR1	XRN2_MOUSE	Xrn2	5'-3' exoribonuclease 2	123133		221043
Q9DBT5	AMPD2_MOUSE	Ampd2	AMP deaminase 2	1952290	1986220	1712390
Q9DBZ5	EIF3K_MOUSE	Eif3k	Eukaryotic translation initiation factor 3 subunit K	196531	252240	134375
Q9DC23	DJC10_MOUSE	Dnajc10	DnaJ homolog subfamily C member 10	594030	669792	556027
Q9DCC4	P5CR3_MOUSE	Pycr3	Pyrroline-5-carboxylate reductase 3	958218	2518610	903046
Q9DCD0	6PGD_MOUSE	Pgd	6-phosphogluconate dehydrogenase, decarboxylating	30343600	35867600	35454200
Q9DCE5	PK1IP_MOUSE	Pak1ip1	p21-activated protein kinase-interacting protein 1	180276		281167
Q9DCH4	EIF3F_MOUSE	Eif3f	Eukaryotic translation initiation factor 3 subunit F	402535		380276
Q9DCJ9	NPL_MOUSE	Npl	N-acetylneuraminate lyase	454730	280643	357674
Q9DCL9	PUR6_MOUSE	Paics	Bifunctional phosphoribosylaminoimidazole carboxylase/phosphoribosylaminoimidazole succinocarboxamide synthetase	3863830	4277570	4037590
Q9DCT1	AKCL2_MOUSE	Akr1e2	1,5-anhydro-D-fructose reductase	297386	330313	333189
Q9EPK7	XPO7_MOUSE	Xpo7	Exportin-7	817984		604279
Q9EPL2-2	CSTN1_MOUSE	Clstn1	Isoform 2 of Calsyntenin-1	2922100	3095500	2951800
Q9EPL8	IPO7_MOUSE	Ipo7	Importin-7	2140700	1453370	1565950
Q9EPU0	RENT1_MOUSE	Upf1	Regulator of nonsense transcripts 1	790962		771295
Q9EPW0	INP4A_MOUSE	Inpp4a	Inositol polyphosphate-4-phosphatase type I A		5948700	3918370
Q9EQ80	NIF3L_MOUSE	Nif3l1	NIF3-like protein 1	759585	791838	1024550
Q9EQH2	ERAP1_MOUSE	Erap1	Endoplasmic reticulum aminopeptidase 1	1955230	2793420	1984400
Q9EQH3	VPS35_MOUSE	Vps35	Vacuolar protein sorting-associated protein 35	3326700	4843010	3104250
Q9EQP2	EHD4_MOUSE	Ehd4	EH domain-containing protein 4	948136	921063	1311850
Q9EQQ9	OGA_MOUSE	Oga	Protein O-GlcNAcase	360042		341309
Q9ER72-2	SYCC_MOUSE	Cars1	Isoform 2 of Cysteine--tRNA ligase, cytoplasmic	3185190	3616100	2684790
Q9ERF3	SKI8_MOUSE	Skic8	Superkiller complex protein 8	559807		565797
Q9ERK4	XPO2_MOUSE	Cse1l	Exportin-2	3887020	4171800	3709580
Q9ES00	UBE4B_MOUSE	Ube4b	Ubiquitin conjugation factor E4 B	227479	254291
Q9ES28	ARHG7_MOUSE	Arhgef7	Rho guanine nucleotide exchange factor 7	701849	897188	760656
Q9ES46	PARVB_MOUSE	Parvb	Beta-parvin	138741		145894
Q9ES52	SHIP1_MOUSE	Inpp5d	Phosphatidylinositol 3,4,5-trisphosphate 5-phosphatase 1	599117	782436	674501
Q9ESJ0	XPO4_MOUSE	Xpo4	Exportin-4	238362		363920
Q9ESL4	M3K20_MOUSE	Map3k20	Mitogen-activated protein kinase kinase kinase 20	997744	1207660
Q9EST1	GSDMA_MOUSE	Gsdma	Gasdermin-A	1834630	1196530	254016
Q9EST5	AN32B_MOUSE	Anp32b	Acidic leucine-rich nuclear phosphoprotein 32 family member B	4824460	3361260	3580330
Q9ESX5	DKC1_MOUSE	Dkc1	H/ACA ribonucleoprotein complex subunit DKC1	1124180	1555680	1006720
Q9ESY9	GILT_MOUSE	Ifi30	Gamma-interferon-inducible lysosomal thiol reductase	2782860	3584640	2405630
Q9JHI5	IVD_MOUSE	Ivd	Isovaleryl-CoA dehydrogenase, mitochondrial	738698	1099290	692681
Q9JHI7	EXOS9_MOUSE	Exosc9	Exosome complex component RRP45	670234	898816	752796
Q9JHK4	PGTA_MOUSE	Rabggta	Geranylgeranyl transferase type-2 subunit alpha	501486	405596	495579
Q9JHK5	PLEK_MOUSE	Plek	Pleckstrin	2143810	1669810	1889670
Q9JHR7	IDE_MOUSE	Ide	Insulin-degrading enzyme	1410160	1691570	1261640
Q9JHU4	DYHC1_MOUSE	Dync1h1	Cytoplasmic dynein 1 heavy chain 1	1101590	1168440	936037
Q9JHU9	INO1_MOUSE	Isyna1	Inositol-3-phosphate synthase 1	11777600	17050000	13162600
Q9JHW2	NIT2_MOUSE	Nit2	Omega-amidase NIT2	1014160	271447	1255740
Q9JI10	STK3_MOUSE	Stk3	Serine/threonine-protein kinase 3	228787		214862
Q9JI75	NQO2_MOUSE	Nqo2	Ribosyldihydronicotinamide dehydrogenase [quinone]	293234	356335	189007
Q9JIF0	ANM1_MOUSE	Prmt1	Protein arginine N-methyltransferase 1	4008860	3252470	3772270
Q9JIF7	COPB_MOUSE	Copb1	Coatomer subunit beta	1854790	1168850	1773750
Q9JII5	DAZP1_MOUSE	Dazap1	DAZ-associated protein 1	652128	558158	596160
Q9JII6	AK1A1_MOUSE	Akr1a1	Aldo-keto reductase family 1 member A1	4086500	6322850	3845120
Q9JIK5	DDX21_MOUSE	Ddx21	Nucleolar RNA helicase 2	1410040		1045560
Q9JJ28	FLII_MOUSE	Flii	Protein flightless-1 homolog	558785	662754	467241
Q9JJA4	WDR12_MOUSE	Wdr12	Ribosome biogenesis protein WDR12	1211570	1223340	896948
Q9JJU8	SH3L1_MOUSE	Sh3bgrl	Adapter Sh3bgrl	581537	887804	458280
Q9JK23	PSMG1_MOUSE	Psmg1	Proteasome assembly chaperone 1	798022	821776	662865
Q9JK38	GNA1_MOUSE	Gnpnat1	Glucosamine 6-phosphate N-acetyltransferase	158352		126280
Q9JK81	MYG1_MOUSE	Myg1	MYG1 exonuclease	1341050	2198270	1271500
Q9JKB1	UCHL3_MOUSE	Uchl3	Ubiquitin carboxyl-terminal hydrolase isozyme L3	1108550	757279	1280830
Q9JKF1	IQGA1_MOUSE	Iqgap1	Ras GTPase-activating-like protein IQGAP1	4555520	5751950	4599110
Q9JKR6	HYOU1_MOUSE	Hyou1	Hypoxia up-regulated protein 1	3268260	1137210	2395410
Q9JKV1	ADRM1_MOUSE	Adrm1	Proteasomal ubiquitin receptor ADRM1	654317	705576	449938
Q9JKW0	AR6P1_MOUSE	Arl6ip1	ADP-ribosylation factor-like protein 6-interacting protein 1	668554		520651
Q9JKX6	NUDT5_MOUSE	Nudt5	ADP-sugar pyrophosphatase	457401	287072	446450
Q9JLF6	TGM1_MOUSE	Tgm1	Protein-glutamine gamma-glutamyltransferase K	1944210		308972
Q9JLI8	SART3_MOUSE	Sart3	Squamous cell carcinoma antigen recognized by T-cells 3	217259
Q9JLJ2	AL9A1_MOUSE	Aldh9a1	4-trimethylaminobutyraldehyde dehydrogenase	3118390	3571980	3430040
Q9JLV5	CUL3_MOUSE	Cul3	Cullin-3	565273		619415
Q9JLV6	PNKP_MOUSE	Pnkp	Bifunctional polynucleotide phosphatase/kinase	451137	526683	433897
Q9JM76	ARPC3_MOUSE	Arpc3	Actin-related protein 2/3 complex subunit 3	3526590	5994870	5036640
Q9JM90	STAP1_MOUSE	Stap1	Signal-transducing adaptor protein 1	1682830		2458250
Q9JMA1	UBP14_MOUSE	Usp14	Ubiquitin carboxyl-terminal hydrolase 14	6275440	5677290	5424540
Q9JMA2	TGT_MOUSE	Qtrt1	Queuine tRNA-ribosyltransferase catalytic subunit 1	505652
Q9JMD0	ZN207_MOUSE	Znf207	BUB3-interacting and GLEBS motif-containing protein ZNF207	298931		283009
Q9JMH6	TRXR1_MOUSE	Txnrd1	Thioredoxin reductase 1, cytoplasmic	9390440	6084470	9199860
Q9QUH0	GLRX1_MOUSE	Glrx	Glutaredoxin-1	1607030	2772030	2227520
Q9QUI0	RHOA_MOUSE	Rhoa	Transforming protein RhoA	9565100	7459690	2021170
Q9QUK9	TRY4_MOUSE;TRY5_MOUSE	Try4;Try5	Trypsin-5	163423	799555	255965
Q9QUM9	PSA6_MOUSE	Psma6	Proteasome subunit alpha type-6	11418900	10979600	9558060
Q9QUR6	PPCE_MOUSE	Prep	Prolyl endopeptidase	4520190	7468260	3651240
Q9QWL7	K1C17_MOUSE	Krt17	Keratin, type I cytoskeletal 17	26191700	22043300	19244000
Q9QXG2	RAE1_MOUSE	Chm	Rab proteins geranylgeranyltransferase component A 1	132299		417257
Q9QXK3	COPG2_MOUSE	Copg2	Coatomer subunit gamma-2	787238		298239
Q9QXS1	PLEC_MOUSE	Plec	Plectin	5470070	5235950	4415360
Q9QY36	NAA10_MOUSE	Naa10	N-alpha-acetyltransferase 10	449774	457173	419595
Q9QYB1	CLIC4_MOUSE	Clic4	Chloride intracellular channel protein 4	3402020	3860430	5050570
Q9QYG0	NDRG2_MOUSE	Ndrg2	Protein NDRG2	748829	1031080	672604
Q9QYI3	DNJC7_MOUSE	Dnajc7	DnaJ homolog subfamily C member 7	1717570		1823420
Q9QYJ0	DNJA2_MOUSE	Dnaja2	DnaJ homolog subfamily A member 2	1167140	545138	1193480
Q9QZ08	NAGK_MOUSE	Nagk	N-acetyl-D-glucosamine kinase	302577		172624
Q9QZ88	VPS29_MOUSE	Vps29	Vacuolar protein sorting-associated protein 29	1632620	1232770	1740840
Q9QZD9	EIF3I_MOUSE	Eif3i	Eukaryotic translation initiation factor 3 subunit I	3280280	3975640	3850500
Q9QZE5	COPG1_MOUSE	Copg1	Coatomer subunit gamma-1	3115720	5315510	2585700
Q9QZQ8	H2AY_MOUSE	Macroh2a1	Core histone macro-H2A.1	424853	717002	396852
Q9R013	CATF_MOUSE	Ctsf	Cathepsin F	472144		675061
Q9R059	FHL3_MOUSE	Fhl3	Four and a half LIM domains protein 3	726085		536095
Q9R060	NUBP1_MOUSE	Nubp1	Cytosolic Fe-S cluster assembly factor NUBP1	227323	437352	213741
Q9R0E1	PLOD3_MOUSE	Plod3	Multifunctional procollagen lysine hydroxylase and glycosyltransferase LH3	2736900	3828750	3771690
Q9R0E2	PLOD1_MOUSE	Plod1	Procollagen-lysine,2-oxoglutarate 5-dioxygenase 1	16572000	33565900	22757300
Q9R0N0	GALK1_MOUSE	Galk1	Galactokinase	1814820	2946670	1677000
Q9R0P3	ESTD_MOUSE	Esd	S-formylglutathione hydrolase	6577530	9219250	7203470
Q9R0P5	DEST_MOUSE	Dstn	Destrin	2425320	3402380	1280230
Q9R0Q7	TEBP_MOUSE	Ptges3	Prostaglandin E synthase 3	4436490	5447700	4781340
Q9R0U0	SRS10_MOUSE	Srsf10	Serine/arginine-rich splicing factor 10	287385	196489	256593
Q9R190	MTA2_MOUSE	Mta2	Metastasis-associated protein MTA2	3200940	2218230	2809210
Q9R1A8	COP1_MOUSE	Cop1	E3 ubiquitin-protein ligase COP1	1246600	1088230	1757350
Q9R1P0	PSA4_MOUSE	Psma4	Proteasome subunit alpha type-4	6149070	4857020	6711350
Q9R1P1	PSB3_MOUSE	Psmb3	Proteasome subunit beta type-3	10583400	7288590	10832900
Q9R1P3	PSB2_MOUSE	Psmb2	Proteasome subunit beta type-2	7245580	7238900	6504210
Q9R1P4	PSA1_MOUSE	Psma1	Proteasome subunit alpha type-1	17769800	25643500	15818000
Q9R1Q7	PLP2_MOUSE	Plp2	Proteolipid protein 2	1644060	2142990	1163790
Q9R1T2	SAE1_MOUSE	Sae1	SUMO-activating enzyme subunit 1	7004350	1868100	964910
Q9R1T4	SEPT6_MOUSE	Septin6	Septin-6	227875	142031	151712
Q9WTM5	RUVB2_MOUSE	Ruvbl2	RuvB-like 2	6487020	7387690	5320890
Q9WTP6	KAD2_MOUSE	Ak2	Adenylate kinase 2, mitochondrial	2260300	2860660	1941140
Q9WTX5	SKP1_MOUSE	Skp1	S-phase kinase-associated protein 1	1560690	977546	810171
Q9WTX6	CUL1_MOUSE	Cul1	Cullin-1	3206380	3292620	2849060
Q9WU56	PUS1_MOUSE	Pus1	Pseudouridylate synthase 1 homolog	216325		241146
Q9WU78	PDC6I_MOUSE	Pdcd6ip	Programmed cell death 6-interacting protein	1684220	1702750	1288810
Q9WU84	CCS_MOUSE	Ccs	Copper chaperone for superoxide dismutase	100821		138568
Q9WUA2	SYFB_MOUSE	Farsb	Phenylalanine--tRNA ligase beta subunit	2431860	3574260	2641440
Q9WUA3	PFKAP_MOUSE	Pfkp	ATP-dependent 6-phosphofructokinase, platelet type	5434970	4639850	4335370
Q9WUL7	ARL3_MOUSE	Arl3	ADP-ribosylation factor-like protein 3	187233		31863.6
Q9WUM4	COR1C_MOUSE	Coro1c	Coronin-1C	3835260	7421950	4562250
Q9WUM5	SUCA_MOUSE	Suclg1	Succinate--CoA ligase [ADP/GDP-forming] subunit alpha, mitochondrial	4639930	15924600	9551350
Q9WUP7	UCHL5_MOUSE	Uchl5	Ubiquitin carboxyl-terminal hydrolase isozyme L5	822051	1172890	742273
Q9WUU7	CATZ_MOUSE	Ctsz	Cathepsin Z	28259600	43861800	31204100
Q9WV32	ARC1B_MOUSE	Arpc1b	Actin-related protein 2/3 complex subunit 1B	10163100	7267570	16767800
Q9WV54	ASAH1_MOUSE	Asah1	Acid ceramidase	5426050	4212890	5089680
Q9WV80	SNX1_MOUSE	Snx1	Sorting nexin-1	832401		440176
Q9WV86	KTNA1_MOUSE	Katna1	Katanin p60 ATPase-containing subunit A1	13387300	51236900	19525300
Q9WVA3	BUB3_MOUSE	Bub3	Mitotic checkpoint protein BUB3	4843500	4779970	4669000
Q9WVA4	TAGL2_MOUSE	Tagln2	Transgelin-2	1290210	2002070	1341830
Q9WVG6	CARM1_MOUSE	Carm1	Histone-arginine methyltransferase CARM1	1678380	2733730	1202810
Q9WVJ2	PSD13_MOUSE	Psmd13	26S proteasome non-ATPase regulatory subunit 13	28347500	9885100	2554360
Q9WVK4	EHD1_MOUSE	Ehd1	EH domain-containing protein 1	1269920	1043810	1410370
Q9WVQ5	MTNB_MOUSE	Apip	Methylthioribulose-1-phosphate dehydratase	225792		317377
Q9Z0M5	LICH_MOUSE	Lipa	Lysosomal acid lipase/cholesteryl ester hydrolase	4501480	3705500	4891360
Q9Z0N1	IF2G_MOUSE	Eif2s3x	Eukaryotic translation initiation factor 2 subunit 3, X-linked	6892210	8088110	9947660
Q9Z0P5	TWF2_MOUSE	Twf2	Twinfilin-2	2324210	8107830	3358730
Q9Z0S1	BPNT1_MOUSE	Bpnt1	3'(2'),5'-bisphosphate nucleotidase 1	195482	659050	165871
Q9Z0X1	AIFM1_MOUSE	Aifm1	Apoptosis-inducing factor 1, mitochondrial	842401	559501	666188
Q9Z1B5	MD2L1_MOUSE	Mad2l1	Mitotic spindle assembly checkpoint protein MAD2A	1253030	923330	1158930
Q9Z1D1	EIF3G_MOUSE	Eif3g	Eukaryotic translation initiation factor 3 subunit G	3299670	1320140	2687120
Q9Z1F9	SAE2_MOUSE	Uba2	SUMO-activating enzyme subunit 2	3068480	3440410	1795180
Q9Z1G3	VATC1_MOUSE	Atp6v1c1	V-type proton ATPase subunit C 1	3997500	2646220	4015970
Q9Z1K5	ARI1_MOUSE	Arih1	E3 ubiquitin-protein ligase ARIH1	997260	768073	1246380
Q9Z1N5	DX39B_MOUSE	Ddx39b	Spliceosome RNA helicase Ddx39b	11628700	9944140	11923400
Q9Z1Q5	CLIC1_MOUSE	Clic1	Chloride intracellular channel protein 1	10983800	11764900	10184600
Q9Z1Q9	SYVC_MOUSE	Vars1	Valine--tRNA ligase	3711410	3630290	3962690
Q9Z1X4	ILF3_MOUSE	Ilf3	Interleukin enhancer-binding factor 3	1073140		1087920
Q9Z1Z0	USO1_MOUSE	Uso1	General vesicular transport factor p115	925994	1431990	1663930
Q9Z1Z2	STRAP_MOUSE	Strap	Serine-threonine kinase receptor-associated protein	2330760	1679800	2194650
Q9Z204	HNRPC_MOUSE	Hnrnpc	Heterogeneous nuclear ribonucleoproteins C1/C2	2936420	1850590	2473100
Q9Z2K1	K1C16_MOUSE	Krt16	Keratin, type I cytoskeletal 16	14418200	10130200	16276800
Q9Z2L7	CRLF3_MOUSE	Crlf3	Cytokine receptor-like factor 3	278776		234579
Q9Z2M7	PMM2_MOUSE	Pmm2	Phosphomannomutase 2	543251	677115	573494
Q9Z2N8	ACL6A_MOUSE	Actl6a	Actin-like protein 6A	2280770	3830630	2542570
Q9Z2U0	PSA7_MOUSE	Psma7	Proteasome subunit alpha type-7	9051260	7382670	7451460
Q9Z2U1	PSA5_MOUSE	Psma5	Proteasome subunit alpha type-5	7218630	6508360	9103540
Q9Z2W0	DNPEP_MOUSE	Dnpep	Aspartyl aminopeptidase	1058160	509757	967033
Q9Z2X1	HNRPF_MOUSE	Hnrnpf	Heterogeneous nuclear ribonucleoprotein F	4647240	2565720	5778360
Q9Z2X8	KEAP1_MOUSE	Keap1	Kelch-like ECH-associated protein 1	141929	375240
Q9Z2Y8	PLPHP_MOUSE	Plpbp	Pyridoxal phosphate homeostasis protein	482655		320167
