# Supplementary material for: Spatiotemporal profiling of modification-specific proteome secretion uncovers an itaconation-activated tyrosine kinase
Source: Nat Commun. 2025 Dec 4;16:10924. doi: 10.1038/s41467-025-66508-y (PMC12686461; doi:10.1038/s41467-025-66508-y)
Supplement: Supplementary file 5 — Suplementary Data 4 [file 41467_2025_66508_MOESM5_ESM.xlsx]

## Sheet: Sheet1
Supplementary Table 4. Chemoproteomic profiling of succinated secreted proteins identified by PBSP in Raw264.7 cell line. Related to Figure 6. The ratio for each labeled protein is shown. The Fumarate-alkyne labeling sample was compared to control and proteins with average ratio over 2 and p-value less than 0.05 were assigned as enriched proteins. Complete dataset of all identified and quantified…
Uniprot	Description	Gene Symbol	Rep.1	Rep.2	Rep.3	Average ratio	p value
P07091	Protein S100-A4	S100a4	64	64	64	64	0.00034634
P43277	Histone H1.3	H1-3	64	64	64	64	6.31624e-05
P68033	Actin, alpha cardiac muscle 1	Actc1	64	64	64	64	1.56176e-05
Q8BL97	Serine/arginine-rich splicing factor 7	Srsf7	64	54.5051	39.8173	61.8974	0.0165196
P63094	Guanine nucleotide-binding protein G(s) subunit alpha isoforms short	Gnas	21.2682	23.306	25.5721	23.3821	5.59247e-05
P0C0S6	Histone H2A.Z	H2az1;H2az2	23.0316	24.0102	15.1847	20.7422	0.00211373
Q61216	Double-strand break repair protein MRE11	Mre11	12.7972	12.4787	13.2123	12.8294	6.22119e-07
Q91WP0	Mannan-binding lectin serine protease 2	Masp2	10.33	9.8215	9.99877	10.0501	4.40193e-07
Q9D773	Large ribosomal subunit protein uL2m	Mrpl2	8.10041	10.6393	N/A	9.36987	0.00304533
Q91V92	ATP-citrate synthase	Acly	7.95398	7.34991	6.96454	7.42281	2.39155e-05
Q8BUN5	Mothers against decapentaplegic homolog 3	Smad3	4.40144	5.83428	11.1133	7.11633	0.0400607
Q641P0	Actin-related protein 3B	Actr3b	6.46816	5.97754	8.19407	6.87992	0.00094112
O88487	Cytoplasmic dynein 1 intermediate chain 2	Dync1i2	9.53229	5.85465	3.87734	6.42143	0.0307281
Q60611	DNA-binding protein SATB1	Satb1	5.80789	6.11942	6.99325	6.30685	0.000116368
P47226	Testin	Tes	4.07649	6.15075	8.68983	6.30569	0.0164388
P26231	Catenin alpha-1	Ctnna1	5.57898	6.24216	3.85574	5.22563	0.00402417
Q9Z0H4	CUGBP Elav-like family member 2	Celf2	4.9755	6.73136	3.82033	5.17573	0.00784934
Q9EPU4	Cleavage and polyadenylation specificity factor subunit 1	Cpsf1	4.97211	5.29418	N/A	5.13314	5.38506e-05
Q61990	Poly(rC)-binding protein 2	Pcbp2	5.08925	4.97618	4.43935	4.83493	4.39931e-05
P29351	Tyrosine-protein phosphatase non-receptor type 6	Ptpn6	7.03071	3.10911	4.10576	4.74853	0.0333642
P62307	Small nuclear ribonucleoprotein F	Snrpf	3.97304	5.0433	5.21426	4.74353	0.000647995
E9Q4P1	WD repeat and FYVE domain-containing protein 1	Wdfy1	5.56898	5.28	3.00771	4.6189	0.0110889
Q9JLI8	Squamous cell carcinoma antigen recognized by T-cells 3	Sart3	5.83866	3.91424	4.07808	4.61033	0.00422992
O88712	C-terminal-binding protein 1	Ctbp1	3.7443	4.19734	5.35216	4.43127	0.00200493
Q8VHE0	Translocation protein SEC63 homolog	Sec63	4.68958	4.1518	N/A	4.42069	0.000438123
P62192	26S proteasome regulatory subunit 4	Psmc1	4.44407	3.96755	3.83631	4.08264	7.54171e-05
P55821	Stathmin-2	Stmn2	N/A	4.0736	3.92306	3.99833	1.44295e-05
P20918	Plasminogen	Plg	3.48762	3.84226	4.24658	3.85882	0.000199679
Q9DCC4	Pyrroline-5-carboxylate reductase 3	Pycr3	3.9666	2.96969	4.60532	3.8472	0.00392438
P19157	Glutathione S-transferase P 1	Gstp1	3.85159	3.57803	N/A	3.71481	0.000116202
P61021	Ras-related protein Rab-5B	Rab5b	N/A	2.96059	4.17054	3.56557	0.0107626
Q9D071	MMS19 nucleotide excision repair protein homolog	Mms19	3.78191	4.30602	2.56049	3.54947	0.00787204
Q9CR64	Protein kish-A	Tmem167a	4.33461	3.81508	2.41083	3.52017	0.0118191
Q7TMY8	E3 ubiquitin-protein ligase HUWE1	Huwe1	3.47038	3.53702	3.25429	3.42056	9.1914e-06
Q9CXF4	TBC1 domain family member 15	Tbc1d15	2.94418	N/A	3.8961	3.42014	0.00644359
O88952	Protein lin-7 homolog C	Lin7c	3.4965	3.74797	2.95757	3.40068	0.00050174
Q62422	Osteoclast-stimulating factor 1	Ostf1	4.65653	2.95581	2.58547	3.39927	0.0197299
P54071	Isocitrate dehydrogenase [NADP], mitochondrial	Idh2	3.20111	3.58687	3.27363	3.35387	3.77227e-05
P70460	Vasodilator-stimulated phosphoprotein	Vasp	3.38715	3.34989	2.49526	3.07743	0.00204382
Q07076	Annexin A7	Anxa7	2.27291	3.54876	2.97312	2.9316	0.00635656
P35550	rRNA 2'-O-methyltransferase fibrillarin	Fbl	2.97532	2.7391	3.06939	2.92794	3.97679e-05
P97930	Thymidylate kinase	Dtymk	2.31382	3.3711	3.06917	2.91803	0.00365375
O88947	Coagulation factor X	F10	3.30416	2.88082	2.51579	2.90026	0.00112859
P98064	Mannan-binding lectin serine protease 1	Masp1	3.27318	3.26219	2.12167	2.88568	0.00783869
Q9JJN5	Carboxypeptidase N catalytic chain	Cpn1	2.38519	2.54016	3.6958	2.87372	0.0105637
Q8VEJ4	Notchless protein homolog 1	Nle1	3.25075	2.4202	N/A	2.83548	0.00958421
Q8K1B8	Fermitin family homolog 3	Fermt3	2.89637	2.80175	2.63874	2.77895	1.89724e-05
Q8BMJ3	Eukaryotic translation initiation factor 1A, X-chromosomal	Eif1ax	3.00734	2.41783	2.85974	2.76164	0.000573728
P62878	E3 ubiquitin-protein ligase RBX1	Rbx1	2.05623	3.02708	3.18804	2.75711	0.00764895
O35864	COP9 signalosome complex subunit 5	Cops5	3.40403	2.82408	2.01545	2.74785	0.0122454
P62137	Serine/threonine-protein phosphatase PP1-alpha catalytic subunit	Ppp1ca	2.35683	2.49681	3.20429	2.68598	0.00301193
P54116	Stomatin	Stom	3.31432	2.73754	1.87826	2.64337	0.0169761
Q8BFZ9	Erlin-2	Erlin2	2.62963	1.93361	3.25122	2.60482	0.0135104
Q9QYC0	Alpha-adducin	Add1	2.87725	2.74847	2.16126	2.59566	0.00193027
O08808	Protein diaphanous homolog 1	Diaph1	1.99436	2.86838	2.85026	2.571	0.00551417
D3Z6Q9	Bridging integrator 2	Bin2	1.89074	2.59192	3.12489	2.53585	0.0126692
P52912	Cytotoxic granule associated RNA binding protein TIA1	Tia1	N/A	2.42176	2.50791	2.46484	2.31809e-05
O88456	Calpain small subunit 1	Capns1	2.44859	2.53578	2.19526	2.39321	0.000167187
O70362	Phosphatidylinositol-glycan-specific phospholipase D	Gpld1	2.23685	2.51973	2.38865	2.38174	7.17722e-05
P46664	Adenylosuccinate synthetase isozyme 2	Adss2	2.69617	1.86593	2.53023	2.36411	0.00577709
Q8C147	Dedicator of cytokinesis protein 8	Dock8	2.38352	2.67006	2.03227	2.36195	0.00179269
Q9QXA5	U6 snRNA-associated Sm-like protein LSm4	Lsm4	2.65693	2.72245	1.58969	2.32302	0.0226886
O35857	Mitochondrial import inner membrane translocase subunit TIM44	Timm44	N/A	2.22053	2.36469	2.29261	0.000157381
P06683	Complement component C9	C9	2.07747	2.56377	2.12283	2.25469	0.00126884
P63024	Vesicle-associated membrane protein 3	Vamp2;Vamp3	1.86438	2.61248	N/A	2.23843	0.0212165
P61967	AP-1 complex subunit sigma-1A	Ap1s1	2.18897	2.18161	2.17875	2.18311	2.63382e-10
P47753	F-actin-capping protein subunit alpha-1	Capza1	1.92468	2.13552	2.47561	2.1786	0.00183077
Q9WV69	Dematin	Dmtn	1.92789	2.13635	2.46237	2.17553	0.00164213
Q9CQE8	RNA transcription, translation and transport factor protein	RTRAF	1.90172	2.20133	2.41596	2.173	0.00141165
P62814	V-type proton ATPase subunit B, brain isoform	Atp6v1b2	2.04064	2.13934	2.29248	2.15748	9.379e-05
Q9QZ06	Toll-interacting protein	Tollip	1.82985	2.14129	2.46504	2.14539	0.00334895
Q8R5H1	Ubiquitin carboxyl-terminal hydrolase 15	Usp15	2.37322	1.98118	2.07608	2.14349	0.000636419
Q62425	Cytochrome c oxidase subunit NDUFA4	Ndufa4	1.99615	2.21695	2.10373	2.10561	6.48628e-05
Q9WU56	Pseudouridylate synthase 1 homolog	Pus1	2.01439	2.17774	N/A	2.09607	0.000373714
Q9JHI7	Exosome complex component RRP45	Exosc9	2.18418	1.99645	N/A	2.09032	0.000574197
Q99KN9	Clathrin interactor 1	Clint1	2.1067	2.27172	1.83928	2.07257	0.00104453
Q9WU28	Prefoldin subunit 5	Pfdn5	1.54133	1.99045	2.64821	2.06	0.0299927
Q61335	B-cell receptor-associated protein 31	Bcap31	2.32758	1.73253	2.07181	2.04397	0.00374851
Q08093	Calponin-2	Cnn2	1.93709	2.20381	1.96512	2.03534	0.000256269
Q8BWU5	tRNA N6-adenosine threonylcarbamoyltransferase	Osgep	1.70141	2.36009	N/A	2.03075	0.024648
Q63850	Nuclear pore glycoprotein p62	Nup62	1.5193	2.13497	2.42576	2.02668	0.0184258
Q9CR00	26S proteasome non-ATPase regulatory subunit 9	Psmd9	2.04807	2.19465	1.7809	2.00788	0.0011394
Q99JX4	Eukaryotic translation initiation factor 3 subunit M	Eif3m	1.80087	1.92839	2.27971	2.00299	0.00218585

## Sheet: Raw intensity DMSO for Fumarate
Related to Figure 6. Raw intensity values for control group.
Protein.Group	Protein.Names	Genes	First.Protein.Description	H:\LWJ\20250430LWJ\20250430D1.raw	H:\LWJ\20250430LWJ\20250430D2.raw	H:\LWJ\20250430LWJ\20250430D3.raw
A2A432	CUL4B_MOUSE	Cul4b	Cullin-4B	226160		1061150
A2A863	ITB4_MOUSE	Itgb4	Integrin beta-4	131715		122163
A2A8L5	PTPRF_MOUSE	Ptprf	Receptor-type tyrosine-protein phosphatase F	156375		186400
A2AGT5	CKAP5_MOUSE	Ckap5	Cytoskeleton-associated protein 5	4144990		3837220
A2AN08	UBR4_MOUSE	Ubr4	E3 ubiquitin-protein ligase UBR4	206795		23679.5
A2AQ07	TBB1_MOUSE	Tubb1	Tubulin beta-1 chain	28679800	8692590	34630300
A2AQ19	RTF1_MOUSE	Rtf1	RNA polymerase-associated protein RTF1 homolog	40562.8		83888.5
A2BIM8	MUP11_MOUSE;MUP17_MOUSE;MUP18_MOUSE;MUP1_MOUSE;MUP2_MOUSE;MUP5_MOUSE;MUP6_MOUSE	Mup1;Mup11;Mup17;Mup18;Mup2;Mup5;Mup6	Major urinary protein 18	172927
A6X935	ITIH4_MOUSE	Itih4	Inter alpha-trypsin inhibitor, heavy chain 4	3737920		3796720
B1AZI6	THOC2_MOUSE	Thoc2	THO complex subunit 2	314241		396774
B2RPV6	MMRN1_MOUSE	Mmrn1	Multimerin-1	766804		609510
B2RQC6	PYR1_MOUSE	Cad	CAD protein	611509		802818
B2RY56	RBM25_MOUSE	Rbm25	RNA-binding protein 25	595056		519652
B9EJ86	OSBL8_MOUSE	Osbpl8	Oxysterol-binding protein-related protein 8			235147
B9EJR8	DAAF5_MOUSE	Dnaaf5	Dynein axonemal assembly factor 5			477600
C0HKE1	H2A1B_MOUSE;H2A1C_MOUSE;H2A1D_MOUSE;H2A1E_MOUSE;H2A1F_MOUSE;H2A1G_MOUSE;H2A1H_MOUSE;H2A1I_MOUSE;H2A1K_MOUSE;H2A1N_MOUSE;H2A1O_MOUSE;H2A1P_MOUSE;H2A3_MOUSE;H2AJ_MOUSE	H2ac11;H2ac12;H2ac13;H2ac15;H2ac25;H2ac4;H2ac6;H2ac7;H2ac8;H2aj;Hist1h2af;Hist1h2an;Hist1h2ao;Hist1h2ap	Histone H2A type 1-B	25380900	28465400	23704500
D3YXK2	SAFB1_MOUSE	Safb	Scaffold attachment factor B1	461021		653187
D3YZP9	CCDC6_MOUSE	Ccdc6	Coiled-coil domain-containing protein 6	414243		314036
D3Z6Q9	BIN2_MOUSE	Bin2	Bridging integrator 2			36918.4
D3Z7P3-2	GLSK_MOUSE	Gls	Isoform 2 of Glutaminase kidney isoform, mitochondrial	4323290		3530020
D3Z7Q2	SIM20_MOUSE	Smim20	Small integral membrane protein 20			94646.1
E9PV24	FIBA_MOUSE	Fga	Fibrinogen alpha chain	40595300	64838200	36644100
E9PVA8	GCN1_MOUSE	Gcn1	Stalled ribosome sensor GCN1	466598		392377
E9Q0S6	TENS1_MOUSE;TENS2_MOUSE;TENS3_MOUSE	Tns1;Tns2;Tns3	Tensin-1	79700.1		42703.4
E9Q1P8	I2BP2_MOUSE	Irf2bp2	Interferon regulatory factor 2-binding protein 2	634581		719355
E9Q414	APOB_MOUSE	Apob	Apolipoprotein B-100	1888920		1707340
E9Q4P1	WDFY1_MOUSE	Wdfy1	WD repeat and FYVE domain-containing protein 1	94096.5		45023.1
E9Q557	DESP_MOUSE	Dsp	Desmoplakin			905061
E9Q5G3	KIF23_MOUSE	Kif23	Kinesin-like protein KIF23			135160
E9Q7G0	NUMA1_MOUSE	Numa1	Nuclear mitotic apparatus protein 1	319055		292425
E9Q912	GDS1_MOUSE	Rap1gds1	Rap1 GTPase-GDP dissociation stimulator 1	607913		334839
F6ZDS4	TPR_MOUSE	Tpr	Nucleoprotein TPR	710040		733189
G5E829	AT2B1_MOUSE;AT2B2_MOUSE	Atp2b1;Atp2b2	Plasma membrane calcium-transporting ATPase 1	234729		137131
G5E8V9	ARFP1_MOUSE	Arfip1	Arfaptin-1			132241
O08529	CAN2_MOUSE	Capn2	Calpain-2 catalytic subunit	1303600		1416750
O08539	BIN1_MOUSE	Bin1	Myc box-dependent-interacting protein 1	46831.8		134422
O08547	SC22B_MOUSE	Sec22b	Vesicle-trafficking protein SEC22b	1298810		1004960
O08553	DPYL2_MOUSE	Dpysl2	Dihydropyrimidinase-related protein 2	2117610		2161680
O08579	EMD_MOUSE	Emd	Emerin	490168		318961
O08583	THOC4_MOUSE	Alyref	THO complex subunit 4	1185550		1475120
O08585	CLCA_MOUSE	Clta	Clathrin light chain A	4037020		2147710
O08663	MAP2_MOUSE	Metap2	Methionine aminopeptidase 2	2059320		1248570
O08664	BCL7A_MOUSE;BCL7B_MOUSE;BCL7C_MOUSE	Bcl7a;Bcl7b;Bcl7c	B-cell CLL/lymphoma 7 protein family member C			76839.1
O08677	KNG1_MOUSE	Kng1	Kininogen-1	5080840	10931200	5272660
O08709	PRDX6_MOUSE	Prdx6	Peroxiredoxin-6	7764000		7700460
O08749	DLDH_MOUSE	Dld	Dihydrolipoyl dehydrogenase, mitochondrial	2584400		2639730
O08756	HCD2_MOUSE	Hsd17b10	3-hydroxyacyl-CoA dehydrogenase type-2	670334		706835
O08784	TCOF_MOUSE	Tcof1	Treacle protein	248711		368302
O08788	DCTN1_MOUSE	Dctn1	Dynactin subunit 1	154128
O08795	GLU2B_MOUSE	Prkcsh	Glucosidase 2 subunit beta	2367520		1448100
O08807	PRDX4_MOUSE	Prdx4	Peroxiredoxin-4	995927		1418150
O08808	DIAP1_MOUSE	Diaph1	Protein diaphanous homolog 1	1144440		1155580
O08810	U5S1_MOUSE	Eftud2	116 kDa U5 small nuclear ribonucleoprotein component	1393310		1881380
O08848	RO60_MOUSE	RO60	RNA-binding protein Ro60	636073		810511
O08915	AIP_MOUSE	Aip	AH receptor-interacting protein	336060		385253
O08992	SDCB1_MOUSE	Sdcbp	Syntenin-1			1784950
O09010	LFNG_MOUSE	Lfng	Beta-1,3-N-acetylglucosaminyltransferase lunatic fringe			341346
O09043	NAPSA_MOUSE	Napsa	Napsin-A			454070
O09044	SNP23_MOUSE	Snap23	Synaptosomal-associated protein 23	705940		622835
O09061	PSB1_MOUSE	Psmb1	Proteasome subunit beta type-1	5650350		4814140
O09106	HDAC1_MOUSE	Hdac1	Histone deacetylase 1	968167		1034520
O09110	MP2K3_MOUSE	Map2k3	Dual specificity mitogen-activated protein kinase kinase 3			230907
O09131	GSTO1_MOUSE	Gsto1	Glutathione S-transferase omega-1	3523240		3785930
O09159	MA2B1_MOUSE	Man2b1	Lysosomal alpha-mannosidase			109324
O09167	RL21_MOUSE	Rpl21	Large ribosomal subunit protein eL21	362786		591067
O09172	GSH0_MOUSE	Gclm	Glutamate--cysteine ligase regulatory subunit	206291		218334
O35127	C10_MOUSE	Grcc10	Protein C10	136549
O35129	PHB2_MOUSE	Phb2	Prohibitin-2	2761480		2593700
O35130	NEP1_MOUSE	Emg1	Ribosomal RNA small subunit methyltransferase NEP1	25670.1
O35136	NCAM2_MOUSE	Ncam2	Neural cell adhesion molecule 2			84399.9
O35226	PSMD4_MOUSE	Psmd4	26S proteasome non-ATPase regulatory subunit 4	1016360		864321
O35286	DHX15_MOUSE	Dhx15	ATP-dependent RNA helicase DHX15	2619370		2314380
O35343	IMA3_MOUSE	Kpna4	Importin subunit alpha-3	79591.8
O35344	IMA4_MOUSE	Kpna3	Importin subunit alpha-4	440390		292324
O35345	IMA7_MOUSE	Kpna6	Importin subunit alpha-7	340267		265987
O35350	CAN1_MOUSE	Capn1	Calpain-1 catalytic subunit	878127		806749
O35375	NRP2_MOUSE	Nrp2	Neuropilin-2			1210670
O35381	AN32A_MOUSE	Anp32a	Acidic leucine-rich nuclear phosphoprotein 32 family member A	5136830		2937910
O35382	EXOC4_MOUSE	Exoc4	Exocyst complex component 4	63337		118442
O35593	PSDE_MOUSE	Psmd14	26S proteasome non-ATPase regulatory subunit 14	1334130		1216300
O35598	ADA10_MOUSE	Adam10	Disintegrin and metalloproteinase domain-containing protein 10	1255550		752395
O35609	SCAM3_MOUSE	Scamp3	Secretory carrier-associated membrane protein 3	666875		670158
O35639	ANXA3_MOUSE	Anxa3	Annexin A3	713706		653251
O35643	AP1B1_MOUSE	Ap1b1	AP-1 complex subunit beta-1	977184		932740
O35654	DPOD2_MOUSE	Pold2	DNA polymerase delta subunit 2	135032
O35657	NEUR1_MOUSE	Neu1	Sialidase-1	748950		1834150
O35685	NUDC_MOUSE	Nudc	Nuclear migration protein nudC	1500090		1418940
O35691	PININ_MOUSE	Pnn	Pinin	186386
O35737	HNRH1_MOUSE	Hnrnph1	Heterogeneous nuclear ribonucleoprotein H	2567110		2291320
O35841	API5_MOUSE	Api5	Apoptosis inhibitor 5	1148280		1020960
O35857	TIM44_MOUSE	Timm44	Mitochondrial import inner membrane translocase subunit TIM44	241019		88312.9
O35864	CSN5_MOUSE	Cops5	COP9 signalosome complex subunit 5	253845		68376.6
O35887	CALU_MOUSE	Calu	Calumenin	2379150		2657060
O35900	LSM2_MOUSE	Lsm2	U6 snRNA-associated Sm-like protein LSm2	624444		581591
O35930	GP1BA_MOUSE	Gp1ba	Platelet glycoprotein Ib alpha chain	198704		243999
O54734	OST48_MOUSE	Ddost	Dolichyl-diphosphooligosaccharide--protein glycosyltransferase 48 kDa subunit	2037980		2145940
O54825	BYST_MOUSE	Bysl	Bystin			72586.4
O54879	HMGB3_MOUSE	Hmgb3	High mobility group protein B3	2843530		3173900
O54890	ITB3_MOUSE	Itgb3	Integrin beta-3	1155850		908054
O54962	BAF_MOUSE	Banf1	Barrier-to-autointegration factor	618725		749740
O54984	GET3_MOUSE	Get3	ATPase GET3	6178310		6425830
O54988	SLK_MOUSE	Slk	STE20-like serine/threonine-protein kinase	429318		266774
O55013	TPPC3_MOUSE	Trappc3	Trafficking protein particle complex subunit 3	542190		659640
O55022	PGRC1_MOUSE	Pgrmc1	Membrane-associated progesterone receptor component 1	2695740		2328390
O55023	IMPA1_MOUSE	Impa1	Inositol monophosphatase 1	1364760		1248040
O55029	COPB2_MOUSE	Copb2	Coatomer subunit beta'	779621		853832
O55047	TLK2_MOUSE	Tlk2	Serine/threonine-protein kinase tousled-like 2	615838
O55098	STK10_MOUSE	Stk10	Serine/threonine-protein kinase 10	300818		406310
O55100	SNG1_MOUSE	Syngr1	Synaptogyrin-1	1992980		1556730
O55125	NIPS1_MOUSE	Nipsnap1	Protein NipSnap homolog 1	85320.1
O55131	SEPT7_MOUSE	Septin7	Septin-7	1933900		2039790
O55135	IF6_MOUSE	Eif6	Eukaryotic translation initiation factor 6	1798640		2291810
O55142	RL35A_MOUSE	Rpl35a	Large ribosomal subunit protein eL33	1265010		827084
O55143	AT2A2_MOUSE	Atp2a2	Sarcoplasmic/endoplasmic reticulum calcium ATPase 2	1142020		1038220
O55201	SPT5H_MOUSE	Supt5h	Transcription elongation factor SPT5	162191		73263.5
O55222	ILK_MOUSE	Ilk	Integrin-linked protein kinase	439818		312757
O55234	PSB5_MOUSE	Psmb5	Proteasome subunit beta type-5	1145520		1342560
O55239	NNMT_MOUSE	Nnmt	Nicotinamide N-methyltransferase	550984		465977
O70133	DHX9_MOUSE	Dhx9	ATP-dependent RNA helicase A	1549370		1804040
O70152	DPM1_MOUSE	Dpm1	Dolichol-phosphate mannosyltransferase subunit 1	357565		271164
O70165	FCN1_MOUSE	Fcn1	Ficolin-1	422016		178075
O70172	PI42A_MOUSE	Pip4k2a	Phosphatidylinositol 5-phosphate 4-kinase type-2 alpha	208968		212742
O70194	EIF3D_MOUSE	Eif3d	Eukaryotic translation initiation factor 3 subunit D	656864		851554
O70251	EF1B_MOUSE	Eef1b	Elongation factor 1-beta	9243260		9144560
O70310	NMT1_MOUSE	Nmt1	Glycylpeptide N-tetradecanoyltransferase 1	546972		191263
O70318	E41L2_MOUSE	Epb41l2	Band 4.1-like protein 2	966396		443833
O70325	GPX4_MOUSE	Gpx4	Phospholipid hydroperoxide glutathione peroxidase	38923.6		51040
O70362	PHLD_MOUSE	Gpld1	Phosphatidylinositol-glycan-specific phospholipase D	4283550		4675820
O70370	CATS_MOUSE	Ctss	Cathepsin S			1580100
O70400	PDLI1_MOUSE	Pdlim1	PDZ and LIM domain protein 1	1355560		1687380
O70404	VAMP8_MOUSE	Vamp8	Vesicle-associated membrane protein 8	887338		577262
O70435	PSA3_MOUSE	Psma3	Proteasome subunit alpha type-3	4102320		4576270
O70439	STX7_MOUSE	Stx7	Syntaxin-7	149898		191583
O70456	1433S_MOUSE	Sfn	14-3-3 protein sigma	446317		558009
O70475	UGDH_MOUSE	Ugdh	UDP-glucose 6-dehydrogenase	1124990		1120050
O70492	SNX3_MOUSE	Snx3	Sorting nexin-3	1179520		1071740
O70493	SNX12_MOUSE	Snx12	Sorting nexin-12	768320		1048170
O70554	SPR2B_MOUSE;SPR2D_MOUSE;SPR2G_MOUSE;SPR2H_MOUSE;SPR2K_MOUSE	Sprr2b;Sprr2d;Sprr2g;Sprr2h;Sprr2k	Small proline-rich protein 2B			148009
O70570	PIGR_MOUSE	Pigr	Polymeric immunoglobulin receptor	101255		105136
O70591	PFD2_MOUSE	Pfdn2	Prefoldin subunit 2	1841910		1897790
O88186	GPIX_MOUSE	Gp9	Platelet glycoprotein IX	1309720		1344430
O88312	AGR2_MOUSE	Agr2	Anterior gradient protein 2 homolog	1712360		1056320
O88342	WDR1_MOUSE	Wdr1	WD repeat-containing protein 1	4156710		4397550
O88447	KLC1_MOUSE	Klc1	Kinesin light chain 1	93955.2		1287840
O88455	DHCR7_MOUSE	Dhcr7	7-dehydrocholesterol reductase	720727		195121
O88456	CPNS1_MOUSE	Capns1	Calpain small subunit 1	1567640		1337300
O88487	DC1I2_MOUSE	Dync1i2	Cytoplasmic dynein 1 intermediate chain 2	575504		407315
O88531	PPT1_MOUSE	Ppt1	Palmitoyl-protein thioesterase 1	802545		642150
O88532	ZFR_MOUSE	Zfr	Zinc finger RNA-binding protein	940633
O88543	CSN3_MOUSE	Cops3	COP9 signalosome complex subunit 3	694211		474181
O88544	CSN4_MOUSE	Cops4	COP9 signalosome complex subunit 4	8163760		7819090
O88545	CSN6_MOUSE	Cops6	COP9 signalosome complex subunit 6	320839		318551
O88569	ROA2_MOUSE	Hnrnpa2b1	Heterogeneous nuclear ribonucleoproteins A2/B1	10228000		10185500
O88643	PAK1_MOUSE	Pak1	Serine/threonine-protein kinase PAK 1			403323
O88667	RAD_MOUSE	Rrad	GTP-binding protein RAD	215709		215470
O88685	PRS6A_MOUSE	Psmc3	26S proteasome regulatory subunit 6A	829444		949062
O88696	CLPP_MOUSE	Clpp	ATP-dependent Clp protease proteolytic subunit, mitochondrial	1950840		614470
O88712	CTBP1_MOUSE	Ctbp1	C-terminal-binding protein 1	210802		245152
O88783	FA5_MOUSE	F5	Coagulation factor V	2054240		2153050
O88796	RPP30_MOUSE	Rpp30	Ribonuclease P protein subunit p30	267276		214702
O88844	IDHC_MOUSE	Idh1	Isocitrate dehydrogenase [NADP] cytoplasmic	3541680		4412870
O88947	FA10_MOUSE	F10	Coagulation factor X	248291		359924
O88952	LIN7C_MOUSE	Lin7c	Protein lin-7 homolog C	116350		61259.8
O88958	GNPI1_MOUSE	Gnpda1	Glucosamine-6-phosphate isomerase 1	236016		351713
O88998	NOE1_MOUSE	Olfm1	Noelin			288232
O89020	AFAM_MOUSE	Afm	Afamin	266912		214149
O89053	COR1A_MOUSE	Coro1a	Coronin-1A	7431080		6346000
O89112	LANC1_MOUSE	Lancl1	Glutathione S-transferase LANCL1			303478
P00493	HPRT_MOUSE	Hprt1	Hypoxanthine-guanine phosphoribosyltransferase	3724040		5057850
P00920	CAH2_MOUSE	Ca2	Carbonic anhydrase 2	392751		1137720
P01027	CO3_MOUSE	C3	Complement C3	5323410	6960240	5827360
P01029	CO4B_MOUSE	C4b	Complement C4-B	1929870		2039000
P01592	IGJ_MOUSE	Jchain	Immunoglobulin J chain	9348590		9440900
P01629	KV2A4_MOUSE		Ig kappa chain V-II region 2S1.3	410932		319473
P01630	KV2A6_MOUSE		Ig kappa chain V-II region 7S34.1	721802		573685
P01631	KV2A7_MOUSE		Ig kappa chain V-II region 26-10	7404130		7291370
P01633	KV5A1_MOUSE	Igkv6-17	Immunoglobulin kappa chain variable 6-17	2384780		1594240
P01634	KV5A2_MOUSE		Ig kappa chain V-V region MOPC 21	60582.6		53196.7
P01635	KV5A3_MOUSE	Igkv12-41	Immunoglobulin kappa chain variable 12-41 (Fragment)	1412310		1005220
P01636	KV5A4_MOUSE		Ig kappa chain V-V region MOPC 149	2270850		1877000
P01637	KV5A5_MOUSE;KV5A6_MOUSE		Ig kappa chain V-V region T1	1633450		2011800
P01639	KV5A7_MOUSE	Igkv9-120	Immunoglobulin kappa chain variable 9-120	830523		854156
P01642	KV5A9_MOUSE	Gm10881	Ig kappa chain V-V region L7 (Fragment)	401531		464104
P01644	KV5AB_MOUSE;KV5AC_MOUSE		Ig kappa chain V-V region HP R16.7	1239470		1271790
P01654	KV3A1_MOUSE;KV3A2_MOUSE;KV3A3_MOUSE;KV3A4_MOUSE		Ig kappa chain V-III region PC 2880/PC 1229	219023		136109
P01660	KV3A8_MOUSE		Ig kappa chain V-III region PC 3741/TEPC 111	1484600		1459840
P01674	KV3AM_MOUSE		Ig kappa chain V-III region PC 2154	453428		384507
P01675	KV6A1_MOUSE;KV6A2_MOUSE;KV6A3_MOUSE;KV6A4_MOUSE;KV6A5_MOUSE		Ig kappa chain V-VI region XRPC 44	716865		677440
P01680	KV4A1_MOUSE		Ig kappa chain V-IV region S107B	3455600		1794450
P01723	LV1A_MOUSE;LV1D_MOUSE;LV1E_MOUSE;LV2A_MOUSE;LV2B_MOUSE		Ig lambda-1 chain V region	2326850		1332910
P01746	HVM02_MOUSE;HVM03_MOUSE		Ig heavy chain V region 93G7	259099		401850
P01786	HVM17_MOUSE		Ig heavy chain V region MOPC 47A	602567		569133
P01787	HVM18_MOUSE;HVM19_MOUSE;HVM20_MOUSE;HVM21_MOUSE;HVM22_MOUSE;HVM23_MOUSE;HVM24_MOUSE;HVM25_MOUSE		Ig heavy chain V regions TEPC 15/S107/HPCM1/HPCM2/HPCM3	148313		190046
P01796	HVM27_MOUSE;HVM28_MOUSE;HVM30_MOUSE;HVM32_MOUSE		Ig heavy chain V-III region A4	1210950		1304690
P01804	HVM35_MOUSE		Ig heavy chain V-III region HPC76 (Fragment)	452052		334835
P01806	HVM36_MOUSE;HVM37_MOUSE;HVM38_MOUSE		Ig heavy chain V region 441	1296370		1308560
P01819	HVM43_MOUSE;HVM44_MOUSE		Ig heavy chain V region MOPC 141	151059		159483
P01837	IGKC_MOUSE	Igkc	Immunoglobulin kappa constant	5742860	85510100	6084300
P01843	LAC1_MOUSE		Ig lambda-1 chain C region	1477360		1954030
P01844	LAC2_MOUSE	Iglc2	Ig lambda-2 chain C region	867114		870818
P01863	GCAA_MOUSE;GCAM_MOUSE	Igh-1a;Ighg	Ig gamma-2A chain C region, A allele	5443430		4347800
P01864	GCAB_MOUSE		Ig gamma-2A chain C region secreted form	7003640		8487240
P01867	IGG2B_MOUSE	Ighg2b	Immunoglobulin heavy constant gamma 2B	5632360	21783900	4940650
P01868	IGH1M_MOUSE;IGHG1_MOUSE	Ighg1	Ig gamma-1 chain C region secreted form	4318590		4960010
P01872	IGHM_MOUSE	Ighm	Immunoglobulin heavy constant mu	46960500	67723000	41764000
P01878	IGHA_MOUSE		Ig alpha chain C region	27096200	40531900	28046000
P01887	B2MG_MOUSE	B2m	Beta-2-microglobulin	5792060		8142620
P01898	HA10_MOUSE	H2-Q10	H-2 class I histocompatibility antigen, Q10 alpha chain	3825800		3825630
P01899	HA11_MOUSE	H2-D1	H-2 class I histocompatibility antigen, D-B alpha chain			211264
P01902	HA1D_MOUSE	H2-K1	H-2 class I histocompatibility antigen, K-D alpha chain	3968890		4169420
P01942	HBA_MOUSE	Hba	Hemoglobin subunit alpha	189349000	380605000	156630000
P02088	HBB1_MOUSE	Hbb-b1	Hemoglobin subunit beta-1	207564000	404429000	207895000
P02301	H31_MOUSE;H32_MOUSE;H33_MOUSE;H3C_MOUSE	H3-3a;H3-5;H3c1;H3c2	Histone H3.3C	16188500	2954450	12436100
P02468	LAMC1_MOUSE	Lamc1	Laminin subunit gamma-1			262820
P02798	MT2_MOUSE	Mt2	Metallothionein-2	25826.6		156905
P03953	CFAD_MOUSE	Cfd	Complement factor D	615521		244392
P03976	KV2A5_MOUSE		Ig kappa chain V-II region 17S29.1	96696
P03987	IGHG3_MOUSE		Ig gamma-3 chain C region	3612270		3527310
P04117	FABP4_MOUSE	Fabp4	Fatty acid-binding protein, adipocyte			96014.7
P04184	KITH_MOUSE	Tk1	Thymidine kinase, cytosolic	109509		85966.3
P04186	CFAB_MOUSE	Cfb	Complement factor B	1342740		1172250
P04202	TGFB1_MOUSE	Tgfb1	Transforming growth factor beta-1 proprotein	81288.4		121126
P04919	B3AT_MOUSE	Slc4a1	Band 3 anion transport protein	42360300	86875600	41492900
P04940	KV6A6_MOUSE;KV6A7_MOUSE;KV6A9_MOUSE;KV6AA_MOUSE		Ig kappa chain V-VI region NQ2-17.4.1	582232		124828
P04945	KV6AB_MOUSE		Ig kappa chain V-VI region NQ2-6.1	524855		432676
P05063	ALDOC_MOUSE	Aldoc	Fructose-bisphosphate aldolase C	30624300		21649900
P05064	ALDOA_MOUSE	Aldoa	Fructose-bisphosphate aldolase A	37729000	23207300	35558800
P05132	KAPCA_MOUSE	Prkaca	cAMP-dependent protein kinase catalytic subunit alpha	431183		515553
P05201	AATC_MOUSE	Got1	Aspartate aminotransferase, cytoplasmic	1127640		1575270
P05202	AATM_MOUSE	Got2	Aspartate aminotransferase, mitochondrial	4360500		3861450
P05213	TBA1B_MOUSE	Tuba1b	Tubulin alpha-1B chain	33597500	44883800	39381200
P05366	SAA1_MOUSE	Saa1	Serum amyloid A-1 protein	4515700		4057740
P05367	SAA2_MOUSE	Saa2	Serum amyloid A-2 protein	2076070		2210040
P05555	ITAM_MOUSE	Itgam	Integrin alpha-M			160039
P05784	K1C18_MOUSE	Krt18	Keratin, type I cytoskeletal 18	31689100	16783400	31318600
P05977	MYL1_MOUSE;MYL3_MOUSE	Myl1;Myl3	Myosin light chain 1/3, skeletal muscle isoform	2309580		2570730
P06151	LDHA_MOUSE	Ldha	L-lactate dehydrogenase A chain	47274800	54581100	35359700
P06330	HVM51_MOUSE		Ig heavy chain V region AC38 205.12	9839840		11737600
P06683	CO9_MOUSE	C9	Complement component C9	334504		381045
P06684	CO5_MOUSE	C5	Complement C5	1285270		1386860
P06728	APOA4_MOUSE	Apoa4	Apolipoprotein A-IV	17778400	16167800	17731800
P06745	G6PI_MOUSE	Gpi	Glucose-6-phosphate isomerase	5419860		4968320
P06797	CATL1_MOUSE	Ctsl	Procathepsin L		114674000	2427230
P06800	PTPRC_MOUSE	Ptprc	Receptor-type tyrosine-protein phosphatase C	926598		872000
P06801	MAOX_MOUSE	Me1	NADP-dependent malic enzyme	192642		134156
P06869	UROK_MOUSE	Plau	Urokinase-type plasminogen activator			502326
P06909	CFAH_MOUSE	Cfh	Complement factor H	3660770		3906110
P07091	S10A4_MOUSE	S100a4	Protein S100-A4	301999		357522
P07309	TTHY_MOUSE	Ttr	Transthyretin	2698990	26627500	1954690
P07356	ANXA2_MOUSE	Anxa2	Annexin A2	16543300	26066900	17206300
P07607	TYSY_MOUSE	Tyms	Thymidylate synthase	146172		126426
P07724	ALBU_MOUSE	Alb	Albumin	349555000	1245580000	344012000
P07742	RIR1_MOUSE	Rrm1	Ribonucleoside-diphosphate reductase large subunit	390831		303319
P07744	K2C4_MOUSE	Krt4	Keratin, type II cytoskeletal 4	29817800		12955300
P07758	A1AT1_MOUSE	Serpina1a	Alpha-1-antitrypsin 1-1	16771600		12781600
P07759	SPA3K_MOUSE	Serpina3k	Serine protease inhibitor A3K	16743700	444333000	15458500
P07901	HS90A_MOUSE	Hsp90aa1	Heat shock protein HSP 90-alpha	13008200	14706100	14754100
P08003	PDIA4_MOUSE	Pdia4	Protein disulfide-isomerase A4	4440800		4494070
P08030	APT_MOUSE	Aprt	Adenine phosphoribosyltransferase	2347380		2706560
P08032	SPTA1_MOUSE	Spta1	Spectrin alpha chain, erythrocytic 1	6952120	17960700	6798100
P08113	ENPL_MOUSE	Hsp90b1	Endoplasmin	6967910	3291480	7926110
P08207	S10AA_MOUSE	S100a10	Protein S100-A10	8293420	11994300	9648740
P08226	APOE_MOUSE	Apoe	Apolipoprotein E	37206900	34558800	36234100
P08249	MDHM_MOUSE	Mdh2	Malate dehydrogenase, mitochondrial	15087200	15489100	14370700
P08556	RASN_MOUSE	Nras	GTPase NRas	999086		845525
P08607	C4BPA_MOUSE	C4bpa	C4b-binding protein	836160		750543
P08730	K1C13_MOUSE	Krt13	Keratin, type I cytoskeletal 13	1479630		1945790
P08752	GNAI2_MOUSE	Gnai2	Guanine nucleotide-binding protein G(i) subunit alpha-2	2059320		1905950
P08905	LYZ2_MOUSE	Lyz2	Lysozyme C-2	204263	300495000	29448500
P09041	PGK2_MOUSE	Pgk2	Phosphoglycerate kinase 2	11602800		8830330
P09055	ITB1_MOUSE	Itgb1	Integrin beta-1	2571770		2404380
P09103	PDIA1_MOUSE	P4hb	Protein disulfide-isomerase	16255300	11794200	15427200
P09405	NUCL_MOUSE	Ncl	Nucleolin	3968010	19798100	5482080
P09411	PGK1_MOUSE	Pgk1	Phosphoglycerate kinase 1	20820000	57476100	23088800
P09581	CSF1R_MOUSE	Csf1r	Macrophage colony-stimulating factor 1 receptor			1688710
P09602	HMGN2_MOUSE	Hmgn2	Non-histone chromosomal protein HMG-17	1006330		155762
P09671	SODM_MOUSE	Sod2	Superoxide dismutase [Mn], mitochondrial	1129010		1002770
P09813	APOA2_MOUSE	Apoa2	Apolipoprotein A-II	39985100	8675890	18098100
P0C0S6	H2AV_MOUSE;H2AZ_MOUSE	H2az1;H2az2	Histone H2A.Z	1279640		1008370
P0C8K7	SMIM1_MOUSE	Smim1	Small integral membrane protein 1	331024		295830
P0DP26	CALM1_MOUSE;CALM2_MOUSE;CALM3_MOUSE	Calm1;Calm2;Calm3	Calmodulin-1	13782900		14183000
P10107	ANXA1_MOUSE	Anxa1	Annexin A1	2582260		2781800
P10126	EF1A1_MOUSE	Eef1a1	Elongation factor 1-alpha 1	114455000	164618000	117309000
P10400	POL1_MOUSE	Pol	Retrovirus-related Pol polyprotein (Fragment)			282785
P10404	ENV1_MOUSE		MLV-related proviral Env polyprotein			1865860
P10417	BCL2_MOUSE	Bcl2	Apoptosis regulator Bcl-2	62515.8		88223.4
P10518	HEM2_MOUSE	Alad	Delta-aminolevulinic acid dehydratase	475602		911502
P10605	CATB_MOUSE	Ctsb	Cathepsin B		45443500	2448880
P10630	IF4A2_MOUSE	Eif4a2	Eukaryotic initiation factor 4A-II	1702610		2034620
P10649	GSTM1_MOUSE	Gstm1	Glutathione S-transferase Mu 1	553879		277372
P10711	TCEA1_MOUSE	Tcea1	Transcription elongation factor A protein 1	3012600		3733460
P10810	CD14_MOUSE	Cd14	Monocyte differentiation antigen CD14		16735100	2205090
P10833	RRAS2_MOUSE;RRAS_MOUSE	Rras;Rras2	Ras-related protein R-Ras	417282		180051
P10852	4F2_MOUSE	Slc3a2	Amino acid transporter heavy chain SLC3A2	2032210		1054920
P10853	H2B1B_MOUSE;H2B1C_MOUSE;H2B1F_MOUSE;H2B1H_MOUSE;H2B1K_MOUSE;H2B1M_MOUSE;H2B1P_MOUSE;H2B2B_MOUSE	H2bc12;H2bc14;H2bc3;H2bc4;H2bc7;H2bc9;Hist1h2bp;Hist2h2bb	Histone H2B type 1-F/J/L	39389900	31765800	52807400
P10923	OSTP_MOUSE	Spp1	Osteopontin		8614200	1384730
P11031	TCP4_MOUSE	Sub1	Activated RNA polymerase II transcriptional coactivator p15	6131610		6742740
P11103	PARP1_MOUSE	Parp1	Poly [ADP-ribose] polymerase 1	584630		731691
P11152	LIPL_MOUSE	Lpl	Lipoprotein lipase		155659000	11771700
P11276	FINC_MOUSE	Fn1	Fibronectin	1434070		1333580
P11352	GPX1_MOUSE	Gpx1	Glutathione peroxidase 1	682303		673335
P11438	LAMP1_MOUSE	Lamp1	Lysosome-associated membrane glycoprotein 1	2955400		1869490
P11440	CDK1_MOUSE	Cdk1	Cyclin-dependent kinase 1	1112540		1153560
P11499	HS90B_MOUSE	Hsp90ab1	Heat shock protein HSP 90-beta	42630900	56821500	44161500
P11679	K2C8_MOUSE	Krt8	Keratin, type II cytoskeletal 8	39705700	40537400	36208500
P11680	PROP_MOUSE	Cfp	Properdin	116598		274943
P11688	ITA5_MOUSE	Itga5	Integrin alpha-5	671935		509088
P11835	ITB2_MOUSE	Itgb2	Integrin beta-2	1036860		993911
P11859	ANGT_MOUSE	Agt	Angiotensinogen	180146		137054
P11983	TCPA_MOUSE	Tcp1	T-complex protein 1 subunit alpha	3309860		2759500
P12246	SAMP_MOUSE	Apcs	Serum amyloid P-component	1267850		1078450
P12265	BGLR_MOUSE	Gusb	Beta-glucuronidase			1688050
P12367	KAP2_MOUSE	Prkar2a	cAMP-dependent protein kinase type II-alpha regulatory subunit	646482		559513
P12382	PFKAL_MOUSE	Pfkl	ATP-dependent 6-phosphofructokinase, liver type	721271		950935
P12815	PDCD6_MOUSE	Pdcd6	Programmed cell death protein 6	2349750	6662850	2536030
P12970	RL7A_MOUSE	Rpl7a	Large ribosomal subunit protein eL8	1795800		1430990
P13020-2	GELS_MOUSE	Gsn	Isoform 2 of Gelsolin	4979990		4258240
P13439	UMPS_MOUSE	Umps	Uridine 5'-monophosphate synthase	432023		523448
P13864	DNMT1_MOUSE	Dnmt1	DNA (cytosine-5)-methyltransferase 1	324313		340058
P14069	S10A6_MOUSE	S100a6	Protein S100-A6	9371820	9729580	13077100
P14094	AT1B1_MOUSE	Atp1b1	Sodium/potassium-transporting ATPase subunit beta-1	1082680		874235
P14106	C1QB_MOUSE	C1qb	Complement C1q subcomponent subunit B	23724600	81333000	23093800
P14115	RL27A_MOUSE	Rpl27a	Large ribosomal subunit protein uL15	1974910		1531590
P14131	RS16_MOUSE	Rps16	Small ribosomal subunit protein uS9	15172000		17042300
P14148	RL7_MOUSE	Rpl7	Large ribosomal subunit protein uL30	2067010		1401390
P14152	MDHC_MOUSE	Mdh1	Malate dehydrogenase, cytoplasmic	11973700	11334100	11662000
P14206	RSSA_MOUSE	Rpsa	Small ribosomal subunit protein uS2	5604910		5574550
P14211	CALR_MOUSE	Calr	Calreticulin	3770780		1919210
P14426	HA13_MOUSE	H2-D1	H-2 class I histocompatibility antigen, D-K alpha chain	1010080	11471100	722299
P14430	HA18_MOUSE	H2-Q8	H-2 class I histocompatibility antigen, Q8 alpha chain			574933
P14576	SRP54_MOUSE	Srp54	Signal recognition particle subunit SRP54	338712		327736
P14602	HSPB1_MOUSE	Hspb1	Heat shock protein beta-1	2731510		2111120
P14685	PSMD3_MOUSE	Psmd3	26S proteasome non-ATPase regulatory subunit 3	651921		807427
P14733	LMNB1_MOUSE	Lmnb1	Lamin-B1	1350310		783740
P14824	ANXA6_MOUSE	Anxa6	Annexin A6	956606		802743
P14869	RLA0_MOUSE	Rplp0	Large ribosomal subunit protein uL10	2675900		2409310
P15379	CD44_MOUSE	Cd44	CD44 antigen	144153		207232
P15508	SPTB1_MOUSE	Sptb	Spectrin beta chain, erythrocytic	5226240	106926000	5162020
P15532	NDKA_MOUSE	Nme1	Nucleoside diphosphate kinase A	27055900	19671500	25987700
P15535	B4GT1_MOUSE	B4galt1	Beta-1,4-galactosyltransferase 1	480877		593126
P15864	H12_MOUSE	H1-2	Histone H1.2	12559900		12165400
P16045	LEG1_MOUSE	Lgals1	Galectin-1	25499800	28197100	26887200
P16110	LEG3_MOUSE	Lgals3	Galectin-3	1115160		1179650
P16125	LDHB_MOUSE	Ldhb	L-lactate dehydrogenase B chain	35074600	23206800	27332800
P16254	SRP14_MOUSE	Srp14	Signal recognition particle 14 kDa protein	898909		869477
P16301	LCAT_MOUSE	Lcat	Phosphatidylcholine-sterol acyltransferase	1226540		1104370
P16381	DDX3L_MOUSE;DDX3X_MOUSE	D1Pas1;Ddx3x	Putative ATP-dependent RNA helicase Pl10	760875		800367
P16460	ASSY_MOUSE	Ass1	Argininosuccinate synthase	3165950		2070560
P16546	SPTN1_MOUSE	Sptan1	Spectrin alpha chain, non-erythrocytic 1	1513280		1626690
P16627	HS71L_MOUSE	Hspa1l	Heat shock 70 kDa protein 1-like	5121350		5110500
P16675	PPGB_MOUSE	Ctsa	Lysosomal protective protein			2239450
P16858	G3P_MOUSE	Gapdh	Glyceraldehyde-3-phosphate dehydrogenase	33815000	32855800	35266700
P17095	HMGA1_MOUSE	Hmga1	High mobility group protein HMG-I/HMG-Y	3477960		2133090
P17095-1	HMGA1_MOUSE	Hmga1	Isoform HMG-Y of High mobility group protein HMG-I/HMG-Y			522399
P17182	ENOA_MOUSE	Eno1	Alpha-enolase	44176900	68069400	34082700
P17183	ENOG_MOUSE	Eno2	Gamma-enolase	151036		49671.8
P17208	PO4F1_MOUSE	Pou4f1	POU domain, class 4, transcription factor 1	3650230		3504620
P17225	PTBP1_MOUSE	Ptbp1	Polypyrimidine tract-binding protein 1	1703850		1954700
P17426	AP2A1_MOUSE	Ap2a1	AP-2 complex subunit alpha-1	868115		976754
P17427	AP2A2_MOUSE	Ap2a2	AP-2 complex subunit alpha-2	22131		49774.6
P17439	GBA1_MOUSE	Gba1	Lysosomal acid glucosylceramidase			528956
P17665	COX7C_MOUSE	Cox7c	Cytochrome c oxidase subunit 7C, mitochondrial	4098740		4082200
P17710-3	HXK1_MOUSE	Hk1	Isoform HK1 of Hexokinase-1	682364		759998
P17742	PPIA_MOUSE	Ppia	Peptidyl-prolyl cis-trans isomerase A	678024		2061180
P17751	TPIS_MOUSE	Tpi1	Triosephosphate isomerase	26527300	26518800	24520000
P17809	GTR1_MOUSE	Slc2a1	Solute carrier family 2, facilitated glucose transporter member 1	1605160		1796140
P17879	HS71A_MOUSE;HS71B_MOUSE	Hspa1a;Hspa1b	Heat shock 70 kDa protein 1B	4140460		4534000
P17897	LYZ1_MOUSE	Lyz1	Lysozyme C-1	1014850	95251000	10571500
P17918	PCNA_MOUSE	Pcna	Proliferating cell nuclear antigen	5557290		6302950
P18052	PTPRA_MOUSE	Ptpra	Receptor-type tyrosine-protein phosphatase alpha	584808
P18155	MTDC_MOUSE	Mthfd2	Bifunctional methylenetetrahydrofolate dehydrogenase/cyclohydrolase, mitochondrial	155774		211905
P18242	CATD_MOUSE	Ctsd	Cathepsin D	1280200		2795680
P18528	HVM57_MOUSE		Ig heavy chain V region 6.96	1858310		2511360
P18531	HVM60_MOUSE	Ighv3-6	Ig heavy chain V region 3-6	268425		322760
P18572	BASI_MOUSE	Bsg	Basigin	1832260		1618300
P18654	KS6A3_MOUSE	Rps6ka3	Ribosomal protein S6 kinase alpha-3	336591		374849
P18760	COF1_MOUSE	Cfl1	Cofilin-1	74430600	118232000	73345100
P19001	K1C19_MOUSE	Krt19	Keratin, type I cytoskeletal 19	4170890		4120910
P19096	FAS_MOUSE	Fasn	Fatty acid synthase	9608640		9227260
P19157	GSTP1_MOUSE	Gstp1	Glutathione S-transferase P 1	73989.7		76324.4
P19221	THRB_MOUSE	F2	Prothrombin	1234930		1108130
P19253	RL13A_MOUSE	Rpl13a	Large ribosomal subunit protein uL13	2862610		3275970
P19324	SERPH_MOUSE	Serpinh1	Serpin H1	3570000		3528000
P19426	NELFE_MOUSE	Nelfe	Negative elongation factor E	163539		288864
P19536	COX5B_MOUSE	Cox5b	Cytochrome c oxidase subunit 5B, mitochondrial	1650670		1579780
P19783	COX41_MOUSE	Cox4i1	Cytochrome c oxidase subunit 4 isoform 1, mitochondrial	388456		398759
P20029	BIP_MOUSE	Hspa5	Endoplasmic reticulum chaperone BiP	38456800	47545900	40449100
P20060	HEXB_MOUSE	Hexb	Beta-hexosaminidase subunit beta	688030		1106700
P20065-2	TYB4_MOUSE	Tmsb4x	Isoform Short of Thymosin beta-4	23093800		23752400
P20108	PRDX3_MOUSE	Prdx3	Thioredoxin-dependent peroxide reductase, mitochondrial	5200740		5669840
P20152	VIME_MOUSE	Vim	Vimentin	15448600	39581500	15436500
P20918	PLMN_MOUSE	Plg	Plasminogen	8155810		7742900
P21107	TPM3_MOUSE	Tpm3	Tropomyosin alpha-3 chain	8452300		5929980
P21107-2	TPM3_MOUSE	Tpm3	Isoform 2 of Tropomyosin alpha-3 chain	14900900	17871600	16285100
P21279	GNAQ_MOUSE	Gnaq	Guanine nucleotide-binding protein G(q) subunit alpha	255965		353379
P21300	ALD1_MOUSE	Akr1b7	Aldo-keto reductase family 1 member B7	637898		430573
P21460	CYTC_MOUSE	Cst3	Cystatin-C		123864000	34939400
P21550	ENOB_MOUSE	Eno3	Beta-enolase	44583900	17656300	51706500
P21614	VTDB_MOUSE	Gc	Vitamin D-binding protein	3803160		3826670
P21956	MFGM_MOUSE	Mfge8	Lactadherin			187841
P21981	TGM2_MOUSE	Tgm2	Protein-glutamine gamma-glutamyltransferase 2	819747		798986
P22599	A1AT2_MOUSE	Serpina1b	Alpha-1-antitrypsin 1-2	6922250		4396570
P22682	CBL_MOUSE	Cbl	E3 ubiquitin-protein ligase CBL	162850		419885
P22892	AP1G1_MOUSE	Ap1g1	AP-1 complex subunit gamma-1	958134		1005820
P23116	EIF3A_MOUSE	Eif3a	Eukaryotic translation initiation factor 3 subunit A	1191720		1276370
P23198	CBX3_MOUSE	Cbx3	Chromobox protein homolog 3	886906		1427170
P23475	XRCC6_MOUSE	Xrcc6	X-ray repair cross-complementing protein 6	2190140		3185830
P23492	PNPH_MOUSE	Pnp	Purine nucleoside phosphorylase	3021760		3253840
P23506	PIMT_MOUSE	Pcmt1	Protein-L-isoaspartate(D-aspartate) O-methyltransferase	1034480		843379
P23927	CRYAB_MOUSE	Cryab	Alpha-crystallin B chain	432645		670027
P23953	EST1C_MOUSE	Ces1c	Carboxylesterase 1C	3093020		2655030
P24270	CATA_MOUSE	Cat	Catalase	1784870		2037580
P24288	BCAT1_MOUSE	Bcat1	Branched-chain-amino-acid aminotransferase, cytosolic	1283410		1497820
P24369	PPIB_MOUSE	Ppib	Peptidyl-prolyl cis-trans isomerase B	7627480		8398600
P24452	CAPG_MOUSE	Capg	Macrophage-capping protein	5702240		3599940
P24527	LKHA4_MOUSE	Lta4h	Leukotriene A-4 hydrolase	1130680		1270880
P24547	IMDH2_MOUSE	Impdh2	Inosine-5'-monophosphate dehydrogenase 2	3137390		3087220
P24549	AL1A1_MOUSE	Aldh1a1	Aldehyde dehydrogenase 1A1	2151020		2209180
P24668	MPRD_MOUSE	M6pr	Cation-dependent mannose-6-phosphate receptor	447123		391324
P25206	MCM3_MOUSE	Mcm3	DNA replication licensing factor MCM3	1787310		1765530
P25444	RS2_MOUSE	Rps2	Small ribosomal subunit protein uS5	6806040		5546380
P25799	NFKB1_MOUSE	Nfkb1	Nuclear factor NF-kappa-B p105 subunit	2285340		905350
P25911	LYN_MOUSE	Lyn	Tyrosine-protein kinase Lyn			58227.1
P26039	TLN1_MOUSE	Tln1	Talin-1	2894900		2800840
P26040	EZRI_MOUSE	Ezr	Ezrin	4091150		3924470
P26041	MOES_MOUSE	Msn	Moesin	19776200	36976300	17101500
P26043	RADI_MOUSE	Rdx	Radixin	795766		592637
P26231	CTNA1_MOUSE	Ctnna1	Catenin alpha-1	865308		554331
P26262	KLKB1_MOUSE	Klkb1	Plasma kallikrein	239802		201022
P26350	PTMA_MOUSE	Ptma	Prothymosin alpha	47321300	52220000	47160200
P26369	U2AF2_MOUSE	U2af2	Splicing factor U2AF 65 kDa subunit	1453470		1441400
P26443	DHE3_MOUSE	Glud1	Glutamate dehydrogenase 1, mitochondrial	1936500		2008130
P26516	PSMD7_MOUSE	Psmd7	26S proteasome non-ATPase regulatory subunit 7	1135190		876911
P26638	SYSC_MOUSE	Sars1	Serine--tRNA ligase, cytoplasmic	1872960		1855630
P26883	FKB1A_MOUSE	Fkbp1a	Peptidyl-prolyl cis-trans isomerase FKBP1A	4125870		4364630
P27048	RSMB_MOUSE	Snrpb	Small nuclear ribonucleoprotein-associated protein B	3815580		3769590
P27546	MAP4_MOUSE	Map4	Microtubule-associated protein 4	1638270		1404440
P27601	GNA13_MOUSE	Gna13	Guanine nucleotide-binding protein subunit alpha-13	4161240		4168550
P27612	PLAP_MOUSE	Plaa	Phospholipase A-2-activating protein	478457		336942
P27659	RL3_MOUSE	Rpl3	Large ribosomal subunit protein uL3	2188310		1882620
P27773	PDIA3_MOUSE	Pdia3	Protein disulfide-isomerase A3	12212400	6641010	11328100
P28271	ACOHC_MOUSE	Aco1	Cytoplasmic aconitate hydratase	756097		451090
P28352	APEX1_MOUSE	Apex1	DNA-(apurinic or apyrimidinic site) endonuclease	2389410		2408310
P28474	ADHX_MOUSE	Adh5	Alcohol dehydrogenase class-3	1311910		710615
P28656	NP1L1_MOUSE	Nap1l1	Nucleosome assembly protein 1-like 1	2656020		2372040
P28659	CELF1_MOUSE	Celf1	CUGBP Elav-like family member 1	368128		520011
P28665	MUG1_MOUSE	Mug1	Murinoglobulin-1	7962020	33718000	8069760
P28666	MUG2_MOUSE	Mug2	Murinoglobulin-2	84473.2		146718
P28667	MRP_MOUSE	Marcksl1	MARCKS-related protein	784457		539777
P28867	KPCD_MOUSE	Prkcd	Protein kinase C delta type	86163.7		83527.4
P29341	PABP1_MOUSE	Pabpc1	Polyadenylate-binding protein 1	2950540	12452400	3815140
P29351	PTN6_MOUSE	Ptpn6	Tyrosine-protein phosphatase non-receptor type 6	1422480		1095900
P29416	HEXA_MOUSE	Hexa	Beta-hexosaminidase subunit alpha	912663		838748
P29595	NEDD8_MOUSE;cRAP-NEDD8_HUMAN	Nedd8;cRAP-NEDD8	NEDD8	1515830		2070950
P29699	FETUA_MOUSE	Ahsg	Alpha-2-HS-glycoprotein	17544200	24151900	20318400
P29788	VTNC_MOUSE	Vtn	Vitronectin	81559700	181561000	74320600
P30275	KCRU_MOUSE	Ckmt1	Creatine kinase U-type, mitochondrial	248194		173834
P30412	PPIC_MOUSE	Ppic	Peptidyl-prolyl cis-trans isomerase C			1575100
P30416	FKBP4_MOUSE	Fkbp4	Peptidyl-prolyl cis-trans isomerase FKBP4	1444860		2884460
P30681	HMGB2_MOUSE	Hmgb2	High mobility group protein B2	7117820	14292300	7077280
P30999	CTND1_MOUSE	Ctnnd1	Catenin delta-1	162227		186039
P31230	AIMP1_MOUSE	Aimp1	Aminoacyl tRNA synthase complex-interacting multifunctional protein 1	592602		486812
P31254	UBA1Y_MOUSE	Uba1y	Ubiquitin-like modifier-activating enzyme 1 Y	1261090		1426760
P31532	SAA4_MOUSE	Saa4	Serum amyloid A-4 protein	3648980		3032880
P31938	MP2K1_MOUSE	Map2k1	Dual specificity mitogen-activated protein kinase kinase 1	95343.7		95749.7
P32020	SCP2_MOUSE	Scp2	Sterol carrier protein 2	2717180		2565090
P32067	LA_MOUSE	Ssb	Lupus La protein homolog	2688090		1802570
P32233	DRG1_MOUSE	Drg1	Developmentally-regulated GTP-binding protein 1	1403200		1132770
P32261	ANT3_MOUSE	Serpinc1	Antithrombin-III	4356660		4424140
P32921	SYWC_MOUSE	Wars1	Tryptophan--tRNA ligase, cytoplasmic	3613210		3027860
P33587	PROC_MOUSE	Proc	Vitamin K-dependent protein C	1908010		1300750
P33622	APOC3_MOUSE	Apoc3	Apolipoprotein C-III	36892100	264551000	29566100
P34022	RANG_MOUSE	Ranbp1	Ran-specific GTPase-activating protein	3318280		4791710
P34884	MIF_MOUSE	Mif	Macrophage migration inhibitory factor	27918100	8250950	36549300
P34928	APOC1_MOUSE	Apoc1	Apolipoprotein C-I	6335770		6690000
P35235-1	PTN11_MOUSE	Ptpn11	Isoform 2 of Tyrosine-protein phosphatase non-receptor type 11	555238		465292
P35278	RAB5C_MOUSE	Rab5c	Ras-related protein Rab-5C	2586720		2843830
P35279	RAB6A_MOUSE	Rab6a	Ras-related protein Rab-6A	929544		1128170
P35282	RAB21_MOUSE	Rab21	Ras-related protein Rab-21	6653090		7645590
P35285	RAB31_MOUSE;RB22A_MOUSE	Rab22a;Rab31	Ras-related protein Rab-22A	158133		133081
P35293	RAB18_MOUSE	Rab18	Ras-related protein Rab-18	314883		283566
P35441	TSP1_MOUSE	Thbs1	Thrombospondin-1	7349960	3459280	6942870
P35486	ODPA_MOUSE	Pdha1	Pyruvate dehydrogenase E1 component subunit alpha, somatic form, mitochondrial	936995		1037290
P35550	FBRL_MOUSE	Fbl	rRNA 2'-O-methyltransferase fibrillarin	467215		465492
P35564	CALX_MOUSE	Canx	Calnexin	3893470		3923330
P35585	AP1M1_MOUSE	Ap1m1	AP-1 complex subunit mu-1	821794		928527
P35700	PRDX1_MOUSE	Prdx1	Peroxiredoxin-1	33862400	26214000	30202200
P35821	PTN1_MOUSE	Ptpn1	Tyrosine-protein phosphatase non-receptor type 1	217687		199786
P35969	VGFR1_MOUSE	Flt1	Vascular endothelial growth factor receptor 1			2494610
P35979	RL12_MOUSE	Rpl12	Large ribosomal subunit protein uL11	3320810		3725190
P35980	RL18_MOUSE	Rpl18	Large ribosomal subunit protein eL18	1784160		2335720
P36552	HEM6_MOUSE	Cpox	Oxygen-dependent coproporphyrinogen-III oxidase, mitochondrial	495989		500996
P37040	NCPR_MOUSE	Por	NADPH--cytochrome P450 reductase	349560		446272
P38647	GRP75_MOUSE	Hspa9	Stress-70 protein, mitochondrial	9015690		9415700
P39054	DYN2_MOUSE	Dnm2	Dynamin-2	2118820		2154650
P39098	MA1A2_MOUSE	Man1a2	Mannosyl-oligosaccharide 1,2-alpha-mannosidase IB			156515
P39688	FYN_MOUSE	Fyn	Tyrosine-protein kinase Fyn	4812520		3084800
P39749	FEN1_MOUSE	Fen1	Flap endonuclease 1	1900190		2219410
P39876	TIMP3_MOUSE	Timp3	Metalloproteinase inhibitor 3	738465		819007
P40124	CAP1_MOUSE	Cap1	Adenylyl cyclase-associated protein 1	108465000	154339000	106210000
P40142	TKT_MOUSE	Tkt	Transketolase	10654400		8739300
P40240	CD9_MOUSE	Cd9	CD9 antigen	601734		502594
P40336	VP26A_MOUSE	Vps26a	Vacuolar protein sorting-associated protein 26A	434366		624933
P41105	RL28_MOUSE	Rpl28	Large ribosomal subunit protein eL28	848888		983127
P41241	CSK_MOUSE	Csk	Tyrosine-protein kinase CSK	571377		547039
P41317	MBL2_MOUSE	Mbl2	Mannose-binding protein C	4305070	2825750	4173950
P42208	SEPT2_MOUSE	Septin2	Septin-2	2073000		1996260
P42225	STAT1_MOUSE	Stat1	Signal transducer and activator of transcription 1	1806850		1859390
P42227	STAT3_MOUSE	Stat3	Signal transducer and activator of transcription 3			359595
P42669	PURA_MOUSE	Pura	Transcriptional activator protein Pur-alpha	183815		294011
P42932	TCPQ_MOUSE	Cct8	T-complex protein 1 subunit theta	7074350		7772830
P43247	MSH2_MOUSE	Msh2	DNA mismatch repair protein Msh2	332613		535271
P43274	H14_MOUSE	H1-4	Histone H1.4	8486460		7816630
P43276	H15_MOUSE	H1-5	Histone H1.5	3270730		3123240
P43277	H13_MOUSE	H1-3	Histone H1.3	41552.5		180969
P43346	DCK_MOUSE	Dck	Deoxycytidine kinase	1384560		2199150
P45376	ALDR_MOUSE	Akr1b1	Aldo-keto reductase family 1 member B1	8907750		4691730
P45377	ALD2_MOUSE	Akr1b8	Aldose reductase-related protein 2	492911		522653
P45591	COF2_MOUSE	Cfl2	Cofilin-2	1467670	14695000	3748090
P45878	FKBP2_MOUSE	Fkbp2	Peptidyl-prolyl cis-trans isomerase FKBP2	1388300		1758940
P45952	ACADM_MOUSE	Acadm	Medium-chain specific acyl-CoA dehydrogenase, mitochondrial	1201070		545582
P46061	RAGP1_MOUSE	Rangap1	Ran GTPase-activating protein 1	710674		666865
P46412	GPX3_MOUSE	Gpx3	Glutathione peroxidase 3	2042700		2182780
P46460	NSF_MOUSE	Nsf	Vesicle-fusing ATPase	1038460		1030860
P46467	VPS4B_MOUSE	Vps4b	Vacuolar protein sorting-associated protein 4B	839006		785910
P46471	PRS7_MOUSE	Psmc2	26S proteasome regulatory subunit 7	3665560		4301320
P46638	RB11B_MOUSE	Rab11b	Ras-related protein Rab-11B	4549670		4458950
P46660	AINX_MOUSE	Ina	Alpha-internexin	178849
P46664	PURA2_MOUSE	Adss2	Adenylosuccinate synthetase isozyme 2	801022		965251
P46978	STT3A_MOUSE	Stt3a	Dolichyl-diphosphooligosaccharide--protein glycosyltransferase subunit STT3A	1320080		1785840
P47199	QOR_MOUSE	Cryz	Quinone oxidoreductase	990426		1158830
P47226	TES_MOUSE	Tes	Testin	1596710		1567540
P47738	ALDH2_MOUSE	Aldh2	Aldehyde dehydrogenase, mitochondrial	2917730		3858760
P47753	CAZA1_MOUSE	Capza1	F-actin-capping protein subunit alpha-1	5008320		4626890
P47754	CAZA2_MOUSE	Capza2	F-actin-capping protein subunit alpha-2	9150230	4439960	9950090
P47757-2	CAPZB_MOUSE	Capzb	Isoform 2 of F-actin-capping protein subunit beta	6665380		6989430
P47758	SRPRB_MOUSE	Srprb	Signal recognition particle receptor subunit beta	892978		721266
P47791	GSHR_MOUSE	Gsr	Glutathione reductase, mitochondrial	3077360		3574100
P47811-3	MK14_MOUSE	Mapk14	Isoform 3 of Mitogen-activated protein kinase 14	546478		878033
P47856	GFPT1_MOUSE	Gfpt1	Glutamine--fructose-6-phosphate aminotransferase [isomerizing] 1	1114410		959326
P47911	RL6_MOUSE	Rpl6	Large ribosomal subunit protein eL6	2248750		1772560
P47941	CRKL_MOUSE	Crkl	Crk-like protein	882259		1017000
P47955	RLA1_MOUSE	Rplp1	Large ribosomal subunit protein P1	317841		312874
P47962	RL5_MOUSE	Rpl5	Large ribosomal subunit protein uL18	2255000		2115480
P47963	RL13_MOUSE	Rpl13	Large ribosomal subunit protein eL13	2355730		2128530
P47964	RL36_MOUSE	Rpl36	Large ribosomal subunit protein eL36	854586		988740
P47968	RPIA_MOUSE	Rpia	Ribose-5-phosphate isomerase	353539		580359
P48024	EIF1_MOUSE	Eif1	Eukaryotic translation initiation factor 1	207482		351531
P48036	ANXA5_MOUSE	Anxa5	Annexin A5	335481		353087
P48193	EPB41_MOUSE	Epb41	Protein 4.1	2349390		2338370
P48428	TBCA_MOUSE	Tbca	Tubulin-specific chaperone A	1889050		1396190
P48678	LMNA_MOUSE	Lmna	Prelamin-A/C	4424460		3684640
P48722	HS74L_MOUSE	Hspa4l	Heat shock 70 kDa protein 4L	1235590		1658000
P48758	CBR1_MOUSE	Cbr1	Carbonyl reductase [NADPH] 1	814816		861806
P48962	ADT1_MOUSE	Slc25a4	ADP/ATP translocase 1	1328600		1692990
P49138	MAPK2_MOUSE	Mapkapk2	MAP kinase-activated protein kinase 2	181319
P49182	HEP2_MOUSE	Serpind1	Heparin cofactor 2	148600		265919
P49222	EPB42_MOUSE	Epb42	Protein 4.2	1606580		1620100
P49312	ROA1_MOUSE	Hnrnpa1	Heterogeneous nuclear ribonucleoprotein A1	5315780		5646020
P49443	PPM1A_MOUSE	Ppm1a	Protein phosphatase 1A	171146		143357
P49586	PCY1A_MOUSE	Pcyt1a	Choline-phosphate cytidylyltransferase A	634636		704316
P49710	HCLS1_MOUSE	Hcls1	Hematopoietic lineage cell-specific protein	3054390		2275560
P49717	MCM4_MOUSE	Mcm4	DNA replication licensing factor MCM4	897343		887457
P49718	MCM5_MOUSE	Mcm5	DNA replication licensing factor MCM5	1263110		1404890
P49722	PSA2_MOUSE	Psma2	Proteasome subunit alpha type-2	3753160		3725270
P49813	TMOD1_MOUSE	Tmod1	Tropomodulin-1	871072		1110720
P50096	IMDH1_MOUSE	Impdh1	Inosine-5'-monophosphate dehydrogenase 1	259028		128470
P50247	SAHH_MOUSE	Ahcy	Adenosylhomocysteinase	3927260	2559960	3800230
P50396	GDIA_MOUSE	Gdi1	Rab GDP dissociation inhibitor alpha	1781970		2114110
P50431	GLYC_MOUSE	Shmt1	Serine hydroxymethyltransferase, cytosolic	554805		312537
P50446	K2C6A_MOUSE	Krt6a	Keratin, type II cytoskeletal 6A	257613		1988500
P50516	VATA_MOUSE	Atp6v1a	V-type proton ATPase catalytic subunit A	1681490		1402560
P50518	VATE1_MOUSE	Atp6v1e1	V-type proton ATPase subunit E 1	1049200		818717
P50543	S10AB_MOUSE	S100a11	Protein S100-A11	633488		566755
P50544	ACADV_MOUSE	Acadvl	Very long-chain specific acyl-CoA dehydrogenase, mitochondrial	1466840		1255060
P50580	PA2G4_MOUSE	Pa2g4	Proliferation-associated protein 2G4	4106070		3756900
P51150	RAB7A_MOUSE	Rab7a	Ras-related protein Rab-7a	3826870		3847740
P51410	RL9_MOUSE	Rpl9	Large ribosomal subunit protein uL6	1236430		1788350
P51432	PLCB3_MOUSE	Plcb3	1-phosphatidylinositol 4,5-bisphosphate phosphodiesterase beta-3			148666
P51660	DHB4_MOUSE	Hsd17b4	Peroxisomal multifunctional enzyme type 2	1002700		1201520
P51670	CCL9_MOUSE	Ccl9	C-C motif chemokine 9		73934300	688408
P51855	GSHB_MOUSE	Gss	Glutathione synthetase	1600930		1518520
P51859	HDGF_MOUSE	Hdgf	Hepatoma-derived growth factor	3337360		2275030
P51863	VA0D1_MOUSE	Atp6v0d1	V-type proton ATPase subunit d 1	808824		682566
P51881	ADT2_MOUSE	Slc25a5	ADP/ATP translocase 2	13024400	17525700	11332200
P51885	LUM_MOUSE	Lum	Lumican	349542		309251
P51910	APOD_MOUSE	Apod	Apolipoprotein D	498737		411471
P51912	AAAT_MOUSE	Slc1a5	Neutral amino acid transporter B(0)	2214570		2256210
P52196	THTR_MOUSE	Tst	Thiosulfate sulfurtransferase	511335		300057
P52293	IMA1_MOUSE	Kpna2	Importin subunit alpha-1	826386		675567
P52430	PON1_MOUSE	Pon1	Serum paraoxonase/arylesterase 1	18529000		18355400
P52431	DPOD1_MOUSE	Pold1	DNA polymerase delta catalytic subunit	135898		124360
P52432	RPAC1_MOUSE	Polr1c	DNA-directed RNA polymerases I and III subunit RPAC1			132030
P52479	UBP10_MOUSE	Usp10	Ubiquitin carboxyl-terminal hydrolase 10	86755.9		97836.9
P52480	KPYM_MOUSE	Pkm	Pyruvate kinase PKM	35967800	73286300	37338300
P52480-2	KPYM_MOUSE	Pkm	Isoform M1 of Pyruvate kinase PKM			332095
P52912	TIA1_MOUSE	Tia1	Cytotoxic granule associated RNA binding protein TIA1			28724.1
P53026	RL10A_MOUSE	Rpl10a	Large ribosomal subunit protein uL1	3310150		2425670
P53395	ODB2_MOUSE	Dbt	Lipoamide acyltransferase component of branched-chain alpha-keto acid dehydrogenase complex, mitochondrial	180958		147877
P53612	PGTB2_MOUSE	Rabggtb	Geranylgeranyl transferase type-2 subunit beta	140563
P53811	PIPNB_MOUSE	Pitpnb	Phosphatidylinositol transfer protein beta isoform	515201		1092820
P53994	RAB2A_MOUSE	Rab2a	Ras-related protein Rab-2A	1554910		1561560
P53996-2	CNBP_MOUSE	Cnbp	Isoform 2 of CCHC-type zinc finger nucleic acid binding protein	1190280		1633370
P54071	IDHP_MOUSE	Idh2	Isocitrate dehydrogenase [NADP], mitochondrial	1619740		1231630
P54103	DNJC2_MOUSE	Dnajc2	DnaJ homolog subfamily C member 2	145201		32200.8
P54116	STOM_MOUSE	Stom	Stomatin	3816680		3354440
P54227	STMN1_MOUSE	Stmn1	Stathmin	12998000	13251300	11325700
P54726	RD23A_MOUSE	Rad23a	UV excision repair protein RAD23 homolog A	551518		384806
P54728	RD23B_MOUSE	Rad23b	UV excision repair protein RAD23 homolog B	2534000		1592370
P54731	FAF1_MOUSE	Faf1	FAS-associated factor 1	854225		1026710
P54775	PRS6B_MOUSE	Psmc4	26S proteasome regulatory subunit 6B	568382		809621
P54822	PUR8_MOUSE	Adsl	Adenylosuccinate lyase	777245		1190770
P54823	DDX6_MOUSE	Ddx6	Probable ATP-dependent RNA helicase DDX6	960916		1064720
P55012	S12A2_MOUSE	Slc12a2	Solute carrier family 12 member 2	269503
P55065	PLTP_MOUSE	Pltp	Phospholipid transfer protein	1110000		1448500
P55258	RAB8A_MOUSE	Rab8a	Ras-related protein Rab-8A	8434550		9911830
P55264	ADK_MOUSE	Adk	Adenosine kinase	437104		413015
P55821	STMN2_MOUSE	Stmn2	Stathmin-2	147110		707406
P56382	ATP5E_MOUSE	Atp5f1e	ATP synthase subunit epsilon, mitochondrial	792244		432096
P56391	CX6B1_MOUSE	Cox6b1	Cytochrome c oxidase subunit 6B1	1269110		1515950
P56399	UBP5_MOUSE	Usp5	Ubiquitin carboxyl-terminal hydrolase 5	1315820		1187190
P56400	GP1BB_MOUSE	Gp1bb	Platelet glycoprotein Ib beta chain	503689		389892
P56480	ATPB_MOUSE	Atp5f1b	ATP synthase subunit beta, mitochondrial	9480800	8231570	9618260
P56546	CTBP2_MOUSE	Ctbp2	C-terminal-binding protein 2	889144		871797
P56677	ST14_MOUSE	St14	Suppressor of tumorigenicity 14 protein homolog			102814
P56812	PDCD5_MOUSE	Pdcd5	Programmed cell death protein 5	4068710		4370760
P56959	FUS_MOUSE	Fus	RNA-binding protein FUS	2618680	5402420	3432170
P57746	VATD_MOUSE	Atp6v1d	V-type proton ATPase subunit D			658735
P57759	ERP29_MOUSE	Erp29	Endoplasmic reticulum resident protein 29	4128950	3060950	3661370
P57776	EF1D_MOUSE	Eef1d	Elongation factor 1-delta	8547390		7581640
P57780	ACTN4_MOUSE	Actn4	Alpha-actinin-4	8690320	18179800	8157250
P57784	RU2A_MOUSE	Snrpa1	U2 small nuclear ribonucleoprotein A'	1427640		1531000
P57787	MOT4_MOUSE	Slc16a3	Monocarboxylate transporter 4	550801		588754
P58021	TM9S2_MOUSE	Tm9sf2	Transmembrane 9 superfamily member 2	183259		369081
P58044	IDI1_MOUSE	Idi1	Isopentenyl-diphosphate Delta-isomerase 1	491705		357349
P58252	EF2_MOUSE	Eef2	Elongation factor 2	15563500	21859800	15481600
P58281	OPA1_MOUSE	Opa1	Dynamin-like 120 kDa protein, mitochondrial	233744
P58321	UCHL4_MOUSE	Uchl4	Ubiquitin carboxyl-terminal hydrolase isozyme L4	1200220		1186250
P58389	PTPA_MOUSE	Ptpa	Serine/threonine-protein phosphatase 2A activator	290548		189536
P58404	STRN4_MOUSE	Strn4	Striatin-4	108847		93194.4
P58771-2	TPM1_MOUSE	Tpm1	Isoform 2 of Tropomyosin alpha-1 chain	2970060	10893100	2916760
P58774	TPM2_MOUSE	Tpm2	Tropomyosin beta chain	1379300	3933660	1519960
P58871	TB182_MOUSE	Tnks1bp1	182 kDa tankyrase-1-binding protein	475657		365725
P59235	NUP43_MOUSE	Nup43	Nucleoporin Nup43	476995		399320
P59325	IF5_MOUSE	Eif5	Eukaryotic translation initiation factor 5	271676		461829
P59708	SF3B6_MOUSE	Sf3b6	Splicing factor 3B subunit 6	222365		276112
P59999	ARPC4_MOUSE	Arpc4	Actin-related protein 2/3 complex subunit 4	23539000		25728900
P60060	SC61G_MOUSE	Sec61g	Protein transport protein Sec61 subunit gamma	1291830		1679680
P60122	RUVB1_MOUSE	Ruvbl1	RuvB-like 1	1892400		2022360
P60229	EIF3E_MOUSE	Eif3e	Eukaryotic translation initiation factor 3 subunit E	3299310		3209810
P60335	PCBP1_MOUSE	Pcbp1	Poly(rC)-binding protein 1	9922880		9664550
P60487	PLPP_MOUSE	Pdxp	Chronophin	150462		208174
P60521	GBRL2_MOUSE	Gabarapl2	Gamma-aminobutyric acid receptor-associated protein-like 2	373462
P60670	NPL4_MOUSE	Nploc4	Nuclear protein localization protein 4 homolog	349177		425145
P60710	ACTB_MOUSE	Actb	Actin, cytoplasmic 1	371166000	419909000	372313000
P60766	CDC42_MOUSE	Cdc42	Cell division control protein 42 homolog	4085300		2808630
P60840	ENSA_MOUSE	Ensa	Alpha-endosulfine	1670910		2047880
P60843	IF4A1_MOUSE	Eif4a1	Eukaryotic initiation factor 4A-I	7777620	3693720	8355330
P60867	RS20_MOUSE	Rps20	Small ribosomal subunit protein uS10	5328580		4832160
P60898	RPB9_MOUSE	Polr2i	DNA-directed RNA polymerase II subunit RPB9	109679		72370.6
P61021	RAB5B_MOUSE	Rab5b	Ras-related protein Rab-5B	73805.8		196082
P61027	RAB10_MOUSE	Rab10	Ras-related protein Rab-10	2021430		1729040
P61079	UB2D2_MOUSE;UB2D3_MOUSE	Ube2d2;Ube2d3	Ubiquitin-conjugating enzyme E2 D3	2355840		3062750
P61082	UBC12_MOUSE	Ube2m	NEDD8-conjugating enzyme Ubc12	2573780		2642160
P61087	UBE2K_MOUSE	Ube2k	Ubiquitin-conjugating enzyme E2 K	1654990		1640220
P61089	UBE2N_MOUSE	Ube2n	Ubiquitin-conjugating enzyme E2 N	6998180	18780700	5943930
P61161	ARP2_MOUSE	Actr2	Actin-related protein 2	5284260		6552120
P61164	ACTZ_MOUSE	Actr1a	Alpha-centractin	794340		546150
P61166	TM258_MOUSE	Tmem258	Transmembrane protein 258	304880		463266
P61205	ARF1_MOUSE;ARF3_MOUSE	Arf1;Arf3	ADP-ribosylation factor 3	4241440	3297590	1772020
P61211	ARL1_MOUSE	Arl1	ADP-ribosylation factor-like protein 1	645580		809583
P61222	ABCE1_MOUSE	Abce1	ATP-binding cassette sub-family E member 1	862336		881902
P61226	RAP2B_MOUSE	Rap2b	Ras-related protein Rap-2b	304707		176996
P61255	RL26_MOUSE	Rpl26	Large ribosomal subunit protein uL24	1905330		1678800
P61290	PSME3_MOUSE	Psme3	Proteasome activator complex subunit 3	1308010		1414600
P61327	MGN_MOUSE	Magoh	Protein mago nashi homolog	494087		625948
P61358	RL27_MOUSE	Rpl27	Large ribosomal subunit protein eL27	2751470		2894260
P61458	PHS_MOUSE	Pcbd1	Pterin-4-alpha-carbinolamine dehydratase	736480		1096140
P61620	S61A1_MOUSE	Sec61a1	Protein transport protein Sec61 subunit alpha isoform 1	1493060		834182
P61750	ARF4_MOUSE	Arf4	ADP-ribosylation factor 4	3630010		1977550
P61759	PFD3_MOUSE	Vbp1	Prefoldin subunit 3	2429000		2003860
P61804	DAD1_MOUSE	Dad1	Dolichyl-diphosphooligosaccharide--protein glycosyltransferase subunit DAD1	4579060		4572620
P61924	COPZ1_MOUSE	Copz1	Coatomer subunit zeta-1	734078		809739
P61957	SUMO2_MOUSE;SUMO3_MOUSE	Sumo2;Sumo3	Small ubiquitin-related modifier 2	11650100		11712200
P61961	UFM1_MOUSE	Ufm1	Ubiquitin-fold modifier 1	722248		720547
P61963	DCAF7_MOUSE	Dcaf7	DDB1- and CUL4-associated factor 7	34281.7
P61965	WDR5_MOUSE	Wdr5	WD repeat-containing protein 5	227643		197889
P61967	AP1S1_MOUSE	Ap1s1	AP-1 complex subunit sigma-1A	90141		197799
P61971	NTF2_MOUSE	Nutf2	Nuclear transport factor 2	5813140		5472480
P61979	HNRPK_MOUSE	Hnrnpk	Heterogeneous nuclear ribonucleoprotein K	9279880	11343000	8420030
P61982	1433G_MOUSE	Ywhag	14-3-3 protein gamma	6067420		5263960
P62075	TIM13_MOUSE	Timm13	Mitochondrial import inner membrane translocase subunit Tim13	1008890		832322
P62077	TIM8B_MOUSE	Timm8b	Mitochondrial import inner membrane translocase subunit Tim8 B	128694		81095.4
P62082	RS7_MOUSE	Rps7	Small ribosomal subunit protein eS7	2081140		2533050
P62137	PP1A_MOUSE	Ppp1ca	Serine/threonine-protein phosphatase PP1-alpha catalytic subunit	1601020		1510180
P62141	PP1B_MOUSE	Ppp1cb	Serine/threonine-protein phosphatase PP1-beta catalytic subunit	785424		783533
P62192	PRS4_MOUSE	Psmc1	26S proteasome regulatory subunit 4	1225470		1331150
P62196	PRS8_MOUSE	Psmc5	26S proteasome regulatory subunit 8	891006		1038640
P62242	RS8_MOUSE	Rps8	Small ribosomal subunit protein eS8	4023130	8224160	4711790
P62245	RS15A_MOUSE	Rps15a	Small ribosomal subunit protein uS8	3036960		3364580
P62259	1433E_MOUSE	Ywhae	14-3-3 protein epsilon	42152300	41236300	39699300
P62264	RS14_MOUSE	Rps14	Small ribosomal subunit protein uS11	4354930		3347560
P62267	RS23_MOUSE	Rps23	Small ribosomal subunit protein uS12	2902350		1539480
P62270	RS18_MOUSE	Rps18	Small ribosomal subunit protein uS13	4111010	10856300	4847070
P62274	RS29_MOUSE	Rps29	Small ribosomal subunit protein uS14	153490		86341.5
P62281	RS11_MOUSE	Rps11	Small ribosomal subunit protein uS17	3603180		2465340
P62301	RS13_MOUSE	Rps13	Small ribosomal subunit protein uS15	2136250		2217370
P62305	RUXE_MOUSE	Snrpe	Small nuclear ribonucleoprotein E	1566940		2281790
P62307	RUXF_MOUSE	Snrpf	Small nuclear ribonucleoprotein F	331320		323362
P62309	RUXG_MOUSE	Snrpg	Small nuclear ribonucleoprotein G	755829		872192
P62311	LSM3_MOUSE	Lsm3	U6 snRNA-associated Sm-like protein LSm3	2070060		2427640
P62313	LSM6_MOUSE	Lsm6	U6 snRNA-associated Sm-like protein LSm6	1415570		1231510
P62315	SMD1_MOUSE	Snrpd1	Small nuclear ribonucleoprotein Sm D1	5148540		6562940
P62317	SMD2_MOUSE	Snrpd2	Small nuclear ribonucleoprotein Sm D2	3734020	2343320	3444490
P62320	SMD3_MOUSE	Snrpd3	Small nuclear ribonucleoprotein Sm D3	4887980		5863880
P62322	LSM5_MOUSE	Lsm5	U6 snRNA-associated Sm-like protein LSm5	528789		556067
P62331	ARF6_MOUSE	Arf6	ADP-ribosylation factor 6			306683
P62334	PRS10_MOUSE	Psmc6	26S proteasome regulatory subunit 10B	925714		969269
P62482	KCAB2_MOUSE	Kcnab2	Voltage-gated potassium channel subunit beta-2	347754		472356
P62627	DLRB1_MOUSE	Dynlrb1	Dynein light chain roadblock-type 1	994786		981373
P62631	EF1A2_MOUSE	Eef1a2	Elongation factor 1-alpha 2	775519		701610
P62702	RS4X_MOUSE	Rps4x	Small ribosomal subunit protein eS4	4288110		3540210
P62715	PP2AA_MOUSE;PP2AB_MOUSE	Ppp2ca;Ppp2cb	Serine/threonine-protein phosphatase 2A catalytic subunit beta isoform	1459300		1759830
P62717	RL18A_MOUSE	Rpl18a	Large ribosomal subunit protein eL20	1497760		1776330
P62743	AP2S1_MOUSE	Ap2s1	AP-2 complex subunit sigma	868019		809221
P62748	HPCL1_MOUSE	Hpcal1	Hippocalcin-like protein 1	2111080		1963440
P62751	RL23A_MOUSE	Rpl23a	Large ribosomal subunit protein uL23	1937880		2519190
P62754	RS6_MOUSE	Rps6	Small ribosomal subunit protein eS6	3866800		4350560
P62774	MTPN_MOUSE	Mtpn	Myotrophin	523053		1588700
P62806	H4_MOUSE	H4c1	Histone H4	19742700	20007500	23595100
P62814	VATB2_MOUSE	Atp6v1b2	V-type proton ATPase subunit B, brain isoform	1476750		1703250
P62821	RAB1A_MOUSE	Rab1A	Ras-related protein Rab-1A	2962940		2083160
P62827	RAN_MOUSE	Ran	GTP-binding nuclear protein Ran	21001200	13852600	22408300
P62830	RL23_MOUSE	Rpl23	Large ribosomal subunit protein uL14	3222410		3503420
P62843	RS15_MOUSE	Rps15	Small ribosomal subunit protein uS19	870355
P62849	RS24_MOUSE	Rps24	Small ribosomal subunit protein eS24	812584		1001830
P62852	RS25_MOUSE	Rps25	Small ribosomal subunit protein eS25	7934010		10757700
P62855	RS26_MOUSE	Rps26	Small ribosomal subunit protein eS26	6583160		4360970
P62858	RS28_MOUSE	Rps28	Small ribosomal subunit protein eS28	4857960	3463500	4868320
P62862	RS30_MOUSE	Fau	Ubiquitin-like FUBI-ribosomal protein eS30 fusion protein	1676200		1842010
P62869	ELOB_MOUSE	Elob	Elongin-B	2645060		2348610
P62874	GBB1_MOUSE	Gnb1	Guanine nucleotide-binding protein G(I)/G(S)/G(T) subunit beta-1	19265900		14561500
P62878	RBX1_MOUSE	Rbx1	E3 ubiquitin-protein ligase RBX1	185422		188601
P62880	GBB2_MOUSE	Gnb2	Guanine nucleotide-binding protein G(I)/G(S)/G(T) subunit beta-2	678365		615466
P62889	RL30_MOUSE	Rpl30	Large ribosomal subunit protein eL30	1619050		1880090
P62900	RL31_MOUSE	Rpl31	Large ribosomal subunit protein eL31	2724740		2129280
P62908	RS3_MOUSE	Rps3	Small ribosomal subunit protein uS3	7697010	9412370	7857130
P62911	RL32_MOUSE	Rpl32	Large ribosomal subunit protein eL32	1738880		2077200
P62918	RL8_MOUSE	Rpl8	Large ribosomal subunit protein uL2	4057910		2659460
P62960	YBOX1_MOUSE	Ybx1	Y-box-binding protein 1	3584970		4486070
P62962	PROF1_MOUSE	Pfn1	Profilin-1	15085200		16761800
P62983	RS27A_MOUSE	Rps27a	Ubiquitin-ribosomal protein eS31 fusion protein	23769200	53714200	22478600
P63001	RAC1_MOUSE	Rac1	Ras-related C3 botulinum toxin substrate 1	8626860		8508780
P63005	LIS1_MOUSE	Pafah1b1	Platelet-activating factor acetylhydrolase IB subunit beta	1005570		941456
P63017	HSP7C_MOUSE	Hspa8	Heat shock cognate 71 kDa protein	31388800	57311800	34611700
P63024	VAMP2_MOUSE;VAMP3_MOUSE	Vamp2;Vamp3	Vesicle-associated membrane protein 3	253900		267130
P63028	TCTP_MOUSE	Tpt1	Translationally-controlled tumor protein	147505		350227
P63037	DNJA1_MOUSE	Dnaja1	DnaJ homolog subfamily A member 1	193929		350230
P63038	CH60_MOUSE	Hspd1	60 kDa heat shock protein, mitochondrial	23125200	46713900	20598200
P63073	IF4E_MOUSE	Eif4e	Eukaryotic translation initiation factor 4E	1573760		1103540
P63085	MK01_MOUSE	Mapk1	Mitogen-activated protein kinase 1	964947		853407
P63087	PP1G_MOUSE	Ppp1cc	Serine/threonine-protein phosphatase PP1-gamma catalytic subunit	357064		312839
P63094	GNAS1_MOUSE;GNAS2_MOUSE	Gnas	Guanine nucleotide-binding protein G(s) subunit alpha isoforms short	156599		189555
P63101	1433Z_MOUSE	Ywhaz	14-3-3 protein zeta/delta	12829900		7702580
P63158	HMGB1_MOUSE	Hmgb1	High mobility group protein B1	25314800	15582000	21291800
P63166	SUMO1_MOUSE;cRAP-SUMO1_HUMAN	Sumo1;cRAP-SUMO1	Small ubiquitin-related modifier 1	2187070		1603590
P63168	DYL1_MOUSE	Dynll1	Dynein light chain 1, cytoplasmic	3025680		1008680
P63242	IF5A1_MOUSE	Eif5a	Eukaryotic translation initiation factor 5A-1	8022170	17530000	8240050
P63254	CRIP1_MOUSE	Crip1	Cysteine-rich protein 1	4244420		1408300
P63260	ACTG_MOUSE	Actg1	Actin, cytoplasmic 2	12726600	51844700	14129700
P63271	SPT4A_MOUSE;SPT4B_MOUSE	Supt4h1a;Supt4h1b	Transcription elongation factor SPT4-A	189319		25050.1
P63276	RS17_MOUSE	Rps17	Small ribosomal subunit protein eS17	1711550		2157490
P63280	UBC9_MOUSE;cRAP-UBC9_HUMAN	Ube2i;cRAP-UBE2I	SUMO-conjugating enzyme UBC9	2718280		2852250
P63321	RALA_MOUSE	Rala	Ras-related protein Ral-A	397802		427433
P63323	RS12_MOUSE	Rps12	Small ribosomal subunit protein eS12	8382980		5974380
P63325	RS10_MOUSE	Rps10	Small ribosomal subunit protein eS10	2756150	3476110	3507080
P63328	PP2BA_MOUSE	Ppp3ca	Protein phosphatase 3 catalytic subunit alpha	832248		903531
P67778	PHB1_MOUSE	Phb1	Prohibitin 1	3893000		3456720
P67871	CSK2B_MOUSE	Csnk2b	Casein kinase II subunit beta	464691		404509
P67984	RL22_MOUSE	Rpl22	Large ribosomal subunit protein eL22	4244960		5349890
P68033	ACTC_MOUSE	Actc1	Actin, alpha cardiac muscle 1	889437		665682
P68037	UB2L3_MOUSE	Ube2l3	Ubiquitin-conjugating enzyme E2 L3	6029880		4841470
P68040	RACK1_MOUSE	Rack1	Small ribosomal subunit protein RACK1	6291030		7158420
P68134	ACTS_MOUSE	Acta1	Actin, alpha skeletal muscle	62641700	51586600	61689200
P68254	1433T_MOUSE	Ywhaq	14-3-3 protein theta	5323560		4470460
P68368	TBA4A_MOUSE	Tuba4a	Tubulin alpha-4A chain	46976400	107739000	52353100
P68372	TBB4B_MOUSE	Tubb4b	Tubulin beta-4B chain	16191400		15690900
P68510	1433F_MOUSE	Ywhah	14-3-3 protein eta	3596530		3176790
P70122	SBDS_MOUSE	Sbds	Ribosome maturation protein SBDS	1219430		888881
P70124	SPB5_MOUSE	Serpinb5	Serpin B5	319446		471256
P70168	IMB1_MOUSE	Kpnb1	Importin subunit beta-1	3106220		2638620
P70195	PSB7_MOUSE	Psmb7	Proteasome subunit beta type-7	2072790		1874870
P70280	VAMP7_MOUSE	Vamp7	Vesicle-associated membrane protein 7	129281		64201.1
P70288	HDAC2_MOUSE	Hdac2	Histone deacetylase 2	200718		306584
P70290	EM55_MOUSE	Mpp1	55 kDa erythrocyte membrane protein	1317290		1403890
P70296	PEBP1_MOUSE	Pebp1	Phosphatidylethanolamine-binding protein 1	6146680		4541580
P70302	STIM1_MOUSE	Stim1	Stromal interaction molecule 1	199761		292935
P70303	PYRG2_MOUSE	Ctps2	CTP synthase 2			833750
P70315	WASP_MOUSE	Was	Actin nucleation-promoting factor WAS	19396.2
P70318	TIAR_MOUSE	Tial1	Nucleolysin TIAR	812885		716596
P70336	ROCK2_MOUSE	Rock2	Rho-associated protein kinase 2	26256.2		21331.9
P70349	HINT1_MOUSE	Hint1	Adenosine 5'-monophosphoramidase HINT1	4121100		1276900
P70362	UFD1_MOUSE	Ufd1	Ubiquitin recognition factor in ER-associated degradation protein 1	363086		478090
P70372	ELAV1_MOUSE	Elavl1	ELAV-like protein 1	1416230		1365700
P70404	IDHG1_MOUSE	Idh3g	Isocitrate dehydrogenase [NAD] subunit gamma 1, mitochondrial	83457.9		105323
P70441	NHRF1_MOUSE	Nherf1	Na(+)/H(+) exchange regulatory cofactor NHE-RF1	2234520		918706
P70460	VASP_MOUSE	Vasp	Vasodilator-stimulated phosphoprotein	1554610		1493540
P70670	NACAM_MOUSE;NACA_MOUSE	Naca	Nascent polypeptide-associated complex subunit alpha, muscle-specific form	5725110		6202600
P70677	CASP3_MOUSE	Casp3	Caspase-3	493202		631669
P70694	DHB5_MOUSE	Akr1c6	Estradiol 17 beta-dehydrogenase 5	679163		477921
P70697	DCUP_MOUSE	Urod	Uroporphyrinogen decarboxylase	633973		469198
P70698	PYRG1_MOUSE	Ctps1	CTP synthase 1	3274840		3180520
P80313	TCPH_MOUSE	Cct7	T-complex protein 1 subunit eta	4451910		4157970
P80314	TCPB_MOUSE	Cct2	T-complex protein 1 subunit beta	4958740		5342200
P80315	TCPD_MOUSE	Cct4	T-complex protein 1 subunit delta	79487100		69491600
P80316	TCPE_MOUSE	Cct5	T-complex protein 1 subunit epsilon	5951970		4529910
P80317	TCPZ_MOUSE	Cct6a	T-complex protein 1 subunit zeta	3810070		3004930
P80318	TCPG_MOUSE	Cct3	T-complex protein 1 subunit gamma	6868150		7266010
P83741	WNK1_MOUSE	Wnk1	Serine/threonine-protein kinase WNK1	113239
P83870	PHF5A_MOUSE	Phf5a	PHD finger-like domain-containing protein 5A	1029380		839079
P83882	RL36A_MOUSE	Rpl36a	Large ribosomal subunit protein eL42	1445230		828768
P83887	TBG1_MOUSE;TBG2_MOUSE	Tubg1;Tubg2	Tubulin gamma-1 chain	212320		328693
P83940	ELOC_MOUSE	Eloc	Elongin-C	293969		537673
P84075	HPCA_MOUSE	Hpca	Neuron-specific calcium-binding protein hippocalcin	1483720		1193680
P84084	ARF5_MOUSE	Arf5	ADP-ribosylation factor 5	13331400	11642400	13940300
P84089	ERH_MOUSE	Erh	Enhancer of rudimentary homolog	4658120		4518450
P84091	AP2M1_MOUSE	Ap2m1	AP-2 complex subunit mu	713373		648245
P84096	RHOG_MOUSE	Rhog	Rho-related GTP-binding protein RhoG	823886		561275
P84099	RL19_MOUSE	Rpl19	Large ribosomal subunit protein eL19	2493200		1927340
P84104	SRSF3_MOUSE	Srsf3	Serine/arginine-rich splicing factor 3	1236290		1806110
P97290	IC1_MOUSE	Serping1	Plasma protease C1 inhibitor	327409		458170
P97298	PEDF_MOUSE	Serpinf1	Pigment epithelium-derived factor	263110		516656
P97310	MCM2_MOUSE	Mcm2	DNA replication licensing factor MCM2	976486		1130350
P97311	MCM6_MOUSE	Mcm6	DNA replication licensing factor MCM6	954843		850715
P97313	PRKDC_MOUSE	Prkdc	DNA-dependent protein kinase catalytic subunit	1221060		1256380
P97315	CSRP1_MOUSE	Csrp1	Cysteine and glycine-rich protein 1	3525020		3782700
P97346	NXN_MOUSE	Nxn	Nucleoredoxin	112058		99296.4
P97351	RS3A_MOUSE	Rps3a	Small ribosomal subunit protein eS1	5241380	9356800	5705320
P97355	SPSY_MOUSE	Sms	Spermine synthase	556901		702117
P97370	AT1B3_MOUSE	Atp1b3	Sodium/potassium-transporting ATPase subunit beta-3	483971		810640
P97371	PSME1_MOUSE	Psme1	Proteasome activator complex subunit 1	7659430	6375170	7480640
P97372	PSME2_MOUSE	Psme2	Proteasome activator complex subunit 2	2292680		1975550
P97376	FRG1_MOUSE	Frg1	Protein FRG1			18599.4
P97377	CDK2_MOUSE	Cdk2	Cyclin-dependent kinase 2	218879		109167
P97384	ANX11_MOUSE	Anxa11	Annexin A11	1264680		1278720
P97429	ANXA4_MOUSE	Anxa4	Annexin A4	2001850		2063360
P97447	FHL1_MOUSE	Fhl1	Four and a half LIM domains protein 1	561899		542319
P97449	AMPN_MOUSE	Anpep	Aminopeptidase N			288473
P97461	RS5_MOUSE	Rps5	Small ribosomal subunit protein uS7	1207400		1365300
P97470	PP4C_MOUSE	Ppp4c	Serine/threonine-protein phosphatase 4 catalytic subunit	31836.4
P97494	GSH1_MOUSE	Gclc	Glutamate--cysteine ligase catalytic subunit	230830		296129
P97760	RPB3_MOUSE	Polr2c	DNA-directed RNA polymerase II subunit RPB3			22971.5
P97765	WBP2_MOUSE	Wbp2	WW domain-binding protein 2	238762
P97807	FUMH_MOUSE	Fh	Fumarate hydratase, mitochondrial	1773000		1824970
P97822	AN32E_MOUSE	Anp32e	Acidic leucine-rich nuclear phosphoprotein 32 family member E	2075660		1985320
P97855	G3BP1_MOUSE	G3bp1	Ras GTPase-activating protein-binding protein 1	1359450		997294
P97930	KTHY_MOUSE	Dtymk	Thymidylate kinase	408102		442036
P98064	MASP1_MOUSE	Masp1	Mannan-binding lectin serine protease 1	537856		511857
P98083	SHC1_MOUSE	Shc1	SHC-transforming protein 1			23697.4
P98086	C1QA_MOUSE	C1qa	Complement C1q subcomponent subunit A	8826260	48918300	7535680
P99024	TBB5_MOUSE	Tubb5	Tubulin beta-5 chain	23379500	21659400	26445100
P99026	PSB4_MOUSE	Psmb4	Proteasome subunit beta type-4	1948210		1332770
P99027	RLA2_MOUSE	Rplp2	Large ribosomal subunit protein P2	1122250		1552800
P99029	PRDX5_MOUSE	Prdx5	Peroxiredoxin-5, mitochondrial	4652780		4981110
Q00612	G6PD1_MOUSE	G6pdx	Glucose-6-phosphate 1-dehydrogenase X	3366060		2858200
Q00623	APOA1_MOUSE	Apoa1	Apolipoprotein A-I	168222000	216827000	167391000
Q00651	ITA4_MOUSE	Itga4	Integrin alpha-4			128885
Q00897	A1AT4_MOUSE	Serpina1d	Alpha-1-antitrypsin 1-4	22109400	12455300	21670000
Q00898	A1AT5_MOUSE	Serpina1e	Alpha-1-antitrypsin 1-5	13294600	109371000	11264400
Q00PI9	HNRL2_MOUSE	Hnrnpul2	Heterogeneous nuclear ribonucleoprotein U-like protein 2	1160260		1295850
Q01279	EGFR_MOUSE	Egfr	Epidermal growth factor receptor	434510		638966
Q01339	APOH_MOUSE	Apoh	Beta-2-glycoprotein 1	4174180		4430710
Q01405	SC23A_MOUSE	Sec23a	Protein transport protein Sec23A	398766		321205
Q01730	RSU1_MOUSE	Rsu1	Ras suppressor protein 1	751373		772562
Q01768	NDKB_MOUSE	Nme2	Nucleoside diphosphate kinase B	10937100	27873700	9798900
Q01853	TERA_MOUSE	Vcp	Transitional endoplasmic reticulum ATPase	6280150		6816930
Q02013	AQP1_MOUSE	Aqp1	Aquaporin-1	903995		622215
Q02053	UBA1_MOUSE	Uba1	Ubiquitin-like modifier-activating enzyme 1	2789350		2700040
Q02105	C1QC_MOUSE	C1qc	Complement C1q subcomponent subunit C	13307800	9517230	11570800
Q02248	CTNB1_MOUSE	Ctnnb1	Catenin beta-1	397241		368894
Q02257	PLAK_MOUSE	Jup	Junction plakoglobin	439287	3670380	1115800
Q02357	ANK1_MOUSE	Ank1	Ankyrin-1	6711520		6842510
Q02819	NUCB1_MOUSE	Nucb1	Nucleobindin-1	436009		202899
Q03265	ATPA_MOUSE	Atp5f1a	ATP synthase subunit alpha, mitochondrial	8886250	8006340	8510020
Q03958	PFD6_MOUSE	Pfdn6	Prefoldin subunit 6	1598450		1064780
Q04207	TF65_MOUSE	Rela	Transcription factor p65	257277		231198
Q04447	KCRB_MOUSE	Ckb	Creatine kinase B-type	1709710		2016400
Q05020	APOC2_MOUSE	Apoc2	Apolipoprotein C-II	10953400		8410150
Q05144	RAC2_MOUSE	Rac2	Ras-related C3 botulinum toxin substrate 2	4084970		4089610
Q05186	RCN1_MOUSE	Rcn1	Reticulocalbin-1			573671
Q05816	FABP5_MOUSE	Fabp5	Fatty acid-binding protein 5	7122060		8996600
Q05920	PYC_MOUSE	Pc	Pyruvate carboxylase, mitochondrial	529195		474446
Q05D44	IF2P_MOUSE	Eif5b	Eukaryotic translation initiation factor 5B	473306		720870
Q06138	CAB39_MOUSE	Cab39	Calcium-binding protein 39	548638		690678
Q06185	ATP5I_MOUSE	Atp5me	ATP synthase subunit e, mitochondrial	1054020		1382590
Q06890	CLUS_MOUSE	Clu	Clusterin	33331700	66811700	29770700
Q07076	ANXA7_MOUSE	Anxa7	Annexin A7	742234		632020
Q07456	AMBP_MOUSE	Ambp	Protein AMBP	1147380		1118850
Q07797	LG3BP_MOUSE	Lgals3bp	Galectin-3-binding protein		7737540	627146
Q07813	BAX_MOUSE	Bax	Apoptosis regulator BAX	388816		418773
Q07968	F13B_MOUSE	F13b	Coagulation factor XIII B chain	49380.6		45925.3
Q08093	CNN2_MOUSE	Cnn2	Calponin-2	2722080		2777610
Q08331	CALB2_MOUSE	Calb2	Calretinin	929958		901729
Q08761	PROS_MOUSE	Pros1	Vitamin K-dependent protein S	765357		898319
Q08879	FBLN1_MOUSE	Fbln1	Fibulin-1	42883
Q09200	B4GN1_MOUSE	B4galnt1	Beta-1,4 N-acetylgalactosaminyltransferase 1			191313
Q0KL01	UBX2B_MOUSE	Ubxn2b	UBX domain-containing protein 2B	2729740		407880
Q0VB07	PGRP4_MOUSE	Pglyrp4	Peptidoglycan recognition protein 4			259736
Q0VBK2	K2C80_MOUSE	Krt80	Keratin, type II cytoskeletal 80			215626
Q11011	PSA_MOUSE	Npepps	Puromycin-sensitive aminopeptidase	3604630		4066620
Q1HFZ0	NSUN2_MOUSE	Nsun2	RNA cytosine C(5)-methyltransferase NSUN2	1133270		1187310
Q32MW3	ACO10_MOUSE;ACOT9_MOUSE	Acot10;Acot9	Acyl-coenzyme A thioesterase 10, mitochondrial	1235120
Q3SXB8	COL11_MOUSE	Colec11	Collectin-11	1183950		943865
Q3TCJ1	ABRX2_MOUSE	Abraxas2	BRISC complex subunit Abraxas 2	305258		424493
Q3TDN2	FAF2_MOUSE	Faf2	FAS-associated factor 2	251014		413286
Q3TEA8	HP1B3_MOUSE	Hp1bp3	Heterochromatin protein 1-binding protein 3	292720		463338
Q3TFD2	PCAT1_MOUSE	Lpcat1	Lysophosphatidylcholine acyltransferase 1	603834		464371
Q3TFQ1	SPRY7_MOUSE	Spryd7	SPRY domain-containing protein 7	5491.62
Q3TGF2	F107B_MOUSE	Fam107b	Protein FAM107B	177085
Q3THE2	ML12B_MOUSE	Myl12b	Myosin regulatory light chain 12B	8501940	9562280	9104870
Q3THK7	GUAA_MOUSE	Gmps	GMP synthase [glutamine-hydrolyzing]	1875260		1836760
Q3THS6	METK2_MOUSE	Mat2a	S-adenosylmethionine synthase isoform type-2	3696670		4582410
Q3TJD7	PDLI7_MOUSE	Pdlim7	PDZ and LIM domain protein 7	1735180		2104340
Q3TLH4	PRC2C_MOUSE	Prrc2c	Protein PRRC2C			703268
Q3TRM8	HXK3_MOUSE	Hk3	Hexokinase-3			113851
Q3TSG4	ALKB5_MOUSE	Alkbh5	RNA demethylase ALKBH5			47204.2
Q3TVP5	OTULL_MOUSE	Otulinl	Inactive ubiquitin thioesterase OTULINL	490271		648992
Q3TW96	UAP1L_MOUSE	Uap1l1	UDP-N-acetylhexosamine pyrophosphorylase-like protein 1			130749
Q3TWW8	SRSF6_MOUSE	Srsf6	Serine/arginine-rich splicing factor 6	2530750		2895300
Q3TXS7	PSMD1_MOUSE	Psmd1	26S proteasome non-ATPase regulatory subunit 1	736138		818174
Q3TZZ7	ESYT2_MOUSE	Esyt2	Extended synaptotagmin-2	554712		338603
Q3U0V1	FUBP2_MOUSE	Khsrp	Far upstream element-binding protein 2	3462830		3077240
Q3U1J4	DDB1_MOUSE	Ddb1	DNA damage-binding protein 1	1701230		1675930
Q3U2P1	SC24A_MOUSE	Sec24a	Protein transport protein Sec24A	758282		1615890
Q3U7R1	ESYT1_MOUSE	Esyt1	Extended synaptotagmin-1	1023200		978100
Q3UA06	PCH2_MOUSE	Trip13	Pachytene checkpoint protein 2 homolog	507256		470963
Q3UDE2	TTL12_MOUSE	Ttll12	Tubulin--tyrosine ligase-like protein 12	345978		283872
Q3UE37	UBE2Z_MOUSE	Ube2z	Ubiquitin-conjugating enzyme E2 Z	356136		320596
Q3UEB3	PUF60_MOUSE	Puf60	Poly(U)-binding-splicing factor PUF60	1218390		736567
Q3UGC7	EI3JA_MOUSE;EI3JB_MOUSE	Eif3j1;Eif3j2	Eukaryotic translation initiation factor 3 subunit J-A	1444250		1366490
Q3UGR5	HDHD2_MOUSE	Hdhd2	Haloacid dehalogenase-like hydrolase domain-containing protein 2	330268		369424
Q3UHD6	SNX27_MOUSE	Snx27	Sorting nexin-27	164197		264352
Q3UHJ0	AAK1_MOUSE	Aak1	AP2-associated protein kinase 1	120468		69003.2
Q3UHX2	HAP28_MOUSE	Pdap1	28 kDa heat- and acid-stable phosphoprotein	928821		820190
Q3UIA2	RHG17_MOUSE	Arhgap17	Rho GTPase-activating protein 17	198676		213394
Q3UJB9	EDC4_MOUSE	Edc4	Enhancer of mRNA-decapping protein 4	1347710		975223
Q3UKJ7	SMU1_MOUSE	Smu1	WD40 repeat-containing protein SMU1			155953
Q3UM45	PP1R7_MOUSE	Ppp1r7	Protein phosphatase 1 regulatory subunit 7	347088		353514
Q3UMY5	EMAL4_MOUSE	Eml4	Echinoderm microtubule-associated protein-like 4	8972540
Q3UPL0	SC31A_MOUSE	Sec31a	Protein transport protein Sec31A	594272		566861
Q3UV17	K22O_MOUSE	Krt76	Keratin, type II cytoskeletal 2 oral			157584
Q3UVK0	ERMP1_MOUSE	Ermp1	Endoplasmic reticulum metallopeptidase 1	305724		312045
Q3UX10	TBAL3_MOUSE	Tubal3	Tubulin alpha chain-like 3	411609		560113
Q3UYV9	NCBP1_MOUSE	Ncbp1	Nuclear cap-binding protein subunit 1	366833
Q3UZ39	LRRF1_MOUSE	Lrrfip1	Leucine-rich repeat flightless-interacting protein 1	442274		732223
Q3V0K9	PLSI_MOUSE	Pls1	Plastin-1	433775		561366
Q3V1T4	P3H1_MOUSE	P3h1	Prolyl 3-hydroxylase 1	169073
Q3V2T4	KTDAP_MOUSE	Krtdap	Keratinocyte differentiation-associated protein	432855		371263
Q4LDD4	ARAP1_MOUSE	Arap1	Arf-GAP with Rho-GAP domain, ANK repeat and PH domain-containing protein 1			511208
Q4VAA2	CDV3_MOUSE	Cdv3	Protein CDV3	1604240		1059840
Q501J6	DDX17_MOUSE	Ddx17	Probable ATP-dependent RNA helicase DDX17	3356700		3469300
Q505F5	LRC47_MOUSE	Lrrc47	Leucine-rich repeat-containing protein 47	422884		359088
Q569Z5	DDX46_MOUSE	Ddx46	Probable ATP-dependent RNA helicase DDX46	470255		570715
Q569Z6	TR150_MOUSE	Thrap3	Thyroid hormone receptor-associated protein 3	420376		412324
Q571E4	GALNS_MOUSE	Galns	N-acetylgalactosamine-6-sulfatase			242903
Q571I9	A16A1_MOUSE	Aldh16a1	Aldehyde dehydrogenase family 16 member A1	422322		394111
Q58A65	JIP4_MOUSE	Spag9	C-Jun-amino-terminal kinase-interacting protein 4	1723480		2404900
Q5EG47	AAPK1_MOUSE	Prkaa1	5'-AMP-activated protein kinase catalytic subunit alpha-1			145737
Q5FWK3	RHG01_MOUSE	Arhgap1	Rho GTPase-activating protein 1	1071690		1286920
Q5SF07	IF2B2_MOUSE	Igf2bp2	Insulin-like growth factor 2 mRNA-binding protein 2	513539		465790
Q5SSL4	ABR_MOUSE	Abr	Active breakpoint cluster region-related protein			41413.3
Q5SUF2	LC7L3_MOUSE	Luc7l3	Luc7-like protein 3	186620		137607
Q5SUR0	PUR4_MOUSE	Pfas	Phosphoribosylformylglycinamidine synthase	544070		641227
Q5SV42	ILEUC_MOUSE	Serpinb1c	Leukocyte elastase inhibitor C	612612		644100
Q5SW19	CLU_MOUSE	Cluh	Clustered mitochondria protein homolog	233358		302064
Q5SWU9	ACACA_MOUSE	Acaca	Acetyl-CoA carboxylase 1	455998		471422
Q5U3K5	RABL6_MOUSE	Rabl6	Rab-like protein 6	172110		269742
Q5U4D9	THOC6_MOUSE	Thoc6	THO complex subunit 6 homolog	269524		478055
Q5XJE5	LEO1_MOUSE	Leo1	RNA polymerase-associated protein LEO1	194946		304495
Q5XJY5	COPD_MOUSE	Arcn1	Coatomer subunit delta	1602940		1388480
Q60590	A1AG1_MOUSE	Orm1	Alpha-1-acid glycoprotein 1	1543710		973326
Q60597	ODO1_MOUSE	Ogdh	2-oxoglutarate dehydrogenase complex component E1	417963		251789
Q60598	SRC8_MOUSE	Cttn	Src substrate cortactin	2999430		2575930
Q60605	MYL6_MOUSE	Myl6	Myosin light polypeptide 6	23871200	23997100	24396400
Q60611	SATB1_MOUSE	Satb1	DNA-binding protein SATB1	354834		284011
Q60631	GRB2_MOUSE	Grb2	Growth factor receptor-bound protein 2	2273410		1575810
Q60668	HNRPD_MOUSE	Hnrnpd	Heterogeneous nuclear ribonucleoprotein D0	7913340		8232150
Q60676	PPP5_MOUSE	Ppp5c	Serine/threonine-protein phosphatase 5	526480		386048
Q60692	PSB6_MOUSE	Psmb6	Proteasome subunit beta type-6	704640		593548
Q60710	SAMH1_MOUSE	Samhd1	Deoxynucleoside triphosphate triphosphohydrolase SAMHD1	1049190		1045530
Q60716	P4HA2_MOUSE	P4ha2	Prolyl 4-hydroxylase subunit alpha-2			57062.9
Q60737	CSK21_MOUSE	Csnk2a1	Casein kinase II subunit alpha	484332		520643
Q60749	KHDR1_MOUSE	Khdrbs1	KH domain-containing, RNA-binding, signal transduction-associated protein 1	2245100		1683940
Q60772	CDN2C_MOUSE	Cdkn2c	Cyclin-dependent kinase 4 inhibitor C	788531		166048
Q60854	SPB6_MOUSE	Serpinb6	Serpin B6	1052870		939728
Q60864	STIP1_MOUSE	Stip1	Stress-induced-phosphoprotein 1	4831650		3983500
Q60865	CAPR1_MOUSE	Caprin1	Caprin-1	2164220		2364580
Q60875	ARHG2_MOUSE	Arhgef2	Rho guanine nucleotide exchange factor 2	761534		688219
Q60930	VDAC2_MOUSE	Vdac2	Voltage-dependent anion-selective channel protein 2	6107070	4778770	6655790
Q60931	VDAC3_MOUSE	Vdac3	Voltage-dependent anion-selective channel protein 3	5488600		5342090
Q60932-2	VDAC1_MOUSE	Vdac1	Isoform Mt-VDAC1 of Voltage-dependent anion-selective channel protein 1	4402580		4859530
Q60972	RBBP4_MOUSE	Rbbp4	Histone-binding protein RBBP4	15345000		15931500
Q60973	RBBP7_MOUSE	Rbbp7	Histone-binding protein RBBP7	542663		579924
Q61024	ASNS_MOUSE	Asns	Asparagine synthetase [glutamine-hydrolyzing]	780589		809516
Q61029	LAP2B_MOUSE	Tmpo	Lamina-associated polypeptide 2, isoforms beta/delta/epsilon/gamma	4225750		3835440
Q61035	HARS1_MOUSE	Hars1	Histidine--tRNA ligase, cytoplasmic	900786		1193310
Q61074	PPM1G_MOUSE	Ppm1g	Protein phosphatase 1G	801906		944031
Q61081	CDC37_MOUSE	Cdc37	Hsp90 co-chaperone Cdc37	1710270		2059680
Q61103	REQU_MOUSE	Dpf2	Zinc finger protein ubi-d4	332027		301940
Q61129	CFAI_MOUSE	Cfi	Complement factor I	993632		631908
Q61147	CERU_MOUSE	Cp	Ceruloplasmin	1819140		1737860
Q61166	MARE1_MOUSE	Mapre1	Microtubule-associated protein RP/EB family member 1	1469900		1145710
Q61171	PRDX2_MOUSE	Prdx2	Peroxiredoxin-2	2368090		2928290
Q61183	PAPOA_MOUSE	Papola	Poly(A) polymerase alpha	149694		695821
Q61187	TS101_MOUSE	Tsg101	Tumor susceptibility gene 101 protein	243109		221717
Q61189	ICLN_MOUSE	Clns1a	Methylosome subunit pICln	1484400		1390340
Q61191	HCFC1_MOUSE	Hcfc1	Host cell factor 1	885246		741382
Q61205	PA1B3_MOUSE	Pafah1b3	Platelet-activating factor acetylhydrolase IB subunit alpha1	1960050		1817260
Q61206	PA1B2_MOUSE	Pafah1b2	Platelet-activating factor acetylhydrolase IB subunit alpha2	2213860		2508400
Q61207	SAP_MOUSE	Psap	Prosaposin	5528820		3828370
Q61210	ARHG1_MOUSE	Arhgef1	Rho guanine nucleotide exchange factor 1	344728
Q61216	MRE11_MOUSE	Mre11	Double-strand break repair protein MRE11	37249.1		42515.4
Q61233	PLSL_MOUSE	Lcp1	Plastin-2	15827800	9581410	15936400
Q61247	A2AP_MOUSE	Serpinf2	Alpha-2-antiplasmin	988854		955565
Q61268	APOC4_MOUSE	Apoc4	Apolipoprotein C-IV	821383		913668
Q61316	HSP74_MOUSE	Hspa4	Heat shock 70 kDa protein 4	2772730		2984710
Q61335	BAP31_MOUSE	Bcap31	B-cell receptor-associated protein 31	410224
Q61425	HCDH_MOUSE	Hadh	Hydroxyacyl-coenzyme A dehydrogenase, mitochondrial	1969310		1983760
Q61490	CD166_MOUSE	Alcam	CD166 antigen	243878		234050
Q61543	GSLG1_MOUSE	Glg1	Golgi apparatus protein 1	533032
Q61545	EWS_MOUSE	Ewsr1	RNA-binding protein EWS	1492150		1439110
Q61550	RAD21_MOUSE	Rad21	Double-strand-break repair protein rad21 homolog	176048		162262
Q61553	FSCN1_MOUSE	Fscn1	Fascin	4245730		3401970
Q61576	FKB10_MOUSE	Fkbp10	Peptidyl-prolyl cis-trans isomerase FKBP10	396069		353976
Q61584	FMR1_MOUSE;FXR1_MOUSE;FXR2_MOUSE	Fmr1;Fxr1;Fxr2	Fragile X messenger ribonucleoprotein 1	334780		446009
Q61595	KTN1_MOUSE	Ktn1	Kinectin	655340		793222
Q61598	GDIB_MOUSE	Gdi2	Rab GDP dissociation inhibitor beta	5209960		4605140
Q61599	GDIR2_MOUSE	Arhgdib	Rho GDP-dissociation inhibitor 2	1475850		631824
Q61646	HPT_MOUSE	Hp	Haptoglobin	9492150	43454300	9138090
Q61655	DD19A_MOUSE	Ddx19a	ATP-dependent RNA helicase DDX19A	212584		195729
Q61656	DDX5_MOUSE	Ddx5	Probable ATP-dependent RNA helicase DDX5	597478		827343
Q61699	HS105_MOUSE	Hsph1	Heat shock protein 105 kDa	3673680		3158950
Q61702	ITIH1_MOUSE	Itih1	Inter-alpha-trypsin inhibitor heavy chain H1	509694		433205
Q61703	ITIH2_MOUSE	Itih2	Inter-alpha-trypsin inhibitor heavy chain H2	2301230		4628880
Q61704	ITIH3_MOUSE	Itih3	Inter-alpha-trypsin inhibitor heavy chain H3	802699		1225280
Q61730	IL1AP_MOUSE	Il1rap	Interleukin-1 receptor accessory protein	91214.4		93749.2
Q61735	CD47_MOUSE	Cd47	Leukocyte surface antigen CD47	1610250		1076570
Q61739	ITA6_MOUSE	Itga6	Integrin alpha-6	449686		381902
Q61753	SERA_MOUSE	Phgdh	D-3-phosphoglycerate dehydrogenase	5979260	6869830	6386710
Q61768	KINH_MOUSE	Kif5b	Kinesin-1 heavy chain	809142		604447
Q61781	K1C14_MOUSE	Krt14	Keratin, type I cytoskeletal 14			238892
Q61792	LASP1_MOUSE	Lasp1	LIM and SH3 domain protein 1	5185490		4566670
Q61805	LBP_MOUSE	Lbp	Lipopolysaccharide-binding protein	891147		833695
Q61823	PDCD4_MOUSE	Pdcd4	Programmed cell death protein 4	400576		435710
Q61838	PZP_MOUSE	Pzp	Pregnancy zone protein	41598600	178054000	39002000
Q61881	MCM7_MOUSE	Mcm7	DNA replication licensing factor MCM7	977929		1110730
Q61937	NPM_MOUSE	Npm1	Nucleophosmin	3877710		3761680
Q61941	NNTM_MOUSE	Nnt	NAD(P) transhydrogenase, mitochondrial	1670550		1291220
Q61990	PCBP2_MOUSE	Pcbp2	Poly(rC)-binding protein 2	12806800		10437000
Q62074	KPCI_MOUSE	Prkci	Protein kinase C iota type			224213
Q62093	SRSF2_MOUSE	Srsf2	Serine/arginine-rich splicing factor 2	3156870		3424500
Q62159	RHOC_MOUSE	Rhoc	Rho-related GTP-binding protein RhoC	4710570		4571850
Q62178	SEM4A_MOUSE	Sema4a	Semaphorin-4A			722148
Q62179	SEM4B_MOUSE	Sema4b	Semaphorin-4B			591941
Q62186	SSRD_MOUSE	Ssr4	Translocon-associated protein subunit delta	1097330		1100950
Q62188	DPYL3_MOUSE	Dpysl3	Dihydropyrimidinase-related protein 3	488485		489862
Q62189	SNRPA_MOUSE	Snrpa	U1 small nuclear ribonucleoprotein A	3694640		3292940
Q62203	SF3A2_MOUSE	Sf3a2	Splicing factor 3A subunit 2	623725		650441
Q62241	RU1C_MOUSE	Snrpc	U1 small nuclear ribonucleoprotein C	1915410		2030890
Q62261	SPTB2_MOUSE	Sptbn1	Spectrin beta chain, non-erythrocytic 1	1265760		899377
Q62280	SSXT_MOUSE	Ss18	Protein SSXT	57326.8		92475.3
Q62318	TIF1B_MOUSE	Trim28	Transcription intermediary factor 1-beta	3539000		3847540
Q62348	TSN_MOUSE	Tsn	Translin	1793920		1564840
Q62351	TFR1_MOUSE	Tfrc	Transferrin receptor protein 1	1942970		1557050
Q62376	RU17_MOUSE	Snrnp70	U1 small nuclear ribonucleoprotein 70 kDa	1617170		1439970
Q62393	TPD52_MOUSE	Tpd52	Tumor protein D52	552126		313212
Q62418	DBNL_MOUSE	Dbnl	Drebrin-like protein	1388030		1464570
Q62419	SH3G1_MOUSE	Sh3gl1	Endophilin-A2	1164210		1209860
Q62422	OSTF1_MOUSE	Ostf1	Osteoclast-stimulating factor 1	571928		459445
Q62425	NDUA4_MOUSE	Ndufa4	Cytochrome c oxidase subunit NDUFA4	878398		802495
Q62432	SMAD2_MOUSE	Smad2	Mothers against decapentaplegic homolog 2	389341		335216
Q62446	FKBP3_MOUSE	Fkbp3	Peptidyl-prolyl cis-trans isomerase FKBP3	1042430		819136
Q62448	IF4G2_MOUSE	Eif4g2	Eukaryotic translation initiation factor 4 gamma 2	325464		310129
Q62465	VAT1_MOUSE	Vat1	Synaptic vesicle membrane protein VAT-1 homolog	743911		850759
Q63810	CANB1_MOUSE	Ppp3r1	Calcineurin subunit B type 1	890665		723990
Q63844	MK03_MOUSE	Mapk3	Mitogen-activated protein kinase 3	82171.2		208086
Q63850	NUP62_MOUSE	Nup62	Nuclear pore glycoprotein p62	380001		359219
Q63943	MEF2D_MOUSE	Mef2d	Myocyte-specific enhancer factor 2D	639384		539222
Q64152	BTF3_MOUSE	Btf3	Transcription factor BTF3			3113630
Q641P0	ARP3B_MOUSE	Actr3b	Actin-related protein 3B	193640		159020
Q64213	SF01_MOUSE	Sf1	Splicing factor 1	2703210		2418290
Q64261	CDK6_MOUSE	Cdk6	Cyclin-dependent kinase 6	628708		829912
Q64310	SURF4_MOUSE	Surf4	Surfeit locus protein 4	859874		1190500
Q64324	STXB2_MOUSE	Stxbp2	Syntaxin-binding protein 2	318936		366801
Q64373	B2CL1_MOUSE	Bcl2l1	Bcl-2-like protein 1			114382
Q64378	FKBP5_MOUSE	Fkbp5	Peptidyl-prolyl cis-trans isomerase FKBP5	66481.6		67420.8
Q64433	CH10_MOUSE	Hspe1	10 kDa heat shock protein, mitochondrial	27577700	62170100	25221900
Q64514-2	TPP2_MOUSE	Tpp2	Isoform Short of Tripeptidyl-peptidase 2	903998		869905
Q64520	KGUA_MOUSE	Guk1	Guanylate kinase	184162
Q64521	GPDM_MOUSE	Gpd2	Glycerol-3-phosphate dehydrogenase, mitochondrial	752054		658110
Q64524	H2B2E_MOUSE;H2B3A_MOUSE;H2B3B_MOUSE	H2bc21;H2bc26;H2bu2	Histone H2B type 2-E	2673570		2695620
Q64674	SPEE_MOUSE	Srm	Spermidine synthase	1704110		2067870
Q64727	VINC_MOUSE	Vcl	Vinculin	1466850		1643940
Q64737	PUR2_MOUSE	Gart	Trifunctional purine biosynthetic protein adenosine-3	1187350		1167470
Q68FD5	CLH1_MOUSE	Cltc	Clathrin heavy chain 1	3954940	6094440	4464920
Q69ZN7	MYOF_MOUSE	Myof	Myoferlin	198846		181367
Q6A026	PDS5A_MOUSE	Pds5a	Sister chromatid cohesion protein PDS5 homolog A	484713		484471
Q6A028	SWP70_MOUSE	Swap70	Switch-associated protein 70	282609		359054
Q6A068	CDC5L_MOUSE	Cdc5l	Cell division cycle 5-like protein	602242		627846
Q6A0A9	F120A_MOUSE	FAM120A	Constitutive coactivator of PPAR-gamma-like protein 1	513207		414024
Q6A4J8	UBP7_MOUSE	Usp7	Ubiquitin carboxyl-terminal hydrolase 7	289752
Q6DFW4	NOP58_MOUSE	Nop58	Nucleolar protein 58	147464		231316
Q6DID3	SCAF4_MOUSE;SCAF8_MOUSE	Scaf4;Scaf8	SR-related and CTD-associated factor 8	297041		312424
Q6GQT1	A2MG_MOUSE	A2m	Alpha-2-macroglobulin-P	3535340		4633200
Q6GQT9	NOMO1_MOUSE	Nomo1	BOS complex subunit NOMO1	767226		526756
Q6IFX2	K1C42_MOUSE	Krt42	Keratin, type I cytoskeletal 42	680689	65702500	6371090
Q6IFZ6	K2C1B_MOUSE	Krt77	Keratin, type II cytoskeletal 1b			340940
Q6IRU2	TPM4_MOUSE	Tpm4	Tropomyosin alpha-4 chain	3435300		3695440
Q6IRU5	CLCB_MOUSE	Cltb	Clathrin light chain B	2242510		1421200
Q6NT99	DUS23_MOUSE	Dusp23	Dual specificity protein phosphatase 23	96605.2		107781
Q6NV83	SR140_MOUSE	U2surp	U2 snRNP-associated SURP motif-containing protein	351112		112969
Q6NVF9	CPSF6_MOUSE	Cpsf6	Cleavage and polyadenylation specificity factor subunit 6	840797		761248
Q6NZB0	DNJC8_MOUSE	Dnajc8	DnaJ homolog subfamily C member 8	4325560		2122200
Q6NZC7	S23IP_MOUSE	Sec23ip	SEC23-interacting protein	252802		208716
Q6NZJ6	IF4G1_MOUSE	Eif4g1	Eukaryotic translation initiation factor 4 gamma 1	1404100		1593100
Q6NZN0	RBM26_MOUSE	Rbm26	RNA-binding protein 26	144119
Q6P069	SORCN_MOUSE	Sri	Sorcin	1088420		631758
Q6P1B1	XPP1_MOUSE	Xpnpep1	Xaa-Pro aminopeptidase 1	933120		803127
Q6P1F6	2ABA_MOUSE	Ppp2r2a	Serine/threonine-protein phosphatase 2A 55 kDa regulatory subunit B alpha isoform	1281760		995769
Q6P4T2	U520_MOUSE	Snrnp200	U5 small nuclear ribonucleoprotein 200 kDa helicase	479199		295159
Q6P5B0	RRP12_MOUSE	Rrp12	RRP12-like protein	121829		57994.2
Q6P5E4	UGGG1_MOUSE	Uggt1	UDP-glucose:glycoprotein glucosyltransferase 1	1209920		1671010
Q6P5F9	XPO1_MOUSE	Xpo1	Exportin-1	967033		1190080
Q6P5G6	UBXN7_MOUSE	Ubxn7	UBX domain-containing protein 7	220183		218867
Q6P8I4	PCNP_MOUSE	Pcnp	PEST proteolytic signal-containing nuclear protein	1813180		802612
Q6P8M1	TATD1_MOUSE	Tatdn1	Deoxyribonuclease TATDN1	345105		352562
Q6P8X1	SNX6_MOUSE	Snx6	Sorting nexin-6	1158990
Q6P9R2	OXSR1_MOUSE	Oxsr1	Serine/threonine-protein kinase OSR1	351727		343493
Q6PAM1	TXLNA_MOUSE	Txlna	Alpha-taxilin	354572
Q6PAR5	GAPD1_MOUSE	Gapvd1	GTPase-activating protein and VPS9 domain-containing protein 1	308683		364561
Q6PB44	PTN23_MOUSE	Ptpn23	Tyrosine-protein phosphatase non-receptor type 23	75681.9
Q6PB66	LPPRC_MOUSE	Lrpprc	Leucine-rich PPR motif-containing protein, mitochondrial	1211960		982626
Q6PB93	GALT2_MOUSE	Galnt2	Polypeptide N-acetylgalactosaminyltransferase 2	301503		212081
Q6PDG5	SMRC2_MOUSE	Smarcc2	SWI/SNF complex subunit SMARCC2	356672		445644
Q6PDI5	ECM29_MOUSE	Ecpas	Proteasome adapter and scaffold protein ECM29	95029.5		328945
Q6PDM2	SRSF1_MOUSE	Srsf1	Serine/arginine-rich splicing factor 1	1315300		2185430
Q6PDN3	MYLK_MOUSE	Mylk	Myosin light chain kinase, smooth muscle	680999
Q6PDQ2	CHD4_MOUSE	Chd4	Chromodomain-helicase-DNA-binding protein 4	286339		270794
Q6PDY2	AEDO_MOUSE	Ado	2-aminoethanethiol dioxygenase	199702		103581
Q6PE01	SNR40_MOUSE	Snrnp40	U5 small nuclear ribonucleoprotein 40 kDa protein			2014000
Q6PEB6	PHOCN_MOUSE	Mob4	MOB-like protein phocein	196492		121438
Q6PFD9	NUP98_MOUSE	Nup98	Nuclear pore complex protein Nup98-Nup96	188953		249570
Q6PGB6	NAA50_MOUSE	Naa50	N-alpha-acetyltransferase 50	219102		224691
Q6PGH2	JUPI2_MOUSE	Jpt2	Jupiter microtubule associated homolog 2	953134		1166180
Q6PIC6	AT1A2_MOUSE;AT1A3_MOUSE	Atp1a2;Atp1a3	Sodium/potassium-transporting ATPase subunit alpha-3	2595490		2700800
Q6PIP5	NUDC1_MOUSE	Nudcd1	NudC domain-containing protein 1	199568		389010
Q6Q477	AT2B4_MOUSE	Atp2b4	Plasma membrane calcium-transporting ATPase 4	172781		81852.8
Q6TEK5	VKORL_MOUSE	Vkorc1l1	Vitamin K epoxide reductase complex subunit 1-like protein 1	273238		324566
Q6URW6	MYH14_MOUSE	Myh14	Myosin-14	394164		326664
Q6WVG3	KCD12_MOUSE	Kctd12	BTB/POZ domain-containing protein KCTD12	139363		181457
Q6Y7W8	GGYF2_MOUSE	Gigyf2	GRB10-interacting GYF protein 2			153076
Q6ZPJ3	UBE2O_MOUSE	Ube2o	(E3-independent) E2 ubiquitin-conjugating enzyme UBE2O	193924		186416
Q6ZQ08	CNOT1_MOUSE	Cnot1	CCR4-NOT transcription complex subunit 1	362203		367498
Q6ZQ38	CAND1_MOUSE	Cand1	Cullin-associated NEDD8-dissociated protein 1	2060290		2313060
Q6ZQ58	LARP1_MOUSE	Larp1	La-related protein 1	309809		484878
Q6ZQI3	MLEC_MOUSE	Mlec	Malectin	846322		874441
Q6ZWM4	LSM8_MOUSE	Lsm8	U6 snRNA-associated Sm-like protein LSm8	3011010		2071500
Q6ZWN5	RS9_MOUSE	Rps9	Small ribosomal subunit protein uS4	4807060		4988270
Q6ZWQ7	SPCS3_MOUSE	Spcs3	Signal peptidase complex subunit 3	634378		438747
Q6ZWU9	RS27_MOUSE	Rps27	Small ribosomal subunit protein eS27	2174510		2492270
Q6ZWV3	RL10_MOUSE	Rpl10	Large ribosomal subunit protein uL16	1733560		1304440
Q6ZWV7	RL35_MOUSE	Rpl35	Large ribosomal subunit protein uL29	1996970		1620420
Q6ZWX6	IF2A_MOUSE	Eif2s1	Eukaryotic translation initiation factor 2 subunit 1	1404490		1255770
Q6ZWY8	TYB10_MOUSE	Tmsb10	Thymosin beta-10	11995200		12220500
Q76MZ3	2AAA_MOUSE	Ppp2r1a	Serine/threonine-protein phosphatase 2A 65 kDa regulatory subunit A alpha isoform	2720510		2450200
Q78JW9	UBFD1_MOUSE	Ubfd1	Ubiquitin domain-containing protein UBFD1	407088
Q78PY7	SND1_MOUSE	Snd1	Staphylococcal nuclease domain-containing protein 1	862201		886998
Q78T54	VMA21_MOUSE	Vma21	Vacuolar ATPase assembly integral membrane protein Vma21	111428		148830
Q78XF5	OSTC_MOUSE	Ostc	Oligosaccharyltransferase complex subunit OSTC	1005150		1105950
Q78ZA7	NP1L4_MOUSE	Nap1l4	Nucleosome assembly protein 1-like 4	1189410		1333180
Q791V5	MTCH2_MOUSE	Mtch2	Mitochondrial carrier homolog 2	1104900		1369270
Q7M6Y3	PICAL_MOUSE	Picalm	Phosphatidylinositol-binding clathrin assembly protein	746191		596655
Q7TMB8	CYFP1_MOUSE	Cyfip1	Cytoplasmic FMR1-interacting protein 1	653235		753872
Q7TMK9-2	HNRPQ_MOUSE	Syncrip	Isoform 2 of Heterogeneous nuclear ribonucleoprotein Q	5559910		6130080
Q7TMM9	TBB2A_MOUSE	Tubb2a	Tubulin beta-2A chain	1848540		1958920
Q7TMS5	ABCG2_MOUSE	Abcg2	Broad substrate specificity ATP-binding cassette transporter ABCG2	105871		131725
Q7TMY8	HUWE1_MOUSE	Huwe1	E3 ubiquitin-protein ligase HUWE1	829480		777623
Q7TN29	SMAP2_MOUSE	Smap2	Stromal membrane-associated protein 2	1152160		1375380
Q7TNC4	LC7L2_MOUSE	Luc7l2	Putative RNA-binding protein Luc7-like 2	531073		512221
Q7TNG5	EMAL2_MOUSE	Eml2	Echinoderm microtubule-associated protein-like 2			2803620
Q7TNV0	DEK_MOUSE	Dek	Protein DEK	1089060		1410910
Q7TPR4	ACTN1_MOUSE	Actn1	Alpha-actinin-1	4214140		3447930
Q7TQH0-2	ATX2L_MOUSE	Atxn2l	Isoform 2 of Ataxin-2-like protein	539186		414251
Q7TQI3	OTUB1_MOUSE	Otub1	Ubiquitin thioesterase OTUB1	1496270		1497750
Q7TSV4	PGM2_MOUSE	Pgm2	Phosphopentomutase	1407770		1449580
Q80SW1	SAHH2_MOUSE	Ahcyl1	S-adenosylhomocysteine hydrolase-like protein 1	275253		273411
Q80SZ7	GBG5_MOUSE	Gng5	Guanine nucleotide-binding protein G(I)/G(S)/G(O) subunit gamma-5	88289
Q80TB8	VAT1L_MOUSE	Vat1l	Synaptic vesicle membrane protein VAT-1 homolog-like	24486.2		52952.7
Q80U58	PUM2_MOUSE	Pum2	Pumilio homolog 2	938150
Q80UG5	SEPT9_MOUSE	Septin9	Septin-9	1552410		1676980
Q80UM3	NAA15_MOUSE	Naa15	N-alpha-acetyltransferase 15, NatA auxiliary subunit	683465		692238
Q80UM7	MOGS_MOUSE	Mogs	Mannosyl-oligosaccharide glucosidase	230840		429069
Q80UU9	PGRC2_MOUSE	Pgrmc2	Membrane-associated progesterone receptor component 2	1312850		1264880
Q80UW8	RPAB1_MOUSE	Polr2e	DNA-directed RNA polymerases I, II, and III subunit RPABC1			102254
Q80VJ3	DNPH1_MOUSE	Dnph1	2'-deoxynucleoside 5'-phosphate N-hydrolase 1	693980
Q80W54	FACE1_MOUSE	Zmpste24	CAAX prenyl protease 1 homolog	2598800		2791920
Q80WJ7	LYRIC_MOUSE	Mtdh	Protein LYRIC	444499
Q80X50	UBP2L_MOUSE	Ubap2l	Ubiquitin-associated protein 2-like	560915		669961
Q80X71	T106B_MOUSE	Tmem106b	Transmembrane protein 106B	152736
Q80X90	FLNB_MOUSE	Flnb	Filamin-B	2612930		2380740
Q80XU3	NUCKS_MOUSE	Nucks1	Nuclear ubiquitous casein and cyclin-dependent kinase substrate 1	126044		599566
Q80Y14	GLRX5_MOUSE	Glrx5	Glutaredoxin-related protein 5, mitochondrial	154594		177640
Q80Y81	RNZ2_MOUSE	Elac2	Zinc phosphodiesterase ELAC protein 2			136250
Q80YX1	TENA_MOUSE	Tnc	Tenascin			663443
Q80YX1-2	TENA_MOUSE	Tnc	Isoform 2 of Tenascin			815784
Q810A7	DDX42_MOUSE	Ddx42	ATP-dependent RNA helicase DDX42	248507		297531
Q810D6	GRWD1_MOUSE	Grwd1	Glutamate-rich WD repeat-containing protein 1	70307.4
Q810U5	CCD50_MOUSE	Ccdc50	Coiled-coil domain-containing protein 50	129328		202498
Q8BFQ4	WDR82_MOUSE	Wdr82	WD repeat-containing protein 82	746421		487542
Q8BFR4	GNS_MOUSE	Gns	N-acetylglucosamine-6-sulfatase	548213		564748
Q8BFR5	EFTU_MOUSE	Tufm	Elongation factor Tu, mitochondrial	3800710		3150560
Q8BFS9	ASND1_MOUSE	Asnsd1	Asparagine synthetase domain-containing protein 1	40123.4		32962.2
Q8BFW7	LPP_MOUSE	Lpp	Lipoma-preferred partner homolog	539455
Q8BFY9	TNPO1_MOUSE	Tnpo1	Transportin-1	1396290		1463660
Q8BFZ3	ACTBL_MOUSE	Actbl2	Beta-actin-like protein 2	1555750		1762600
Q8BFZ9	ERLN2_MOUSE	Erlin2	Erlin-2	138081		172942
Q8BG05	ROA3_MOUSE	Hnrnpa3	Heterogeneous nuclear ribonucleoprotein A3	2614830		4075150
Q8BG05-2	ROA3_MOUSE	Hnrnpa3	Isoform 2 of Heterogeneous nuclear ribonucleoprotein A3			1189020
Q8BG32	PSD11_MOUSE	Psmd11	26S proteasome non-ATPase regulatory subunit 11	2189850		2473870
Q8BG60	TXNIP_MOUSE	Txnip	Thioredoxin-interacting protein	161953
Q8BGB7	ENOPH_MOUSE	Enoph1	Enolase-phosphatase E1	373552		323365
Q8BGD9	IF4B_MOUSE	Eif4b	Eukaryotic translation initiation factor 4B	1963990		1778810
Q8BGH2	SAM50_MOUSE	Samm50	Sorting and assembly machinery component 50 homolog	259393		288219
Q8BGK6	LAT1_MOUSE;YLAT2_MOUSE	Slc7a5;Slc7a6	Y+L amino acid transporter 2	732946		892982
Q8BGQ7	SYAC_MOUSE	Aars1	Alanine--tRNA ligase, cytoplasmic	2371290		1919820
Q8BGR9	UBCP1_MOUSE	Ublcp1	Ubiquitin-like domain-containing CTD phosphatase 1	478357		407629
Q8BGS7	CEPT1_MOUSE	Cept1	Choline/ethanolaminephosphotransferase 1	444206		508698
Q8BGZ4	CDC23_MOUSE	Cdc23	Cell division cycle protein 23 homolog		12954200	3210560
Q8BH04	PCKGM_MOUSE	Pck2	Phosphoenolpyruvate carboxykinase [GTP], mitochondrial	551994		336467
Q8BH15	CNO10_MOUSE	Cnot10	CCR4-NOT transcription complex subunit 10	59787.7		93283.6
Q8BH24	TM9S4_MOUSE	Tm9sf4	Transmembrane 9 superfamily member 4	257960		319359
Q8BH35	CO8B_MOUSE	C8b	Complement component C8 beta chain	614542		511458
Q8BH43	WASF2_MOUSE	Wasf2	Actin-binding protein WASF2	1520660		1334700
Q8BH58	TIPRL_MOUSE	Tiprl	TIP41-like protein	342982		455450
Q8BH61	F13A_MOUSE	F13a1	Coagulation factor XIII A chain	1119340		1044420
Q8BH64	EHD2_MOUSE	Ehd2	EH domain-containing protein 2	571996		346876
Q8BH69	SPS1_MOUSE	Sephs1	Selenide, water dikinase 1	361851		359959
Q8BH95	ECHM_MOUSE	Echs1	Enoyl-CoA hydratase, mitochondrial	1635530		1606120
Q8BHG1	NRDC_MOUSE	Nrdc	Nardilysin	372707		516310
Q8BHG2	CZIB_MOUSE	Czib	CXXC motif containing zinc binding protein	472470		392321
Q8BHJ5	TBL1R_MOUSE	Tbl1xr1	F-box-like/WD repeat-containing protein TBL1XR1	657853		529077
Q8BHL8	PSMF1_MOUSE	Psmf1	Proteasome inhibitor PI31 subunit	82514.9
Q8BHN3	GANAB_MOUSE	Ganab	Neutral alpha-glucosidase AB	3627950		3333780
Q8BI08	MAL2_MOUSE	Mal2	Protein MAL2	761793		713355
Q8BI72	CARF_MOUSE	Cdkn2aip	CDKN2A-interacting protein	100383		205649
Q8BIJ6	SYIM_MOUSE	Iars2	Isoleucine--tRNA ligase, mitochondrial	577454		764291
Q8BIJ7	RUFY1_MOUSE	Rufy1	RUN and FYVE domain-containing protein 1	134024		135578
Q8BIQ5	CSTF2_MOUSE	Cstf2	Cleavage stimulation factor subunit 2	671422		389550
Q8BJ71	NUP93_MOUSE	Nup93	Nuclear pore complex protein Nup93	227600		386982
Q8BJU0	SGTA_MOUSE	Sgta	Small glutamine-rich tetratricopeptide repeat-containing protein alpha	507116		517586
Q8BJW6	EIF2A_MOUSE	Eif2a	Eukaryotic translation initiation factor 2A			584659
Q8BJY1	PSMD5_MOUSE	Psmd5	26S proteasome non-ATPase regulatory subunit 5	135809
Q8BK08	TMM11_MOUSE	Tmem11	Transmembrane protein 11, mitochondrial	21907.1
Q8BK64	AHSA1_MOUSE	Ahsa1	Activator of 90 kDa heat shock protein ATPase homolog 1	1472300		996121
Q8BK67	RCC2_MOUSE	Rcc2	Protein RCC2	1674320		2232500
Q8BKC5	IPO5_MOUSE	Ipo5	Importin-5	559449		755050
Q8BL66	EEA1_MOUSE	Eea1	Early endosome antigen 1	287731		250254
Q8BL97	SRSF7_MOUSE	Srsf7	Serine/arginine-rich splicing factor 7	164178		243230
Q8BMA6	SRP68_MOUSE	Srp68	Signal recognition particle subunit SRP68	287620		232026
Q8BMD8	SCMC1_MOUSE	Slc25a24	Mitochondrial adenyl nucleotide antiporter SLC25A24	661232		230643
Q8BMF4	ODP2_MOUSE	Dlat	Dihydrolipoyllysine-residue acetyltransferase component of pyruvate dehydrogenase complex, mitochondrial	1143630		819432
Q8BMJ2	SYLC_MOUSE	Lars1	Leucine--tRNA ligase, cytoplasmic	519847		568871
Q8BMJ3	IF1AX_MOUSE	Eif1ax	Eukaryotic translation initiation factor 1A, X-chromosomal	272861		285563
Q8BML9	SYQ_MOUSE	Qars1	Glutamine--tRNA ligase	1658670		1675350
Q8BMS1	ECHA_MOUSE	Hadha	Trifunctional enzyme subunit alpha, mitochondrial	1880990		1379300
Q8BND5	QSOX1_MOUSE	Qsox1	Sulfhydryl oxidase 1	330729		1649700
Q8BP47	SYNC_MOUSE	NARS1	Asparagine--tRNA ligase, cytoplasmic	1005760		1233920
Q8BP48	MAP11_MOUSE	Metap1	Methionine aminopeptidase 1	290583		488759
Q8BP67	RL24_MOUSE	Rpl24	Large ribosomal subunit protein eL24	2450110		2862120
Q8BT60	CPNE3_MOUSE	Cpne3	Copine-3	336332		526214
Q8BTI8	SRRM2_MOUSE	Srrm2	Serine/arginine repetitive matrix protein 2	482983		477127
Q8BTM8	FLNA_MOUSE	Flna	Filamin-A	7392660	14214700	7432050
Q8BTS4	NUP54_MOUSE	Nup54	Nuclear pore complex protein Nup54	94655.5		128608
Q8BTV2	CPSF7_MOUSE	Cpsf7	Cleavage and polyadenylation specificity factor subunit 7	280123		187863
Q8BTZ7	GMPPB_MOUSE	Gmppb	Mannose-1-phosphate guanyltransferase beta	223641		214207
Q8BU14	SEC62_MOUSE	Sec62	Translocation protein SEC62	97231.7		44605
Q8BU30	SYIC_MOUSE	Iars1	Isoleucine--tRNA ligase, cytoplasmic	3418280		3597970
Q8BU31	RAP2C_MOUSE	Rap2c	Ras-related protein Rap-2c	350260		319060
Q8BUN5	SMAD3_MOUSE	Smad3	Mothers against decapentaplegic homolog 3	73599.8
Q8BUV3	GEPH_MOUSE	Gphn	Gephyrin	128637		263951
Q8BVE3	VATH_MOUSE	Atp6v1h	V-type proton ATPase subunit H	271923		288762
Q8BVI4	DHPR_MOUSE	Qdpr	Dihydropteridine reductase			232719
Q8BVQ5	PPME1_MOUSE	Ppme1	Protein phosphatase methylesterase 1	830024		943848
Q8BWG8	ARRB1_MOUSE	Arrb1	Beta-arrestin-1			93135.5
Q8BWR2	PITH1_MOUSE	Pithd1	PITH domain-containing protein 1	195759		356647
Q8BWT1	THIM_MOUSE	Acaa2	3-ketoacyl-CoA thiolase, mitochondrial	1461410		1313260
Q8BWU5	OSGEP_MOUSE	Osgep	tRNA N6-adenosine threonylcarbamoyltransferase	173706		110810
Q8BWY3	ERF1_MOUSE	Etf1	Eukaryotic peptide chain release factor subunit 1	1310560		1286640
Q8BX10	PGAM5_MOUSE	Pgam5	Serine/threonine-protein phosphatase PGAM5, mitochondrial	225704		127542
Q8BXA5	CLP1L_MOUSE	Clptm1l	Lipid scramblase CLPTM1L	285866		258412
Q8BXZ1	TMX3_MOUSE	Tmx3	Protein disulfide-isomerase TMX3	935228		802938
Q8BY71	HAT1_MOUSE	Hat1	Histone acetyltransferase type B catalytic subunit	542917		679185
Q8BYC6	TAOK3_MOUSE	Taok3	Serine/threonine-protein kinase TAO3			84670.5
Q8BYI6	PCAT2_MOUSE	Lpcat2	Lysophosphatidylcholine acyltransferase 2	207401		133625
Q8BYK6	YTHD3_MOUSE	Ythdf3	YTH domain-containing family protein 3	525925		552255
Q8BYM8	SYCM_MOUSE	Cars2	Probable cysteine--tRNA ligase, mitochondrial	71150		110909
Q8BZX4-2	SREK1_MOUSE	Srek1	Isoform 2 of Splicing regulatory glutamine/lysine-rich protein 1	122717		203457
Q8C0E2	VP26B_MOUSE	Vps26b	Vacuolar protein sorting-associated protein 26B	262644
Q8C0I1	ADAS_MOUSE	Agps	Alkyldihydroxyacetonephosphate synthase, peroxisomal	307504		260311
Q8C0L0	TMX4_MOUSE	Tmx4	Thioredoxin-related transmembrane protein 4	42209.9
Q8C147	DOCK8_MOUSE	Dock8	Dedicator of cytokinesis protein 8			369839
Q8C166	CPNE1_MOUSE	Cpne1	Copine-1	1852840		1742310
Q8C196	CPSM_MOUSE	Cps1	Carbamoyl-phosphate synthase [ammonia], mitochondrial	72178		122298
Q8C1A5	THOP1_MOUSE	Thop1	Thimet oligopeptidase	759932		790880
Q8C1B7	SEP11_MOUSE	Septin11	Septin-11	1550980		1343030
Q8C1D8	IWS1_MOUSE	Iws1	Protein IWS1 homolog	103397		98283.1
Q8C2Q3	RBM14_MOUSE	Rbm14	RNA-binding protein 14	546791		555072
Q8C3J5	DOCK2_MOUSE	Dock2	Dedicator of cytokinesis protein 2	37261.8
Q8C3P7	MTA70_MOUSE	Mettl3	N6-adenosine-methyltransferase subunit METTL3	31519.1
Q8C4Y3	NELFB_MOUSE	Nelfb	Negative elongation factor B	215509		164967
Q8C570	RAE1L_MOUSE	Rae1	mRNA export factor	218861		362592
Q8C5H8	NAKD2_MOUSE	Nadk2	NAD kinase 2, mitochondrial	139546
Q8C7E9	CSTFT_MOUSE	Cstf2t	Cleavage stimulation factor subunit 2 tau variant	235957		365804
Q8C7Q4	RBM4_MOUSE	Rbm4	RNA-binding protein 4	302312		239932
Q8C878	UBA3_MOUSE	Uba3	NEDD8-activating enzyme E1 catalytic subunit	391625		386810
Q8CAQ8	MIC60_MOUSE	Immt	MICOS complex subunit Mic60	750337		704499
Q8CAY6	THIC_MOUSE	Acat2	Acetyl-CoA acetyltransferase, cytosolic	1229790		1257040
Q8CBW3	ABI1_MOUSE	Abi1	Abl interactor 1	385415		362313
Q8CBY8	DCTN4_MOUSE	Dctn4	Dynactin subunit 4	130741		98276.4
Q8CC86	PNCB_MOUSE	Naprt	Nicotinate phosphoribosyltransferase	820578		789906
Q8CCA0	DCNL4_MOUSE;DCNL5_MOUSE	Dcun1d4;Dcun1d5	DCN1-like protein 4	115825		114102
Q8CCS6	PABP2_MOUSE	Pabpn1	Polyadenylate-binding protein 2	925962		1310070
Q8CDN6	TXNL1_MOUSE	Txnl1	Thioredoxin-like protein 1	1213350		1216620
Q8CF66	LTOR4_MOUSE	Lamtor4	Ragulator complex protein LAMTOR4	1027310		1334690
Q8CF98	COL10_MOUSE	Colec10	Collectin-10	1081130		1068980
Q8CFE6	S38A2_MOUSE	Slc38a2	Sodium-coupled neutral amino acid symporter 2			289418
Q8CG14	CS1A_MOUSE	C1s1	Complement C1s-1 subcomponent	886722		826177
Q8CG16	C1RA_MOUSE	C1ra	Complement C1r-A subcomponent	640012		708374
Q8CG47	SMC4_MOUSE	Smc4	Structural maintenance of chromosomes protein 4	683506		309612
Q8CG48	SMC2_MOUSE	Smc2	Structural maintenance of chromosomes protein 2	269522		429345
Q8CG76	ARK72_MOUSE	Akr7a2	Aflatoxin B1 aldehyde reductase member 2	723130		571890
Q8CGC7	SYEP_MOUSE	Eprs1	Bifunctional glutamate/proline--tRNA ligase	2227650		1508220
Q8CGF7	TCRG1_MOUSE	Tcerg1	Transcription elongation regulator 1	398662		327111
Q8CGK3	LONM_MOUSE	Lonp1	Lon protease homolog, mitochondrial	860289		872119
Q8CGZ0	CHERP_MOUSE	Cherp	Calcium homeostasis endoplasmic reticulum protein	143693		126238
Q8CH18	CCAR1_MOUSE	Ccar1	Cell division cycle and apoptosis regulator protein 1	542610		434354
Q8CHP8	PGP_MOUSE	Pgp	Glycerol-3-phosphate phosphatase	859874		524795
Q8CHW4	EI2BE_MOUSE	Eif2b5	Translation initiation factor eIF-2B subunit epsilon	261362		204278
Q8CI51	PDLI5_MOUSE	Pdlim5	PDZ and LIM domain protein 5	476912		334983
Q8CI94	PYGB_MOUSE	Pygb	Glycogen phosphorylase, brain form	1901490		2048780
Q8CIE6	COPA_MOUSE	Copa	Coatomer subunit alpha	1277130		1393560
Q8CIG8	ANM5_MOUSE	Prmt5	Protein arginine N-methyltransferase 5	858648		811022
Q8CIH5	PLCG2_MOUSE	Plcg2	1-phosphatidylinositol 4,5-bisphosphate phosphodiesterase gamma-2	82869.1		148602
Q8CIH9	PUR1_MOUSE	Ppat	Amidophosphoribosyltransferase			364935
Q8CIN4	PAK2_MOUSE	Pak2	Serine/threonine-protein kinase PAK 2	1449330		1749500
Q8CIZ8	VWF_MOUSE	Vwf	von Willebrand factor	546054		347762
Q8CJG0	AGO2_MOUSE	Ago2	Protein argonaute-2	486441		476819
Q8JZK9	HMCS1_MOUSE	Hmgcs1	Hydroxymethylglutaryl-CoA synthase, cytoplasmic	219721
Q8JZM7	CDC73_MOUSE	Cdc73	Parafibromin	245743
Q8JZN5	ACAD9_MOUSE	Acad9	Complex I assembly factor ACAD9, mitochondrial	193013
Q8JZQ2	AFG32_MOUSE	Afg3l2	AFG3-like protein 2	332905		392602
Q8JZQ9	EIF3B_MOUSE	Eif3b	Eukaryotic translation initiation factor 3 subunit B	1360970		1414280
Q8JZU2	TXTP_MOUSE	Slc25a1	Tricarboxylate transport protein, mitochondrial	1537180		1572550
Q8JZX4	SPF45_MOUSE	Rbm17	Splicing factor 45	226066		242520
Q8K0C9	GMDS_MOUSE	Gmds	GDP-mannose 4,6 dehydratase	68901		75619.9
Q8K0D2	HABP2_MOUSE	Habp2	Hyaluronan-binding protein 2	191597		218781
Q8K0E8	FIBB_MOUSE	Fgb	Fibrinogen beta chain	29447800	47574500	28998700
Q8K182	CO8A_MOUSE	C8a	Complement component C8 alpha chain	98768.3		105234
Q8K183	PDXK_MOUSE	Pdxk	Pyridoxal kinase	459198
Q8K1B8	URP2_MOUSE	Fermt3	Fermitin family homolog 3	2471010		2763470
Q8K1I3	SPP24_MOUSE	Spp2	Secreted phosphoprotein 24	204488		298151
Q8K1I7	WIPF1_MOUSE	Wipf1	WAS/WASL-interacting protein family member 1	201285		292545
Q8K1M6	DNM1L_MOUSE	Dnm1l	Dynamin-1-like protein	664454		747389
Q8K1N1	PLPL8_MOUSE	Pnpla8	Calcium-independent phospholipase A2-gamma	446486
Q8K1R7	NEK9_MOUSE	Nek9	Serine/threonine-protein kinase Nek9	216176		334709
Q8K297	GT251_MOUSE	Colgalt1	Procollagen galactosyltransferase 1	484543		587620
Q8K2B3	SDHA_MOUSE	Sdha	Succinate dehydrogenase [ubiquinone] flavoprotein subunit, mitochondrial	1058980		1011200
Q8K2C9	HACD3_MOUSE	Hacd3	Very-long-chain (3R)-3-hydroxyacyl-CoA dehydratase 3	596707		521148
Q8K2D6	DCTD_MOUSE	Dctd	Deoxycytidylate deaminase	453213		583555
Q8K2K6	AGFG1_MOUSE	Agfg1	Arf-GAP domain and FG repeat-containing protein 1	148341		160069
Q8K2Q7	BROX_MOUSE	Brox	BRO1 domain-containing protein BROX	504783		787894
Q8K2T1	NMRL1_MOUSE	Nmral1	NmrA-like family domain-containing protein 1			33261.9
Q8K2Z4	CND1_MOUSE	Ncapd2	Condensin complex subunit 1	216256		231237
Q8K310	MATR3_MOUSE	Matr3	Matrin-3	893738		832212
Q8K3C3	LZIC_MOUSE	Lzic	Protein LZIC	487092		552975
Q8K3H0	DP13A_MOUSE	Appl1	DCC-interacting protein 13-alpha	116460
Q8K3J1	NDUS8_MOUSE	Ndufs8	NADH dehydrogenase [ubiquinone] iron-sulfur protein 8, mitochondrial	286338		203951
Q8K3W0	BABA2_MOUSE	Babam2	BRISC and BRCA1-A complex member 2	529824		497145
Q8K419	LEG4_MOUSE	Lgals4	Galectin-4	234864		366599
Q8K426	RETNG_MOUSE	Retnlg	Resistin-like gamma	1547770		1370780
Q8K482	EMIL2_MOUSE	Emilin2	EMILIN-2			2095810
Q8K4Z3	NNRE_MOUSE	Naxe	NAD(P)H-hydrate epimerase	1970510		1368470
Q8K4Z5	SF3A1_MOUSE	Sf3a1	Splicing factor 3A subunit 1	1760670		1704790
Q8QZT1	THIL_MOUSE	Acat1	Acetyl-CoA acetyltransferase, mitochondrial	1776390		1336370
Q8QZY1	EIF3L_MOUSE	Eif3l	Eukaryotic translation initiation factor 3 subunit L	525452		458511
Q8QZY6	TSN14_MOUSE	Tspan14	Tetraspanin-14			31939.8
Q8QZY9	SF3B4_MOUSE	Sf3b4	Splicing factor 3B subunit 4	827265		587513
Q8R010	AIMP2_MOUSE	Aimp2	Aminoacyl tRNA synthase complex-interacting multifunctional protein 2	308957		400166
Q8R016	BLMH_MOUSE	Blmh	Bleomycin hydrolase	648625		1006630
Q8R050	ERF3A_MOUSE	Gspt1	Eukaryotic peptide chain release factor GTP-binding subunit ERF3A	1331900		1145380
Q8R081	HNRPL_MOUSE	Hnrnpl	Heterogeneous nuclear ribonucleoprotein L	1205560		1168160
Q8R0A0	T2FB_MOUSE	Gtf2f2	General transcription factor IIF subunit 2	269754		311755
Q8R0F6	ILKAP_MOUSE	Ilkap	Integrin-linked kinase-associated serine/threonine phosphatase 2C	364222		434904
Q8R0Y6	AL1L1_MOUSE	Aldh1l1	Cytosolic 10-formyltetrahydrofolate dehydrogenase	2178710		1779560
Q8R0Z6	ANGL6_MOUSE	Angptl6	Angiopoietin-related protein 6	416362		449429
Q8R143	PTTG_MOUSE	Pttg1ip	Pituitary tumor-transforming gene 1 protein-interacting protein	266804		90598.6
Q8R146	ACPH_MOUSE	Apeh	Acylamino-acid-releasing enzyme	1186220		1087250
Q8R180	ERO1A_MOUSE	Ero1a	ERO1-like protein alpha	1026300		1142170
Q8R1B4	EIF3C_MOUSE	Eif3c	Eukaryotic translation initiation factor 3 subunit C	1240040		1226850
Q8R1F1	NIBA2_MOUSE	Niban2	Protein Niban 2	306536		333388
Q8R1F5	HYI_MOUSE	Hyi	Putative hydroxypyruvate isomerase	100465		104473
Q8R1I1	QCR9_MOUSE	Uqcr10	Cytochrome b-c1 complex subunit 9	368325		375029
Q8R1Q8	DC1L1_MOUSE	Dync1li1	Cytoplasmic dynein 1 light intermediate chain 1	284410		427677
Q8R2U0	SEH1_MOUSE	Seh1l	Nucleoporin SEH1	205609		183658
Q8R2U6	NUDT4_MOUSE	Nudt4	Diphosphoinositol polyphosphate phosphohydrolase 2	196708		366240
Q8R317	UBQL1_MOUSE	Ubqln1	Ubiquilin-1	1511560		1748010
Q8R326	PSPC1_MOUSE	Pspc1	Paraspeckle component 1	1367080		1184830
Q8R366	IGSF8_MOUSE	Igsf8	Immunoglobulin superfamily member 8			556568
Q8R3C0	MCMBP_MOUSE	Mcmbp	Mini-chromosome maintenance complex-binding protein	150916		123323
Q8R3D1	TBC13_MOUSE	Tbc1d13	TBC1 domain family member 13	87896.8
Q8R3G1	PP1R8_MOUSE	Ppp1r8	Nuclear inhibitor of protein phosphatase 1	24058.6
Q8R3Q6	MIX23_MOUSE	Mix23	Protein MIX23	1164630		913628
Q8R3W7	AGR3_MOUSE	Agr3	Anterior gradient protein 3	1942350		1986400
Q8R409	HEXI1_MOUSE	Hexim1	Protein HEXIM1	344815		794665
Q8R4R6	NUP35_MOUSE	Nup35	Nucleoporin NUP35			191012
Q8R4X3	RBM12_MOUSE	Rbm12	RNA-binding protein 12	232161		195725
Q8R550	SH3K1_MOUSE	Sh3kbp1	SH3 domain-containing kinase-binding protein 1	362035		350040
Q8R574	KPRB_MOUSE	Prpsap2	Phosphoribosyl pyrophosphate synthase-associated protein 2	218188		222861
Q8R5A3	AB1IP_MOUSE	Apbb1ip	Amyloid beta A4 precursor protein-binding family B member 1-interacting protein	80663		255007
Q8R5H1	UBP15_MOUSE	Usp15	Ubiquitin carboxyl-terminal hydrolase 15			92232.5
Q8R5J9	PRAF3_MOUSE	Arl6ip5	PRA1 family protein 3	522428		532334
Q8VBV3	EXOS2_MOUSE	Exosc2	Exosome complex component RRP4	414290		579960
Q8VBV7	CSN8_MOUSE	Cops8	COP9 signalosome complex subunit 8	402612		398001
Q8VCG4	CO8G_MOUSE	C8g	Complement component C8 gamma chain	622440		740880
Q8VCH6	DHC24_MOUSE	Dhcr24	Delta(24)-sterol reductase	878852		882811
Q8VCH7	RDH10_MOUSE	Rdh10	Retinol dehydrogenase 10	847925		596921
Q8VCM7	FIBG_MOUSE	Fgg	Fibrinogen gamma chain	37836700	81475300	38800100
Q8VCR7	ABHEB_MOUSE	Abhd14b	Putative protein-lysine deacylase ABHD14B	534047		655059
Q8VCT3	AMPB_MOUSE	Rnpep	Aminopeptidase B	1272590		1358480
Q8VCT4	EST1D_MOUSE	Ces1d	Carboxylesterase 1D	425916		518493
Q8VD62	CK068_MOUSE	Bles03	UPF0696 protein C11orf68 homolog	126921		136018
Q8VDD5	MYH9_MOUSE	Myh9	Myosin-9	9885800	23703500	10159900
Q8VDJ3	VIGLN_MOUSE	Hdlbp	Vigilin	525659		498132
Q8VDM4	PSMD2_MOUSE	Psmd2	26S proteasome non-ATPase regulatory subunit 2	11486700		12989500
Q8VDM6	HNRL1_MOUSE	Hnrnpul1	Heterogeneous nuclear ribonucleoprotein U-like protein 1	707154		679512
Q8VDN2	AT1A1_MOUSE	Atp1a1	Sodium/potassium-transporting ATPase subunit alpha-1	2045830		1945290
Q8VDP4	CCAR2_MOUSE	Ccar2	Cell cycle and apoptosis regulator protein 2	1064560		1064760
Q8VDW0	DX39A_MOUSE	Ddx39a	ATP-dependent RNA helicase DDX39A	1293700		511373
Q8VE37	RCC1_MOUSE	Rcc1	Regulator of chromosome condensation	833476		1002840
Q8VE62	PAIP1_MOUSE	Paip1	Polyadenylate-binding protein-interacting protein 1	995352		1091170
Q8VE70	PDC10_MOUSE	Pdcd10	Programmed cell death protein 10	554628		383476
Q8VEE4	RFA1_MOUSE	Rpa1	Replication protein A 70 kDa DNA-binding subunit	128529
Q8VEJ4	NLE1_MOUSE	Nle1	Notchless protein homolog 1			101387
Q8VEK3	HNRPU_MOUSE	Hnrnpu	Heterogeneous nuclear ribonucleoprotein U	6350220		5451070
Q8VEM8	S25A3_MOUSE	Slc25a3	Solute carrier family 25 member 3	8927750		9905010
Q8VH51	RBM39_MOUSE	Rbm39	RNA-binding protein 39	505742		419432
Q8VHE0	SEC63_MOUSE	Sec63	Translocation protein SEC63 homolog	74946.9		82073.6
Q8VHP7	ILEUA_MOUSE;ILEUB_MOUSE;SPI2_MOUSE	Serpinb1a;Serpinb1b;Serpini2	Leukocyte elastase inhibitor B	168607
Q8VHR5	P66B_MOUSE	Gatad2b	Transcriptional repressor p66-beta	190847		190033
Q8VIJ6	SFPQ_MOUSE	Sfpq	Splicing factor, proline- and glutamine-rich	2119430		1982420
Q91V09	WDR13_MOUSE	Wdr13	WD repeat-containing protein 13	36172.3		26114.5
Q91V12-2	BACH_MOUSE	Acot7	Isoform A of Cytosolic acyl coenzyme A thioester hydrolase	818642		1152900
Q91V41	RAB14_MOUSE	Rab14	Ras-related protein Rab-14	5338100		5689300
Q91V64	ISOC1_MOUSE	Isoc1	Isochorismatase domain-containing protein 1	408606		250533
Q91V92	ACLY_MOUSE	Acly	ATP-citrate synthase	7423510		7343030
Q91VA6	PDIP2_MOUSE	Poldip2	Polymerase delta-interacting protein 2	81413.8		152430
Q91VC3	IF4A3_MOUSE	Eif4a3	Eukaryotic initiation factor 4A-III	395003		344278
Q91VD9	NDUS1_MOUSE	Ndufs1	NADH-ubiquinone oxidoreductase 75 kDa subunit, mitochondrial	363594		284606
Q91VH2	SNX9_MOUSE	Snx9	Sorting nexin-9	133768		252304
Q91VJ5	PQBP1_MOUSE	Pqbp1	Polyglutamine-binding protein 1	528651		690214
Q91VK1	5MP1_MOUSE	Bzw2	eIF5-mimic protein 1	1193020		1245800
Q91VR2	ATPG_MOUSE	Atp5f1c	ATP synthase subunit gamma, mitochondrial	1627300		1499740
Q91VR5	DDX1_MOUSE	Ddx1	ATP-dependent RNA helicase DDX1	551738		540401
Q91VR8	BRK1_MOUSE	Brk1	Protein BRICK1	233702		210958
Q91VS7	MGST1_MOUSE	Mgst1	Microsomal glutathione S-transferase 1	968605		1070110
Q91VU0	FAM3C_MOUSE	Fam3c	Protein FAM3C	323699		171113
Q91VW3	SH3L3_MOUSE	Sh3bgrl3	SH3 domain-binding glutamic acid-rich-like protein 3	2598020		3324310
Q91VZ6	SMAP1_MOUSE	Smap1	Stromal membrane-associated protein 1	202181		231698
Q91W50	CSDE1_MOUSE	Csde1	Cold shock domain-containing protein E1	322802		388519
Q91W90	TXND5_MOUSE	Txndc5	Thioredoxin domain-containing protein 5	2282770		2371500
Q91WD5	NDUS2_MOUSE	Ndufs2	NADH dehydrogenase [ubiquinone] iron-sulfur protein 2, mitochondrial	574456		481380
Q91WJ8	FUBP1_MOUSE	Fubp1	Far upstream element-binding protein 1	3697190		3426440
Q91WK2	EIF3H_MOUSE	Eif3h	Eukaryotic translation initiation factor 3 subunit H	1315040		667317
Q91WK5	GCSH_MOUSE	Gcsh	Glycine cleavage system H protein, mitochondrial	296707		262329
Q91WM1	STRBP_MOUSE	Strbp	Spermatid perinuclear RNA-binding protein	424405		521015
Q91WP0	MASP2_MOUSE	Masp2	Mannan-binding lectin serine protease 2	481773		652659
Q91WP6	SPA3N_MOUSE	Serpina3n	Serine protease inhibitor A3N	314941		278022
Q91WQ3	SYYC_MOUSE	Yars1	Tyrosine--tRNA ligase, cytoplasmic	2124940		1950520
Q91WT9	CBS_MOUSE	Cbs	Cystathionine beta-synthase	978496		567700
Q91WV0	NC2B_MOUSE	Dr1	Protein Dr1	403621		404641
Q91X72	HEMO_MOUSE	Hpx	Hemopexin	12943200	24559200	11915200
Q91X91	NADC_MOUSE	Qprt	Nicotinate-nucleotide pyrophosphorylase [carboxylating]	1958520		984147
Q91X96	MSS4_MOUSE	Rabif	Guanine nucleotide exchange factor MSS4	24917		105361
Q91XD6	VPS36_MOUSE	Vps36	Vacuolar protein-sorting-associated protein 36	33253.4
Q91XU0	WRIP1_MOUSE	Wrnip1	ATPase WRNIP1	98647.7		176785
Q91YE6	IPO9_MOUSE	Ipo9	Importin-9	498627		694823
Q91YH5	ATLA3_MOUSE	Atl3	Atlastin-3	38354.5		43452
Q91YI0	ARLY_MOUSE	Asl	Argininosuccinate lyase			560858
Q91YN9	BAG2_MOUSE	Bag2	BAG family molecular chaperone regulator 2	1858690		1787060
Q91YP2	NEUL_MOUSE	Nln	Neurolysin, mitochondrial	229291		331258
Q91YP3	DEOC_MOUSE	Dera	Deoxyribose-phosphate aldolase	238055		255388
Q91YQ5	RPN1_MOUSE	Rpn1	Dolichyl-diphosphooligosaccharide--protein glycosyltransferase subunit 1	1765480		1726780
Q91YR1	TWF1_MOUSE	Twf1	Twinfilin-1	1581600		821628
Q91YR7	PRP6_MOUSE	Prpf6	Pre-mRNA-processing factor 6	280917		249483
Q91YT0	NDUV1_MOUSE	Ndufv1	NADH dehydrogenase [ubiquinone] flavoprotein 1, mitochondrial	640412		346198
Q91YW3	DNJC3_MOUSE	Dnajc3	DnaJ homolog subfamily C member 3			1148970
Q91Z31	PTBP2_MOUSE	Ptbp2	Polypyrimidine tract-binding protein 2			3244710
Q91Z53	GRHPR_MOUSE	Grhpr	Glyoxylate reductase/hydroxypyruvate reductase	405898		122542
Q91ZJ5	UGPA_MOUSE	Ugp2	UTP--glucose-1-phosphate uridylyltransferase	1452940		1558880
Q91ZV3	DCBD2_MOUSE	Dcbld2	Discoidin, CUB and LCCL domain-containing protein 2	128442		115097
Q91ZX7	LRP1_MOUSE	Lrp1	Prolow-density lipoprotein receptor-related protein 1			456707
Q920A5	RISC_MOUSE	Scpep1	Retinoid-inducible serine carboxypeptidase			37413.2
Q920B9	SP16H_MOUSE	Supt16h	FACT complex subunit SPT16			366704
Q920P5	KAD5_MOUSE	Ak5	Adenylate kinase isoenzyme 5	910192		1008340
Q921F2	TADBP_MOUSE	Tardbp	TAR DNA-binding protein 43	1199480		968495
Q921F4	HNRLL_MOUSE	Hnrnpll	Heterogeneous nuclear ribonucleoprotein L-like	205588
Q921H8	THIKA_MOUSE	Acaa1a	3-ketoacyl-CoA thiolase A, peroxisomal	424748		191219
Q921H9	COA7_MOUSE	Coa7	Cytochrome c oxidase assembly factor 7	294247		236515
Q921I1	TRFE_MOUSE	Tf	Serotransferrin	25973100	126191000	25323500
Q921I9	EXOS4_MOUSE	Exosc4	Exosome complex component RRP41	871921		854620
Q921J4	UBE2S_MOUSE	Ube2s	Ubiquitin-conjugating enzyme E2 S	214225
Q921L3	TMCO1_MOUSE	Tmco1	Calcium load-activated calcium channel	1329240		1043830
Q921M3	SF3B3_MOUSE	Sf3b3	Splicing factor 3B subunit 3	1393760		1347170
Q921M7	CYRIB_MOUSE	Cyrib	CYFIP-related Rac1 interactor B	1450410		1435510
Q921V5	MGAT2_MOUSE	Mgat2	Alpha-1,6-mannosyl-glycoprotein 2-beta-N-acetylglucosaminyltransferase			95058.2
Q921W0	CHM1A_MOUSE	Chmp1a	Charged multivesicular body protein 1a	541970		352744
Q921Y0	MOB1A_MOUSE	Mob1a	MOB kinase activator 1A	202309		156374
Q922B2	SYDC_MOUSE	Dars1	Aspartate--tRNA ligase, cytoplasmic	1345240		1380870
Q922D8	C1TC_MOUSE	Mthfd1	C-1-tetrahydrofolate synthase, cytoplasmic	1215440		1130490
Q922E4	PCY2_MOUSE	Pcyt2	Ethanolamine-phosphate cytidylyltransferase	33769.2		75270.4
Q922F4	TBB6_MOUSE	Tubb6	Tubulin beta-6 chain	7841680		8877760
Q922H4	GMPPA_MOUSE	Gmppa	Mannose-1-phosphate guanyltransferase alpha	96740.8		100565
Q922K9	FRK_MOUSE	Frk	Tyrosine-protein kinase FRK	71506.3
Q922L6	NELFD_MOUSE	Nelfcd	Negative elongation factor D	40378		34409.8
Q922Q4	P5CR2_MOUSE	Pycr2	Pyrroline-5-carboxylate reductase 2	904762		932884
Q922Q8	LRC59_MOUSE	Lrrc59	Leucine-rich repeat-containing protein 59	2473840		2642910
Q922R8	PDIA6_MOUSE	Pdia6	Protein disulfide-isomerase A6	7444040	7545720	7173320
Q922U2	K2C5_MOUSE	Krt5	Keratin, type II cytoskeletal 5	349685		1886210
Q922Y1	UBXN1_MOUSE	Ubxn1	UBX domain-containing protein 1	2841300		3462940
Q923D2	BLVRB_MOUSE	Blvrb	Flavin reductase (NADPH)	717717		632069
Q93092	TALDO_MOUSE	Taldo1	Transaldolase	7398890		6825040
Q99020	ROAA_MOUSE	Hnrnpab	Heterogeneous nuclear ribonucleoprotein A/B	3623890		2972460
Q99J09	MEP50_MOUSE	Wdr77	Methylosome protein WDR77	509980		574525
Q99J36	THUM1_MOUSE	Thumpd1	THUMP domain-containing protein 1	539392		603992
Q99J45	NRBP_MOUSE	Nrbp1	Nuclear receptor-binding protein	243160
Q99J56	DERL1_MOUSE	Derl1	Derlin-1	659934		664996
Q99J62	RFC4_MOUSE	Rfc4	Replication factor C subunit 4	1052260		768147
Q99J77	SIAS_MOUSE	Nans	Sialic acid synthase	635220		889954
Q99JB2	STML2_MOUSE	Stoml2	Stomatin-like protein 2, mitochondrial	1809520		1029340
Q99JI4	PSMD6_MOUSE	Psmd6	26S proteasome non-ATPase regulatory subunit 6	807144		1015930
Q99JI6	RAP1B_MOUSE	Rap1b	Ras-related protein Rap-1b	4382610		4455520
Q99JR1	SFXN1_MOUSE	Sfxn1	Sideroflexin-1	635764		612942
Q99JT2	STK26_MOUSE	Stk26	Serine/threonine-protein kinase 26	48633.4		16655.8
Q99JW2	ACY1_MOUSE	Acy1	Aminoacylase-1			459940
Q99JW4	LIMS1_MOUSE	Lims1	LIM and senescent cell antigen-like-containing domain protein 1	647955		697607
Q99JX3	GORS2_MOUSE	Gorasp2	Golgi reassembly-stacking protein 2	268754		220622
Q99JX4	EIF3M_MOUSE	Eif3m	Eukaryotic translation initiation factor 3 subunit M	713096		642873
Q99JY0	ECHB_MOUSE	Hadhb	Trifunctional enzyme subunit beta, mitochondrial	2232320		1751360
Q99JY9	ARP3_MOUSE	Actr3	Actin-related protein 3	6147710		6265300
Q99K41	EMIL1_MOUSE	Emilin1	EMILIN-1	213008		213598
Q99K48	NONO_MOUSE	Nono	Non-POU domain-containing octamer-binding protein	4137240		3481980
Q99K51	PLST_MOUSE	Pls3	Plastin-3	4019130		3908830
Q99K85	SERC_MOUSE	Psat1	Phosphoserine aminotransferase	3559980		5181560
Q99KB8	GLO2_MOUSE	Hagh	Hydroxyacylglutathione hydrolase, mitochondrial	629427		636110
Q99KE1	MAOM_MOUSE	Me2	NAD-dependent malic enzyme, mitochondrial	266579		406106
Q99KF1	TMED9_MOUSE	Tmed9	Transmembrane emp24 domain-containing protein 9	946799		902484
Q99KH8	STK24_MOUSE	Stk24	Serine/threonine-protein kinase 24	251799		191159
Q99KI0	ACON_MOUSE	Aco2	Aconitate hydratase, mitochondrial	1356170		1337090
Q99KJ8	DCTN2_MOUSE	Dctn2	Dynactin subunit 2	1112770		910521
Q99KK7	DPP3_MOUSE	Dpp3	Dipeptidyl peptidase 3	775736		499140
Q99KN9	EPN4_MOUSE	Clint1	Clathrin interactor 1	538299		551441
Q99KP6	PRP19_MOUSE	Prpf19	Pre-mRNA-processing factor 19	826500		787577
Q99KQ4	NAMPT_MOUSE	Nampt	Nicotinamide phosphoribosyltransferase	1157390		1194490
Q99KR7	PPIF_MOUSE	Ppif	Peptidyl-prolyl cis-trans isomerase F, mitochondrial	1279880		1085580
Q99KV1	DJB11_MOUSE	Dnajb11	DnaJ homolog subfamily B member 11	377337		549741
Q99L13	3HIDH_MOUSE	Hibadh	3-hydroxyisobutyrate dehydrogenase, mitochondrial	322666		281140
Q99L27	GMPR2_MOUSE	Gmpr2	GMP reductase 2	324196		328147
Q99L45	IF2B_MOUSE	Eif2s2	Eukaryotic translation initiation factor 2 subunit 2	993543		969817
Q99L47	F10A1_MOUSE	St13	Hsc70-interacting protein	4063500		3578310
Q99LB6	MAT2B_MOUSE	Mat2b	Methionine adenosyltransferase 2 subunit beta	1009000		962175
Q99LC2	CSTF1_MOUSE	Cstf1	Cleavage stimulation factor subunit 1	338097		291808
Q99LC5	ETFA_MOUSE	Etfa	Electron transfer flavoprotein subunit alpha, mitochondrial	1961960		1865910
Q99LC8	EI2BA_MOUSE	Eif2b1	Translation initiation factor eIF-2B subunit alpha	418366		215504
Q99LD4	CSN1_MOUSE	Gps1	COP9 signalosome complex subunit 1	451866		252355
Q99LD8	DDAH2_MOUSE	Ddah2	N(G),N(G)-dimethylarginine dimethylaminohydrolase 2	897638		1060930
Q99LF4	RTCB_MOUSE	Rtcb	RNA-splicing ligase RtcB homolog	590281		1054650
Q99LI7	CSTF3_MOUSE	Cstf3	Cleavage stimulation factor subunit 3	137725
Q99LJ1	FUCO_MOUSE	Fuca1	Tissue alpha-L-fucosidase	45939.3
Q99LP6	GRPE1_MOUSE	Grpel1	GrpE protein homolog 1, mitochondrial	1788100		1149280
Q99LS3	SERB_MOUSE	Psph	Phosphoserine phosphatase	1754890		1784700
Q99LT0	DPY30_MOUSE	Dpy30	Protein dpy-30 homolog	1027330		1147550
Q99LX0	PARK7_MOUSE	Park7	Parkinson disease protein 7 homolog	7455730		4446630
Q99MD9	NASP_MOUSE	Nasp	Nuclear autoantigenic sperm protein	5294240		4339850
Q99MJ9	DDX50_MOUSE	Ddx50	ATP-dependent RNA helicase DDX50	58304.3		82915.2
Q99MK8	ARBK1_MOUSE	Grk2	Beta-adrenergic receptor kinase 1	714114		773544
Q99MN1	SYK_MOUSE	Kars1	Lysine--tRNA ligase	866205		757415
Q99MR6	SRRT_MOUSE	Srrt	Serrate RNA effector molecule homolog	396132		392359
Q99NB9	SF3B1_MOUSE	Sf3b1	Splicing factor 3B subunit 1	1263880		1199060
Q99P31	HPBP1_MOUSE	Hspbp1	Hsp70-binding protein 1	296316		292163
Q99P72	RTN4_MOUSE	Rtn4	Reticulon-4	4192030		3419470
Q99P88	NU155_MOUSE	Nup155	Nuclear pore complex protein Nup155	380623
Q99P91	GPNMB_MOUSE	Gpnmb	Transmembrane glycoprotein NMB	2130430		1289990
Q99PL5	RRBP1_MOUSE	Rrbp1	Ribosome-binding protein 1	598104		481066
Q99PM9	UCK2_MOUSE	Uck2	Uridine-cytidine kinase 2	252171		237096
Q99PT1	GDIR1_MOUSE	Arhgdia	Rho GDP-dissociation inhibitor 1	9768140		9610520
Q99PV0	PRP8_MOUSE	Prpf8	Pre-mRNA-processing-splicing factor 8	187268		251498
Q9CPQ3	TOM22_MOUSE	Tomm22	Mitochondrial import receptor subunit TOM22 homolog	356790		178555
Q9CPR4	RL17_MOUSE	Rpl17	Large ribosomal subunit protein uL22	2986560		2724410
Q9CPR5	RM15_MOUSE	Mrpl15	Large ribosomal subunit protein uL15m	152061		234941
Q9CPT4	MYDGF_MOUSE	Mydgf	Myeloid-derived growth factor	2483920		2267020
Q9CPU0	LGUL_MOUSE	Glo1	Lactoylglutathione lyase	5926020	3321360	5180850
Q9CPV4	GLOD4_MOUSE	Glod4	Glyoxalase domain-containing protein 4	849774		867598
Q9CPW4	ARPC5_MOUSE	Arpc5	Actin-related protein 2/3 complex subunit 5	8776930		8921360
Q9CPX6	ATG3_MOUSE	Atg3	Ubiquitin-like-conjugating enzyme ATG3	371798		576877
Q9CPY7	AMPL_MOUSE	Lap3	Cytosol aminopeptidase	1243680		1408260
Q9CQ10	CHMP3_MOUSE	Chmp3	Charged multivesicular body protein 3	296881		220432
Q9CQ19	MYL9_MOUSE	Myl9	Myosin regulatory light polypeptide 9	1457980		1430680
Q9CQ22	LTOR1_MOUSE	Lamtor1	Ragulator complex protein LAMTOR1	518951		461062
Q9CQ43	DUT_MOUSE	Dut	Deoxyuridine 5'-triphosphate nucleotidohydrolase	3132290		2638150
Q9CQ48	NUDC2_MOUSE	Nudcd2	NudC domain-containing protein 2	413008		233299
Q9CQ60	6PGL_MOUSE	Pgls	6-phosphogluconolactonase	3366620		3763190
Q9CQ62	DECR_MOUSE	Decr1	2,4-dienoyl-CoA reductase [(3E)-enoyl-CoA-producing], mitochondrial	249990		328920
Q9CQ65	MTAP_MOUSE	Mtap	S-methyl-5'-thioadenosine phosphorylase	2155570		1818320
Q9CQ69	QCR8_MOUSE	Uqcrq	Cytochrome b-c1 complex subunit 8	303552
Q9CQ80	VPS25_MOUSE	Vps25	Vacuolar protein-sorting-associated protein 25	475538		356151
Q9CQ91	NDUA3_MOUSE	Ndufa3	NADH dehydrogenase [ubiquinone] 1 alpha subcomplex subunit 3	47737.5		105483
Q9CQ92	FIS1_MOUSE	Fis1	Mitochondrial fission 1 protein	527019		328537
Q9CQA3	SDHB_MOUSE	Sdhb	Succinate dehydrogenase [ubiquinone] iron-sulfur subunit, mitochondrial	369601		350070
Q9CQB5	CISD2_MOUSE	Cisd2	CDGSH iron-sulfur domain-containing protein 2	856300		844353
Q9CQC6	5MP2_MOUSE	Bzw1	eIF5-mimic protein 2	2299760		2635220
Q9CQC9	SAR1A_MOUSE;SAR1B_MOUSE	Sar1a;Sar1b	GTP-binding protein SAR1a	2368430		2195390
Q9CQE8	RTRAF_MOUSE	RTRAF	RNA transcription, translation and transport factor protein			203208
Q9CQF3	CPSF5_MOUSE	Nudt21	Cleavage and polyadenylation specificity factor subunit 5	687237		606027
Q9CQH7	BT3L4_MOUSE	Btf3l4	Transcription factor BTF3 homolog 4	1971070
Q9CQI3	GMFB_MOUSE	Gmfb	Glia maturation factor beta	4469600		3169120
Q9CQI6	COTL1_MOUSE	Cotl1	Coactosin-like protein	8700020		2119760
Q9CQI7	RU2B_MOUSE	Snrpb2	U2 small nuclear ribonucleoprotein B''	626419
Q9CQJ6	DENR_MOUSE	Denr	Density-regulated protein	1697990		1454250
Q9CQM9	GLRX3_MOUSE	Glrx3	Glutaredoxin-3	1551240		1254480
Q9CQN1	TRAP1_MOUSE	Trap1	Heat shock protein 75 kDa, mitochondrial	1926230	6496440	1750510
Q9CQQ7	AT5F1_MOUSE	Atp5pb	ATP synthase F(0) complex subunit B1, mitochondrial	405293		326621
Q9CQQ8	LSM7_MOUSE	Lsm7	U6 snRNA-associated Sm-like protein LSm7	1226190		861906
Q9CQR2	RS21_MOUSE	Rps21	Small ribosomal subunit protein eS21	3498610		2999720
Q9CQR6	PPP6_MOUSE	Ppp6c	Serine/threonine-protein phosphatase 6 catalytic subunit	256340		236285
Q9CQS8	SC61B_MOUSE	Sec61b	Protein transport protein Sec61 subunit beta	2209650		1563920
Q9CQT1	MTNA_MOUSE	Mri1	Methylthioribose-1-phosphate isomerase	313672		142618
Q9CQU0	TXD12_MOUSE	Txndc12	Thioredoxin domain-containing protein 12	1723190		2119090
Q9CQV8	1433B_MOUSE	Ywhab	14-3-3 protein beta/alpha	7027450		3406520
Q9CQW2	ARL8B_MOUSE	Arl8b	ADP-ribosylation factor-like protein 8B	2415870		1808060
Q9CQW9	IFM3_MOUSE	Ifitm3	Interferon-induced transmembrane protein 3	945365		263765
Q9CQY5	MAGT1_MOUSE	Magt1	Magnesium transporter protein 1	252215		91214.4
Q9CR00	PSMD9_MOUSE	Psmd9	26S proteasome non-ATPase regulatory subunit 9	395574		321266
Q9CR09	UFC1_MOUSE	Ufc1	Ubiquitin-fold modifier-conjugating enzyme 1	561072		488499
Q9CR20	IR3IP_MOUSE	Ier3ip1	Immediate early response 3-interacting protein 1	135331		273272
Q9CR26	VTA1_MOUSE	Vta1	Vacuolar protein sorting-associated protein VTA1 homolog	1243990		1018100
Q9CR51	VATG1_MOUSE	Atp6v1g1	V-type proton ATPase subunit G 1	1089270		987024
Q9CR57	RL14_MOUSE	Rpl14	Large ribosomal subunit protein eL14	3710850	4767280	3039710
Q9CR60	GOT1B_MOUSE	Golt1b	Vesicle transport protein GOT1B	64374.2
Q9CR61	NDUB7_MOUSE	Ndufb7	NADH dehydrogenase [ubiquinone] 1 beta subcomplex subunit 7			379515
Q9CR64	KISHA_MOUSE	Tmem167a	Protein kish-A	139710		99838.9
Q9CR67	TMM33_MOUSE	Tmem33	Transmembrane protein 33	1029420		1026420
Q9CR68	UCRI_MOUSE	Uqcrfs1	Cytochrome b-c1 complex subunit Rieske, mitochondrial	1124590		1295380
Q9CR86	CHSP1_MOUSE	Carhsp1	Calcium-regulated heat stable protein 1	2148890		1984270
Q9CRB5	PR7C1_MOUSE	Prl7c1	Prolactin-7C1	162002		518109
Q9CRB9	MIC19_MOUSE	Chchd3	MICOS complex subunit Mic19	1535370		941406
Q9CRC0	VKOR1_MOUSE	Vkorc1	Vitamin K epoxide reductase complex subunit 1	184830		159999
Q9CRC8	LRC40_MOUSE	Lrrc40	Leucine-rich repeat-containing protein 40	16859		71056.4
Q9CRT8	XPOT_MOUSE	Xpot	Exportin-T	258848		342165
Q9CS42	PRPS2_MOUSE	Prps2	Ribose-phosphate pyrophosphokinase 2	650622		713540
Q9CSU0	RPR1B_MOUSE	Rprd1b	Regulation of nuclear pre-mRNA domain-containing protein 1B	535336		383085
Q9CT10	RANB3_MOUSE	Ranbp3	Ran-binding protein 3	370134		414373
Q9CU62	SMC1A_MOUSE	Smc1a	Structural maintenance of chromosomes protein 1A	1771560		2533340
Q9CVB6	ARPC2_MOUSE	Arpc2	Actin-related protein 2/3 complex subunit 2	4232360		4196700
Q9CW03	SMC3_MOUSE	Smc3	Structural maintenance of chromosomes protein 3	654437		515447
Q9CW46	RAVR1_MOUSE	Raver1	Ribonucleoprotein PTB-binding 1	283659		518332
Q9CWI3	BCCIP_MOUSE	Bccip	BRCA2 and CDKN1A-interacting protein			1160840
Q9CWJ9	PUR9_MOUSE	Atic	Bifunctional purine biosynthesis protein ATIC	1875160		1520260
Q9CWK8	SNX2_MOUSE	Snx2	Sorting nexin-2	429727		678881
Q9CWL8	CTBL1_MOUSE	Ctnnbl1	Beta-catenin-like protein 1	330272		256489
Q9CWM4	PFD1_MOUSE	Pfdn1	Prefoldin subunit 1	1332570		1564040
Q9CWZ3	RBM8A_MOUSE	Rbm8a	RNA-binding protein 8A	1007790		924299
Q9CWZ7	SNAG_MOUSE	Napg	Gamma-soluble NSF attachment protein	344307		418299
Q9CX00	IST1_MOUSE	Ist1	IST1 homolog	1328130		1178910
Q9CX34	SGT1_MOUSE	Sugt1	Protein SGT1 homolog			35260
Q9CX56	PSMD8_MOUSE	Psmd8	26S proteasome non-ATPase regulatory subunit 8	481835
Q9CX86	ROA0_MOUSE	Hnrnpa0	Heterogeneous nuclear ribonucleoprotein A0	372090		447583
Q9CXE7	TMED5_MOUSE	Tmed5	Transmembrane emp24 domain-containing protein 5	267926		427571
Q9CXF4	TBC15_MOUSE	Tbc1d15	TBC1 domain family member 15	43213
Q9CXI5	MANF_MOUSE	Manf	Mesencephalic astrocyte-derived neurotrophic factor	748782		879261
Q9CXT8	MPPB_MOUSE	Pmpcb	Mitochondrial-processing peptidase subunit beta	555675
Q9CXW3	CYBP_MOUSE	Cacybp	Calcyclin-binding protein	3927880		3891110
Q9CXW4	RL11_MOUSE	Rpl11	Large ribosomal subunit protein uL5	6015630		6102450
Q9CXY6	ILF2_MOUSE	Ilf2	Interleukin enhancer-binding factor 2	1674510		1799410
Q9CY27	TECR_MOUSE	Tecr	Very-long-chain enoyl-CoA reductase	746285		542805
Q9CY50	SSRA_MOUSE	Ssr1	Translocon-associated protein subunit alpha	1009510		1009540
Q9CY58	SERB1_MOUSE	Serbp1	SERPINE1 mRNA-binding protein 1	3395340	2217220	3838850
Q9CY64	BIEA_MOUSE	Blvra	Biliverdin reductase A	1164230		1443130
Q9CY66	GAR1_MOUSE	Gar1	H/ACA ribonucleoprotein complex subunit 1	169953		223556
Q9CY94	PSF3_MOUSE	Gins3	DNA replication complex GINS protein PSF3	90014.9		368343
Q9CYA6	ZCHC8_MOUSE	Zcchc8	Zinc finger CCHC domain-containing protein 8	94050.3		161415
Q9CYK2	QPCT_MOUSE	Qpct	Glutaminyl-peptide cyclotransferase			385388
Q9CYN2	SPCS2_MOUSE	Spcs2	Signal peptidase complex subunit 2	237272		204467
Q9CYN9	RENR_MOUSE	Atp6ap2	Renin receptor			1050650
Q9CYR0	SSBP_MOUSE	Ssbp1	Single-stranded DNA-binding protein, mitochondrial	2765170		1793030
Q9CYR6	AGM1_MOUSE	Pgm3	Phosphoacetylglucosamine mutase			459494
Q9CYZ2	TPD54_MOUSE	Tpd52l2	Tumor protein D54	3780490		3781760
Q9CYZ8	SSBP2_MOUSE;SSBP3_MOUSE	Ssbp2;Ssbp3	Single-stranded DNA-binding protein 2	53379
Q9CZ13	QCR1_MOUSE	Uqcrc1	Cytochrome b-c1 complex subunit 1, mitochondrial	508387		716697
Q9CZ30	OLA1_MOUSE	Ola1	Obg-like ATPase 1	2281880		1627230
Q9CZ44	NSF1C_MOUSE	Nsfl1c	NSFL1 cofactor p47	1155870		714380
Q9CZD3	GARS_MOUSE	Gars1	Glycine--tRNA ligase	2229340		2026120
Q9CZH3	PSMG3_MOUSE	Psmg3	Proteasome assembly chaperone 3	186262		154799
Q9CZM2	RL15_MOUSE	Rpl15	Large ribosomal subunit protein eL15	5336880		2996100
Q9CZN7	GLYM_MOUSE	Shmt2	Serine hydroxymethyltransferase, mitochondrial	4506420		4090630
Q9CZU3	MTREX_MOUSE	Mtrex	Exosome RNA helicase MTR4	824233		792624
Q9CZU6	CISY_MOUSE	Cs	Citrate synthase, mitochondrial	9947600		6785670
Q9CZW4	ACSL3_MOUSE	Acsl3	Fatty acid CoA ligase Acsl3	10197900		10766600
Q9CZW5	TOM70_MOUSE	Tomm70	Mitochondrial import receptor subunit TOM70	904864		901451
Q9CZX8	RS19_MOUSE	Rps19	Small ribosomal subunit protein eS19	2826250		2747620
Q9CZX9	EMC4_MOUSE	Emc4	ER membrane protein complex subunit 4			195935
Q9CZY3	UB2V1_MOUSE	Ube2v1	Ubiquitin-conjugating enzyme E2 variant 1	379715
Q9D051	ODPB_MOUSE	Pdhb	Pyruvate dehydrogenase E1 component subunit beta, mitochondrial	443665		504466
Q9D071	MMS19_MOUSE	Mms19	MMS19 nucleotide excision repair protein homolog	21079.4
Q9D0B6	PBDC1_MOUSE	Pbdc1	Protein PBDC1	145871		195300
Q9D0E1	HNRPM_MOUSE	Hnrnpm	Heterogeneous nuclear ribonucleoprotein M	4006720		3862500
Q9D0F6	RFC5_MOUSE	Rfc5	Replication factor C subunit 5			118931
Q9D0F9	PGM1_MOUSE	Pgm1	Phosphoglucomutase-1	309695		182670
Q9D0I8	MRT4_MOUSE	Mrto4	mRNA turnover protein 4 homolog	169382
Q9D0I9	SYRC_MOUSE	Rars1	Arginine--tRNA ligase, cytoplasmic	1603680		1537450
Q9D0J8	PTMS_MOUSE	Ptms	Parathymosin	4300080
Q9D0K2	SCOT1_MOUSE	Oxct1	Succinyl-CoA:3-ketoacid coenzyme A transferase 1, mitochondrial	1464430		987392
Q9D0M1	KPRA_MOUSE	Prpsap1	Phosphoribosyl pyrophosphate synthase-associated protein 1	112486		86396.3
Q9D0M3	CY1_MOUSE	Cyc1	Cytochrome c1, heme protein, mitochondrial	1616270		2125680
Q9D0R2	SYTC_MOUSE	Tars1	Threonine--tRNA ligase 1, cytoplasmic	4589810		4043450
Q9D0R8	LSM12_MOUSE	Lsm12	Protein LSM12	746345		938131
Q9D0T1	NH2L1_MOUSE	Snu13	NHP2-like protein 1	1275130		1079690
Q9D0W5	PPIL1_MOUSE	Ppil1	Peptidyl-prolyl cis-trans isomerase-like 1	293414		334102
Q9D115	ZN706_MOUSE	Znf706	Zinc finger protein 706	60391.7		161785
Q9D172	GAL3A_MOUSE	Gatd3	Glutamine amidotransferase-like class 1 domain-containing protein 3, mitochondrial	663186		746504
Q9D1A2	CNDP2_MOUSE	Cndp2	Cytosolic non-specific dipeptidase	3610390		4303220
Q9D1C8	VPS28_MOUSE	Vps28	Vacuolar protein sorting-associated protein 28 homolog			1040590
Q9D1D4	TMEDA_MOUSE	Tmed10	Transmembrane emp24 domain-containing protein 10	1351810		1306650
Q9D1F4	AKTS1_MOUSE	Akt1s1	Proline-rich AKT1 substrate 1	71454.7		127933
Q9D1G1	RAB1B_MOUSE	Rab1b	Ras-related protein Rab-1B	2823070		1228740
Q9D1G2	PMVK_MOUSE	Pmvk	Phosphomevalonate kinase	128898		173335
Q9D1J1	NECP2_MOUSE	Necap2	Adaptin ear-binding coat-associated protein 2	347646		334476
Q9D1J3	SARNP_MOUSE	Sarnp	SAP domain-containing ribonucleoprotein	1443030		1465500
Q9D1K2	VATF_MOUSE	Atp6v1f	V-type proton ATPase subunit F	433964
Q9D1M0	SEC13_MOUSE	Sec13	Protein SEC13 homolog	800250		669847
Q9D1P4	CHRD1_MOUSE	Chordc1	Cysteine and histidine-rich domain-containing protein 1	1669740		964550
Q9D1Q6	ERP44_MOUSE	Erp44	Endoplasmic reticulum resident protein 44	863126		844105
Q9D1R9	RL34_MOUSE	Rpl34	Large ribosomal subunit protein eL34	4524570		3272800
Q9D1X9	TM50B_MOUSE	Tmem50b	Transmembrane protein 50B			27429.7
Q9D273	MMAB_MOUSE	Mmab	Corrinoid adenosyltransferase MMAB	95543.6		47629
Q9D2G2	ODO2_MOUSE	Dlst	Dihydrolipoyllysine-residue succinyltransferase component of 2-oxoglutarate dehydrogenase complex, mitochondrial	1835190		1804550
Q9D2M8	UB2V2_MOUSE	Ube2v2	Ubiquitin-conjugating enzyme E2 variant 2	2767220		2917700
Q9D2R0	AACS_MOUSE	Aacs	Acetoacetyl-CoA synthetase			266507
Q9D358	PPAC_MOUSE	Acp1	Low molecular weight phosphotyrosine protein phosphatase	1905160		1937810
Q9D3D9	ATPD_MOUSE	Atp5f1d	ATP synthase subunit delta, mitochondrial	4614710		2042490
Q9D4H8	CUL2_MOUSE	Cul2	Cullin-2			483765
Q9D554	SF3A3_MOUSE	Sf3a3	Splicing factor 3A subunit 3	769233		838998
Q9D5V5	CUL5_MOUSE	Cul5	Cullin-5	715802		840004
Q9D662	SC23B_MOUSE	Sec23b	Protein transport protein Sec23B	548217		561165
Q9D6F9	TBB4A_MOUSE	Tubb4a	Tubulin beta-4A chain	9623280		9772900
Q9D6J6	NDUV2_MOUSE	Ndufv2	NADH dehydrogenase [ubiquinone] flavoprotein 2, mitochondrial	76550.2		119150
Q9D6M3	GHC1_MOUSE	Slc25a22	Mitochondrial glutamate carrier 1	139496		77767.6
Q9D6N5	NC2A_MOUSE	Drap1	Dr1-associated corepressor	528673		777305
Q9D6R2	IDH3A_MOUSE	Idh3a	Isocitrate dehydrogenase [NAD] subunit alpha, mitochondrial	725822		606125
Q9D6T0	NOSIP_MOUSE	Nosip	Nitric oxide synthase-interacting protein	836253
Q9D6Z1	NOP56_MOUSE	Nop56	Nucleolar protein 56	353229		271174
Q9D773	RM02_MOUSE	Mrpl2	Large ribosomal subunit protein uL2m	9439.13
Q9D7G0	PRPS1_MOUSE	Prps1	Ribose-phosphate pyrophosphokinase 1	1406620		1531120
Q9D7M8	RPB4_MOUSE	Polr2d	DNA-directed RNA polymerase II subunit RPB4	104294		199196
Q9D7N9	APMAP_MOUSE	Apmap	Adipocyte plasma membrane-associated protein	308513		225229
Q9D7X3	DUS3_MOUSE	Dusp3	Dual specificity protein phosphatase 3	688157		674475
Q9D7X8	GGCT_MOUSE	Ggct	Gamma-glutamylcyclotransferase	332299		453106
Q9D819	IPYR_MOUSE	Ppa1	Inorganic pyrophosphatase	3942510		2520540
Q9D824	FIP1_MOUSE	Fip1l1	Pre-mRNA 3'-end-processing factor FIP1	488690		879500
Q9D855	QCR7_MOUSE	Uqcrb	Cytochrome b-c1 complex subunit 7			445961
Q9D868-2	PPIH_MOUSE	Ppih	Isoform 2 of Peptidyl-prolyl cis-trans isomerase H	1495250		1291500
Q9D883	U2AF1_MOUSE	U2af1	Splicing factor U2AF 35 kDa subunit	10621300		7603210
Q9D892	ITPA_MOUSE	Itpa	Inosine triphosphate pyrophosphatase	1446040		1091140
Q9D898	ARP5L_MOUSE	Arpc5l	Actin-related protein 2/3 complex subunit 5-like protein	1482630		1544700
Q9D8B3	CHM4B_MOUSE	Chmp4b	Charged multivesicular body protein 4b	1225570		885711
Q9D8E6	RL4_MOUSE	Rpl4	Large ribosomal subunit protein uL4	6122470	18259200	6169440
Q9D8N0	EF1G_MOUSE	Eef1g	Elongation factor 1-gamma	6762740	16221400	7223610
Q9D8S4	ORN_MOUSE	Rexo2	Oligoribonuclease, mitochondrial	330663		254371
Q9D8T7	SLIRP_MOUSE	Slirp	SRA stem-loop-interacting RNA-binding protein, mitochondrial	716014		233015
Q9D8U8	SNX5_MOUSE	Snx5	Sorting nexin-5	425928		928358
Q9D8V0	HM13_MOUSE	Hm13	Minor histocompatibility antigen H13	2132020		1914520
Q9D8W5	PSD12_MOUSE	Psmd12	26S proteasome non-ATPase regulatory subunit 12	416968		433626
Q9D8Y0	EFHD2_MOUSE	Efhd2	EF-hand domain-containing protein D2	3039480		2351590
Q9DAJ5	DLRB2_MOUSE	Dynlrb2	Dynein light chain roadblock-type 2	706074		691132
Q9DAN6	GTSF1_MOUSE	Gtsf1	Gametocyte-specific factor 1	182030		136026
Q9DAR7	DCPS_MOUSE	Dcps	m7GpppX diphosphatase	1082350		1026470
Q9DAU1	CNPY3_MOUSE	Cnpy3	Protein canopy homolog 3	1089600		1146150
Q9DAW6	PRP4_MOUSE	Prpf4	U4/U6 small nuclear ribonucleoprotein Prp4	54009.9		93041.2
Q9DAW9	CNN3_MOUSE	Cnn3	Calponin-3	5265010		4504050
Q9DB05	SNAA_MOUSE	Napa	Alpha-soluble NSF attachment protein	458887		534741
Q9DB15	RM12_MOUSE	Mrpl12	Large ribosomal subunit protein bL12m	995373		775354
Q9DB20	ATPO_MOUSE	Atp5po	ATP synthase subunit O, mitochondrial	3285140		3440510
Q9DB27	MCTS1_MOUSE	Mcts1	Malignant T-cell-amplified sequence 1	1445200		1378340
Q9DB34	CHM2A_MOUSE	Chmp2a	Charged multivesicular body protein 2a	538970		393775
Q9DB77	QCR2_MOUSE	Uqcrc2	Cytochrome b-c1 complex subunit 2, mitochondrial	506061		433948
Q9DBB9	CPN2_MOUSE	Cpn2	Carboxypeptidase N subunit 2	137673		318805
Q9DBC7	KAP0_MOUSE	Prkar1a	cAMP-dependent protein kinase type I-alpha regulatory subunit	408640		686406
Q9DBD0	ICA_MOUSE	Inhca	Inhibitor of carbonic anhydrase	320119		425321
Q9DBF1	AL7A1_MOUSE	Aldh7a1	Alpha-aminoadipic semialdehyde dehydrogenase	222843		275002
Q9DBG3	AP2B1_MOUSE	Ap2b1	AP-2 complex subunit beta	1088690		1006820
Q9DBG6	RPN2_MOUSE	Rpn2	Dolichyl-diphosphooligosaccharide--protein glycosyltransferase subunit 2	1262850		820574
Q9DBG7	SRPRA_MOUSE	Srpra	Signal recognition particle receptor subunit alpha	456236		255018
Q9DBH5	LMAN2_MOUSE	Lman2	Vesicular integral-membrane protein VIP36	2975240		2464010
Q9DBJ1	PGAM1_MOUSE	Pgam1	Phosphoglycerate mutase 1	9001480		6758790
Q9DBL7	COASY_MOUSE	Coasy	Bifunctional coenzyme A synthase			93474.4
Q9DBP5	KCY_MOUSE	Cmpk1	UMP-CMP kinase	2627940		2782160
Q9DBR1	XRN2_MOUSE	Xrn2	5'-3' exoribonuclease 2	1562810		1323020
Q9DBR3	ARMC8_MOUSE	Armc8	Armadillo repeat-containing protein 8	76783.9		87470.5
Q9DBT5	AMPD2_MOUSE	Ampd2	AMP deaminase 2	308715		402781
Q9DBZ5	EIF3K_MOUSE	Eif3k	Eukaryotic translation initiation factor 3 subunit K	1718520		1685540
Q9DC16	ERGI1_MOUSE	Ergic1	Endoplasmic reticulum-Golgi intermediate compartment protein 1	81666.3
Q9DC51	GNAI3_MOUSE	Gnai3	Guanine nucleotide-binding protein G(i) subunit alpha-3	229064
Q9DC53	CPNE8_MOUSE	Cpne8	Copine-8	1009380		915848
Q9DC61	MPPA_MOUSE	Pmpca	Mitochondrial-processing peptidase subunit alpha	184316		147710
Q9DCC4	P5CR3_MOUSE	Pycr3	Pyrroline-5-carboxylate reductase 3	81333.2		97042.2
Q9DCC8	TOM20_MOUSE	Tomm20	Mitochondrial import receptor subunit TOM20 homolog	1832930		510183
Q9DCD0	6PGD_MOUSE	Pgd	6-phosphogluconate dehydrogenase, decarboxylating	4578450	7115440	5385530
Q9DCH4	EIF3F_MOUSE	Eif3f	Eukaryotic translation initiation factor 3 subunit F	780782		896234
Q9DCJ5	NDUA8_MOUSE	Ndufa8	NADH dehydrogenase [ubiquinone] 1 alpha subcomplex subunit 8	161577
Q9DCL2	CIA2A_MOUSE	Ciao2a	Cytosolic iron-sulfur assembly component 2A	275320		289022
Q9DCL9	PUR6_MOUSE	Paics	Bifunctional phosphoribosylaminoimidazole carboxylase/phosphoribosylaminoimidazole succinocarboxamide synthetase	4775070		4663840
Q9DCM0	ETHE1_MOUSE	Ethe1	Persulfide dioxygenase ETHE1, mitochondrial	1229200		1185580
Q9DCN2	NB5R3_MOUSE	Cyb5r3	NADH-cytochrome b5 reductase 3	1413230		1039640
Q9DCR2	AP3S1_MOUSE	Ap3s1	AP-3 complex subunit sigma-1	217359
Q9DCT1	AKCL2_MOUSE	Akr1e2	1,5-anhydro-D-fructose reductase	935423		1095520
Q9DCT2	NDUS3_MOUSE	Ndufs3	NADH dehydrogenase [ubiquinone] iron-sulfur protein 3, mitochondrial	1012560		1402370
Q9DCT6	BAP18_MOUSE	Bap18	Chromatin complexes subunit BAP18			112901
Q9DCV7	K2C7_MOUSE	Krt7	Keratin, type II cytoskeletal 7	1539190		1152080
Q9DCW4	ETFB_MOUSE	Etfb	Electron transfer flavoprotein subunit beta	1812610		1920710
Q9DD03	RAB13_MOUSE	Rab13	Ras-related protein Rab-13	819392
Q9DD18	DTD1_MOUSE	Dtd1	D-aminoacyl-tRNA deacylase 1	202027		229039
Q9EP69	SAC1_MOUSE	Sacm1l	Phosphatidylinositol-3-phosphatase SAC1	552450		500752
Q9EPK7	XPO7_MOUSE	Xpo7	Exportin-7	109820		104525
Q9EPL2	CSTN1_MOUSE	Clstn1	Calsyntenin-1			412925
Q9EPL8	IPO7_MOUSE	Ipo7	Importin-7	2112830		2490490
Q9EPU0	RENT1_MOUSE	Upf1	Regulator of nonsense transcripts 1	477710		434542
Q9EPU4	CPSF1_MOUSE	Cpsf1	Cleavage and polyadenylation specificity factor subunit 1	76626.3		76399.4
Q9EQ61	PESC_MOUSE	Pes1	Pescadillo homolog	150622		156965
Q9EQH3	VPS35_MOUSE	Vps35	Vacuolar protein sorting-associated protein 35	1214750		1339850
Q9EQK5	MVP_MOUSE	Mvp	Major vault protein	645652		525840
Q9EQP2	EHD4_MOUSE	Ehd4	EH domain-containing protein 4	368917		485024
Q9EQS3	MYCBP_MOUSE	Mycbp	c-Myc-binding protein	960676		968407
Q9EQU5	SET_MOUSE	Set	Protein SET	4383980		4034550
Q9ER72	SYCC_MOUSE	Cars1	Cysteine--tRNA ligase, cytoplasmic	734418		581188
Q9ERD7	TBB3_MOUSE	Tubb3	Tubulin beta-3 chain	397059		592523
Q9ERF3	SKI8_MOUSE	Skic8	Superkiller complex protein 8	265320		329736
Q9ERG0	LIMA1_MOUSE	Lima1	LIM domain and actin-binding protein 1	420154		740886
Q9ERI2	RB27A_MOUSE	Rab27a	Ras-related protein Rab-27A	796175		803187
Q9ERK4	XPO2_MOUSE	Cse1l	Exportin-2	1662590		1798050
Q9ERL7	GMFG_MOUSE	Gmfg	Glia maturation factor gamma	1605730		1715540
Q9ERN0	SCAM2_MOUSE	Scamp2	Secretory carrier-associated membrane protein 2	434623		503053
Q9ERU9	RBP2_MOUSE	Ranbp2	E3 SUMO-protein ligase RanBP2	1127190		1059030
Q9ES00	UBE4B_MOUSE	Ube4b	Ubiquitin conjugation factor E4 B	63144.4		49844.4
Q9ES28	ARHG7_MOUSE	Arhgef7	Rho guanine nucleotide exchange factor 7	516173		1140190
Q9ES52	SHIP1_MOUSE	Inpp5d	Phosphatidylinositol 3,4,5-trisphosphate 5-phosphatase 1	900501		958579
Q9ES74	NEK7_MOUSE	Nek7	Serine/threonine-protein kinase Nek7	227788
Q9ES97	RTN3_MOUSE	Rtn3	Reticulon-3	2787300		2097480
Q9ESB3	HRG_MOUSE	Hrg	Histidine-rich glycoprotein	1582990		1346210
Q9ESZ8	GTF2I_MOUSE	Gtf2i	General transcription factor II-I	254466		221870
Q9ET01	PYGL_MOUSE	Pygl	Glycogen phosphorylase, liver form	355349		532557
Q9JHH6	CBPB2_MOUSE	Cpb2	Carboxypeptidase B2	160248		68020.5
Q9JHI7	EXOS9_MOUSE	Exosc9	Exosome complex component RRP45	87265.6		95565.2
Q9JHJ0	TMOD3_MOUSE	Tmod3	Tropomodulin-3	660493		811927
Q9JHK4	PGTA_MOUSE	Rabggta	Geranylgeranyl transferase type-2 subunit alpha			63964.8
Q9JHK5	PLEK_MOUSE	Plek	Pleckstrin	1406860		1519020
Q9JHR7	IDE_MOUSE	Ide	Insulin-degrading enzyme	448357		655448
Q9JHS4	CLPX_MOUSE	Clpx	ATP-dependent Clp protease ATP-binding subunit clpX-like, mitochondrial	126988		88651.6
Q9JHU4	DYHC1_MOUSE	Dync1h1	Cytoplasmic dynein 1 heavy chain 1	2074230		1960690
Q9JHU9	INO1_MOUSE	Isyna1	Inositol-3-phosphate synthase 1			296640
Q9JHW2	NIT2_MOUSE	Nit2	Omega-amidase NIT2	715374		621880
Q9JI02	S2B20_MOUSE	Scgb2b20	Secretoglobin family 2B member 20	438293		643096
Q9JI10	STK3_MOUSE;STK4_MOUSE	Stk3;Stk4	Serine/threonine-protein kinase 3	2013530		3096400
Q9JI46	NUDT3_MOUSE	Nudt3	Diphosphoinositol polyphosphate phosphohydrolase 1	468489		901766
Q9JI91	ACTN2_MOUSE	Actn2	Alpha-actinin-2	5371830		4272390
Q9JIF0	ANM1_MOUSE	Prmt1	Protein arginine N-methyltransferase 1	1378040		1439470
Q9JIF7	COPB_MOUSE	Copb1	Coatomer subunit beta	3770480		4113590
Q9JIG8	PRAF2_MOUSE	Praf2	PRA1 family protein 2	194371		156248
Q9JIH2	NUP50_MOUSE	Nup50	Nuclear pore complex protein Nup50	121091		112439
Q9JII5	DAZP1_MOUSE	Dazap1	DAZ-associated protein 1	1045960		1391020
Q9JII6	AK1A1_MOUSE	Akr1a1	Aldo-keto reductase family 1 member A1	2529900		3375870
Q9JIK5	DDX21_MOUSE	Ddx21	Nucleolar RNA helicase 2	417200		491021
Q9JIX8	ACINU_MOUSE	Acin1	Apoptotic chromatin condensation inducer in the nucleus	465626		107338
Q9JIY5	HTRA2_MOUSE	Htra2	Serine protease HTRA2, mitochondrial	152295		232851
Q9JJ28	FLII_MOUSE	Flii	Protein flightless-1 homolog	375023		347966
Q9JJA4	WDR12_MOUSE	Wdr12	Ribosome biogenesis protein WDR12			180277
Q9JJH1	RNAS4_MOUSE	Rnase4	Ribonuclease 4			1541050
Q9JJI8	RL38_MOUSE	Rpl38	Large ribosomal subunit protein eL38	2202400		2429850
Q9JJN5	CBPN_MOUSE	Cpn1	Carboxypeptidase N catalytic chain	284179
Q9JJU8	SH3L1_MOUSE	Sh3bgrl	Adapter Sh3bgrl	4089450		3598060
Q9JJV2-2	PROF2_MOUSE	Pfn2	Isoform 2 of Profilin-2	447936
Q9JJV2	PROF2_MOUSE	Pfn2	Profilin-2	2433930		2357080
Q9JJZ2	TBA8_MOUSE	Tuba8	Tubulin alpha-8 chain	3699700		4089480
Q9JK23	PSMG1_MOUSE	Psmg1	Proteasome assembly chaperone 1	1446440		1738310
Q9JK48	SHLB1_MOUSE	Sh3glb1	Endophilin-B1	228399		284382
Q9JK81	MYG1_MOUSE	Myg1	MYG1 exonuclease	221630		364911
Q9JKB1	UCHL3_MOUSE	Uchl3	Ubiquitin carboxyl-terminal hydrolase isozyme L3	224303		400752
Q9JKB3	YBOX3_MOUSE	Ybx3	Y-box-binding protein 3	88342.9		204875
Q9JKC8	AP3M1_MOUSE	Ap3m1	AP-3 complex subunit mu-1			12339100
Q9JKF1	IQGA1_MOUSE	Iqgap1	Ras GTPase-activating-like protein IQGAP1	2249420		2438890
Q9JKP5	MBNL1_MOUSE	Mbnl1	Muscleblind-like protein 1	928137		1100040
Q9JKP7	DPOE3_MOUSE	Pole3	DNA polymerase epsilon subunit 3	586041		634172
Q9JKR6	HYOU1_MOUSE	Hyou1	Hypoxia up-regulated protein 1	1458330		1955910
Q9JKV1	ADRM1_MOUSE	Adrm1	Proteasomal ubiquitin receptor ADRM1	1932650		1908960
Q9JKX6	NUDT5_MOUSE	Nudt5	ADP-sugar pyrophosphatase	822787		550878
Q9JLI8	SART3_MOUSE	Sart3	Squamous cell carcinoma antigen recognized by T-cells 3	83252.7		23785.3
Q9JLJ2	AL9A1_MOUSE	Aldh9a1	4-trimethylaminobutyraldehyde dehydrogenase	1223020		1517630
Q9JLQ0	CD2AP_MOUSE	Cd2ap	CD2-associated protein	503804		551084
Q9JLV5	CUL3_MOUSE	Cul3	Cullin-3			91133.6
Q9JM76	ARPC3_MOUSE	Arpc3	Actin-related protein 2/3 complex subunit 3	6398180		4713270
Q9JMA1	UBP14_MOUSE	Usp14	Ubiquitin carboxyl-terminal hydrolase 14	1671900		1729180
Q9JMD0	ZN207_MOUSE	Znf207	BUB3-interacting and GLEBS motif-containing protein ZNF207	1169540		1369170
Q9JMG1	EDF1_MOUSE	Edf1	Endothelial differentiation-related factor 1	1557240		917616
Q9JMH6	TRXR1_MOUSE	Txnrd1	Thioredoxin reductase 1, cytoplasmic	2187130		2522490
Q9QUH0	GLRX1_MOUSE	Glrx	Glutaredoxin-1			282577
Q9QUI0	RHOA_MOUSE	Rhoa	Transforming protein RhoA	2420580		3025070
Q9QUJ7	ACSL4_MOUSE	Acsl4	Long-chain-fatty-acid--CoA ligase 4	217216		331186
Q9QUM0	ITA2B_MOUSE	Itga2b	Integrin alpha-IIb	2058830		2030770
Q9QUM9	PSA6_MOUSE	Psma6	Proteasome subunit alpha type-6	6333990		6766580
Q9QUR6	PPCE_MOUSE	Prep	Prolyl endopeptidase	360079		510540
Q9QUR7	PIN1_MOUSE	Pin1	Peptidyl-prolyl cis-trans isomerase NIMA-interacting 1	218451		707889
Q9QWK4	CD5L_MOUSE	Cd5l	CD5 antigen-like	12629700		11694300
Q9QWL7	K1C17_MOUSE	Krt17	Keratin, type I cytoskeletal 17	8251640	41461100	11259500
Q9QWR8	NAGAB_MOUSE	Naga	Alpha-N-acetylgalactosaminidase			791233
Q9QX47	SON_MOUSE	Son	Protein SON			17058.6
Q9QXA5	LSM4_MOUSE	Lsm4	U6 snRNA-associated Sm-like protein LSm4	947948		487580
Q9QXB9	DRG2_MOUSE	Drg2	Developmentally-regulated GTP-binding protein 2	72582.9		181376
Q9QXC1	FETUB_MOUSE	Fetub	Fetuin-B	855910		867505
Q9QXK3	COPG2_MOUSE	Copg2	Coatomer subunit gamma-2			277248
Q9QXS1	PLEC_MOUSE	Plec	Plectin	969435		1274200
Q9QXS6	DREB_MOUSE	Dbn1	Drebrin	1759560		946500
Q9QXT0	CNPY2_MOUSE	Cnpy2	Protein canopy homolog 2	1394670		1419360
Q9QXX4	S2513_MOUSE	Slc25a13	Electrogenic aspartate/glutamate antiporter SLC25A13, mitochondrial	428127		500759
Q9QY33	TSN3_MOUSE	Tspan3	Tetraspanin-3	246963		202644
Q9QY36	NAA10_MOUSE	Naa10	N-alpha-acetyltransferase 10	406668
Q9QY76	VAPB_MOUSE	Vapb	Vesicle-associated membrane protein-associated protein B	858814		1062430
Q9QY81	PO210_MOUSE	Nup210	Nuclear pore membrane glycoprotein 210			207920
Q9QY93	DCTP1_MOUSE	Dctpp1	dCTP pyrophosphatase 1	158516		249953
Q9QYA2	TOM40_MOUSE	Tomm40	Mitochondrial import receptor subunit TOM40 homolog	614618		816182
Q9QYB1	CLIC4_MOUSE	Clic4	Chloride intracellular channel protein 4	2376260		1809070
Q9QYB5	ADDG_MOUSE	Add3	Gamma-adducin	128252		323689
Q9QYB8	ADDB_MOUSE	Add2	Beta-adducin	1102470		602313
Q9QYC0	ADDA_MOUSE	Add1	Alpha-adducin	559726		452916
Q9QYI3	DNJC7_MOUSE	Dnajc7	DnaJ homolog subfamily C member 7	496713		317893
Q9QYJ0	DNJA2_MOUSE	Dnaja2	DnaJ homolog subfamily A member 2	112953		326177
Q9QYJ3	DNJB1_MOUSE	Dnajb1	DnaJ homolog subfamily B member 1	457205		344024
Q9QYR9	ACOT2_MOUSE	Acot2	Acyl-coenzyme A thioesterase 2, mitochondrial	333756		363852
Q9QYS9	QKI_MOUSE	Qki	KH domain-containing RNA-binding protein QKI	378698		293167
Q9QZ06	TOLIP_MOUSE	Tollip	Toll-interacting protein	102783		113164
Q9QZ08	NAGK_MOUSE	Nagk	N-acetyl-D-glucosamine kinase	399395		459361
Q9QZ88	VPS29_MOUSE	Vps29	Vacuolar protein sorting-associated protein 29	1446630		974121
Q9QZD9	EIF3I_MOUSE	Eif3i	Eukaryotic translation initiation factor 3 subunit I	1356300		887240
Q9QZE5	COPG1_MOUSE	Copg1	Coatomer subunit gamma-1	1503640		1561240
Q9QZH3	PPIE_MOUSE	Ppie	Peptidyl-prolyl cis-trans isomerase E	411856		572988
Q9QZQ8	H2AY_MOUSE	Macroh2a1	Core histone macro-H2A.1	277634		249493
Q9R020	ZRAB2_MOUSE	Zranb2	Zinc finger Ran-binding domain-containing protein 2	623423		417058
Q9R059	FHL3_MOUSE	Fhl3	Four and a half LIM domains protein 3	90336.5		55784.6
Q9R062	GLYG_MOUSE	Gyg1	Glycogenin-1	222424		212364
Q9R0B9	PLOD2_MOUSE	Plod2	Procollagen-lysine,2-oxoglutarate 5-dioxygenase 2	654413		818540
Q9R0E1	PLOD3_MOUSE	Plod3	Multifunctional procollagen lysine hydroxylase and glycosyltransferase LH3	475186		550741
Q9R0E2	PLOD1_MOUSE	Plod1	Procollagen-lysine,2-oxoglutarate 5-dioxygenase 1			860508
Q9R0L6	PCM1_MOUSE	Pcm1	Pericentriolar material 1 protein	38547.3
Q9R0N0	GALK1_MOUSE	Galk1	Galactokinase	687382		677724
Q9R0P3	ESTD_MOUSE	Esd	S-formylglutathione hydrolase	1269100		1129880
Q9R0P5	DEST_MOUSE	Dstn	Destrin	4791420		5148940
Q9R0P6	SC11A_MOUSE	Sec11a	Signal peptidase complex catalytic subunit SEC11A	1407430		1403950
Q9R0P9	UCHL1_MOUSE	Uchl1	Ubiquitin carboxyl-terminal hydrolase isozyme L1	846282		572878
Q9R0Q3	TMED2_MOUSE	Tmed2	Transmembrane emp24 domain-containing protein 2			157994
Q9R0Q6	ARC1A_MOUSE	Arpc1a	Actin-related protein 2/3 complex subunit 1A	540761		500848
Q9R0Q7	TEBP_MOUSE	Ptges3	Prostaglandin E synthase 3	10705300	7257980	11580200
Q9R0Y5	KAD1_MOUSE	Ak1	Adenylate kinase isoenzyme 1	1185060		1377770
Q9R112	SQOR_MOUSE	Sqor	Sulfide:quinone oxidoreductase, mitochondrial	798776		775943
Q9R190	MTA2_MOUSE	Mta2	Metastasis-associated protein MTA2	542433		460495
Q9R1P0	PSA4_MOUSE	Psma4	Proteasome subunit alpha type-4	5127070		4937340
Q9R1P1	PSB3_MOUSE	Psmb3	Proteasome subunit beta type-3	1776050		2266140
Q9R1P3	PSB2_MOUSE	Psmb2	Proteasome subunit beta type-2	3178010		3006450
Q9R1P4	PSA1_MOUSE	Psma1	Proteasome subunit alpha type-1	7327120	30037300	6213660
Q9R1T2	SAE1_MOUSE	Sae1	SUMO-activating enzyme subunit 1	1484520		1471210
Q9R1T4	SEPT6_MOUSE	Septin6	Septin-6	243636		199354
Q9WTJ8	FA50A_MOUSE;FA50B_MOUSE	Fam50a;Fam50b	Protein FAM50B			98232.5
Q9WTL7	LYPA2_MOUSE	Lypla2	Acyl-protein thioesterase 2	423821
Q9WTM5	RUVB2_MOUSE	Ruvbl2	RuvB-like 2	2127590		1988960
Q9WTP6	KAD2_MOUSE	Ak2	Adenylate kinase 2, mitochondrial	7249180		6946410
Q9WTP7	KAD3_MOUSE	Ak3	GTP:AMP phosphotransferase AK3, mitochondrial	567221		395910
Q9WTX5	SKP1_MOUSE	Skp1	S-phase kinase-associated protein 1	1518280		1468700
Q9WTX6	CUL1_MOUSE	Cul1	Cullin-1	314819		567041
Q9WU28	PFD5_MOUSE	Pfdn5	Prefoldin subunit 5	516777		305498
Q9WU56	PUS1_MOUSE	Pus1	Pseudouridylate synthase 1 homolog	154803		236962
Q9WU63	HEBP2_MOUSE	Hebp2	Heme-binding protein 2	303274		285228
Q9WU78	PDC6I_MOUSE	Pdcd6ip	Programmed cell death 6-interacting protein	1205400		1418890
[truncated: 71 more rows]

## Sheet: Raw intensity Fumarate-alkyne
Related to Figure 6. Raw intensity values for Fumarate-alkyne labeling group.
Protein.Group	Protein.Names	Genes	First.Protein.Description	H:\LWJ\20250430LWJ\20250430F1.raw	H:\LWJ\20250430LWJ\20250430F2.raw	H:\LWJ\20250430LWJ\20250430F3.raw
A2A432	CUL4B_MOUSE	Cul4b	Cullin-4B	115678	167322
A2A863	ITB4_MOUSE	Itgb4	Integrin beta-4	1161360	1076520	5196470
A2A8L5	PTPRF_MOUSE	Ptprf	Receptor-type tyrosine-protein phosphatase F	231995	183795	838074
A2AGT5	CKAP5_MOUSE	Ckap5	Cytoskeleton-associated protein 5	74163.3	123760	74357.5
A2AN08	UBR4_MOUSE	Ubr4	E3 ubiquitin-protein ligase UBR4	165281	125099	92632.4
A2AQ07	TBB1_MOUSE	Tubb1	Tubulin beta-1 chain	30089000	34874800	43525600
A6X935	ITIH4_MOUSE	Itih4	Inter alpha-trypsin inhibitor, heavy chain 4	3801850	4071300	4590300
B1AZI6	THOC2_MOUSE	Thoc2	THO complex subunit 2	206577	167372	398492
B2RPV6	MMRN1_MOUSE	Mmrn1	Multimerin-1	1298310	1243890	1016900
B2RQC6	PYR1_MOUSE	Cad	CAD protein	1012070	725807	690270
B2RXS4	PLXB2_MOUSE	Plxnb2	Plexin-B2		4941270	3456240
B2RY56	RBM25_MOUSE	Rbm25	RNA-binding protein 25	582624	506851	466900
C0HKE1	H2A1B_MOUSE;H2A1C_MOUSE;H2A1D_MOUSE;H2A1E_MOUSE;H2A1F_MOUSE;H2A1G_MOUSE;H2A1H_MOUSE;H2A1I_MOUSE;H2A1K_MOUSE;H2A1N_MOUSE;H2A1O_MOUSE;H2A1P_MOUSE;H2A2A_MOUSE;H2A2C_MOUSE;H2A3_MOUSE;H2AJ_MOUSE	H2ac11;H2ac12;H2ac13;H2ac15;H2ac20;H2ac25;H2ac4;H2ac6;H2ac7;H2ac8;H2aj;Hist1h2af;Hist1h2an;Hist1h2ao;Hist1h2ap;Hist2h2aa1	Histone H2A type 1-B	9165190	9885800	13574400
D3YXK2	SAFB1_MOUSE	Safb	Scaffold attachment factor B1	288262	277264	371391
D3YZP9	CCDC6_MOUSE	Ccdc6	Coiled-coil domain-containing protein 6	428966	352120	428440
D3Z6Q9	BIN2_MOUSE	Bin2	Bridging integrator 2	69803.1	95689.6	115366
D3Z7P3-2	GLSK_MOUSE	Gls	Isoform 2 of Glutaminase kidney isoform, mitochondrial	3857900	3710870	3077540
E9PV24	FIBA_MOUSE	Fga	Fibrinogen alpha chain	36764100	41881400	43972700
E9PVA8	GCN1_MOUSE	Gcn1	Stalled ribosome sensor GCN1	482126	573016	467548
E9Q0S6	TENS1_MOUSE;TENS2_MOUSE;TENS3_MOUSE	Tns1;Tns2;Tns3	Tensin-1	196974	70717.7
E9Q1P8	I2BP2_MOUSE	Irf2bp2	Interferon regulatory factor 2-binding protein 2	1066510	998812	1000640
E9Q414	APOB_MOUSE	Apob	Apolipoprotein B-100	1738940	1967060	2015740
E9Q4P1	WDFY1_MOUSE	Wdfy1	WD repeat and FYVE domain-containing protein 1	387377	367276	209216
E9Q557	DESP_MOUSE	Dsp	Desmoplakin	451791	972234	546559
E9Q5G3	KIF23_MOUSE	Kif23	Kinesin-like protein KIF23	1288300	235565
E9Q7G0	NUMA1_MOUSE	Numa1	Nuclear mitotic apparatus protein 1	370167	575401	353559
E9Q912	GDS1_MOUSE	Rap1gds1	Rap1 GTPase-GDP dissociation stimulator 1	683387	719032	364494
F6ZDS4	TPR_MOUSE	Tpr	Nucleoprotein TPR	1301540	1317750	1347890
G5E829	AT2B1_MOUSE;AT2B2_MOUSE	Atp2b1;Atp2b2	Plasma membrane calcium-transporting ATPase 1	327221	265077	148983
O08529	CAN2_MOUSE	Capn2	Calpain-2 catalytic subunit	1524450	1795930	1721810
O08547	SC22B_MOUSE	Sec22b	Vesicle-trafficking protein SEC22b	1333910	1453520	1427870
O08553	DPYL2_MOUSE	Dpysl2	Dihydropyrimidinase-related protein 2	2528110	2201430	1961830
O08579	EMD_MOUSE	Emd	Emerin	823976	912211	389052
O08583	THOC4_MOUSE	Alyref	THO complex subunit 4	1099260	1139600	474182
O08585	CLCA_MOUSE	Clta	Clathrin light chain A	3719980	3561140	2749900
O08677	KNG1_MOUSE	Kng1	Kininogen-1	4492160	5237710	5879310
O08709	PRDX6_MOUSE	Prdx6	Peroxiredoxin-6	8572950	8354450	8404350
O08749	DLDH_MOUSE	Dld	Dihydrolipoyl dehydrogenase, mitochondrial	2988550	3341150	3013200
O08756	HCD2_MOUSE	Hsd17b10	3-hydroxyacyl-CoA dehydrogenase type-2	893551	1230260	1147970
O08784	TCOF_MOUSE	Tcof1	Treacle protein	591418	323499	462543
O08788	DCTN1_MOUSE	Dctn1	Dynactin subunit 1	193228	169139	138262
O08795	GLU2B_MOUSE	Prkcsh	Glucosidase 2 subunit beta	2619290	2839360	1296900
O08807	PRDX4_MOUSE	Prdx4	Peroxiredoxin-4	1251760	1001900	1168810
O08808	DIAP1_MOUSE	Diaph1	Protein diaphanous homolog 1	2293530	3298660	3277830
O08810	U5S1_MOUSE	Eftud2	116 kDa U5 small nuclear ribonucleoprotein component	1437730	1327140	1425250
O08848	RO60_MOUSE	RO60	RNA-binding protein Ro60	560597	488635	453835
O08912	GALT1_MOUSE	Galnt1	Polypeptide N-acetylgalactosaminyltransferase 1	615154
O08915	AIP_MOUSE	Aip	AH receptor-interacting protein	314166	336075	222330
O08992	SDCB1_MOUSE	Sdcbp	Syntenin-1	4496890	1303350	707697
O09010	LFNG_MOUSE	Lfng	Beta-1,3-N-acetylglucosaminyltransferase lunatic fringe	1533490	644402
O09043	NAPSA_MOUSE	Napsa	Napsin-A	1173900	476880
O09044	SNP23_MOUSE	Snap23	Synaptosomal-associated protein 23	474091	548107	272180
O09061	PSB1_MOUSE	Psmb1	Proteasome subunit beta type-1	4567650	4716610	4565540
O09106	HDAC1_MOUSE	Hdac1	Histone deacetylase 1	829754	861646	1030980
O09131	GSTO1_MOUSE;GSTO2_MOUSE	Gsto1;Gsto2	Glutathione S-transferase omega-1	4111260	4521110	3313760
O09159	MA2B1_MOUSE	Man2b1	Lysosomal alpha-mannosidase	287454
O09167	RL21_MOUSE	Rpl21	Large ribosomal subunit protein eL21	610671	802158	756938
O35129	PHB2_MOUSE	Phb2	Prohibitin-2	2671510	2849060	3064570
O35136	NCAM2_MOUSE	Ncam2	Neural cell adhesion molecule 2	117130	139221	136418
O35226	PSMD4_MOUSE	Psmd4	26S proteasome non-ATPase regulatory subunit 4	1150330	1128020	1041850
O35286	DHX15_MOUSE	Dhx15	ATP-dependent RNA helicase DHX15	2281710	2073380	1610660
O35343	IMA3_MOUSE	Kpna4	Importin subunit alpha-3			346003
O35345	IMA7_MOUSE	Kpna6	Importin subunit alpha-7	527304	305316	468711
O35350	CAN1_MOUSE	Capn1	Calpain-1 catalytic subunit	1130430	1281820	1611130
O35375	NRP2_MOUSE	Nrp2	Neuropilin-2	1231090	314937
O35381	AN32A_MOUSE	Anp32a	Acidic leucine-rich nuclear phosphoprotein 32 family member A	5110910	4939620	4271830
O35593	PSDE_MOUSE	Psmd14	26S proteasome non-ATPase regulatory subunit 14	1491210	1206420	1026860
O35598	ADA10_MOUSE	Adam10	Disintegrin and metalloproteinase domain-containing protein 10	880459	377810	387657
O35609	SCAM3_MOUSE	Scamp3	Secretory carrier-associated membrane protein 3	597917	771606	677148
O35639	ANXA3_MOUSE	Anxa3	Annexin A3	593145	537330	571349
O35643	AP1B1_MOUSE	Ap1b1	AP-1 complex subunit beta-1	701332	642009	610869
O35657	NEUR1_MOUSE	Neu1	Sialidase-1	93066.8
O35685	NUDC_MOUSE	Nudc	Nuclear migration protein nudC	820578	1623710	1091860
O35691	PININ_MOUSE	Pnn	Pinin	142989	109334
O35737	HNRH1_MOUSE	Hnrnph1	Heterogeneous nuclear ribonucleoprotein H	3264460	3227260	2844540
O35841	API5_MOUSE	Api5	Apoptosis inhibitor 5	1552790	1256690	953225
O35857	TIM44_MOUSE	Timm44	Mitochondrial import inner membrane translocase subunit TIM44		365645	389384
O35864	CSN5_MOUSE	Cops5	COP9 signalosome complex subunit 5	548426	454989	324710
O35900	LSM2_MOUSE	Lsm2	U6 snRNA-associated Sm-like protein LSm2	282861	227988	221040
O35930	GP1BA_MOUSE	Gp1ba	Platelet glycoprotein Ib alpha chain	179743	234222	202716
O35969	GAMT_MOUSE	Gamt	Guanidinoacetate N-methyltransferase	281547	416039	587310
O54734	OST48_MOUSE	Ddost	Dolichyl-diphosphooligosaccharide--protein glycosyltransferase 48 kDa subunit	2013280	2431410	2850610
O54879	HMGB3_MOUSE	Hmgb3	High mobility group protein B3	3560770	3543580	3812660
O54890	ITB3_MOUSE	Itgb3	Integrin beta-3	1464340	1570140	1120640
O54962	BAF_MOUSE	Banf1	Barrier-to-autointegration factor	432950	384676	739046
O54984	GET3_MOUSE	Get3	ATPase GET3	1285740	1183760	1174870
O54988	SLK_MOUSE	Slk	STE20-like serine/threonine-protein kinase	25107.7	26080.5
O55013	TPPC3_MOUSE	Trappc3	Trafficking protein particle complex subunit 3	783549	779548	1029330
O55022	PGRC1_MOUSE	Pgrmc1	Membrane-associated progesterone receptor component 1	2742280	2578800	2915100
O55023	IMPA1_MOUSE	Impa1	Inositol monophosphatase 1	983299	905601	1099160
O55029	COPB2_MOUSE	Copb2	Coatomer subunit beta'	926322	743653	893406
O55098	STK10_MOUSE	Stk10	Serine/threonine-protein kinase 10	677149	627723	551434
O55100	SNG1_MOUSE	Syngr1	Synaptogyrin-1	1714230		1970600
O55131	SEPT7_MOUSE	Septin7	Septin-7	1284860	1166480	1019310
O55135	IF6_MOUSE	Eif6	Eukaryotic translation initiation factor 6	2316490	2087760	2792000
O55142	RL35A_MOUSE	Rpl35a	Large ribosomal subunit protein eL33	1099200	692236	416851
O55143	AT2A2_MOUSE	Atp2a2	Sarcoplasmic/endoplasmic reticulum calcium ATPase 2	950527	1094420	906361
O55201	SPT5H_MOUSE	Supt5h	Transcription elongation factor SPT5	163986	131394	55315.4
O55222	ILK_MOUSE	Ilk	Integrin-linked protein kinase	402277	340642	428792
O55234	PSB5_MOUSE	Psmb5	Proteasome subunit beta type-5	1460190	1109420	976946
O55239	NNMT_MOUSE	Nnmt	Nicotinamide N-methyltransferase	706322	823914	1009390
O70133	DHX9_MOUSE	Dhx9	ATP-dependent RNA helicase A	2986220	2858710	3312460
O70152	DPM1_MOUSE	Dpm1	Dolichol-phosphate mannosyltransferase subunit 1	276056	300597	422229
O70165	FCN1_MOUSE	Fcn1	Ficolin-1	490259	462140	113278
O70172	PI42A_MOUSE	Pip4k2a	Phosphatidylinositol 5-phosphate 4-kinase type-2 alpha	254246	401383	405369
O70194	EIF3D_MOUSE	Eif3d	Eukaryotic translation initiation factor 3 subunit D	1188310	638715	1010060
O70251	EF1B_MOUSE	Eef1b	Elongation factor 1-beta	9895320	9495300	9246800
O70318	E41L2_MOUSE	Epb41l2	Band 4.1-like protein 2	1161620	902060	1110010
O70325	GPX4_MOUSE	Gpx4	Phospholipid hydroperoxide glutathione peroxidase	32189	29188.4	42436.5
O70362	PHLD_MOUSE	Gpld1	Phosphatidylinositol-glycan-specific phospholipase D	10020400	11287600	10700400
O70370	CATS_MOUSE	Ctss	Cathepsin S	2692970	976407	336736
O70400	PDLI1_MOUSE	Pdlim1	PDZ and LIM domain protein 1	1172590	1113450	1280580
O70404	VAMP8_MOUSE	Vamp8	Vesicle-associated membrane protein 8	615052	560801	576769
O70435	PSA3_MOUSE	Psma3	Proteasome subunit alpha type-3	4088210	3977940	4317900
O70456	1433S_MOUSE	Sfn	14-3-3 protein sigma	544298	618087	331808
O70475	UGDH_MOUSE	Ugdh	UDP-glucose 6-dehydrogenase	1049160	1101830	1323520
O70492	SNX3_MOUSE	Snx3	Sorting nexin-3	367952	303470	353761
O70493	SNX12_MOUSE	Snx12	Sorting nexin-12	1031420	1050300	1158410
O70591	PFD2_MOUSE	Pfdn2	Prefoldin subunit 2	1983520	2214320	2529500
O88186	GPIX_MOUSE	Gp9	Platelet glycoprotein IX	1453470	1186880	1311520
O88200	CLC11_MOUSE	Clec11a	C-type lectin domain family 11 member A	379387	341098	227065
O88312	AGR2_MOUSE	Agr2	Anterior gradient protein 2 homolog	2139840	2771420	2379420
O88342	WDR1_MOUSE	Wdr1	WD repeat-containing protein 1	3847550	4141820	3833470
O88447	KLC1_MOUSE	Klc1	Kinesin light chain 1		30710.1	126151
O88455	DHCR7_MOUSE	Dhcr7	7-dehydrocholesterol reductase	540558	541716	225672
O88456	CPNS1_MOUSE	Capns1	Calpain small subunit 1	3556500	3683140	3188550
O88487	DC1I2_MOUSE	Dync1i2	Cytoplasmic dynein 1 intermediate chain 2	4684260	2877030	1905360
O88531	PPT1_MOUSE	Ppt1	Palmitoyl-protein thioesterase 1	809025	396946	333079
O88532	ZFR_MOUSE	Zfr	Zinc finger RNA-binding protein	180259	177143	203631
O88543	CSN3_MOUSE	Cops3	COP9 signalosome complex subunit 3	603490	555164	699367
O88544	CSN4_MOUSE	Cops4	COP9 signalosome complex subunit 4	14744800	12866200	7921670
O88545	CSN6_MOUSE	Cops6	COP9 signalosome complex subunit 6	495415	391294	320573
O88569	ROA2_MOUSE	Hnrnpa2b1	Heterogeneous nuclear ribonucleoproteins A2/B1	12478100	10386500	10643500
O88643	PAK1_MOUSE	Pak1	Serine/threonine-protein kinase PAK 1	325883	305544
O88685	PRS6A_MOUSE	Psmc3	26S proteasome regulatory subunit 6A	1217860	1051180	1266970
O88696	CLPP_MOUSE	Clpp	ATP-dependent Clp protease proteolytic subunit, mitochondrial	391411	361003	481402
O88712	CTBP1_MOUSE	Ctbp1	C-terminal-binding protein 1	853614	956898	1220170
O88783	FA5_MOUSE	F5	Coagulation factor V	2008840	2118810	2470400
O88839	ADA15_MOUSE	Adam15	Disintegrin and metalloproteinase domain-containing protein 15	627723
O88844	IDHC_MOUSE	Idh1	Isocitrate dehydrogenase [NADP] cytoplasmic	1981200	2202870	2326510
O88947	FA10_MOUSE	F10	Coagulation factor X	1004820	876078	765072
O88952	LIN7C_MOUSE	Lin7c	Protein lin-7 homolog C	310506	332838	262647
O88958	GNPI1_MOUSE	Gnpda1	Glucosamine-6-phosphate isomerase 1	402826	513078	387017
O88998	NOE1_MOUSE	Olfm1	Noelin	1652670	355644
O89001	CBPD_MOUSE	Cpd	Carboxypeptidase D	110439	137746	106009
O89017	LGMN_MOUSE	Lgmn	Legumain	1982020
O89020	AFAM_MOUSE	Afm	Afamin	565001	432692	417279
O89053	COR1A_MOUSE	Coro1a	Coronin-1A	10554800	7910910	7520750
P00375	DYR_MOUSE	Dhfr	Dihydrofolate reductase	132016
P00493	HPRT_MOUSE	Hprt1	Hypoxanthine-guanine phosphoribosyltransferase	3766490	3673420	4089080
P00920	CAH2_MOUSE	Ca2	Carbonic anhydrase 2	3892680	1722120	435948
P01027	CO3_MOUSE	C3	Complement C3	6427640	5411060	5074500
P01029	CO4B_MOUSE	C4b	Complement C4-B	1529730	2054500	2544260
P01592	IGJ_MOUSE	Jchain	Immunoglobulin J chain	9929790	9212470	10388000
P01629	KV2A4_MOUSE		Ig kappa chain V-II region 2S1.3	381645	243807	284709
P01630	KV2A6_MOUSE		Ig kappa chain V-II region 7S34.1	815063	871384	549344
P01631	KV2A7_MOUSE		Ig kappa chain V-II region 26-10	7760390	8740090	8021470
P01633	KV5A1_MOUSE	Igkv6-17	Immunoglobulin kappa chain variable 6-17	520888	336024	374469
P01634	KV5A2_MOUSE		Ig kappa chain V-V region MOPC 21	93656.9	77802.4	85094.8
P01635	KV5A3_MOUSE	Igkv12-41	Immunoglobulin kappa chain variable 12-41 (Fragment)	1938490	1875400	1137350
P01636	KV5A4_MOUSE		Ig kappa chain V-V region MOPC 149	3103100	3502320	3305080
P01637	KV5A5_MOUSE;KV5A6_MOUSE		Ig kappa chain V-V region T1	2275090	2121920	2176190
P01639	KV5A7_MOUSE	Igkv9-120	Immunoglobulin kappa chain variable 9-120	686397	697346	1209870
P01642	KV5A9_MOUSE	Gm10881	Ig kappa chain V-V region L7 (Fragment)	571623	560385	485101
P01644	KV5AB_MOUSE;KV5AC_MOUSE		Ig kappa chain V-V region HP R16.7	1234670	1229840	1545210
P01654	KV3A1_MOUSE;KV3A2_MOUSE;KV3A3_MOUSE;KV3A4_MOUSE		Ig kappa chain V-III region PC 2880/PC 1229	221083	284970	251053
P01660	KV3A8_MOUSE		Ig kappa chain V-III region PC 3741/TEPC 111	1017460	1272330	1712460
P01674	KV3AM_MOUSE		Ig kappa chain V-III region PC 2154	501442	527000	441482
P01675	KV6A1_MOUSE;KV6A2_MOUSE;KV6A3_MOUSE;KV6A4_MOUSE;KV6A5_MOUSE		Ig kappa chain V-VI region XRPC 44	743655	825161	1008870
P01680	KV4A1_MOUSE		Ig kappa chain V-IV region S107B	5147420	5077530	4409500
P01723	LV1A_MOUSE;LV1D_MOUSE;LV1E_MOUSE;LV2A_MOUSE;LV2B_MOUSE		Ig lambda-1 chain V region	1106830	1020730	854487
P01746	HVM02_MOUSE;HVM03_MOUSE		Ig heavy chain V region 93G7	593890	571451	665510
P01786	HVM17_MOUSE		Ig heavy chain V region MOPC 47A	740400	768039	1009970
P01796	HVM27_MOUSE;HVM28_MOUSE;HVM30_MOUSE;HVM32_MOUSE		Ig heavy chain V-III region A4	1643610	1538810	1364120
P01804	HVM35_MOUSE		Ig heavy chain V-III region HPC76 (Fragment)	579769	525879	685410
P01806	HVM36_MOUSE;HVM37_MOUSE;HVM38_MOUSE		Ig heavy chain V region 441	1306600	1274120	1335250
P01819	HVM43_MOUSE;HVM44_MOUSE		Ig heavy chain V region MOPC 141	103478	344448	220099
P01837	IGKC_MOUSE	Igkc	Immunoglobulin kappa constant	6163800	6565500	8084220
P01843	LAC1_MOUSE		Ig lambda-1 chain C region	2069060	2310480	2634150
P01844	LAC2_MOUSE	Iglc2	Ig lambda-2 chain C region	778514	769550	1225530
P01863	GCAA_MOUSE;GCAM_MOUSE	Igh-1a;Ighg	Ig gamma-2A chain C region, A allele	6115340	5825500	3848190
P01864	GCAB_MOUSE		Ig gamma-2A chain C region secreted form	6621920	6751810	8579980
P01867	IGG2B_MOUSE	Ighg2b	Immunoglobulin heavy constant gamma 2B	6013600	7293450	8281010
P01868	IGH1M_MOUSE;IGHG1_MOUSE	Ighg1	Ig gamma-1 chain C region secreted form	5227020	5121690	5338110
P01872	IGHM_MOUSE	Ighm	Immunoglobulin heavy constant mu	56773900	57822000	59627400
P01878	IGHA_MOUSE		Ig alpha chain C region	30171300	29699200	35356300
P01887	B2MG_MOUSE	B2m	Beta-2-microglobulin	10714900	9271240	6601010
P01898	HA10_MOUSE	H2-Q10	H-2 class I histocompatibility antigen, Q10 alpha chain	5103830	4563690	4427720
P01899	HA11_MOUSE	H2-D1	H-2 class I histocompatibility antigen, D-B alpha chain	1301080	328178
P01902	HA1D_MOUSE	H2-K1	H-2 class I histocompatibility antigen, K-D alpha chain	2056310	1741890	2803190
P01942	HBA_MOUSE	Hba	Hemoglobin subunit alpha	134536000	157907000	162574000
P02088	HBB1_MOUSE	Hbb-b1	Hemoglobin subunit beta-1	149184000	169342000	200505000
P02301	H31_MOUSE;H32_MOUSE;H33_MOUSE;H3C_MOUSE	H3-3a;H3-5;H3c1;H3c2	Histone H3.3C	18783800	18081800	10249600
P02468	LAMC1_MOUSE	Lamc1	Laminin subunit gamma-1	338819	125869
P03953	CFAD_MOUSE	Cfd	Complement factor D	552629	606302	373917
P03987	IGHG3_MOUSE		Ig gamma-3 chain C region	2791120	3079260	2987300
P04186	CFAB_MOUSE	Cfb	Complement factor B	1565600	1428330	963530
P04919	B3AT_MOUSE	Slc4a1	Band 3 anion transport protein	39703200	46866000	50491800
P04940	KV6A6_MOUSE;KV6A7_MOUSE;KV6A9_MOUSE;KV6AA_MOUSE		Ig kappa chain V-VI region NQ2-17.4.1	539846	588554	199656
P04945	KV6AB_MOUSE		Ig kappa chain V-VI region NQ2-6.1	504248	777580	825934
P05063	ALDOC_MOUSE	Aldoc	Fructose-bisphosphate aldolase C	37706300	31982100	18797800
P05064	ALDOA_MOUSE	Aldoa	Fructose-bisphosphate aldolase A	55637100	47806300	49162600
P05132	KAPCA_MOUSE;KAPCB_MOUSE	Prkaca;Prkacb	cAMP-dependent protein kinase catalytic subunit alpha	477841	468228	745734
P05201	AATC_MOUSE	Got1	Aspartate aminotransferase, cytoplasmic	2040740	1694360	1793480
P05202	AATM_MOUSE	Got2	Aspartate aminotransferase, mitochondrial	8340510	7097140	5684930
P05213	TBA1B_MOUSE	Tuba1b	Tubulin alpha-1B chain	33488200	39778200	48634100
P05366	SAA1_MOUSE	Saa1	Serum amyloid A-1 protein	3600600	3812750	3805700
P05367	SAA2_MOUSE	Saa2	Serum amyloid A-2 protein	2641220	2295590	2730280
P05555	ITAM_MOUSE	Itgam	Integrin alpha-M	503221	134840
P05784	K1C18_MOUSE	Krt18	Keratin, type I cytoskeletal 18	30397300	32184300	32359200
P05977	MYL1_MOUSE;MYL3_MOUSE	Myl1;Myl3	Myosin light chain 1/3, skeletal muscle isoform	2082930	2508160	2603560
P06151	LDHA_MOUSE	Ldha	L-lactate dehydrogenase A chain	107709000	61810900	46503700
P06330	HVM51_MOUSE		Ig heavy chain V region AC38 205.12	12677900	14033100	15494700
P06683	CO9_MOUSE	C9	Complement component C9	743266	917253	759493
P06684	CO5_MOUSE	C5	Complement C5	529532	680008	729934
P06728	APOA4_MOUSE	Apoa4	Apolipoprotein A-IV	15828600	17497700	20263600
P06745	G6PI_MOUSE	Gpi	Glucose-6-phosphate isomerase	4573520	3277340	4790010
P06797	CATL1_MOUSE	Ctsl	Procathepsin L	8019980	2207160	729980
P06800	PTPRC_MOUSE	Ptprc	Receptor-type tyrosine-protein phosphatase C	984046	836083	1155980
P06801	MAOX_MOUSE	Me1	NADP-dependent malic enzyme	102882	191442	59238.5
P06869	UROK_MOUSE	Plau	Urokinase-type plasminogen activator	4197480	786976	255528
P06909	CFAH_MOUSE	Cfh	Complement factor H	4032870	4133660	3798340
P07091	S10A4_MOUSE	S100a4	Protein S100-A4	42055000	46049300	56225300
P07309	TTHY_MOUSE	Ttr	Transthyretin	2606830	2465510	1511970
P07356	ANXA2_MOUSE	Anxa2	Annexin A2	16989800	17919000	19047400
P07724	ALBU_MOUSE	Alb	Albumin	379653000	420172000	442299000
P07742	RIR1_MOUSE	Rrm1	Ribonucleoside-diphosphate reductase large subunit	700698	562149	447702
P07758	A1AT1_MOUSE;A1AT3_MOUSE	Serpina1a;Serpina1c	Alpha-1-antitrypsin 1-1	15611000	17199200	15591500
P07759	SPA3K_MOUSE	Serpina3k	Serine protease inhibitor A3K	15138500	18944800	22230200
P07901	HS90A_MOUSE	Hsp90aa1	Heat shock protein HSP 90-alpha	15088500	14372500	14929400
P08003	PDIA4_MOUSE	Pdia4	Protein disulfide-isomerase A4	4269250	4422450	4895000
P08030	APT_MOUSE	Aprt	Adenine phosphoribosyltransferase	769859	754997	967224
P08032	SPTA1_MOUSE	Spta1	Spectrin alpha chain, erythrocytic 1	4027490	4332020	4631490
P08113	ENPL_MOUSE	Hsp90b1	Endoplasmin	8576640	8067960	8135780
P08207	S10AA_MOUSE	S100a10	Protein S100-A10	7150370	7800240	10707600
P08226	APOE_MOUSE	Apoe	Apolipoprotein E	33205100	34428200	35781200
P08249	MDHM_MOUSE	Mdh2	Malate dehydrogenase, mitochondrial	14741500	15976400	18248500
P08556	RASN_MOUSE	Nras	GTPase NRas	1265440	1019940	798698
P08607	C4BPA_MOUSE	C4bpa	C4b-binding protein	949985	1042230	847285
P08730	K1C13_MOUSE	Krt13	Keratin, type I cytoskeletal 13	2282210	2105750	1984930
P08752	GNAI2_MOUSE	Gnai2	Guanine nucleotide-binding protein G(i) subunit alpha-2	1160450	1006030	659777
P08775	RPB1_MOUSE	Polr2a	DNA-directed RNA polymerase II subunit RPB1	421176	554032	196983
P08905	LYZ2_MOUSE	Lyz2	Lysozyme C-2	36969700	21957500	20057000
P09041	PGK2_MOUSE	Pgk2	Phosphoglycerate kinase 2	11433500	10999800	7013660
P09055	ITB1_MOUSE	Itgb1	Integrin beta-1	2758640	2875890	3543800
P09103	PDIA1_MOUSE	P4hb	Protein disulfide-isomerase	14296400	15731200	14159000
P09405	NUCL_MOUSE	Ncl	Nucleolin	8889640	6530840	4174800
P09411	PGK1_MOUSE	Pgk1	Phosphoglycerate kinase 1	22220300	21666700	24656900
P09581	CSF1R_MOUSE	Csf1r	Macrophage colony-stimulating factor 1 receptor	10895700	3168480	985528
P09602	HMGN2_MOUSE	Hmgn2	Non-histone chromosomal protein HMG-17	776214	715348	316572
P09671	SODM_MOUSE	Sod2	Superoxide dismutase [Mn], mitochondrial	886701	961822	677435
P09813	APOA2_MOUSE	Apoa2	Apolipoprotein A-II	41314400	44060900	28998100
P0C0S6	H2AV_MOUSE;H2AZ_MOUSE	H2az1;H2az2	Histone H2A.Z	26348300	27467800	17371400
P0C8K7	SMIM1_MOUSE	Smim1	Small integral membrane protein 1	375397	439828	450956
P0DP26	CALM1_MOUSE;CALM2_MOUSE;CALM3_MOUSE	Calm1;Calm2;Calm3	Calmodulin-1	16842100	17185600	21862900
P10107	ANXA1_MOUSE	Anxa1	Annexin A1	2600980	3023720	3533580
P10126	EF1A1_MOUSE	Eef1a1	Elongation factor 1-alpha 1	133178000	123291000	123809000
P10404	ENV1_MOUSE		MLV-related proviral Env polyprotein	2384000	1194460	658396
P10518	HEM2_MOUSE	Alad	Delta-aminolevulinic acid dehydratase	634424	573884	663842
P10605	CATB_MOUSE	Ctsb	Cathepsin B	12587200	3933590	1237150
P10630	IF4A2_MOUSE	Eif4a2	Eukaryotic initiation factor 4A-II	1857030	1749390	1512050
P10639	THIO_MOUSE	Txn	Thioredoxin	378130	262783
P10649	GSTM1_MOUSE;GSTM2_MOUSE;GSTM4_MOUSE;GSTM5_MOUSE;GSTM7_MOUSE	Gstm1;Gstm2;Gstm4;Gstm5;Gstm7	Glutathione S-transferase Mu 1	328084	268434	160633
P10711	TCEA1_MOUSE	Tcea1	Transcription elongation factor A protein 1	3578360	3989160	3890330
P10810	CD14_MOUSE	Cd14	Monocyte differentiation antigen CD14	8011030	3252900	599443
P10833	RRAS2_MOUSE;RRAS_MOUSE	Rras;Rras2	Ras-related protein R-Ras	506126	390528
P10852	4F2_MOUSE	Slc3a2	Amino acid transporter heavy chain SLC3A2	2407790	2666890	1559210
P10853	H2B1B_MOUSE;H2B1C_MOUSE;H2B1F_MOUSE;H2B1H_MOUSE;H2B1K_MOUSE;H2B1M_MOUSE;H2B1P_MOUSE;H2B2B_MOUSE	H2bc12;H2bc14;H2bc3;H2bc4;H2bc7;H2bc9;Hist1h2bp;Hist2h2bb	Histone H2B type 1-F/J/L	37064500	46076100	56575100
P10923	OSTP_MOUSE	Spp1	Osteopontin	2514700	6365420	2159430
P11031	TCP4_MOUSE	Sub1	Activated RNA polymerase II transcriptional coactivator p15	7918960	7606370	7687360
P11103	PARP1_MOUSE	Parp1	Poly [ADP-ribose] polymerase 1	756007	681309	1094140
P11152	LIPL_MOUSE	Lpl	Lipoprotein lipase	36695800	15151400	3535810
P11276	FINC_MOUSE	Fn1	Fibronectin	1869860	1742550	2063900
P11352	GPX1_MOUSE	Gpx1	Glutathione peroxidase 1	543002	537071	586583
P11438	LAMP1_MOUSE	Lamp1	Lysosome-associated membrane glycoprotein 1	3055580	3138230	2266950
P11440	CDK1_MOUSE	Cdk1	Cyclin-dependent kinase 1	1505590	1559620	919849
P11499	HS90B_MOUSE	Hsp90ab1	Heat shock protein HSP 90-beta	51955900	46545900	44118600
P11679	K2C8_MOUSE	Krt8	Keratin, type II cytoskeletal 8	31754500	33590200	38598200
P11680	PROP_MOUSE	Cfp	Properdin	362948	275971	188455
P11688	ITA5_MOUSE	Itga5	Integrin alpha-5	392701	477323	635409
P11835	ITB2_MOUSE	Itgb2	Integrin beta-2	1733990	1627630	1904320
P11983	TCPA_MOUSE	Tcp1	T-complex protein 1 subunit alpha	4224100	4071160	4082970
P12023	A4_MOUSE	App	Amyloid-beta precursor protein	89851.5	53593
P12246	SAMP_MOUSE	Apcs	Serum amyloid P-component	1152230	1234970	1210250
P12265	BGLR_MOUSE	Gusb	Beta-glucuronidase	4839320	1387620
P12367	KAP2_MOUSE	Prkar2a	cAMP-dependent protein kinase type II-alpha regulatory subunit	618229	725667	927849
P12382	PFKAL_MOUSE	Pfkl	ATP-dependent 6-phosphofructokinase, liver type	1210560	1020500	1354500
P12815	PDCD6_MOUSE	Pdcd6	Programmed cell death protein 6	1817740	1913540	2349780
P12970	RL7A_MOUSE	Rpl7a	Large ribosomal subunit protein eL8	2263710	2029660	1826170
P13020-2	GELS_MOUSE	Gsn	Isoform 2 of Gelsolin	5435460	5208790	4506860
P13439	UMPS_MOUSE	Umps	Uridine 5'-monophosphate synthase	435860	365536	369298
P13864	DNMT1_MOUSE	Dnmt1	DNA (cytosine-5)-methyltransferase 1	411404	206825	150326
P14069	S10A6_MOUSE	S100a6	Protein S100-A6	6702940	8917680	13465100
P14094	AT1B1_MOUSE	Atp1b1	Sodium/potassium-transporting ATPase subunit beta-1	1149500	1238300	1451050
P14097	CCL4_MOUSE	Ccl4	C-C motif chemokine 4	225364	32233
P14106	C1QB_MOUSE	C1qb	Complement C1q subcomponent subunit B	26806000	26618100	24683600
P14115	RL27A_MOUSE	Rpl27a	Large ribosomal subunit protein uL15	2841450	2397390	2358990
P14131	RS16_MOUSE	Rps16	Small ribosomal subunit protein uS9	9069610	7923860	8737770
P14148	RL7_MOUSE	Rpl7	Large ribosomal subunit protein uL30	2882600	2205850	1923600
P14152	MDHC_MOUSE	Mdh1	Malate dehydrogenase, cytoplasmic	13379200	11854700	10946100
P14206	RSSA_MOUSE	Rpsa	Small ribosomal subunit protein uS2	6431010	6633450	7101500
P14211	CALR_MOUSE	Calr	Calreticulin	4775840	5151210	4630470
P14426	HA13_MOUSE	H2-D1	H-2 class I histocompatibility antigen, D-K alpha chain	982853	1177110	1216970
P14430	HA18_MOUSE	H2-Q8	H-2 class I histocompatibility antigen, Q8 alpha chain	1583740	673602	450213
P14576	SRP54_MOUSE	Srp54	Signal recognition particle subunit SRP54		17877.1
P14602	HSPB1_MOUSE	Hspb1	Heat shock protein beta-1	952259	983611	851310
P14685	PSMD3_MOUSE	Psmd3	26S proteasome non-ATPase regulatory subunit 3	948476	689268	642023
P14733	LMNB1_MOUSE	Lmnb1	Lamin-B1	1262620	1238880	1232490
P14824	ANXA6_MOUSE	Anxa6	Annexin A6	856664	807808	933550
P14869	RLA0_MOUSE	Rplp0	Large ribosomal subunit protein uL10	4330290	3097770	2830380
P15379	CD44_MOUSE	Cd44	CD44 antigen	281115
P15508	SPTB1_MOUSE	Sptb	Spectrin beta chain, erythrocytic	4276840	4823880	5213940
P15535	B4GT1_MOUSE	B4galt1	Beta-1,4-galactosyltransferase 1	563113	264583	356092
P16045	LEG1_MOUSE	Lgals1	Galectin-1	25858900	29260000	35894600
P16054	KPCE_MOUSE;KPCL_MOUSE	Prkce;Prkch	Protein kinase C epsilon type		460312
P16110	LEG3_MOUSE	Lgals3	Galectin-3	1775110	1291170	990207
P16125	LDHB_MOUSE	Ldhb	L-lactate dehydrogenase B chain	29531600	32026800	29783500
P16254	SRP14_MOUSE	Srp14	Signal recognition particle 14 kDa protein	724320	1034300	1242580
P16301	LCAT_MOUSE	Lcat	Phosphatidylcholine-sterol acyltransferase	1615550	1615000	691352
P16381	DDX3L_MOUSE;DDX3X_MOUSE	D1Pas1;Ddx3x	Putative ATP-dependent RNA helicase Pl10	985882	791803	791007
P16460	ASSY_MOUSE	Ass1	Argininosuccinate synthase	3043020	2998970	2580230
P16546	SPTN1_MOUSE	Sptan1	Spectrin alpha chain, non-erythrocytic 1	2701790	2609740	2676360
P16627	HS71L_MOUSE	Hspa1l	Heat shock 70 kDa protein 1-like	5012790	5394460	6851430
P16675	PPGB_MOUSE	Ctsa	Lysosomal protective protein	3525060	1586950
P16858	G3P_MOUSE	Gapdh	Glyceraldehyde-3-phosphate dehydrogenase	48636200	42663900	44310800
P17095	HMGA1_MOUSE	Hmga1	High mobility group protein HMG-I/HMG-Y	4934930	3993370	2617700
P17095-1	HMGA1_MOUSE	Hmga1	Isoform HMG-Y of High mobility group protein HMG-I/HMG-Y	3623100	3250290	750757
P17182	ENOA_MOUSE	Eno1	Alpha-enolase	63165400	46324500	37410000
P17183	ENOG_MOUSE	Eno2	Gamma-enolase	262830	217161	30661.8
P17225	PTBP1_MOUSE	Ptbp1	Polypyrimidine tract-binding protein 1	1632790	1480440	1754220
P17426	AP2A1_MOUSE	Ap2a1	AP-2 complex subunit alpha-1	554512	717631	603675
P17439	GBA1_MOUSE	Gba1	Lysosomal acid glucosylceramidase	1606420	374989	249219
P17665	COX7C_MOUSE	Cox7c	Cytochrome c oxidase subunit 7C, mitochondrial	6707580	6375860	5255690
P17710	HXK1_MOUSE	Hk1	Hexokinase-1	506793	581532	525063
P17742	PPIA_MOUSE	Ppia	Peptidyl-prolyl cis-trans isomerase A	3552460	2883330	1518970
P17751	TPIS_MOUSE	Tpi1	Triosephosphate isomerase	34618000	32783800	35127500
P17809	GTR1_MOUSE	Slc2a1	Solute carrier family 2, facilitated glucose transporter member 1	2230900	2184770	2729440
P17879	HS71A_MOUSE;HS71B_MOUSE	Hspa1a;Hspa1b	Heat shock 70 kDa protein 1B	3929530	4442750	5213700
P17897	LYZ1_MOUSE	Lyz1	Lysozyme C-1	9792040	7123380	6971590
P17918	PCNA_MOUSE	Pcna	Proliferating cell nuclear antigen	4479460	3676260	3925510
P18155	MTDC_MOUSE	Mthfd2	Bifunctional methylenetetrahydrofolate dehydrogenase/cyclohydrolase, mitochondrial	77594.7	82239.6	113793
P18242	CATD_MOUSE	Ctsd	Cathepsin D	5760900	1575100	3151560
P18525	HVM54_MOUSE		Ig heavy chain V region 5-84	645028	823810	763482
P18527	HVM56_MOUSE		Ig heavy chain V region 914	699137	358694
P18528	HVM57_MOUSE		Ig heavy chain V region 6.96	2042540	2100980	2653310
P18531	HVM60_MOUSE	Ighv3-6	Ig heavy chain V region 3-6	361231	596441	526704
P18572	BASI_MOUSE	Bsg	Basigin	1764770	1903140	1711190
P18654	KS6A3_MOUSE	Rps6ka3	Ribosomal protein S6 kinase alpha-3	505185	442508	274829
P18760	COF1_MOUSE	Cfl1	Cofilin-1	91353700	102838000	100558000
P19001	K1C19_MOUSE	Krt19	Keratin, type I cytoskeletal 19	4455430	4914550	3876090
P19096	FAS_MOUSE	Fasn	Fatty acid synthase	4252710	2739200	2938650
P19157	GSTP1_MOUSE	Gstp1	Glutathione S-transferase P 1	289474	268914
P19221	THRB_MOUSE	F2	Prothrombin	1203440	1184160	1227220
P19253	RL13A_MOUSE	Rpl13a	Large ribosomal subunit protein uL13	4310950	2998050	1889670
P19324	SERPH_MOUSE	Serpinh1	Serpin H1	2716410	3335120	3597690
P19536	COX5B_MOUSE	Cox5b	Cytochrome c oxidase subunit 5B, mitochondrial	2166920	2224140	2077280
P20029	BIP_MOUSE	Hspa5	Endoplasmic reticulum chaperone BiP	39104800	35625300	39561800
P20060	HEXB_MOUSE	Hexb	Beta-hexosaminidase subunit beta	3172560	1140090	471408
P20065-2	TYB4_MOUSE	Tmsb4x	Isoform Short of Thymosin beta-4	27853700	29337000	33441900
P20108	PRDX3_MOUSE	Prdx3	Thioredoxin-dependent peroxide reductase, mitochondrial	6166500	5583090	5771640
P20152	VIME_MOUSE	Vim	Vimentin	16211800	17260700	18622700
P20918	PLMN_MOUSE	Plg	Plasminogen	27724300	30543500	33757600
P21107-2	TPM3_MOUSE	Tpm3	Isoform 2 of Tropomyosin alpha-3 chain	15880100	16832200	17003200
P21278	GNA11_MOUSE;GNA14_MOUSE;GNAQ_MOUSE	Gna11;Gna14;Gnaq	Guanine nucleotide-binding protein subunit alpha-11	334909	231696	255934
P21300	ALD1_MOUSE	Akr1b7	Aldo-keto reductase family 1 member B7	145517	116895	114508
P21460	CYTC_MOUSE	Cst3	Cystatin-C	76607200	31732600	13634900
P21550	ENOB_MOUSE	Eno3	Beta-enolase	55135800	52680400	70343900
P21570	ANGI_MOUSE	Ang	Angiogenin	136570
P21614	VTDB_MOUSE	Gc	Vitamin D-binding protein	3493920	4584310	4678010
P21956	MFGM_MOUSE	Mfge8	Lactadherin	1278040	385311
P21981	TGM2_MOUSE	Tgm2	Protein-glutamine gamma-glutamyltransferase 2	920947	921311	1613440
P22599	A1AT2_MOUSE	Serpina1b	Alpha-1-antitrypsin 1-2	2527940	3021670	2413870
P22682	CBL_MOUSE	Cbl	E3 ubiquitin-protein ligase CBL	348721	537170	1020150
P22892	AP1G1_MOUSE	Ap1g1	AP-1 complex subunit gamma-1	1832260	1651580	1142740
P23116	EIF3A_MOUSE	Eif3a	Eukaryotic translation initiation factor 3 subunit A	1344220	1112700	1122260
P23198	CBX3_MOUSE	Cbx3	Chromobox protein homolog 3	696676	863512	698390
P23249	MOV10_MOUSE	Mov10	Putative helicase MOV-10	462167
P23475	XRCC6_MOUSE	Xrcc6	X-ray repair cross-complementing protein 6	2075500	2558810	3381050
P23492	PNPH_MOUSE	Pnp	Purine nucleoside phosphorylase	2947650	2741320	3265420
P23506	PIMT_MOUSE	Pcmt1	Protein-L-isoaspartate(D-aspartate) O-methyltransferase	287774	427196	536251
P23927	CRYAB_MOUSE	Cryab	Alpha-crystallin B chain	394337	465838	733238
P23953	EST1C_MOUSE	Ces1c	Carboxylesterase 1C	2578470	2580500	2629460
P24270	CATA_MOUSE	Cat	Catalase	3465230	2771640	3360460
P24288	BCAT1_MOUSE	Bcat1	Branched-chain-amino-acid aminotransferase, cytosolic	1964290	1321930	697841
P24369	PPIB_MOUSE	Ppib	Peptidyl-prolyl cis-trans isomerase B	12795000	8239150	8614060
P24452	CAPG_MOUSE	Capg	Macrophage-capping protein	10432200	4907310	2911270
P24527	LKHA4_MOUSE	Lta4h	Leukotriene A-4 hydrolase	1410870	1319640	1366910
P24547	IMDH2_MOUSE	Impdh2	Inosine-5'-monophosphate dehydrogenase 2	3629310	3955530	3859950
P24549	AL1A1_MOUSE	Aldh1a1	Aldehyde dehydrogenase 1A1	1775470	2168830	2634150
P25206	MCM3_MOUSE	Mcm3	DNA replication licensing factor MCM3	2575600	2440120	2205260
P25444	RS2_MOUSE	Rps2	Small ribosomal subunit protein uS5	6398060	6436900	5234370
P25911	LYN_MOUSE	Lyn	Tyrosine-protein kinase Lyn	439600	157274
P26039	TLN1_MOUSE	Tln1	Talin-1	3032180	3082010	2998830
P26040	EZRI_MOUSE	Ezr	Ezrin	4609600	4354190	3607130
P26041	MOES_MOUSE	Msn	Moesin	36512000	35564000	33126100
P26043	RADI_MOUSE	Rdx	Radixin	654809	516652	338515
P26231	CTNA1_MOUSE	Ctnna1	Catenin alpha-1	3960070	4430810	2736880
P26350	PTMA_MOUSE	Ptma	Prothymosin alpha	27402700	42472100	42962600
P26369	U2AF2_MOUSE	U2af2	Splicing factor U2AF 65 kDa subunit	1475370	1572750	1754000
P26443	DHE3_MOUSE	Glud1	Glutamate dehydrogenase 1, mitochondrial	2159640	2274650	2180310
P26516	PSMD7_MOUSE	Psmd7	26S proteasome non-ATPase regulatory subunit 7	1461690	1290210	1039950
P26638	SYSC_MOUSE	Sars1	Serine--tRNA ligase, cytoplasmic	2207770	2068040	1993400
P26883	FKB1A_MOUSE	Fkbp1a	Peptidyl-prolyl cis-trans isomerase FKBP1A	7575690	6189610	4334110
P26928	HGFL_MOUSE	Mst1	Hepatocyte growth factor-like protein	911228
P27046	MA2A1_MOUSE	Man2a1	Alpha-mannosidase 2	343663
P27048	RSMB_MOUSE	Snrpb	Small nuclear ribonucleoprotein-associated protein B	3805430	3880440	4574630
P27546	MAP4_MOUSE	Map4	Microtubule-associated protein 4	321154	260462	90260.6
P27612	PLAP_MOUSE	Plaa	Phospholipase A-2-activating protein	1219980	735144	329562
P27659	RL3_MOUSE	Rpl3	Large ribosomal subunit protein uL3	2798000	2348970	1571560
P27773	PDIA3_MOUSE	Pdia3	Protein disulfide-isomerase A3	20043700	14416900	11725700
P28063	PSB8_MOUSE	Psmb8	Proteasome subunit beta type-8	746470
P28271	ACOHC_MOUSE	Aco1	Cytoplasmic aconitate hydratase	443063
P28352	APEX1_MOUSE	Apex1	DNA-(apurinic or apyrimidinic site) endonuclease	2980930	2272120	2297370
P28474	ADHX_MOUSE	Adh5	Alcohol dehydrogenase class-3	1330550	1198540	890131
P28656	NP1L1_MOUSE	Nap1l1	Nucleosome assembly protein 1-like 1	2522090	2427230	2994310
P28659	CELF1_MOUSE	Celf1	CUGBP Elav-like family member 1	791452	716866	658061
P28665	MUG1_MOUSE	Mug1	Murinoglobulin-1	7832820	8228910	10158700
P28666	MUG2_MOUSE	Mug2	Murinoglobulin-2	50876.6	59264.3	48918.3
P28667	MRP_MOUSE	Marcksl1	MARCKS-related protein	1142500	1082460	900322
P28867	KPCD_MOUSE	Prkcd	Protein kinase C delta type	92962.3	79412.6	60182.7
P29341	PABP1_MOUSE	Pabpc1	Polyadenylate-binding protein 1	4437810	3141730	2904710
P29351	PTN6_MOUSE	Ptpn6	Tyrosine-protein phosphatase non-receptor type 6	8853000	3914960	5169930
P29416	HEXA_MOUSE	Hexa	Beta-hexosaminidase subunit alpha	545982	657605	577168
P29595	NEDD8_MOUSE;cRAP-NEDD8_HUMAN	Nedd8;cRAP-NEDD8	NEDD8	1314570	1033600	1742350
P29699	FETUA_MOUSE	Ahsg	Alpha-2-HS-glycoprotein	20493000	20773800	24580600
P29788	VTNC_MOUSE	Vtn	Vitronectin	90182700	100255000	97606000
P30412	PPIC_MOUSE	Ppic	Peptidyl-prolyl cis-trans isomerase C	3259830	970868	260339
P30416	FKBP4_MOUSE	Fkbp4	Peptidyl-prolyl cis-trans isomerase FKBP4	282961	714226	814111
P30681	HMGB2_MOUSE	Hmgb2	High mobility group protein B2	7002720	7972600	4287180
P30999	CTND1_MOUSE	Ctnnd1	Catenin delta-1	201455	337434	383334
P31230	AIMP1_MOUSE	Aimp1	Aminoacyl tRNA synthase complex-interacting multifunctional protein 1	659177	562460	518632
P31254	UBA1Y_MOUSE	Uba1y	Ubiquitin-like modifier-activating enzyme 1 Y	1521270	1725630	1935630
P31532	SAA4_MOUSE	Saa4	Serum amyloid A-4 protein	4209720	3423330	3431680
P31938	MP2K1_MOUSE	Map2k1	Dual specificity mitogen-activated protein kinase kinase 1	92102.9
P32020	SCP2_MOUSE	Scp2	Sterol carrier protein 2	3278250	3523050	3738410
P32067	LA_MOUSE	Ssb	Lupus La protein homolog	3892440	4253550	2607100
P32261	ANT3_MOUSE	Serpinc1	Antithrombin-III	4031970	4522150	5403380
P32921	SYWC_MOUSE	Wars1	Tryptophan--tRNA ligase, cytoplasmic	4812480	5346950	5324350
P33587	PROC_MOUSE	Proc	Vitamin K-dependent protein C	1968640	1898560	1635060
P33622	APOC3_MOUSE	Apoc3	Apolipoprotein C-III	26974100	30901700	42905600
P34022	RANG_MOUSE	Ranbp1	Ran-specific GTPase-activating protein	4016190	5150080	5556180
P34884	MIF_MOUSE	Mif	Macrophage migration inhibitory factor	33747600	32395200	40410200
P34928	APOC1_MOUSE	Apoc1	Apolipoprotein C-I	5975400	6731960	7700330
P35235	PTN11_MOUSE	Ptpn11	Tyrosine-protein phosphatase non-receptor type 11	592103	809854	900889
P35278	RAB5C_MOUSE	Rab5c	Ras-related protein Rab-5C	3276590	3553610	3425430
P35279	RAB6A_MOUSE	Rab6a	Ras-related protein Rab-6A	892201	904859	1304430
P35282	RAB21_MOUSE	Rab21	Ras-related protein Rab-21	8005440	8786560	8561520
P35293	RAB18_MOUSE	Rab18	Ras-related protein Rab-18	364494	308978	269370
P35441	TSP1_MOUSE	Thbs1	Thrombospondin-1	8058740	8438450	8569580
P35486	ODPA_MOUSE	Pdha1	Pyruvate dehydrogenase E1 component subunit alpha, somatic form, mitochondrial	1115060	1336100	1718940
P35550	FBRL_MOUSE	Fbl	rRNA 2'-O-methyltransferase fibrillarin	1387550	1277390	1431420
P35564	CALX_MOUSE	Canx	Calnexin	3119580	3371210	4318300
P35585	AP1M1_MOUSE	Ap1m1	AP-1 complex subunit mu-1	1361790	1170290	1334170
P35700	PRDX1_MOUSE	Prdx1	Peroxiredoxin-1	7084780	2621140	1363310
P35821	PTN1_MOUSE	Ptpn1	Tyrosine-protein phosphatase non-receptor type 1	273048	275746	327278
P35922	FMR1_MOUSE;FXR1_MOUSE;FXR2_MOUSE	Fmr1;Fxr1;Fxr2	Fragile X messenger ribonucleoprotein 1	549754	505869	378317
P35969	VGFR1_MOUSE	Flt1	Vascular endothelial growth factor receptor 1	4704180	1452660	774669
P35979	RL12_MOUSE	Rpl12	Large ribosomal subunit protein uL11	4474930	3478060	3519270
P35980	RL18_MOUSE	Rpl18	Large ribosomal subunit protein eL18	3055400	1735990	748712
P36552	HEM6_MOUSE	Cpox	Oxygen-dependent coproporphyrinogen-III oxidase, mitochondrial	478916	541278	563901
P37040	NCPR_MOUSE	Por	NADPH--cytochrome P450 reductase	482496	452792	698134
P38647	GRP75_MOUSE	Hspa9	Stress-70 protein, mitochondrial	10232400	10434800	13214500
P39054	DYN2_MOUSE	Dnm2	Dynamin-2	2370930	2470200	2489940
P39061	COIA1_MOUSE	Col18a1	Collagen alpha-1(XVIII) chain	2077660
P39098	MA1A2_MOUSE	Man1a2	Mannosyl-oligosaccharide 1,2-alpha-mannosidase IB	684558
P39688	FYN_MOUSE	Fyn	Tyrosine-protein kinase Fyn	7074560	3814730	1974260
P39749	FEN1_MOUSE	Fen1	Flap endonuclease 1	2164490	1943110	2677610
P39876	TIMP3_MOUSE	Timp3	Metalloproteinase inhibitor 3	838094	967416	1071830
P40124	CAP1_MOUSE	Cap1	Adenylyl cyclase-associated protein 1	113653000	129333000	134463000
P40142	TKT_MOUSE	Tkt	Transketolase	13497200	10474400	9976380
P40240	CD9_MOUSE	Cd9	CD9 antigen	112056	460921	536468
P40336	VP26A_MOUSE	Vps26a	Vacuolar protein sorting-associated protein 26A	918380	690020	1070460
P41105	RL28_MOUSE	Rpl28	Large ribosomal subunit protein eL28	1445380	1183480	1165570
P41241	CSK_MOUSE	Csk	Tyrosine-protein kinase CSK	503556	652050	867615
P41317	MBL2_MOUSE	Mbl2	Mannose-binding protein C	4178640	4783460	6299640
P42128	FOXK1_MOUSE	Foxk1	Forkhead box protein K1		154317	44998.1
P42208	SEPT2_MOUSE	Septin2	Septin-2	2440610	2565590	2912080
P42225	STAT1_MOUSE	Stat1	Signal transducer and activator of transcription 1	1442610	1538290	1936950
P42703	LIFR_MOUSE	Lifr	Leukemia inhibitory factor receptor		205194
P42932	TCPQ_MOUSE	Cct8	T-complex protein 1 subunit theta	8324180	7513190	8071540
P43247	MSH2_MOUSE	Msh2	DNA mismatch repair protein Msh2	651919	629180
P43274	H14_MOUSE	H1-4	Histone H1.4	7505090	7477870	5749210
P43276	H15_MOUSE	H1-5	Histone H1.5	4859280	4672030	4536720
P43277	H13_MOUSE	H1-3	Histone H1.3	14445400	14092800	11987600
P43346	DCK_MOUSE	Dck	Deoxycytidine kinase	3413170	1956100	1677040
P45376	ALDR_MOUSE	Akr1b1	Aldo-keto reductase family 1 member B1	7938380	6418660	5009920
P45591	COF2_MOUSE	Cfl2	Cofilin-2	602134	1332480	1533750
P45700	MA1A1_MOUSE	Man1a1	Mannosyl-oligosaccharide 1,2-alpha-mannosidase IA	46529.3	22804.6
P45878	FKBP2_MOUSE	Fkbp2	Peptidyl-prolyl cis-trans isomerase FKBP2	1770500	1441560	2010610
P45952	ACADM_MOUSE	Acadm	Medium-chain specific acyl-CoA dehydrogenase, mitochondrial	434891	379228	221560
P46061	RAGP1_MOUSE	Rangap1	Ran GTPase-activating protein 1	941621	748231	694917
P46412	GPX3_MOUSE	Gpx3	Glutathione peroxidase 3	2047920	2397950	3091310
P46460	NSF_MOUSE	Nsf	Vesicle-fusing ATPase	2014610	1859130	1898680
P46467	VPS4B_MOUSE	Vps4b	Vacuolar protein sorting-associated protein 4B	775741	717108	854199
P46471	PRS7_MOUSE	Psmc2	26S proteasome regulatory subunit 7	4202900	3768120	3654970
P46638	RB11B_MOUSE	Rab11b	Ras-related protein Rab-11B	4764680	5207400	4995950
P46660	AINX_MOUSE	Ina	Alpha-internexin	159190	141568	194120
P46664	PURA2_MOUSE	Adss2	Adenylosuccinate synthetase isozyme 2	2381090	1647870	2234540
P46978	STT3A_MOUSE	Stt3a	Dolichyl-diphosphooligosaccharide--protein glycosyltransferase subunit STT3A	633414	657993	1160570
P47199	QOR_MOUSE	Cryz	Quinone oxidoreductase	969226	983150	1259660
P47226	TES_MOUSE	Tes	Testin	6449510	9731260	13748400
P47738	ALDH2_MOUSE	Aldh2	Aldehyde dehydrogenase, mitochondrial	2743120	2184040	1616930
P47753	CAZA1_MOUSE	Capza1	F-actin-capping protein subunit alpha-1	9272330	10288100	11926500
P47754	CAZA2_MOUSE	Capza2	F-actin-capping protein subunit alpha-2	460616	989427	570592
P47757-2	CAPZB_MOUSE	Capzb	Isoform 2 of F-actin-capping protein subunit beta	10300400	9879390	11876800
P47758	SRPRB_MOUSE	Srprb	Signal recognition particle receptor subunit beta	959715	850929	1075540
P47791	GSHR_MOUSE	Gsr	Glutathione reductase, mitochondrial	3689730	3169760	4122970
P47811	MK14_MOUSE	Mapk14	Mitogen-activated protein kinase 14	53862	75729.4	43420.9
P47856	GFPT1_MOUSE	Gfpt1	Glutamine--fructose-6-phosphate aminotransferase [isomerizing] 1	1355130	1373050	1282120
P47911	RL6_MOUSE	Rpl6	Large ribosomal subunit protein eL6	3079640	2717880	1333920
P47941	CRKL_MOUSE	Crkl	Crk-like protein	453886	549074	647414
P47955	RLA1_MOUSE	Rplp1	Large ribosomal subunit protein P1	280226	321322	298339
P47962	RL5_MOUSE	Rpl5	Large ribosomal subunit protein uL18	4690390	3527020	3234180
P47963	RL13_MOUSE	Rpl13	Large ribosomal subunit protein eL13	4113710	4139810	3100080
P47964	RL36_MOUSE	Rpl36	Large ribosomal subunit protein eL36	1116880	985331	887151
P48024	EIF1_MOUSE	Eif1	Eukaryotic translation initiation factor 1	200786		422671
P48036	ANXA5_MOUSE	Anxa5	Annexin A5	560266	351267	443992
P48193	EPB41_MOUSE	Epb41	Protein 4.1	3184320	3749960	3342580
P48428	TBCA_MOUSE	Tbca	Tubulin-specific chaperone A	2221260	2099480	1821240
P48678	LMNA_MOUSE	Lmna	Prelamin-A/C	4911090	4130290	3326480
P48722	HS74L_MOUSE	Hspa4l	Heat shock 70 kDa protein 4L	1483110	1591380	2155260
P48758	CBR1_MOUSE	Cbr1	Carbonyl reductase [NADPH] 1	737200	621104	947934
P48962	ADT1_MOUSE	Slc25a4	ADP/ATP translocase 1	2843920	2154540	2579660
P49025	CTRO_MOUSE	Cit	Citron Rho-interacting kinase	217888
P49138	MAPK2_MOUSE	Mapkapk2	MAP kinase-activated protein kinase 2	146872	76964.6
P49182	HEP2_MOUSE	Serpind1	Heparin cofactor 2	195142	91780.3	255897
P49222	EPB42_MOUSE	Epb42	Protein 4.2	1497040	1723740	1239610
P49312	ROA1_MOUSE	Hnrnpa1	Heterogeneous nuclear ribonucleoprotein A1	5296010	5431910	5131080
P49443	PPM1A_MOUSE	Ppm1a	Protein phosphatase 1A	269403	293073
P49586	PCY1A_MOUSE	Pcyt1a	Choline-phosphate cytidylyltransferase A	993615	1063630	1160700
P49710	HCLS1_MOUSE	Hcls1	Hematopoietic lineage cell-specific protein	2795590	2493880	2097610
P49717	MCM4_MOUSE	Mcm4	DNA replication licensing factor MCM4	1136280	1341950	1358170
P49718	MCM5_MOUSE	Mcm5	DNA replication licensing factor MCM5	1395270	1227880	1206340
P49722	PSA2_MOUSE	Psma2	Proteasome subunit alpha type-2	3168980	3297090	4352200
P49813	TMOD1_MOUSE	Tmod1	Tropomodulin-1	169154		469252
P50096	IMDH1_MOUSE	Impdh1	Inosine-5'-monophosphate dehydrogenase 1	259952	210139	137940
P50247	SAHH_MOUSE	Ahcy	Adenosylhomocysteinase	4271000	3866200	3539440
P50396	GDIA_MOUSE	Gdi1	Rab GDP dissociation inhibitor alpha	2250170	2488010	3270650
P50431	GLYC_MOUSE	Shmt1	Serine hydroxymethyltransferase, cytosolic	277514	265748
P50446	K2C6A_MOUSE	Krt6a	Keratin, type II cytoskeletal 6A	1151760	1457590	1495650
P50516	VATA_MOUSE	Atp6v1a	V-type proton ATPase catalytic subunit A	2967220	2337100	1282150
P50518	VATE1_MOUSE	Atp6v1e1	V-type proton ATPase subunit E 1	480045	416356	442638
P50543	S10AB_MOUSE	S100a11	Protein S100-A11	693373	1726880	2078220
P50544	ACADV_MOUSE	Acadvl	Very long-chain specific acyl-CoA dehydrogenase, mitochondrial	1347350	1392370	1186230
P50580	PA2G4_MOUSE	Pa2g4	Proliferation-associated protein 2G4	5232410	4392590	3337240
P51150	RAB7A_MOUSE	Rab7a	Ras-related protein Rab-7a	4139420	4133460	4430590
P51410	RL9_MOUSE	Rpl9	Large ribosomal subunit protein uL6	2208470	1740890	2295120
P51432	PLCB3_MOUSE	Plcb3	1-phosphatidylinositol 4,5-bisphosphate phosphodiesterase beta-3		138985
P51660	DHB4_MOUSE	Hsd17b4	Peroxisomal multifunctional enzyme type 2	919659	1285430	1373460
P51670	CCL9_MOUSE	Ccl9	C-C motif chemokine 9	4281500	929469
P51855	GSHB_MOUSE	Gss	Glutathione synthetase	1531660	1433130	1501420
P51859	HDGF_MOUSE	Hdgf	Hepatoma-derived growth factor	3007690	3436250	3550290
P51863	VA0D1_MOUSE	Atp6v0d1	V-type proton ATPase subunit d 1	2215640	4322090	7308710
P51881	ADT2_MOUSE	Slc25a5	ADP/ATP translocase 2	12033500	14940100	15090900
P51885	LUM_MOUSE	Lum	Lumican	465709	548554	487241
P51910	APOD_MOUSE	Apod	Apolipoprotein D	522364	955977	456330
P51912	AAAT_MOUSE	Slc1a5	Neutral amino acid transporter B(0)	2030100	2256610	3048610
P52196	THTR_MOUSE	Tst	Thiosulfate sulfurtransferase	366293	217795	260821
P52293	IMA1_MOUSE	Kpna2	Importin subunit alpha-1		259724	617786
P52430	PON1_MOUSE	Pon1	Serum paraoxonase/arylesterase 1	18470800	19174900	22492000
P52431	DPOD1_MOUSE	Pold1	DNA polymerase delta catalytic subunit	59629.5	57069.5	72238.4
P52480	KPYM_MOUSE	Pkm	Pyruvate kinase PKM	65262300	44797400	39813100
P52480-2	KPYM_MOUSE	Pkm	Isoform M1 of Pyruvate kinase PKM	209208	115454	112283
P52912	TIA1_MOUSE	Tia1	Cytotoxic granule associated RNA binding protein TIA1		69562.9	72037.5
P53026	RL10A_MOUSE	Rpl10a	Large ribosomal subunit protein uL1	2672600	2601420	1519590
P53810	PIPNA_MOUSE;PIPNB_MOUSE	Pitpna;Pitpnb	Phosphatidylinositol transfer protein alpha isoform	253476	88050	138777
P53994	RAB2A_MOUSE	Rab2a	Ras-related protein Rab-2A	1517910	1430230	1666190
P53996-2	CNBP_MOUSE	Cnbp	Isoform 2 of CCHC-type zinc finger nucleic acid binding protein	1210580	1844020	2529800
P54071	IDHP_MOUSE	Idh2	Isocitrate dehydrogenase [NADP], mitochondrial	4563780	5113740	4667170
P54103	DNJC2_MOUSE	Dnajc2	DnaJ homolog subfamily C member 2	133127	133341	105812
P54116	STOM_MOUSE	Stom	Stomatin	11883700	9815620	6734610
P54227	STMN1_MOUSE	Stmn1	Stathmin	12132600	12899500	15535400
P54276	MSH6_MOUSE	Msh6	DNA mismatch repair protein Msh6		48534.4
P54726	RD23A_MOUSE	Rad23a	UV excision repair protein RAD23 homolog A	380630	460087	307770
P54728	RD23B_MOUSE	Rad23b	UV excision repair protein RAD23 homolog B	1985840	2174250	1382380
P54731	FAF1_MOUSE	Faf1	FAS-associated factor 1	1255300	1235070	1080030
P54775	PRS6B_MOUSE	Psmc4	26S proteasome regulatory subunit 6B	1183730	1071340	930736
P54822	PUR8_MOUSE	Adsl	Adenylosuccinate lyase	812832	585823	846537
P54823	DDX6_MOUSE	Ddx6	Probable ATP-dependent RNA helicase DDX6	1255840	1087340	1122150
P55012	S12A2_MOUSE	Slc12a2	Solute carrier family 12 member 2	445159	401662
P55065	PLTP_MOUSE	Pltp	Phospholipid transfer protein	2475900	1310380	1076240
P55097	CATK_MOUSE	Ctsk	Cathepsin K	1578060
P55258	RAB8A_MOUSE	Rab8a	Ras-related protein Rab-8A	9562280	8509990	11951000
P55264	ADK_MOUSE	Adk	Adenosine kinase	320277	290112	593368
P55821	STMN2_MOUSE	Stmn2	Stathmin-2		1740480	1676160
P56391	CX6B1_MOUSE	Cox6b1	Cytochrome c oxidase subunit 6B1	1250170	1329260	1480820
P56395	CYB5_MOUSE;cRAP-CYB5_HUMAN	Cyb5a;cRAP-CYB5A	Cytochrome b5		382325	435379
P56399	UBP5_MOUSE	Usp5	Ubiquitin carboxyl-terminal hydrolase 5	1873790	1797030	1994160
P56400	GP1BB_MOUSE	Gp1bb	Platelet glycoprotein Ib beta chain	298272	237107	195802
P56480	ATPB_MOUSE	Atp5f1b	ATP synthase subunit beta, mitochondrial	9400400	9537630	10857500
P56546	CTBP2_MOUSE	Ctbp2	C-terminal-binding protein 2	72861.9		61966.2
P56812	PDCD5_MOUSE	Pdcd5	Programmed cell death protein 5	4101900	5181800	6041160
P56873	ZNRD2_MOUSE	Znrd2	Protein ZNRD2	457529	562757	450093
P56959	FUS_MOUSE	Fus	RNA-binding protein FUS	5238340	3770310	2632600
P57759	ERP29_MOUSE	Erp29	Endoplasmic reticulum resident protein 29	3558240	3202400	4391130
P57776	EF1D_MOUSE	Eef1d	Elongation factor 1-delta	11311900	11348900	11521700
P57780	ACTN4_MOUSE	Actn4	Alpha-actinin-4	9256760	9337670	9801810
P57784	RU2A_MOUSE	Snrpa1	U2 small nuclear ribonucleoprotein A'	1167700	1404330	1379740
P57787	MOT4_MOUSE	Slc16a3	Monocarboxylate transporter 4	252064	259037	424631
P58021	TM9S2_MOUSE	Tm9sf2	Transmembrane 9 superfamily member 2	116429	207054	439640
P58044	IDI1_MOUSE	Idi1	Isopentenyl-diphosphate Delta-isomerase 1	537651	465977	321035
P58252	EF2_MOUSE	Eef2	Elongation factor 2	29933800	24871800	20286900
P58281	OPA1_MOUSE	Opa1	Dynamin-like 120 kDa protein, mitochondrial	60333	32377.2	15593.4
P58321	UCHL4_MOUSE	Uchl4	Ubiquitin carboxyl-terminal hydrolase isozyme L4	1232010	1214970	1672620
P58389	PTPA_MOUSE	Ptpa	Serine/threonine-protein phosphatase 2A activator	146440		451088
P58404	STRN3_MOUSE;STRN4_MOUSE	Strn3;Strn4	Striatin-4	101120
P58771-2	TPM1_MOUSE	Tpm1	Isoform 2 of Tropomyosin alpha-1 chain	2585380	2706920	2585810
P58774	TPM2_MOUSE	Tpm2	Tropomyosin beta chain	1370220	1773780	2127440
P58871	TB182_MOUSE	Tnks1bp1	182 kDa tankyrase-1-binding protein	516897	712396	748373
P59235	NUP43_MOUSE	Nup43	Nucleoporin Nup43	343348	301683	461290
P59325	IF5_MOUSE	Eif5	Eukaryotic translation initiation factor 5	484160	427962	361466
P59999	ARPC4_MOUSE	Arpc4	Actin-related protein 2/3 complex subunit 4	22932200	23906000	28162100
P60060	SC61G_MOUSE	Sec61g	Protein transport protein Sec61 subunit gamma	1609960	1605920	2235010
P60122	RUVB1_MOUSE	Ruvbl1	RuvB-like 1	2959640	2640430	2613800
P60229	EIF3E_MOUSE	Eif3e	Eukaryotic translation initiation factor 3 subunit E	2619350	2143960	1656070
P60335	PCBP1_MOUSE	Pcbp1	Poly(rC)-binding protein 1	12311200	11367600	11338500
P60521	GBRAP_MOUSE;GBRL1_MOUSE;GBRL2_MOUSE	Gabarap;Gabarapl1;Gabarapl2	Gamma-aminobutyric acid receptor-associated protein-like 2	660315	295562
P60670	NPL4_MOUSE	Nploc4	Nuclear protein localization protein 4 homolog	361420	305227	646454
P60710	ACTB_MOUSE	Actb	Actin, cytoplasmic 1	395387000	449111000	510951000
P60766	CDC42_MOUSE	Cdc42	Cell division control protein 42 homolog	5022880	5198410	3452980
P60840	ENSA_MOUSE	Ensa	Alpha-endosulfine	1012360	883005	1166750
P60843	IF4A1_MOUSE	Eif4a1	Eukaryotic initiation factor 4A-I	10910100	8745430	7634900
P60867	RS20_MOUSE	Rps20	Small ribosomal subunit protein uS10	7073100	6527670	5717600
P60898	RPB9_MOUSE	Polr2i	DNA-directed RNA polymerase II subunit RPB9	84187.3	56069.1	23418.5
P61021	RAB5B_MOUSE	Rab5b	Ras-related protein Rab-5B		399514	562789
P61027	RAB10_MOUSE	Rab10	Ras-related protein Rab-10	1268820	1468300	1797190
P61079	UB2D3_MOUSE	Ube2d3	Ubiquitin-conjugating enzyme E2 D3	3621210	3564930	4561130
P61082	UBC12_MOUSE	Ube2m	NEDD8-conjugating enzyme Ubc12	2214640	2897140	2195800
P61087	UBE2K_MOUSE	Ube2k	Ubiquitin-conjugating enzyme E2 K	1776380	1751090	1860570
P61089	UBE2N_MOUSE	Ube2n	Ubiquitin-conjugating enzyme E2 N	5021940	5588330	6145790
P61161	ARP2_MOUSE	Actr2	Actin-related protein 2	5812020	5765390	6797150
P61164	ACTZ_MOUSE	Actr1a	Alpha-centractin	671438	665429	787007
P61166	TM258_MOUSE	Tmem258	Transmembrane protein 258	773774	609670	506957
P61205	ARF1_MOUSE;ARF3_MOUSE	Arf1;Arf3	ADP-ribosylation factor 3	4692540	4087240	2770570
P61211	ARL1_MOUSE	Arl1	ADP-ribosylation factor-like protein 1	571926	616313	683046
P61222	ABCE1_MOUSE	Abce1	ATP-binding cassette sub-family E member 1	979803	905246	858005
P61255	RL26_MOUSE	Rpl26	Large ribosomal subunit protein uL24	2566200	2324460	2098790
P61290	PSME3_MOUSE	Psme3	Proteasome activator complex subunit 3	1782390	1701680	1850050
P61327	MGN_MOUSE	Magoh	Protein mago nashi homolog	523425	505941	463257
P61358	RL27_MOUSE	Rpl27	Large ribosomal subunit protein eL27	4067190	3565160	3399230
P61458	PHS_MOUSE	Pcbd1	Pterin-4-alpha-carbinolamine dehydratase	1473600	1584000	1574670
P61620	S61A1_MOUSE	Sec61a1	Protein transport protein Sec61 subunit alpha isoform 1	1488960	1324640	940029
P61750	ARF4_MOUSE	Arf4	ADP-ribosylation factor 4	3513590	3363120	1994820
P61759	PFD3_MOUSE	Vbp1	Prefoldin subunit 3	2292130	2012250	2537960
P61804	DAD1_MOUSE	Dad1	Dolichyl-diphosphooligosaccharide--protein glycosyltransferase subunit DAD1	4706010	5154240	6227650
P61924	COPZ1_MOUSE	Copz1	Coatomer subunit zeta-1	1190300	1176560	1230360
P61957	SUMO2_MOUSE;SUMO3_MOUSE	Sumo2;Sumo3	Small ubiquitin-related modifier 2	14287800	15083100	13748800
P61961	UFM1_MOUSE	Ufm1	Ubiquitin-fold modifier 1	709065	592318	1242890
P61965	WDR5_MOUSE	Wdr5	WD repeat-containing protein 5	111233	118043	199349
P61967	AP1S1_MOUSE	Ap1s1	AP-1 complex subunit sigma-1A	315146	314086	313674
P61971	NTF2_MOUSE	Nutf2	Nuclear transport factor 2	5301840	5836790	4743100
P61979	HNRPK_MOUSE	Hnrnpk	Heterogeneous nuclear ribonucleoprotein K	10466300	10756500	8967480
P61982	1433G_MOUSE	Ywhag	14-3-3 protein gamma	7103210	7340310	6623730
P62075	TIM13_MOUSE	Timm13	Mitochondrial import inner membrane translocase subunit Tim13	963931	981694	1314560
P62077	TIM8B_MOUSE	Timm8b	Mitochondrial import inner membrane translocase subunit Tim8 B	110288	137879	95828.1
P62082	RS7_MOUSE	Rps7	Small ribosomal subunit protein eS7	1595900	1957040	2316040
P62137	PP1A_MOUSE	Ppp1ca	Serine/threonine-protein phosphatase PP1-alpha catalytic subunit	3666290	3884040	4984600
P62141	PP1B_MOUSE	Ppp1cb	Serine/threonine-protein phosphatase PP1-beta catalytic subunit	992627	859292	770987
P62192	PRS4_MOUSE	Psmc1	26S proteasome regulatory subunit 4	5680900	5071760	4903990
P62196	PRS8_MOUSE	Psmc5	26S proteasome regulatory subunit 8	1435930	1328590	1701010
P62242	RS8_MOUSE	Rps8	Small ribosomal subunit protein eS8	6378550	5618260	5377990
P62245	RS15A_MOUSE	Rps15a	Small ribosomal subunit protein uS8	3812830	3469610	3433480
P62259	1433E_MOUSE	Ywhae	14-3-3 protein epsilon	44723500	46817400	49375900
P62264	RS14_MOUSE	Rps14	Small ribosomal subunit protein uS11	5118020	4988430	4655340
P62267	RS23_MOUSE	Rps23	Small ribosomal subunit protein uS12	2953470	3184250	2308940
P62270	RS18_MOUSE	Rps18	Small ribosomal subunit protein uS13	2972280	2853520	2783050
P62274	RS29_MOUSE	Rps29	Small ribosomal subunit protein uS14	1183510	825338	319961
P62281	RS11_MOUSE	Rps11	Small ribosomal subunit protein uS17	2894310	3167600	2064300
P62301	RS13_MOUSE	Rps13	Small ribosomal subunit protein uS15	2322410	2410650	2339400
P62305	RUXE_MOUSE	Snrpe	Small nuclear ribonucleoprotein E	1537020	1847880	2729480
P62307	RUXF_MOUSE	Snrpf	Small nuclear ribonucleoprotein F	1300540	1650880	1706840
P62309	RUXG_MOUSE	Snrpg	Small nuclear ribonucleoprotein G	873576	689588	1137840
P62311	LSM3_MOUSE	Lsm3	U6 snRNA-associated Sm-like protein LSm3	1837820	2221140	2794610
P62313	LSM6_MOUSE	Lsm6	U6 snRNA-associated Sm-like protein LSm6	1834910	1783780	1349680
P62315	SMD1_MOUSE	Snrpd1	Small nuclear ribonucleoprotein Sm D1	5625730	5026500	5624940
P62317	SMD2_MOUSE	Snrpd2	Small nuclear ribonucleoprotein Sm D2	4133120	4208190	3266100
P62320	SMD3_MOUSE	Snrpd3	Small nuclear ribonucleoprotein Sm D3	4966300	5317880	6744040
P62322	LSM5_MOUSE	Lsm5	U6 snRNA-associated Sm-like protein LSm5	450469	444018	913042
P62331	ARF6_MOUSE	Arf6	ADP-ribosylation factor 6	476845	263417	294504
P62334	PRS10_MOUSE	Psmc6	26S proteasome regulatory subunit 10B	1127410	1060160	958788
P62482	KCAB2_MOUSE	Kcnab2	Voltage-gated potassium channel subunit beta-2	458494	485906	587927
P62627	DLRB1_MOUSE	Dynlrb1	Dynein light chain roadblock-type 1	1278080	1241580	1350100
P62631	EF1A2_MOUSE	Eef1a2	Elongation factor 1-alpha 2	931269	808767	1101360
P62702	RS4X_MOUSE	Rps4x	Small ribosomal subunit protein eS4	4626270	5215330	4878580
P62717	RL18A_MOUSE	Rpl18a	Large ribosomal subunit protein eL20	2114980	1631500	1443790
P62743	AP2S1_MOUSE	Ap2s1	AP-2 complex subunit sigma	1173710	1088540	715672
P62748	HPCL1_MOUSE	Hpcal1	Hippocalcin-like protein 1	1686160	1480170	1700680
P62751	RL23A_MOUSE	Rpl23a	Large ribosomal subunit protein uL23	3353260	3601790	2850650
P62754	RS6_MOUSE	Rps6	Small ribosomal subunit protein eS6	5818740	4920600	5152560
P62806	H4_MOUSE	H4c1	Histone H4	21612300	22562000	26936900
P62814	VATB2_MOUSE	Atp6v1b2	V-type proton ATPase subunit B, brain isoform	3244610	3401550	3645040
P62821	RAB1A_MOUSE	Rab1A	Ras-related protein Rab-1A	2663170	3273500	3806320
P62827	RAN_MOUSE	Ran	GTP-binding nuclear protein Ran	24432000	23847500	25076100
P62830	RL23_MOUSE	Rpl23	Large ribosomal subunit protein uL14	3424900	4236810	4386130
P62843	RS15_MOUSE	Rps15	Small ribosomal subunit protein uS19	1917100	1207470	506922
P62849	RS24_MOUSE	Rps24	Small ribosomal subunit protein eS24	507028	613657	762838
P62852	RS25_MOUSE	Rps25	Small ribosomal subunit protein eS25	13229200	13094600	9531100
P62855	RS26_MOUSE	Rps26	Small ribosomal subunit protein eS26	6173310	6127160	4423110
P62858	RS28_MOUSE	Rps28	Small ribosomal subunit protein eS28	5198550	4926570	4292460
P62862	RS30_MOUSE	Fau	Ubiquitin-like FUBI-ribosomal protein eS30 fusion protein	1454150	1669110	2164560
P62869	ELOB_MOUSE	Elob	Elongin-B	2892090	3034470	3195780
P62874	GBB1_MOUSE	Gnb1	Guanine nucleotide-binding protein G(I)/G(S)/G(T) subunit beta-1	12696400	12107600	9942380
P62878	RBX1_MOUSE	Rbx1	E3 ubiquitin-protein ligase RBX1	384538	566098	596200
P62880	GBB2_MOUSE	Gnb2	Guanine nucleotide-binding protein G(I)/G(S)/G(T) subunit beta-2	1860280	1500340	719510
P62889	RL30_MOUSE	Rpl30	Large ribosomal subunit protein eL30	2480420	2094770	1619770
P62900	RL31_MOUSE	Rpl31	Large ribosomal subunit protein eL31	3549030	3690850	2314540
P62908	RS3_MOUSE	Rps3	Small ribosomal subunit protein uS3	9322820	8505820	8949490
P62911	RL32_MOUSE	Rpl32	Large ribosomal subunit protein eL32	1181130	1282830	1223280
P62918	RL8_MOUSE	Rpl8	Large ribosomal subunit protein uL2	3912930	4667620	3362650
P62960	YBOX1_MOUSE	Ybx1	Y-box-binding protein 1	5707150	4626310	5122180
P62962	PROF1_MOUSE	Pfn1	Profilin-1	31020800	28096500	33772800
P62983	RS27A_MOUSE	Rps27a	Ubiquitin-ribosomal protein eS31 fusion protein	29827200	21791800	15226700
P63001	RAC1_MOUSE	Rac1	Ras-related C3 botulinum toxin substrate 1	5502990	5441180	5140580
P63005	LIS1_MOUSE	Pafah1b1	Platelet-activating factor acetylhydrolase IB subunit beta	1341080	891229	683093
P63017	HSP7C_MOUSE	Hspa8	Heat shock cognate 71 kDa protein	40248000	34297300	34897500
P63024	VAMP2_MOUSE;VAMP3_MOUSE	Vamp2;Vamp3	Vesicle-associated membrane protein 3	485699	680590
P63028	TCTP_MOUSE	Tpt1	Translationally-controlled tumor protein	299507	395722	182957
P63037	DNJA1_MOUSE	Dnaja1	DnaJ homolog subfamily A member 1	543361	488509	362705
P63038	CH60_MOUSE	Hspd1	60 kDa heat shock protein, mitochondrial	19842500	21962700	22246000
P63073	IF4E_MOUSE	Eif4e	Eukaryotic translation initiation factor 4E	1083970	860901	903954
P63085	MK01_MOUSE	Mapk1	Mitogen-activated protein kinase 1	869565	652040	666939
P63087	PP1G_MOUSE	Ppp1cc	Serine/threonine-protein phosphatase PP1-gamma catalytic subunit	458187	300324	301199
P63094	GNAS1_MOUSE;GNAS2_MOUSE	Gnas	Guanine nucleotide-binding protein G(s) subunit alpha isoforms short	3681030	4033730	4425950
P63101	1433Z_MOUSE	Ywhaz	14-3-3 protein zeta/delta	12701300	13777800	9208560
P63158	HMGB1_MOUSE	Hmgb1	High mobility group protein B1	25681200	25040600	21685800
P63166	SUMO1_MOUSE;cRAP-SUMO1_HUMAN	Sumo1;cRAP-SUMO1	Small ubiquitin-related modifier 1	1827570	1838770	1310050
P63168	DYL1_MOUSE	Dynll1	Dynein light chain 1, cytoplasmic	7148790	12084300	4005490
P63242	IF5A1_MOUSE	Eif5a	Eukaryotic translation initiation factor 5A-1	5651690	6758650	7653190
P63254	CRIP1_MOUSE	Crip1	Cysteine-rich protein 1	4111000	3864090	1796490
P63260	ACTG_MOUSE	Actg1	Actin, cytoplasmic 2	14555900	13338700	21126100
P63271	SPT4A_MOUSE;SPT4B_MOUSE	Supt4h1a;Supt4h1b	Transcription elongation factor SPT4-A	22574.1	11768.2
P63276	RS17_MOUSE	Rps17	Small ribosomal subunit protein eS17	2612410	2654410	2493570
P63280	UBC9_MOUSE;cRAP-UBC9_HUMAN	Ube2i;cRAP-UBE2I	SUMO-conjugating enzyme UBC9	3937550	3394810	2632980
P63321	RALA_MOUSE;RALB_MOUSE	Rala;Ralb	Ras-related protein Ral-A	753751	752159	340785
P63323	RS12_MOUSE	Rps12	Small ribosomal subunit protein eS12	6635780	7189570	6808820
P63325	RS10_MOUSE	Rps10	Small ribosomal subunit protein eS10	2507550	2956130	4028360
P63328	PP2BA_MOUSE	Ppp3ca	Protein phosphatase 3 catalytic subunit alpha	991232	867359	1014070
P63330	PP2AA_MOUSE	Ppp2ca	Serine/threonine-protein phosphatase 2A catalytic subunit alpha isoform	1570610	1673580	2553350
P67778	PHB1_MOUSE	Phb1	Prohibitin 1	3324440	3691270	3732180
P67871	CSK2B_MOUSE	Csnk2b	Casein kinase II subunit beta	711988	713799	519309
P67984	RL22_MOUSE	Rpl22	Large ribosomal subunit protein eL22	6009220	5485000	5336980
P68033	ACTC_MOUSE	Actc1	Actin, alpha cardiac muscle 1	74422200	71145200	81373100
P68037	UB2L3_MOUSE	Ube2l3	Ubiquitin-conjugating enzyme E2 L3	6849300	7691210	8002040
P68040	RACK1_MOUSE	Rack1	Small ribosomal subunit protein RACK1	4801570	4359650	4433320
P68254	1433T_MOUSE	Ywhaq	14-3-3 protein theta	6330190	6674800	5733240
P68368	TBA4A_MOUSE	Tuba4a	Tubulin alpha-4A chain	44066100	46239500	58166000
P68372	TBB4B_MOUSE	Tubb4b	Tubulin beta-4B chain	13179000	12479900	14447400
P68510	1433F_MOUSE	Ywhah	14-3-3 protein eta	4464610	4366730	3912280
P70122	SBDS_MOUSE	Sbds	Ribosome maturation protein SBDS	653706	696025	754608
P70168	IMB1_MOUSE	Kpnb1	Importin subunit beta-1	4199810	4606680	3722960
P70195	PSB7_MOUSE	Psmb7	Proteasome subunit beta type-7	890600	1591220	1382330
P70280	VAMP7_MOUSE	Vamp7	Vesicle-associated membrane protein 7	59215.5	51678
P70288	HDAC2_MOUSE	Hdac2	Histone deacetylase 2	385393	192803	567629
P70290	EM55_MOUSE	Mpp1	55 kDa erythrocyte membrane protein	1549110	1724180	2075440
P70296	PEBP1_MOUSE	Pebp1	Phosphatidylethanolamine-binding protein 1	4229150	4087130	4504410
P70302	STIM1_MOUSE	Stim1	Stromal interaction molecule 1	234587	375503	472539
P70349	HINT1_MOUSE	Hint1	Adenosine 5'-monophosphoramidase HINT1	2084120	1517450	1387340
P70362	UFD1_MOUSE	Ufd1	Ubiquitin recognition factor in ER-associated degradation protein 1	354938	288618	652238
P70372	ELAV1_MOUSE	Elavl1	ELAV-like protein 1	1453420	1246210	1272590
P70404	IDHG1_MOUSE	Idh3g	Isocitrate dehydrogenase [NAD] subunit gamma 1, mitochondrial	138387	139234	158401
P70441	NHRF1_MOUSE	Nherf1	Na(+)/H(+) exchange regulatory cofactor NHE-RF1	2313630	1858450	1495510
P70460	VASP_MOUSE	Vasp	Vasodilator-stimulated phosphoprotein	5162270	5105490	3802960
P70670	NACAM_MOUSE;NACA_MOUSE	Naca	Nascent polypeptide-associated complex subunit alpha, muscle-specific form	5269340	6236800	7002890
P70677	CASP3_MOUSE	Casp3	Caspase-3	207296	164112	196583
P70694	AKC1H_MOUSE;DHB5_MOUSE	Akr1c18;Akr1c6	Estradiol 17 beta-dehydrogenase 5	879093	1217530	912259
P70697	DCUP_MOUSE	Urod	Uroporphyrinogen decarboxylase	666836	686588	634089
P70698	PYRG1_MOUSE	Ctps1	CTP synthase 1	4026800	4074500	4018890
P80313	TCPH_MOUSE	Cct7	T-complex protein 1 subunit eta	5154400	4864440	4512330
P80314	TCPB_MOUSE	Cct2	T-complex protein 1 subunit beta	7132000	5937860	7481630
P80315	TCPD_MOUSE	Cct4	T-complex protein 1 subunit delta	4827000	4330360	4503180
P80316	TCPE_MOUSE	Cct5	T-complex protein 1 subunit epsilon	7415790	6266740	6074470
P80317	TCPZ_MOUSE	Cct6a	T-complex protein 1 subunit zeta	3784970	3231720	2730070
P80318	TCPG_MOUSE	Cct3	T-complex protein 1 subunit gamma	6269520	5655780	6379300
P83870	PHF5A_MOUSE	Phf5a	PHD finger-like domain-containing protein 5A	1488130	1643540	1329750
P83882	RL36A_MOUSE	Rpl36a	Large ribosomal subunit protein eL42	1888050	1747160	1032720
P83887	TBG1_MOUSE;TBG2_MOUSE	Tubg1;Tubg2	Tubulin gamma-1 chain	218573	288872	327376
P83940	ELOC_MOUSE	Eloc	Elongin-C	901508	695169
P84075	HPCA_MOUSE	Hpca	Neuron-specific calcium-binding protein hippocalcin	1121350	1296840	1682140
P84084	ARF5_MOUSE	Arf5	ADP-ribosylation factor 5	7977560	7913600	9373540
P84089	ERH_MOUSE	Erh	Enhancer of rudimentary homolog	4446380	4626650	5132240
P84096	RHOG_MOUSE	Rhog	Rho-related GTP-binding protein RhoG	846422	605808	391580
P84099	RL19_MOUSE	Rpl19	Large ribosomal subunit protein eL19	4328070	3531600	2847900
P84104	SRSF3_MOUSE	Srsf3	Serine/arginine-rich splicing factor 3	1375280	2596440	2143790
P97290	IC1_MOUSE	Serping1	Plasma protease C1 inhibitor	54529.6	75611.3	133014
P97298	PEDF_MOUSE	Serpinf1	Pigment epithelium-derived factor	602165	535562	434518
P97310	MCM2_MOUSE	Mcm2	DNA replication licensing factor MCM2	1274240	1016810	1117010
P97311	MCM6_MOUSE	Mcm6	DNA replication licensing factor MCM6	1179740	1045210	883842
P97313	PRKDC_MOUSE	Prkdc	DNA-dependent protein kinase catalytic subunit	1344850	1378460	1620460
P97315	CSRP1_MOUSE	Csrp1	Cysteine and glycine-rich protein 1	2543870	2966450	3951520
P97351	RS3A_MOUSE	Rps3a	Small ribosomal subunit protein eS1	4325670	4320440	4180560
P97355	SPSY_MOUSE	Sms	Spermine synthase	865470	1067830	1029650
P97370	AT1B3_MOUSE	Atp1b3	Sodium/potassium-transporting ATPase subunit beta-3	624786	746562	957086
P97371	PSME1_MOUSE	Psme1	Proteasome activator complex subunit 1	9495380	10157500	13031300
P97372	PSME2_MOUSE	Psme2	Proteasome activator complex subunit 2	3763130	3905680	2513480
P97384	ANX11_MOUSE	Anxa11	Annexin A11	1383330	1444850	1616600
P97429	ANXA4_MOUSE	Anxa4	Annexin A4	2596510	2758610	3137110
P97447	FHL1_MOUSE	Fhl1	Four and a half LIM domains protein 1	472466	537408	399686
P97461	RS5_MOUSE	Rps5	Small ribosomal subunit protein uS7	1329580	1495000	1465590
P97494	GSH1_MOUSE	Gclc	Glutamate--cysteine ligase catalytic subunit	280382
P97496	SMRC1_MOUSE	Smarcc1	SWI/SNF complex subunit SMARCC1	383843	279665	393602
P97807	FUMH_MOUSE	Fh	Fumarate hydratase, mitochondrial	1344590	1122930	1419710
P97822	AN32E_MOUSE	Anp32e	Acidic leucine-rich nuclear phosphoprotein 32 family member E	1478760	1728770	1998600
P97855	G3BP1_MOUSE	G3bp1	Ras GTPase-activating protein-binding protein 1	1110670	1340920	1198380
P97930	KTHY_MOUSE	Dtymk	Thymidylate kinase	983535	1432950	1304610
P98064	MASP1_MOUSE	Masp1	Mannan-binding lectin serine protease 1	1717950	1712180	1113570
P98086	C1QA_MOUSE	C1qa	Complement C1q subcomponent subunit A	7383130	8442260	8188930
P99024	TBB5_MOUSE	Tubb5	Tubulin beta-5 chain	25814200	29147600	33289700
P99026	PSB4_MOUSE	Psmb4	Proteasome subunit beta type-4	3366390	3190120	2591150
P99027	RLA2_MOUSE	Rplp2	Large ribosomal subunit protein P2	634145	633954	1035770
P99029	PRDX5_MOUSE	Prdx5	Peroxiredoxin-5, mitochondrial	6204370	6255630	6890660
Q00612	G6PD1_MOUSE	G6pdx	Glucose-6-phosphate 1-dehydrogenase X	3753990	3868410	3075030
Q00623	APOA1_MOUSE	Apoa1	Apolipoprotein A-I	154836000	175330000	181140000
Q00651	ITA4_MOUSE	Itga4	Integrin alpha-4	733708	72173.2
Q00724	RET4_MOUSE	Rbp4	Retinol-binding protein 4		49559.4	28711.8
Q00897	A1AT4_MOUSE	Serpina1d	Alpha-1-antitrypsin 1-4	25500200	26388700	25140000
Q00898	A1AT5_MOUSE	Serpina1e	Alpha-1-antitrypsin 1-5	4323950	5359770	5846460
Q00PI9	HNRL2_MOUSE	Hnrnpul2	Heterogeneous nuclear ribonucleoprotein U-like protein 2	2090100	2165680	2859780
Q01279	EGFR_MOUSE	Egfr	Epidermal growth factor receptor	398974	368290	343385
Q01339	APOH_MOUSE	Apoh	Beta-2-glycoprotein 1	4726230	4798670	5622810
Q01405	SC23A_MOUSE	Sec23a	Protein transport protein Sec23A	193012	244355	316413
Q01730	RSU1_MOUSE	Rsu1	Ras suppressor protein 1	681696	761456	901473
Q01768	NDKB_MOUSE	Nme2	Nucleoside diphosphate kinase B	24446200	24848300	23851400
Q01853	TERA_MOUSE	Vcp	Transitional endoplasmic reticulum ATPase	7280470	6828360	7470990
Q02013	AQP1_MOUSE	Aqp1	Aquaporin-1	620543	560489	626906
Q02053	UBA1_MOUSE	Uba1	Ubiquitin-like modifier-activating enzyme 1	3496950	3548940	3424840
Q02105	C1QC_MOUSE	C1qc	Complement C1q subcomponent subunit C	15429700	15128600	13023000
Q02248	CTNB1_MOUSE	Ctnnb1	Catenin beta-1	375390
Q02257	PLAK_MOUSE	Jup	Junction plakoglobin	562581	1405220	993678
Q02357	ANK1_MOUSE	Ank1	Ankyrin-1	5940830	6407360	7344380
Q02819	NUCB1_MOUSE	Nucb1	Nucleobindin-1	315123	295181	234581
Q03173	ENAH_MOUSE	Enah	Protein enabled homolog	341942	221084
Q03265	ATPA_MOUSE	Atp5f1a	ATP synthase subunit alpha, mitochondrial	9951540	9875530	10878700
Q03958	PFD6_MOUSE	Pfdn6	Prefoldin subunit 6	1857720	1977170	1966910
Q04207	TF65_MOUSE	Rela	Transcription factor p65	108739	193165	56313.9
Q04447	KCRB_MOUSE	Ckb	Creatine kinase B-type	1683390	1446020	1576170
Q05020	APOC2_MOUSE	Apoc2	Apolipoprotein C-II	12455800	13448300	10893400
Q05144	RAC2_MOUSE	Rac2	Ras-related C3 botulinum toxin substrate 2	8370250	7788670	7978820
Q05186	RCN1_MOUSE	Rcn1	Reticulocalbin-1	967862	1316620
Q05816	FABP5_MOUSE	Fabp5	Fatty acid-binding protein 5	8836070	9592260	12929400
Q05920	PYC_MOUSE	Pc	Pyruvate carboxylase, mitochondrial	776389	890050	697851
Q05D44	IF2P_MOUSE	Eif5b	Eukaryotic translation initiation factor 5B	210634	340963	406963
Q06138	CAB39_MOUSE	Cab39	Calcium-binding protein 39	218692	440092	724996
Q06185	ATP5I_MOUSE	Atp5me	ATP synthase subunit e, mitochondrial	1221300	1247730	1541000
Q06890	CLUS_MOUSE	Clu	Clusterin	27103500	28147200	29928100
Q07076	ANXA7_MOUSE	Anxa7	Annexin A7	1561780	2438450	2042910
Q07456	AMBP_MOUSE	Ambp	Protein AMBP	1540280	1573230	1938910
Q07797	LG3BP_MOUSE	Lgals3bp	Galectin-3-binding protein	2713170	781977	760625
Q07813	BAX_MOUSE	Bax	Apoptosis regulator BAX	295719	275395	405533
Q07968	F13B_MOUSE	F13b	Coagulation factor XIII B chain	60285.3	56759.4	49406.4
Q08024	PEBB_MOUSE	Cbfb	Core-binding factor subunit beta		85582.4	135696
Q08093	CNN2_MOUSE	Cnn2	Calponin-2	5326690	6060140	5403770
Q08331	CALB2_MOUSE	Calb2	Calretinin	806384	629741	1037950
Q08761	PROS_MOUSE	Pros1	Vitamin K-dependent protein S	1353770	878108	796747
Q08857	CD36_MOUSE	Cd36	Platelet glycoprotein 4	328514	298434	165231
Q08943	SSRP1_MOUSE	Ssrp1	FACT complex subunit SSRP1	353253	214859	258300
Q09200	B4GN1_MOUSE	B4galnt1	Beta-1,4 N-acetylgalactosaminyltransferase 1	352225
Q11011	PSA_MOUSE	Npepps	Puromycin-sensitive aminopeptidase	4090940	4333990	4777120
Q11136	PEPD_MOUSE	Pepd	Xaa-Pro dipeptidase	217996	135756	144844
Q1HFZ0	NSUN2_MOUSE	Nsun2	RNA cytosine C(5)-methyltransferase NSUN2	904007	960889	1235070
Q3SXB8	COL11_MOUSE	Colec11	Collectin-11	1126260	1425980	1416460
Q3TCJ1	ABRX2_MOUSE	Abraxas2	BRISC complex subunit Abraxas 2		77965.4	109216
Q3TFD2	PCAT1_MOUSE	Lpcat1	Lysophosphatidylcholine acyltransferase 1	1058280	958601	788661
Q3THE2	ML12B_MOUSE	Myl12b	Myosin regulatory light chain 12B	10103800	10616600	11298600
Q3THK7	GUAA_MOUSE	Gmps	GMP synthase [glutamine-hydrolyzing]	1448140	1840410	1445440
Q3THS6	METK2_MOUSE	Mat2a	S-adenosylmethionine synthase isoform type-2	4778140	4361010	5365250
Q3TJD7	PDLI7_MOUSE	Pdlim7	PDZ and LIM domain protein 7	1884290	2381830	3219760
Q3TVP5	OTULL_MOUSE	Otulinl	Inactive ubiquitin thioesterase OTULINL	523107	488254
Q3TWW8	SRSF6_MOUSE	Srsf6	Serine/arginine-rich splicing factor 6	3955940	3316480	2253850
Q3TXS7	PSMD1_MOUSE	Psmd1	26S proteasome non-ATPase regulatory subunit 1	1065470	984342	874427
Q3TZZ7	ESYT2_MOUSE	Esyt2	Extended synaptotagmin-2	138116	369694	482150
Q3U0B3	DHR11_MOUSE	Dhrs11	Dehydrogenase/reductase SDR family member 11		362180	526362
Q3U0V1	FUBP2_MOUSE	Khsrp	Far upstream element-binding protein 2	3900330	4067580	4006310
Q3U1J4	DDB1_MOUSE	Ddb1	DNA damage-binding protein 1	1725230	1451640	1427820
Q3U7R1	ESYT1_MOUSE	Esyt1	Extended synaptotagmin-1	1047670	1161950	1577060
Q3UA06	PCH2_MOUSE	Trip13	Pachytene checkpoint protein 2 homolog	459352	281267	216835
Q3UDE2	TTL12_MOUSE	Ttll12	Tubulin--tyrosine ligase-like protein 12	554339	418507	279811
Q3UE37	UBE2Z_MOUSE	Ube2z	Ubiquitin-conjugating enzyme E2 Z	550873	399394	225583
Q3UEB3	PUF60_MOUSE	Puf60	Poly(U)-binding-splicing factor PUF60	1369770	1352940	1141730
Q3UGC7	EI3JA_MOUSE;EI3JB_MOUSE	Eif3j1;Eif3j2	Eukaryotic translation initiation factor 3 subunit J-A	1746370	1617270	1892710
Q3UGR5	HDHD2_MOUSE	Hdhd2	Haloacid dehalogenase-like hydrolase domain-containing protein 2	408435	313658	532261
Q3UH60	DIP2B_MOUSE	Dip2b	Disco-interacting protein 2 homolog B	306859
Q3UHX2	HAP28_MOUSE	Pdap1	28 kDa heat- and acid-stable phosphoprotein	744967	509710	660956
Q3UIA2	RHG17_MOUSE	Arhgap17	Rho GTPase-activating protein 17	397046	320898	317520
Q3UJB9	EDC4_MOUSE	Edc4	Enhancer of mRNA-decapping protein 4	446659	266668	392836
Q3UKJ7	SMU1_MOUSE	Smu1	WD40 repeat-containing protein SMU1			237734
Q3UM45	PP1R7_MOUSE	Ppp1r7	Protein phosphatase 1 regulatory subunit 7	734193	533875	738521
Q3UMY5	EMAL4_MOUSE	Eml4	Echinoderm microtubule-associated protein-like 4	13965200	9783710	21407300
Q3UPL0	SC31A_MOUSE	Sec31a	Protein transport protein Sec31A	479824	493343	432520
Q3UVK0	ERMP1_MOUSE	Ermp1	Endoplasmic reticulum metallopeptidase 1	414575	508120	795524
Q3UX10	TBAL3_MOUSE	Tubal3	Tubulin alpha chain-like 3	443530	661658	998588
Q3UYV9	NCBP1_MOUSE	Ncbp1	Nuclear cap-binding protein subunit 1	190039		119012
Q3UZ39-2	LRRF1_MOUSE	Lrrfip1	Leucine-rich repeat flightless-interacting protein 1	757776	799543	575245
Q3V1T4	P3H1_MOUSE	P3h1	Prolyl 3-hydroxylase 1	76999.2	51261.6
Q4VAA2	CDV3_MOUSE	Cdv3	Protein CDV3	1561540	1807370	926140
Q501J6	DDX17_MOUSE	Ddx17	Probable ATP-dependent RNA helicase DDX17	3370280	3024730	3125590
Q505F5	LRC47_MOUSE	Lrrc47	Leucine-rich repeat-containing protein 47	177828	99286.6	304846
Q569Z5	DDX46_MOUSE	Ddx46	Probable ATP-dependent RNA helicase DDX46	611615	593531	419302
Q569Z6	TR150_MOUSE	Thrap3	Thyroid hormone receptor-associated protein 3	412014	356909	214873
Q571E4	GALNS_MOUSE	Galns	N-acetylgalactosamine-6-sulfatase	509858	275801
Q571I9	A16A1_MOUSE	Aldh16a1	Aldehyde dehydrogenase family 16 member A1	930085	487836	422778
Q58A65	JIP4_MOUSE	Spag9	C-Jun-amino-terminal kinase-interacting protein 4	784324		418728
Q5FWK3	RHG01_MOUSE	Arhgap1	Rho GTPase-activating protein 1	1316460	1243790	1112700
Q5SUF2	LC7L3_MOUSE	Luc7l3	Luc7-like protein 3	130531	250161	409102
Q5SUR0	PUR4_MOUSE	Pfas	Phosphoribosylformylglycinamidine synthase	702784	374977	260230
Q5SV42	ILEUC_MOUSE	Serpinb1c	Leukocyte elastase inhibitor C	759671	1572290	1215500
Q5SW19	CLU_MOUSE	Cluh	Clustered mitochondria protein homolog	379019	294879	165311
Q5SWU9	ACACA_MOUSE	Acaca	Acetyl-CoA carboxylase 1	622109	742026	608730
Q5XJE5	LEO1_MOUSE	Leo1	RNA polymerase-associated protein LEO1	126013	54561.9	128236
Q5XJY5	COPD_MOUSE	Arcn1	Coatomer subunit delta	1662010	1570810	1310580
Q60590	A1AG1_MOUSE	Orm1	Alpha-1-acid glycoprotein 1	1799180	2287690	1923050
Q60597	ODO1_MOUSE	Ogdh	2-oxoglutarate dehydrogenase complex component E1	230468	133403	107136
Q60598	SRC8_MOUSE	Cttn	Src substrate cortactin	2359170	2693610	2234300
Q60605	MYL6_MOUSE	Myl6	Myosin light polypeptide 6	23311000	23900500	22619100
Q60611	SATB1_MOUSE	Satb1	DNA-binding protein SATB1	1855170	1954680	2233800
Q60631	GRB2_MOUSE	Grb2	Growth factor receptor-bound protein 2	1785930	1672570	1563010
Q60668	HNRPD_MOUSE	Hnrnpd	Heterogeneous nuclear ribonucleoprotein D0	7510120	7293260	8690620
Q60692	PSB6_MOUSE	Psmb6	Proteasome subunit beta type-6	1390180	776581	245526
Q60710	SAMH1_MOUSE	Samhd1	Deoxynucleoside triphosphate triphosphohydrolase SAMHD1	575602	502845	500532
Q60749	KHDR1_MOUSE	Khdrbs1	KH domain-containing, RNA-binding, signal transduction-associated protein 1	2429530	1978480	1978300
Q60770	STXB3_MOUSE	Stxbp3	Syntaxin-binding protein 3	275793	234143
Q60772	CDN2C_MOUSE	Cdkn2c	Cyclin-dependent kinase 4 inhibitor C	540307	552216	501778
Q60854	SPB6_MOUSE	Serpinb6	Serpin B6	1809340	1530090	781494
Q60864	STIP1_MOUSE	Stip1	Stress-induced-phosphoprotein 1	4214850	5351540	4184400
Q60865	CAPR1_MOUSE	Caprin1	Caprin-1	2238210	2378570	2424100
Q60875	ARHG2_MOUSE	Arhgef2	Rho guanine nucleotide exchange factor 2	865095	751740	578395
Q60876	4EBP1_MOUSE	Eif4ebp1	Eukaryotic translation initiation factor 4E-binding protein 1	175376	230745	221610
Q60930	VDAC2_MOUSE	Vdac2	Voltage-dependent anion-selective channel protein 2	5770150	5993480	7017900
Q60931	VDAC3_MOUSE	Vdac3	Voltage-dependent anion-selective channel protein 3	4085640	4726540	6123140
Q60932-2	VDAC1_MOUSE	Vdac1	Isoform Mt-VDAC1 of Voltage-dependent anion-selective channel protein 1	5799220	6211380	7607620
Q60972	RBBP4_MOUSE	Rbbp4	Histone-binding protein RBBP4	13156500	11812500	11858400
Q60973	RBBP7_MOUSE	Rbbp7	Histone-binding protein RBBP7	592768	476140	403425
Q61024	ASNS_MOUSE	Asns	Asparagine synthetase [glutamine-hydrolyzing]	209932	199271	238970
Q61029	LAP2B_MOUSE	Tmpo	Lamina-associated polypeptide 2, isoforms beta/delta/epsilon/gamma	3483690	3769340	4907610
Q61074	PPM1G_MOUSE	Ppm1g	Protein phosphatase 1G	1006900	741065	918339
Q61081	CDC37_MOUSE	Cdc37	Hsp90 co-chaperone Cdc37	2719710	2558820	3102340
Q61103	REQU_MOUSE	Dpf2	Zinc finger protein ubi-d4	86513.2	138227	109485
Q61129	CFAI_MOUSE	Cfi	Complement factor I	514122	472317	478042
Q61147	CERU_MOUSE	Cp	Ceruloplasmin	2635750	1948880	2183550
Q61166	MARE1_MOUSE	Mapre1	Microtubule-associated protein RP/EB family member 1	1548970	1504290	1502420
Q61171	PRDX2_MOUSE	Prdx2	Peroxiredoxin-2	3001180	2400030	2826780
Q61187	TS101_MOUSE	Tsg101	Tumor susceptibility gene 101 protein		100756	59703.3
Q61189	ICLN_MOUSE	Clns1a	Methylosome subunit pICln	1186750	1410140	2031490
Q61191	HCFC1_MOUSE	Hcfc1	Host cell factor 1	823988	835075	1073250
Q61205	PA1B3_MOUSE	Pafah1b3	Platelet-activating factor acetylhydrolase IB subunit alpha1	1534930	1552500	1500380
Q61206	PA1B2_MOUSE	Pafah1b2	Platelet-activating factor acetylhydrolase IB subunit alpha2	2297020	2527620	3479170
Q61207	SAP_MOUSE	Psap	Prosaposin	6097060	5419540	4285210
Q61210	ARHG1_MOUSE	Arhgef1	Rho guanine nucleotide exchange factor 1	167685		143608
Q61216	MRE11_MOUSE	Mre11	Double-strand break repair protein MRE11	510381	497679	526937
Q61233	PLSL_MOUSE	Lcp1	Plastin-2	17281700	16570200	18046300
Q61247	A2AP_MOUSE	Serpinf2	Alpha-2-antiplasmin	748635	782652	1003850
Q61268	APOC4_MOUSE	Apoc4	Apolipoprotein C-IV	714124	1090300	1378030
Q61316	HSP74_MOUSE	Hspa4	Heat shock 70 kDa protein 4	3613760	2918440	3282690
Q61335	BAP31_MOUSE	Bcap31	B-cell receptor-associated protein 31	954828	710727	849906
Q61425	HCDH_MOUSE	Hadh	Hydroxyacyl-coenzyme A dehydrogenase, mitochondrial	2401840	2274950	2250070
Q61490	CD166_MOUSE	Alcam	CD166 antigen	206694	251686	96785.5
Q61543	GSLG1_MOUSE	Glg1	Golgi apparatus protein 1	312511	127718	196230
Q61545	EWS_MOUSE	Ewsr1	RNA-binding protein EWS	1269470	1091620	1074730
Q61550	RAD21_MOUSE	Rad21	Double-strand-break repair protein rad21 homolog	210637		308240
Q61553	FSCN1_MOUSE	Fscn1	Fascin	3443120	3397000	3016380
Q61576	FKB10_MOUSE	Fkbp10	Peptidyl-prolyl cis-trans isomerase FKBP10	332513	392919	603653
Q61598	GDIB_MOUSE	Gdi2	Rab GDP dissociation inhibitor beta	5948030	4689050	4534110
Q61599	GDIR2_MOUSE	Arhgdib	Rho GDP-dissociation inhibitor 2	619062	1278870	835256
Q61646	HPT_MOUSE	Hp	Haptoglobin	8394930	8720040	9462990
Q61647	HYAS1_MOUSE	Has1	Hyaluronan synthase 1	7387200	6830160	6316470
Q61655	DD19A_MOUSE	Ddx19a	ATP-dependent RNA helicase DDX19A	133011	251910	216046
Q61656	DDX5_MOUSE	Ddx5	Probable ATP-dependent RNA helicase DDX5	987930	864079	711776
Q61699	HS105_MOUSE	Hsph1	Heat shock protein 105 kDa	3748310	3675580	3220370
Q61702	ITIH1_MOUSE	Itih1	Inter-alpha-trypsin inhibitor heavy chain H1	456539	681784	481435
Q61703	ITIH2_MOUSE	Itih2	Inter-alpha-trypsin inhibitor heavy chain H2	6001340	4032370	3230060
Q61704	ITIH3_MOUSE	Itih3	Inter-alpha-trypsin inhibitor heavy chain H3	1791840	1387760	1263720
Q61735	CD47_MOUSE	Cd47	Leukocyte surface antigen CD47	1449890	1132400	1610890
Q61739	ITA6_MOUSE	Itga6	Integrin alpha-6	618319	598712	447677
Q61753	SERA_MOUSE	Phgdh	D-3-phosphoglycerate dehydrogenase	6941860	7160970	8551270
Q61768	KINH_MOUSE	Kif5b	Kinesin-1 heavy chain	1062600	950211	711569
Q61792	LASP1_MOUSE	Lasp1	LIM and SH3 domain protein 1	5188720	5926710	6000930
Q61805	LBP_MOUSE	Lbp	Lipopolysaccharide-binding protein	632906	721168	640605
Q61823	PDCD4_MOUSE	Pdcd4	Programmed cell death protein 4	345196	382005	476461
Q61838	PZP_MOUSE	Pzp	Pregnancy zone protein	38068700	40359400	43825700
Q61881	MCM7_MOUSE	Mcm7	DNA replication licensing factor MCM7	985433	981605	949989
Q61937	NPM_MOUSE	Npm1	Nucleophosmin	5827950	6275260	7261050
Q61941	NNTM_MOUSE	Nnt	NAD(P) transhydrogenase, mitochondrial	1537530	1520240	997828
Q61990	PCBP2_MOUSE	Pcbp2	Poly(rC)-binding protein 2	59146700	57832700	51593700
Q62093	SRSF2_MOUSE	Srsf2	Serine/arginine-rich splicing factor 2	4048370	3190080	3553750
Q62159	RHOC_MOUSE	Rhoc	Rho-related GTP-binding protein RhoC	6280470	6137120	5836200
Q62165	DAG1_MOUSE	Dag1	Dystroglycan 1	835426	178927
Q62178	SEM4A_MOUSE	Sema4a	Semaphorin-4A	2470140	551737
Q62179	SEM4B_MOUSE	Sema4b	Semaphorin-4B	3235520	840364
Q62186	SSRD_MOUSE	Ssr4	Translocon-associated protein subunit delta	1153900	1092150	1667030
Q62188	DPYL3_MOUSE	Dpysl3	Dihydropyrimidinase-related protein 3	644098	701778	572702
Q62189	SNRPA_MOUSE	Snrpa	U1 small nuclear ribonucleoprotein A	1687940	1462040	522937
Q62203	SF3A2_MOUSE	Sf3a2	Splicing factor 3A subunit 2	910161	817088	1172530
Q62241	RU1C_MOUSE	Snrpc	U1 small nuclear ribonucleoprotein C	599432	656499	838475
Q62261	SPTB2_MOUSE	Sptbn1	Spectrin beta chain, non-erythrocytic 1	1114650	1070000	704619
Q62318	TIF1B_MOUSE	Trim28	Transcription intermediary factor 1-beta	4393110	4417490	5505930
Q62348	TSN_MOUSE	Tsn	Translin	1668130	1694440	1721500
Q62351	TFR1_MOUSE	Tfrc	Transferrin receptor protein 1	1923510	1525980	1803440
Q62376	RU17_MOUSE	Snrnp70	U1 small nuclear ribonucleoprotein 70 kDa	1787150	1582680	1220270
Q62393	TPD52_MOUSE	Tpd52	Tumor protein D52	258394	169876	256946
Q62418	DBNL_MOUSE	Dbnl	Drebrin-like protein	1825220	1706360	1802360
Q62419	SH3G1_MOUSE;SH3G2_MOUSE	Sh3gl1;Sh3gl2	Endophilin-A2	526983	520061	429233
Q62422	OSTF1_MOUSE	Ostf1	Osteoclast-stimulating factor 1	2401310	1524270	1333290
Q62425	NDUA4_MOUSE	Ndufa4	Cytochrome c oxidase subunit NDUFA4	1677660	1863230	1768070
Q62433	NDRG1_MOUSE	Ndrg1	Protein NDRG1	305479	479028	584609
Q62446	FKBP3_MOUSE	Fkbp3	Peptidyl-prolyl cis-trans isomerase FKBP3	1187100	1100880	960723
Q62448	IF4G2_MOUSE	Eif4g2	Eukaryotic translation initiation factor 4 gamma 2	431333	562041	602127
Q62465	VAT1_MOUSE	Vat1	Synaptic vesicle membrane protein VAT-1 homolog	549812	371986	454761
Q63739	TP4A1_MOUSE	Ptp4a1	Protein tyrosine phosphatase type IVA 1	2315010	2773980
Q63810	CANB1_MOUSE	Ppp3r1	Calcineurin subunit B type 1	1543990	1257430	1136850
Q63844	MK03_MOUSE	Mapk3	Mitogen-activated protein kinase 3	125584	170959
Q63850	NUP62_MOUSE	Nup62	Nuclear pore glycoprotein p62	561550	789108	896586
Q63943	MEF2D_MOUSE	Mef2d	Myocyte-specific enhancer factor 2D	504866	410143	382440
Q64151	SEM4C_MOUSE	Sema4c	Semaphorin-4C	34441.2
Q64152	BTF3_MOUSE	Btf3	Transcription factor BTF3	1014260		627393
Q641P0	ARP3B_MOUSE	Actr3b	Actin-related protein 3B	1140530	1054020	1444860
Q64213	SF01_MOUSE	Sf1	Splicing factor 1	2077050	2007910	2459110
Q64261	CDK6_MOUSE	Cdk6	Cyclin-dependent kinase 6	787002	750614	909542
Q64310	SURF4_MOUSE	Surf4	Surfeit locus protein 4	1117570	1126860	1992550
Q64378	FKBP5_MOUSE	Fkbp5	Peptidyl-prolyl cis-trans isomerase FKBP5	69684.4	62411.3	77992.4
Q64433	CH10_MOUSE	Hspe1	10 kDa heat shock protein, mitochondrial	19301800	22668200	28049900
Q64514	TPP2_MOUSE	Tpp2	Tripeptidyl-peptidase 2	1718940	1286400	1459610
Q64521	GPDM_MOUSE	Gpd2	Glycerol-3-phosphate dehydrogenase, mitochondrial	794039	965724	877873
Q64524	H2B2E_MOUSE;H2B3A_MOUSE;H2B3B_MOUSE	H2bc21;H2bc26;H2bu2	Histone H2B type 2-E	2231210	2788930	3204820
Q64674	SPEE_MOUSE	Srm	Spermidine synthase	2146520	1776970	2246670
Q64727	VINC_MOUSE	Vcl	Vinculin	1791100	1697660	1720200
Q64737	PUR2_MOUSE	Gart	Trifunctional purine biosynthetic protein adenosine-3	922318	942203	904011
Q68FD5	CLH1_MOUSE	Cltc	Clathrin heavy chain 1	5043480	4144490	3897470
Q68FF6	GIT1_MOUSE	Git1	ARF GTPase-activating protein GIT1	56654.9	80926.9
Q68FL4	SAHH2_MOUSE;SAHH3_MOUSE	Ahcyl1;Ahcyl2	Putative adenosylhomocysteinase 3	389391	343463	267912
Q69ZN7	MYOF_MOUSE	Myof	Myoferlin	179431	140004	158698
Q6A026	PDS5A_MOUSE	Pds5a	Sister chromatid cohesion protein PDS5 homolog A	705632	771442	548333
Q6A028	SWP70_MOUSE	Swap70	Switch-associated protein 70	427329	354058	530332
Q6A068	CDC5L_MOUSE	Cdc5l	Cell division cycle 5-like protein	718120	625663	667606
Q6A4J8	UBP7_MOUSE	Usp7	Ubiquitin carboxyl-terminal hydrolase 7	243404		251222
Q6DFW4	NOP58_MOUSE	Nop58	Nucleolar protein 58	326671	293616	377710
Q6DID3	SCAF8_MOUSE	Scaf8	SR-related and CTD-associated factor 8	238019	326917	582891
Q6GQT1	A2MG_MOUSE	A2m	Alpha-2-macroglobulin-P	10226100	4747660	1983200
Q6GQT9	NOMO1_MOUSE	Nomo1	BOS complex subunit NOMO1	448859	479795	523117
Q6IFX2	K1C42_MOUSE	Krt42	Keratin, type I cytoskeletal 42	1996880	3168370	3632020
Q6IFZ6	K2C1B_MOUSE	Krt77	Keratin, type II cytoskeletal 1b		647325
Q6IRU2	TPM4_MOUSE	Tpm4	Tropomyosin alpha-4 chain	3338970	3674670	4503460
Q6IRU5	CLCB_MOUSE	Cltb	Clathrin light chain B	2804110	3003530	2383180
Q6NT99	DUS23_MOUSE	Dusp23	Dual specificity protein phosphatase 23	97638.2	114996	95109.7
Q6NV83	SR140_MOUSE	U2surp	U2 snRNP-associated SURP motif-containing protein	279132	215284	237788
Q6NVF9	CPSF6_MOUSE	Cpsf6	Cleavage and polyadenylation specificity factor subunit 6	887972	767026	931083
Q6NZB0	DNJC8_MOUSE	Dnajc8	DnaJ homolog subfamily C member 8	4385120	2984460	1857500
Q6NZC7	S23IP_MOUSE	Sec23ip	SEC23-interacting protein	261849	306620
Q6NZJ6	IF4G1_MOUSE	Eif4g1	Eukaryotic translation initiation factor 4 gamma 1	1244800	1236980	1205660
Q6P069	SORCN_MOUSE	Sri	Sorcin	964138	882828	741784
Q6P1B1	XPP1_MOUSE	Xpnpep1	Xaa-Pro aminopeptidase 1	286122	322612	375474
Q6P1F6	2ABA_MOUSE	Ppp2r2a	Serine/threonine-protein phosphatase 2A 55 kDa regulatory subunit B alpha isoform	871571	610747	564090
Q6P4T2	U520_MOUSE	Snrnp200	U5 small nuclear ribonucleoprotein 200 kDa helicase	469710	421341	244645
Q6P542	ABCF1_MOUSE	Abcf1	ATP-binding cassette sub-family F member 1	182365	100149	63673.5
Q6P549	SHIP2_MOUSE	Inppl1	Phosphatidylinositol 3,4,5-trisphosphate 5-phosphatase 2	346364	251816
Q6P5D3	DHX36_MOUSE;DHX57_MOUSE	Dhx36;Dhx57	Putative ATP-dependent RNA helicase DHX57	179470	140495
Q6P5E4	UGGG1_MOUSE	Uggt1	UDP-glucose:glycoprotein glucosyltransferase 1	1689000	1449750	1341780
Q6P5F9	XPO1_MOUSE	Xpo1	Exportin-1	1065370	971719	894517
Q6P5G6	UBXN7_MOUSE	Ubxn7	UBX domain-containing protein 7	241332	321777	327490
Q6P8I4	PCNP_MOUSE	Pcnp	PEST proteolytic signal-containing nuclear protein	2027230	1426390	1307060
Q6P8M1	TATD1_MOUSE	Tatdn1	Deoxyribonuclease TATDN1	304210	344941	486113
Q6P9R2	OXSR1_MOUSE	Oxsr1	Serine/threonine-protein kinase OSR1	142316	207906	226891
Q6PAM1	TXLNA_MOUSE	Txlna	Alpha-taxilin	273118	341692
Q6PAR5	GAPD1_MOUSE	Gapvd1	GTPase-activating protein and VPS9 domain-containing protein 1	459517	416711	623823
Q6PB66	LPPRC_MOUSE	Lrpprc	Leucine-rich PPR motif-containing protein, mitochondrial	1242040	1207070	1322090
Q6PDI5	ECM29_MOUSE	Ecpas	Proteasome adapter and scaffold protein ECM29	87853.8
Q6PDL0	DC1L2_MOUSE	Dync1li2	Cytoplasmic dynein 1 light intermediate chain 2	93789.8		129969
Q6PDM2	SRSF1_MOUSE	Srsf1	Serine/arginine-rich splicing factor 1	3827870	2529230	1755700
Q6PDQ2	CHD4_MOUSE	Chd4	Chromodomain-helicase-DNA-binding protein 4	387929	421945	419449
Q6PDY2	AEDO_MOUSE	Ado	2-aminoethanethiol dioxygenase	32878.7	49637.7	21923.9
Q6PEB6	PHOCN_MOUSE	Mob4	MOB-like protein phocein	222769	174111	101912
Q6PFD9	NUP98_MOUSE	Nup98	Nuclear pore complex protein Nup98-Nup96	149752	161846	162537
Q6PGB6	NAA50_MOUSE	Naa50	N-alpha-acetyltransferase 50	376782	252611	247071
Q6PGH2	JUPI2_MOUSE	Jpt2	Jupiter microtubule associated homolog 2	1148670	964779	1533240
Q6PIC6	AT1A2_MOUSE;AT1A3_MOUSE	Atp1a2;Atp1a3	Sodium/potassium-transporting ATPase subunit alpha-3	2619330	3218420	3513000
Q6PIP5	NUDC1_MOUSE	Nudcd1	NudC domain-containing protein 1	141456	171212	103651
Q6Q2Z6	ACOT5_MOUSE	Acot5	Acyl-coenzyme A thioesterase 5	304424	288918	265005
Q6Q477	AT2B4_MOUSE	Atp2b4	Plasma membrane calcium-transporting ATPase 4	83006.9	110816	143079
Q6TEK5	VKORL_MOUSE	Vkorc1l1	Vitamin K epoxide reductase complex subunit 1-like protein 1	400551	489690
Q6URW6	MYH14_MOUSE	Myh14	Myosin-14	164410		298324
Q6WVG3	KCD12_MOUSE	Kctd12	BTB/POZ domain-containing protein KCTD12	209367	196692	219959
Q6ZPJ3	UBE2O_MOUSE	Ube2o	(E3-independent) E2 ubiquitin-conjugating enzyme UBE2O	157409	134103	378686
Q6ZQ08	CNOT1_MOUSE	Cnot1	CCR4-NOT transcription complex subunit 1	297314	340944	398113
Q6ZQ38	CAND1_MOUSE	Cand1	Cullin-associated NEDD8-dissociated protein 1	3677930	3321070	3400360
Q6ZQ58	LARP1_MOUSE	Larp1	La-related protein 1	468613	599857	816738
Q6ZQI3	MLEC_MOUSE	Mlec	Malectin	595828	524021	677374
Q6ZWM4	LSM8_MOUSE	Lsm8	U6 snRNA-associated Sm-like protein LSm8	3879340	4141960	4327610
Q6ZWN5	RS9_MOUSE	Rps9	Small ribosomal subunit protein uS4	6254740	5361630	4074260
Q6ZWQ7	SPCS3_MOUSE	Spcs3	Signal peptidase complex subunit 3	871415	618237	638718
Q6ZWU9	RS27_MOUSE	Rps27	Small ribosomal subunit protein eS27	1995840	2543560	2420900
Q6ZWV3	RL10_MOUSE	Rpl10	Large ribosomal subunit protein uL16	2633050	2273000	1866870
Q6ZWV7	RL35_MOUSE	Rpl35	Large ribosomal subunit protein uL29	3335130	3151430	1846270
Q6ZWX6	IF2A_MOUSE	Eif2s1	Eukaryotic translation initiation factor 2 subunit 1	1822790	1496510	1309650
Q6ZWY8	TYB10_MOUSE	Tmsb10	Thymosin beta-10	14530700	13875300	15063200
Q76MZ3	2AAA_MOUSE	Ppp2r1a	Serine/threonine-protein phosphatase 2A 65 kDa regulatory subunit A alpha isoform	2951840	2707220	2505120
Q78JW9	UBFD1_MOUSE	Ubfd1	Ubiquitin domain-containing protein UBFD1	398197	460720	373894
Q78PY7	SND1_MOUSE	Snd1	Staphylococcal nuclease domain-containing protein 1	1514570	1248010	1089310
Q78T54	VMA21_MOUSE	Vma21	Vacuolar ATPase assembly integral membrane protein Vma21	106623	126497	148545
Q78XF5	OSTC_MOUSE	Ostc	Oligosaccharyltransferase complex subunit OSTC	136905	139254	198217
Q78ZA7	NP1L4_MOUSE	Nap1l4	Nucleosome assembly protein 1-like 4	931040	1225280	1254960
Q791V5	MTCH2_MOUSE	Mtch2	Mitochondrial carrier homolog 2	1057180	1310890	1680230
Q7M6Y3	PICAL_MOUSE	Picalm	Phosphatidylinositol-binding clathrin assembly protein	378582	264386	396367
Q7TMB8	CYFP1_MOUSE	Cyfip1	Cytoplasmic FMR1-interacting protein 1	547519	751046	770404
Q7TMK9	HNRPQ_MOUSE	Syncrip	Heterogeneous nuclear ribonucleoprotein Q	4749150	4766250	4427110
Q7TMM9	TBB2A_MOUSE	Tubb2a	Tubulin beta-2A chain	88319.4	78043.3	123364
Q7TMY8	HUWE1_MOUSE	Huwe1	E3 ubiquitin-protein ligase HUWE1	2788630	2842180	2614990
Q7TN29	SMAP2_MOUSE	Smap2	Stromal membrane-associated protein 2	997704	907801	1308160
Q7TNC4	LC7L2_MOUSE	Luc7l2	Putative RNA-binding protein Luc7-like 2	1038660	874536	535326
Q7TNV0	DEK_MOUSE	Dek	Protein DEK	874800	951766	818978
Q7TPR4	ACTN1_MOUSE	Actn1	Alpha-actinin-1	5260460	5213860	4772040
Q7TPV4	MBB1A_MOUSE	Mybbp1a	Myb-binding protein 1A	190784
Q7TQH0-2	ATX2L_MOUSE	Atxn2l	Isoform 2 of Ataxin-2-like protein	284171	807805	532502
Q7TQI3	OTUB1_MOUSE	Otub1	Ubiquitin thioesterase OTUB1	1709000	1882500	2229920
Q7TSV4	PGM2_MOUSE	Pgm2	Phosphopentomutase	2404830	2250410	1780970
Q80SZ7	GBG5_MOUSE	Gng5	Guanine nucleotide-binding protein G(I)/G(S)/G(O) subunit gamma-5	110531	110370	47085.3
Q80TB8	VAT1L_MOUSE	Vat1l	Synaptic vesicle membrane protein VAT-1 homolog-like	45132	75308.3	105983
Q80UG5	SEPT9_MOUSE	Septin9	Septin-9	1836060	1767350	1761830
Q80UM3	NAA15_MOUSE	Naa15	N-alpha-acetyltransferase 15, NatA auxiliary subunit	827556	851258	1124980
Q80UM7	MOGS_MOUSE	Mogs	Mannosyl-oligosaccharide glucosidase	909396	554221	509971
Q80UU9	PGRC2_MOUSE	Pgrmc2	Membrane-associated progesterone receptor component 2	1106020	1179460	1425560
Q80VA0	GALT7_MOUSE	Galnt7	N-acetylgalactosaminyltransferase 7	732999
Q80VJ3	DNPH1_MOUSE	Dnph1	2'-deoxynucleoside 5'-phosphate N-hydrolase 1	1192070	695019
Q80W54	FACE1_MOUSE	Zmpste24	CAAX prenyl protease 1 homolog	3001370	2891210	3012900
Q80X50	UBP2L_MOUSE	Ubap2l	Ubiquitin-associated protein 2-like	513202	590380	947169
Q80X71	T106B_MOUSE	Tmem106b	Transmembrane protein 106B	167934	295835	178530
Q80X90	FLNB_MOUSE	Flnb	Filamin-B	4229080	4147970	4278250
Q80YX1-2	TENA_MOUSE	Tnc	Isoform 2 of Tenascin	3045470	765660	227460
Q810A7	DDX42_MOUSE	Ddx42	ATP-dependent RNA helicase DDX42	244287	247729	373113
Q810U5	CCD50_MOUSE	Ccdc50	Coiled-coil domain-containing protein 50	251265	223724	177084
Q811B1	XYLT1_MOUSE	Xylt1	Xylosyltransferase 1	405118
Q8BFQ4	WDR82_MOUSE	Wdr82	WD repeat-containing protein 82	564674	286498	244835
Q8BFR4	GNS_MOUSE	Gns	N-acetylglucosamine-6-sulfatase	1010730	971350	651818
Q8BFR5	EFTU_MOUSE	Tufm	Elongation factor Tu, mitochondrial	4290090	4144980	3715960
Q8BFW7	LPP_MOUSE	Lpp	Lipoma-preferred partner homolog	416879	244507
Q8BFY9	TNPO1_MOUSE	Tnpo1	Transportin-1	1209750	1545990	1832680
Q8BFZ3	ACTBL_MOUSE	Actbl2	Beta-actin-like protein 2	888059	450757	653828
Q8BFZ9	ERLN2_MOUSE	Erlin2	Erlin-2	408937	300699	505602
Q8BG05	ROA3_MOUSE	Hnrnpa3	Heterogeneous nuclear ribonucleoprotein A3	3032480	2507140	2161270
Q8BG05-2	ROA3_MOUSE	Hnrnpa3	Isoform 2 of Heterogeneous nuclear ribonucleoprotein A3	1498200	579753
Q8BG07	PLD4_MOUSE	Pld4	5'-3' exonuclease PLD4	558216
Q8BG32	PSD11_MOUSE	Psmd11	26S proteasome non-ATPase regulatory subunit 11	2659370	2957930	3679670
Q8BGB7	ENOPH_MOUSE	Enoph1	Enolase-phosphatase E1	449286	445809	681380
Q8BGD9	IF4B_MOUSE	Eif4b	Eukaryotic translation initiation factor 4B	1592490	1731660	1559070
Q8BGH2	SAM50_MOUSE	Samm50	Sorting and assembly machinery component 50 homolog	394329	332266	452586
Q8BGK6	LAT1_MOUSE;YLAT2_MOUSE	Slc7a5;Slc7a6	Y+L amino acid transporter 2	967684	806740	957844
Q8BGQ7	SYAC_MOUSE	Aars1	Alanine--tRNA ligase, cytoplasmic	3117460	2927090	2549580
Q8BGR9	UBCP1_MOUSE	Ublcp1	Ubiquitin-like domain-containing CTD phosphatase 1	346996	346030	451984
Q8BGS7	CEPT1_MOUSE	Cept1	Choline/ethanolaminephosphotransferase 1	328801	311146	520404
Q8BH04	PCKGM_MOUSE	Pck2	Phosphoenolpyruvate carboxykinase [GTP], mitochondrial	534698	444915	347929
Q8BH24	TM9S4_MOUSE	Tm9sf4	Transmembrane 9 superfamily member 4	576263	602913	523740
Q8BH35-2	CO8B_MOUSE	C8b	Isoform 2 of Complement component C8 beta chain	755355	757022	460009
Q8BH43	WASF2_MOUSE	Wasf2	Actin-binding protein WASF2	1180730	1149860	790435
Q8BH58	TIPRL_MOUSE	Tiprl	TIP41-like protein	502680	510710	250665
Q8BH61	F13A_MOUSE	F13a1	Coagulation factor XIII A chain	1483570	1758380	2313240
Q8BH64	EHD2_MOUSE	Ehd2	EH domain-containing protein 2	330311	390661	285301
Q8BH95	ECHM_MOUSE	Echs1	Enoyl-CoA hydratase, mitochondrial	1476690	1397790	1304570
Q8BHG1	NRDC_MOUSE	Nrdc	Nardilysin	412628	516148	447384
Q8BHG2	CZIB_MOUSE	Czib	CXXC motif containing zinc binding protein	422576	403007	268290
Q8BHJ5	TBL1R_MOUSE	Tbl1xr1	F-box-like/WD repeat-containing protein TBL1XR1	425321	414279	372660
Q8BHN3	GANAB_MOUSE	Ganab	Neutral alpha-glucosidase AB	4814130	3119410	2238090
Q8BI08	MAL2_MOUSE	Mal2	Protein MAL2	618906	660013	959307
Q8BI72	CARF_MOUSE	Cdkn2aip	CDKN2A-interacting protein	196406		130206
Q8BIJ6	SYIM_MOUSE	Iars2	Isoleucine--tRNA ligase, mitochondrial	658876	447389	577083
Q8BIJ7	RUFY1_MOUSE	Rufy1	RUN and FYVE domain-containing protein 1	114622		150008
Q8BIQ5	CSTF2_MOUSE	Cstf2	Cleavage stimulation factor subunit 2	716794	756093	555378
Q8BJ71	NUP93_MOUSE	Nup93	Nuclear pore complex protein Nup93	881143	448958	280095
Q8BJU0	SGTA_MOUSE	Sgta	Small glutamine-rich tetratricopeptide repeat-containing protein alpha	448129	843834	745493
Q8BK64	AHSA1_MOUSE	Ahsa1	Activator of 90 kDa heat shock protein ATPase homolog 1	1688910	1527420	1102220
Q8BK67	RCC2_MOUSE	Rcc2	Protein RCC2	2216810	1559080	1605300
Q8BKC5	IPO5_MOUSE	Ipo5	Importin-5	674085	614597	798261
Q8BL97	SRSF7_MOUSE	Srsf7	Serine/arginine-rich splicing factor 7	18612400	11102900	8110940
Q8BM72	HSP13_MOUSE	Hspa13	Heat shock 70 kDa protein 13	305329		208748
Q8BMA6	SRP68_MOUSE	Srp68	Signal recognition particle subunit SRP68	267910	272458	274356
Q8BMD8	SCMC1_MOUSE	Slc25a24	Mitochondrial adenyl nucleotide antiporter SLC25A24	682162	529878	173261
Q8BME9	CBLN4_MOUSE	Cbln4	Cerebellin-4	3256080	3032850	1016950
Q8BMF4	ODP2_MOUSE	Dlat	Dihydrolipoyllysine-residue acetyltransferase component of pyruvate dehydrogenase complex, mitochondrial	1221070	1093000	637572
Q8BMJ2	SYLC_MOUSE	Lars1	Leucine--tRNA ligase, cytoplasmic	955076	847216	1037580
Q8BMJ3	IF1AX_MOUSE	Eif1ax	Eukaryotic translation initiation factor 1A, X-chromosomal	839686	675087	798474
Q8BML9	SYQ_MOUSE	Qars1	Glutamine--tRNA ligase	601361	542710	732749
Q8BMS1	ECHA_MOUSE	Hadha	Trifunctional enzyme subunit alpha, mitochondrial	1383850	1222050	987148
Q8BND5	QSOX1_MOUSE	Qsox1	Sulfhydryl oxidase 1	3677400	1237330	840061
Q8BP47	SYNC_MOUSE	NARS1	Asparagine--tRNA ligase, cytoplasmic	1239680	1169010	970466
Q8BP67	RL24_MOUSE	Rpl24	Large ribosomal subunit protein eL24	3704180	3348120	3671780
Q8BT60	CPNE3_MOUSE	Cpne3	Copine-3	175657	184146	278433
Q8BTI8	SRRM2_MOUSE	Srrm2	Serine/arginine repetitive matrix protein 2	589929	471616	622090
Q8BTM8	FLNA_MOUSE	Flna	Filamin-A	8585720	8755060	9209560
Q8BTS4	NUP54_MOUSE	Nup54	Nuclear pore complex protein Nup54	126112	86808.1	72887.5
Q8BTV2	CPSF7_MOUSE	Cpsf7	Cleavage and polyadenylation specificity factor subunit 7	393934	414358	326776
Q8BTZ7	GMPPB_MOUSE	Gmppb	Mannose-1-phosphate guanyltransferase beta	223590	186584	296084
Q8BU30	SYIC_MOUSE	Iars1	Isoleucine--tRNA ligase, cytoplasmic	1909630	1666250	2205910
Q8BU31	RAP2C_MOUSE	Rap2c	Ras-related protein Rap-2c	316948	313202	245622
Q8BUN5	SMAD3_MOUSE	Smad3	Mothers against decapentaplegic homolog 3	323945	429402	817934
Q8BVE3	VATH_MOUSE	Atp6v1h	V-type proton ATPase subunit H		205073
Q8BVI4	DHPR_MOUSE	Qdpr	Dihydropteridine reductase	399606	236535	224790
Q8BVQ5	PPME1_MOUSE	Ppme1	Protein phosphatase methylesterase 1	792027	1165560	960903
Q8BWR2	PITH1_MOUSE	Pithd1	PITH domain-containing protein 1	167693	150157	297347
Q8BWT1	THIM_MOUSE	Acaa2	3-ketoacyl-CoA thiolase, mitochondrial	1261400	1496060	1951270
Q8BWU5	OSGEP_MOUSE	Osgep	tRNA N6-adenosine threonylcarbamoyltransferase	242039	335742
Q8BWY3	ERF1_MOUSE	Etf1	Eukaryotic peptide chain release factor subunit 1	1159040	945101	1269190
Q8BX10	PGAM5_MOUSE	Pgam5	Serine/threonine-protein phosphatase PGAM5, mitochondrial	197914	219587	197511
Q8BXC6	COMD2_MOUSE	Commd2	COMM domain-containing protein 2	105616	53814.3	51880.1
Q8BXZ1	TMX3_MOUSE	Tmx3	Protein disulfide-isomerase TMX3	652339	665205	450649
Q8BY71	HAT1_MOUSE	Hat1	Histone acetyltransferase type B catalytic subunit	588634	606471	809996
Q8C0I1	ADAS_MOUSE	Agps	Alkyldihydroxyacetonephosphate synthase, peroxisomal	626827	563092	438648
Q8C147	DOCK8_MOUSE	Dock8	Dedicator of cytokinesis protein 8	881520	987492	751614
Q8C166	CPNE1_MOUSE	Cpne1	Copine-1	1688970	1927470	2342470
Q8C196	CPSM_MOUSE	Cps1	Carbamoyl-phosphate synthase [ammonia], mitochondrial	76392.5	72818.4	49174.8
Q8C1A5	THOP1_MOUSE	Thop1	Thimet oligopeptidase	307019	383889	489247
Q8C1B7	SEP11_MOUSE	Septin11	Septin-11	2704180	2595700	2766640
Q8C1D8	IWS1_MOUSE	Iws1	Protein IWS1 homolog	101174	54020.4	133217
Q8C2Q3	RBM14_MOUSE	Rbm14	RNA-binding protein 14	693483	608594	687312
Q8C4Y3	NELFB_MOUSE	Nelfb	Negative elongation factor B	198811	231052	237984
Q8C570	RAE1L_MOUSE	Rae1	mRNA export factor	275375	375148	356930
Q8C6G8	WDR26_MOUSE	Wdr26	WD repeat-containing protein 26		17598.8	13344.2
Q8C7E9	CSTFT_MOUSE	Cstf2t	Cleavage stimulation factor subunit 2 tau variant	536618	422859	729780
Q8C7Q4	RBM4B_MOUSE;RBM4_MOUSE	Rbm4;Rbm4b	RNA-binding protein 4	70814.5	104649	90305.4
Q8C7R4	UBA6_MOUSE	Uba6	Ubiquitin-like modifier-activating enzyme 6	172839	129606	252954
Q8C878	UBA3_MOUSE	Uba3	NEDD8-activating enzyme E1 catalytic subunit	390536	332045	344268
Q8CAQ8	MIC60_MOUSE	Immt	MICOS complex subunit Mic60	1079400	972453	571285
Q8CAY6	THIC_MOUSE	Acat2	Acetyl-CoA acetyltransferase, cytosolic	1613510	1487760	451882
Q8CBW3	ABI1_MOUSE	Abi1	Abl interactor 1	423906	554133	488147
Q8CC86	PNCB_MOUSE	Naprt	Nicotinate phosphoribosyltransferase	684434	705458	689591
Q8CCS6	PABP2_MOUSE	Pabpn1	Polyadenylate-binding protein 2	1123950	1337100	1973780
Q8CDN6	TXNL1_MOUSE	Txnl1	Thioredoxin-like protein 1	1617370	1398570	1286410
Q8CF66	LTOR4_MOUSE	Lamtor4	Ragulator complex protein LAMTOR4	1225710	1153380	1381790
Q8CF98	COL10_MOUSE	Colec10	Collectin-10	1219430	1174410	1604540
Q8CFI7	RPB2_MOUSE	Polr2b	DNA-directed RNA polymerase II subunit RPB2	275104
Q8CG14	CS1A_MOUSE	C1s1	Complement C1s-1 subcomponent	923266	966190	616024
Q8CG16	C1RA_MOUSE	C1ra	Complement C1r-A subcomponent	1752380	849186	766299
Q8CG48	SMC2_MOUSE	Smc2	Structural maintenance of chromosomes protein 2	311191	182052	151804
Q8CGC7	SYEP_MOUSE	Eprs1	Bifunctional glutamate/proline--tRNA ligase	2313760	1944200	1446210
Q8CGF7	TCRG1_MOUSE	Tcerg1	Transcription elongation regulator 1	478302	411192	349977
Q8CGK3	LONM_MOUSE	Lonp1	Lon protease homolog, mitochondrial	606693	795642	1031600
Q8CGZ0	CHERP_MOUSE	Cherp	Calcium homeostasis endoplasmic reticulum protein	125988	330140	228200
Q8CH18	CCAR1_MOUSE	Ccar1	Cell division cycle and apoptosis regulator protein 1	588385	566920	628559
Q8CHP8	PGP_MOUSE	Pgp	Glycerol-3-phosphate phosphatase	1055960	1079450	1117930
Q8CI51	PDLI5_MOUSE	Pdlim5	PDZ and LIM domain protein 5	229305	196099	243875
Q8CI94	PYGB_MOUSE	Pygb	Glycogen phosphorylase, brain form	1737960	1835650	2021970
Q8CIE6	COPA_MOUSE	Copa	Coatomer subunit alpha	772066	758917	829199
Q8CIG8	ANM5_MOUSE	Prmt5	Protein arginine N-methyltransferase 5	971282	974487	796796
Q8CIH5	PLCG2_MOUSE	Plcg2	1-phosphatidylinositol 4,5-bisphosphate phosphodiesterase gamma-2	313181	232164	159604
Q8CIN4	PAK2_MOUSE	Pak2	Serine/threonine-protein kinase PAK 2	1482970	1566400	1647090
Q8CIZ8	VWF_MOUSE	Vwf	von Willebrand factor	537665	522458	468494
Q8CJG0	AGO2_MOUSE	Ago2	Protein argonaute-2	476592	373155	284230
Q8JZQ2	AFG32_MOUSE	Afg3l2	AFG3-like protein 2	191547	163127	199227
Q8JZQ9	EIF3B_MOUSE	Eif3b	Eukaryotic translation initiation factor 3 subunit B	2105320	1599710	1788950
Q8JZU2	TXTP_MOUSE	Slc25a1	Tricarboxylate transport protein, mitochondrial	1614300	1622030	2544430
Q8JZX4	SPF45_MOUSE	Rbm17	Splicing factor 45	301047	256404	370891
Q8K003	TMA7_MOUSE	Tma7	Translation machinery-associated protein 7		868604	626287
Q8K0C9	GMDS_MOUSE	Gmds	GDP-mannose 4,6 dehydratase	149954	133735	98479.5
Q8K0D2	HABP2_MOUSE	Habp2	Hyaluronan-binding protein 2	241088	269782
Q8K0E8	FIBB_MOUSE	Fgb	Fibrinogen beta chain	24562800	29861000	31540100
Q8K182	CO8A_MOUSE	C8a	Complement component C8 alpha chain	175369	162017	257987
Q8K183	PDXK_MOUSE	Pdxk	Pyridoxal kinase	197128	173779
Q8K1B8	URP2_MOUSE	Fermt3	Fermitin family homolog 3	7580490	7332840	6906210
Q8K1I7	WIPF1_MOUSE	Wipf1	WAS/WASL-interacting protein family member 1	349985	312084	419605
Q8K1M6	DNM1L_MOUSE	Dnm1l	Dynamin-1-like protein	542909	504541	700114
Q8K1N1	PLPL8_MOUSE	Pnpla8	Calcium-independent phospholipase A2-gamma	226050	463998	288359
Q8K1R7	NEK9_MOUSE	Nek9	Serine/threonine-protein kinase Nek9	240227	217402	370732
Q8K297	GT251_MOUSE	Colgalt1	Procollagen galactosyltransferase 1	624061	558362	645581
Q8K2B3	SDHA_MOUSE	Sdha	Succinate dehydrogenase [ubiquinone] flavoprotein subunit, mitochondrial	1142310	976408	1095700
Q8K2C9	HACD3_MOUSE	Hacd3	Very-long-chain (3R)-3-hydroxyacyl-CoA dehydratase 3	874631	659078	521510
Q8K2D6	DCTD_MOUSE	Dctd	Deoxycytidylate deaminase	282238	298265	342465
Q8K2I4	MANBA_MOUSE	Manba	Beta-mannosidase	139628
Q8K2K6	AGFG1_MOUSE	Agfg1	Arf-GAP domain and FG repeat-containing protein 1	223508	369680	256396
Q8K2V1	PP4R1_MOUSE	Ppp4r1	Serine/threonine-protein phosphatase 4 regulatory subunit 1	135836	109454
Q8K310	MATR3_MOUSE	Matr3	Matrin-3	514174	516159	645290
Q8K353	CYTM1_MOUSE	Cystm1	Cysteine-rich and transmembrane domain-containing protein 1	83877.2
Q8K3C3	LZIC_MOUSE	Lzic	Protein LZIC	740585	748331	838061
Q8K3H0	DP13A_MOUSE	Appl1	DCC-interacting protein 13-alpha	153560	81577	70313.4
Q8K3W0	BABA2_MOUSE	Babam2	BRISC and BRCA1-A complex member 2	622973	502391	369587
Q8K426	RETNG_MOUSE	Retnlg	Resistin-like gamma	1595110	1606530	1281690
Q8K482	EMIL2_MOUSE	Emilin2	EMILIN-2	6600420	1997740	705795
Q8K4Z3	NNRE_MOUSE	Naxe	NAD(P)H-hydrate epimerase	1662090	1721890	1061690
Q8K4Z5	SF3A1_MOUSE	Sf3a1	Splicing factor 3A subunit 1	3428340	2958800	2813080
Q8K558	TRML1_MOUSE	Treml1	Trem-like transcript 1 protein	156502		175467
Q8QZT1	THIL_MOUSE	Acat1	Acetyl-CoA acetyltransferase, mitochondrial	2397410	1973880	1249760
Q8QZY1	EIF3L_MOUSE	Eif3l	Eukaryotic translation initiation factor 3 subunit L	799464	741100	562141
Q8QZY9	SF3B4_MOUSE	Sf3b4	Splicing factor 3B subunit 4	784512	678836	338673
Q8R016	BLMH_MOUSE	Blmh	Bleomycin hydrolase	916719	385730	483237
Q8R050	ERF3A_MOUSE	Gspt1	Eukaryotic peptide chain release factor GTP-binding subunit ERF3A	1138520	1249250	881112
Q8R081	HNRPL_MOUSE	Hnrnpl	Heterogeneous nuclear ribonucleoprotein L	1292640	970900	940401
Q8R0A0	T2FB_MOUSE	Gtf2f2	General transcription factor IIF subunit 2	339391	313252	335400
Q8R0F6	ILKAP_MOUSE	Ilkap	Integrin-linked kinase-associated serine/threonine phosphatase 2C	437332	498531	490087
Q8R0Y6	AL1L1_MOUSE	Aldh1l1	Cytosolic 10-formyltetrahydrofolate dehydrogenase	3932380	3116040	2691680
Q8R0Z6	ANGL6_MOUSE	Angptl6	Angiopoietin-related protein 6	611230	631295	468606
Q8R146	ACPH_MOUSE	Apeh	Acylamino-acid-releasing enzyme	1584120	1467960	1448090
Q8R180	ERO1A_MOUSE	Ero1a	ERO1-like protein alpha	1036680	1128730	1086650
Q8R1B4	EIF3C_MOUSE	Eif3c	Eukaryotic translation initiation factor 3 subunit C	1471290	1095230	1103070
Q8R1F1	NIBA2_MOUSE	Niban2	Protein Niban 2	564632		555643
Q8R2U0	SEH1_MOUSE	Seh1l	Nucleoporin SEH1	72011.9	154768	169512
Q8R317	UBQL1_MOUSE	Ubqln1	Ubiquilin-1	1601020	1567920	1949540
Q8R326	PSPC1_MOUSE	Pspc1	Paraspeckle component 1	1652900	1850580	1981710
Q8R366	IGSF8_MOUSE	Igsf8	Immunoglobulin superfamily member 8	2237320	499207
Q8R3C0	MCMBP_MOUSE	Mcmbp	Mini-chromosome maintenance complex-binding protein	261312	284383	258912
Q8R3D1	TBC13_MOUSE	Tbc1d13	TBC1 domain family member 13		8503.04	4621.31
Q8R3P6	INT14_MOUSE	Ints14	Integrator complex subunit 14			55758.3
Q8R3Q6	MIX23_MOUSE	Mix23	Protein MIX23	1110610	942365	1045130
Q8R3W7	AGR3_MOUSE	Agr3	Anterior gradient protein 3	1255340	1119050	1247610
Q8R409	HEXI1_MOUSE	Hexim1	Protein HEXIM1	601108	323292	388585
Q8R480	NUP85_MOUSE	Nup85	Nuclear pore complex protein Nup85		238764	186283
Q8R4X3	RBM12_MOUSE	Rbm12	RNA-binding protein 12	136295	113439	219932
Q8R550	SH3K1_MOUSE	Sh3kbp1	SH3 domain-containing kinase-binding protein 1	179897	166623	172052
Q8R574	KPRB_MOUSE	Prpsap2	Phosphoribosyl pyrophosphate synthase-associated protein 2	308258	211493
Q8R5H1	UBP15_MOUSE	Usp15	Ubiquitin carboxyl-terminal hydrolase 15	218888	182729	191482
Q8R5J9	PRAF3_MOUSE	Arl6ip5	PRA1 family protein 3	599003	554917	777752
Q8VBV3	EXOS2_MOUSE	Exosc2	Exosome complex component RRP4	971731	899038	340011
Q8VBV7	CSN8_MOUSE	Cops8	COP9 signalosome complex subunit 8	205957	262898	326194
Q8VCF1	CANT1_MOUSE	Cant1	Soluble calcium-activated nucleotidase 1	302690
Q8VCG4	CO8G_MOUSE	C8g	Complement component C8 gamma chain	354509	667178	797602
Q8VCH0	THIKA_MOUSE;THIKB_MOUSE	Acaa1a;Acaa1b	3-ketoacyl-CoA thiolase B, peroxisomal	117703	127537	189973
Q8VCH6	DHC24_MOUSE	Dhcr24	Delta(24)-sterol reductase	941204	908341	1083170
Q8VCH7	RDH10_MOUSE	Rdh10	Retinol dehydrogenase 10	805753	756612	874045
Q8VCM7	FIBG_MOUSE	Fgg	Fibrinogen gamma chain	38996200	44858100	51613200
Q8VCR7	ABHEB_MOUSE	Abhd14b	Putative protein-lysine deacylase ABHD14B	90705.7	177786	187617
Q8VCT3	AMPB_MOUSE	Rnpep	Aminopeptidase B	1331360	1403560	1868020
Q8VCT4	EST1D_MOUSE	Ces1d	Carboxylesterase 1D		517922	762040
Q8VD62	CK068_MOUSE	Bles03	UPF0696 protein C11orf68 homolog	45212.3	80298.4	65081.2
Q8VDD5	MYH9_MOUSE	Myh9	Myosin-9	9598810	10010400	10216800
Q8VDJ3	VIGLN_MOUSE	Hdlbp	Vigilin	852654	734822	652939
Q8VDM4	PSMD2_MOUSE	Psmd2	26S proteasome non-ATPase regulatory subunit 2	9089240	9126070	8094570
Q8VDM6	HNRL1_MOUSE	Hnrnpul1	Heterogeneous nuclear ribonucleoprotein U-like protein 1	553543	527940	612439
Q8VDN2	AT1A1_MOUSE	Atp1a1	Sodium/potassium-transporting ATPase subunit alpha-1	2955160	2790770	2189410
Q8VDP4	CCAR2_MOUSE	Ccar2	Cell cycle and apoptosis regulator protein 2	829116	863408	1006450
Q8VDW0	DX39A_MOUSE	Ddx39a	ATP-dependent RNA helicase DDX39A	1267100	916435	705315
Q8VE37	RCC1_MOUSE	Rcc1	Regulator of chromosome condensation	813018	806119	548779
Q8VE62	PAIP1_MOUSE	Paip1	Polyadenylate-binding protein-interacting protein 1	986586	1061640	1002110
Q8VE70	PDC10_MOUSE	Pdcd10	Programmed cell death protein 10	542126	551658	370507
Q8VE97	SRSF4_MOUSE	Srsf4	Serine/arginine-rich splicing factor 4	175562
Q8VEJ4	NLE1_MOUSE	Nle1	Notchless protein homolog 1	329584	245377
Q8VEK3	HNRPU_MOUSE	Hnrnpu	Heterogeneous nuclear ribonucleoprotein U	7279630	7924310	7581410
Q8VEM8	S25A3_MOUSE	Slc25a3	Solute carrier family 25 member 3	9838160	10190900	12443800
Q8VH51	RBM39_MOUSE	Rbm39	RNA-binding protein 39	678036	614389	535386
Q8VHE0	SEC63_MOUSE	Sec63	Translocation protein SEC63 homolog	368180	325959
Q8VHR5	P66B_MOUSE	Gatad2b	Transcriptional repressor p66-beta	269691	198704	212526
Q8VI78	PLA1A_MOUSE	Pla1a	Phospholipase A1 member A	52599.2
Q8VIJ6	SFPQ_MOUSE	Sfpq	Splicing factor, proline- and glutamine-rich	2471720	2107390	1671550
Q91V12	BACH_MOUSE	Acot7	Cytosolic acyl coenzyme A thioester hydrolase	543640	598717	696025
Q91V41	RAB14_MOUSE	Rab14	Ras-related protein Rab-14	5997990	6006450	6675940
Q91V64	ISOC1_MOUSE	Isoc1	Isochorismatase domain-containing protein 1	585506	545023
Q91V92	ACLY_MOUSE	Acly	ATP-citrate synthase	58726400	54266400	51421100
Q91VA6	PDIP2_MOUSE	Poldip2	Polymerase delta-interacting protein 2	149134	108333	146828
Q91VC3	IF4A3_MOUSE	Eif4a3	Eukaryotic initiation factor 4A-III	265698	247924	227220
Q91VD9	NDUS1_MOUSE	Ndufs1	NADH-ubiquinone oxidoreductase 75 kDa subunit, mitochondrial	398333	427714	358602
Q91VH2	SNX9_MOUSE	Snx9	Sorting nexin-9	1009160	652865	367999
Q91VH6	MEMO1_MOUSE	Memo1	Protein MEMO1	718412	269886	147520
Q91VJ5	PQBP1_MOUSE	Pqbp1	Polyglutamine-binding protein 1	715356	848839	780630
Q91VK1	5MP1_MOUSE	Bzw2	eIF5-mimic protein 1	990452	1071030	1418610
Q91VM5	RBMX_MOUSE;RMXL1_MOUSE	Rbmx;Rbmxl1	RNA binding motif protein, X-linked-like-1	1964830	2132900	2356550
Q91VR2	ATPG_MOUSE	Atp5f1c	ATP synthase subunit gamma, mitochondrial	1429670	1567160	1476780
Q91VR5	DDX1_MOUSE	Ddx1	ATP-dependent RNA helicase DDX1	225138	262017	279955
Q91VR8	BRK1_MOUSE	Brk1	Protein BRICK1		96820.8	276857
Q91VS7	MGST1_MOUSE	Mgst1	Microsomal glutathione S-transferase 1	608229	791459	1221470
Q91VU0	FAM3C_MOUSE	Fam3c	Protein FAM3C	371396	274164	219532
Q91VU7	PUS7_MOUSE	Pus7	Pseudouridylate synthase 7 homolog		98517.3
Q91VW3	SH3L3_MOUSE	Sh3bgrl3	SH3 domain-binding glutamic acid-rich-like protein 3	2123870	2517710	3214660
Q91VZ6	SMAP1_MOUSE	Smap1	Stromal membrane-associated protein 1	145032	158545	279941
Q91W50	CSDE1_MOUSE	Csde1	Cold shock domain-containing protein E1	430593	314741	166814
Q91W90	TXND5_MOUSE	Txndc5	Thioredoxin domain-containing protein 5	2089380	2566450	3542250
Q91WD5	NDUS2_MOUSE	Ndufs2	NADH dehydrogenase [ubiquinone] iron-sulfur protein 2, mitochondrial	438998	714500	579918
Q91WJ8	FUBP1_MOUSE	Fubp1	Far upstream element-binding protein 1	4099670	4310440	4123110
Q91WK2	EIF3H_MOUSE	Eif3h	Eukaryotic translation initiation factor 3 subunit H	1409440	1300050	762742
Q91WM1	STRBP_MOUSE	Strbp	Spermatid perinuclear RNA-binding protein	303393	439322	568967
Q91WP0	MASP2_MOUSE	Masp2	Mannan-binding lectin serine protease 2	5859330	5570910	5671460
Q91WP6	SPA3N_MOUSE	Serpina3n	Serine protease inhibitor A3N	301857	222845	196943
Q91WQ3	SYYC_MOUSE	Yars1	Tyrosine--tRNA ligase, cytoplasmic	3225780	2995860	2327200
Q91X72	HEMO_MOUSE	Hpx	Hemopexin	9252310	9985150	11880000
Q91X91	NADC_MOUSE	Qprt	Nicotinate-nucleotide pyrophosphorylase [carboxylating]	1258190	1261690	654314
Q91YE6	IPO9_MOUSE	Ipo9	Importin-9	360396	465174	576297
Q91YI0	ARLY_MOUSE	Asl	Argininosuccinate lyase	132627	42670.5
Q91YN5	UAP1_MOUSE	Uap1	UDP-N-acetylhexosamine pyrophosphorylase	145987	77019.7	111398
Q91YN9	BAG2_MOUSE	Bag2	BAG family molecular chaperone regulator 2	1247390	1444930	1692650
Q91YP3	DEOC_MOUSE	Dera	Deoxyribose-phosphate aldolase	262907	289269
Q91YQ5	RPN1_MOUSE	Rpn1	Dolichyl-diphosphooligosaccharide--protein glycosyltransferase subunit 1	280101	312912	381195
Q91YR1	TWF1_MOUSE	Twf1	Twinfilin-1	724236	446885	623958
Q91YT0	NDUV1_MOUSE	Ndufv1	NADH dehydrogenase [ubiquinone] flavoprotein 1, mitochondrial		78614.7	84136.8
Q91YW3	DNJC3_MOUSE	Dnajc3	DnaJ homolog subfamily C member 3	1267030	981170	885347
Q91Z31	PTBP2_MOUSE	Ptbp2	Polypyrimidine tract-binding protein 2	2815520	2807700	3688910
Q91ZJ5	UGPA_MOUSE	Ugp2	UTP--glucose-1-phosphate uridylyltransferase	1504760	1482210	1398330
Q91ZN5	S35B2_MOUSE	Slc35b2	Adenosine 3'-phospho 5'-phosphosulfate transporter 1	155120		124506
Q91ZX7	LRP1_MOUSE	Lrp1	Prolow-density lipoprotein receptor-related protein 1	1232020	268227
Q920B9	SP16H_MOUSE	Supt16h	FACT complex subunit SPT16	594924	253788
Q920P5	KAD5_MOUSE	Ak5	Adenylate kinase isoenzyme 5	783914	816892	945819
Q921F2	TADBP_MOUSE	Tardbp	TAR DNA-binding protein 43	708661	611120	516179
Q921I1	TRFE_MOUSE	Tf	Serotransferrin	22616400	25661600	26399600
Q921I9	EXOS4_MOUSE	Exosc4	Exosome complex component RRP41	1010720	1102470	1445020
Q921L3	TMCO1_MOUSE	Tmco1	Calcium load-activated calcium channel	751209	674042	583359
Q921M3	SF3B3_MOUSE	Sf3b3	Splicing factor 3B subunit 3	1555870	1300300	1242250
Q921M7	CYRIB_MOUSE	Cyrib	CYFIP-related Rac1 interactor B	1957980	1736660	2083330
Q921V5	MGAT2_MOUSE	Mgat2	Alpha-1,6-mannosyl-glycoprotein 2-beta-N-acetylglucosaminyltransferase	103886
Q921Y0	MOB1A_MOUSE	Mob1a	MOB kinase activator 1A	201669	353706	328600
Q922B2	SYDC_MOUSE	Dars1	Aspartate--tRNA ligase, cytoplasmic	1680200	1563520	1525680
Q922D8	C1TC_MOUSE	Mthfd1	C-1-tetrahydrofolate synthase, cytoplasmic	1860950	1777030	1887750
Q922E4	PCY2_MOUSE	Pcyt2	Ethanolamine-phosphate cytidylyltransferase	19359.4	18370	16326.2
Q922F4	TBB6_MOUSE	Tubb6	Tubulin beta-6 chain	8717370	9871570	12420100
Q922H4	GMPPA_MOUSE	Gmppa	Mannose-1-phosphate guanyltransferase alpha	204427	109734	189605
Q922Q4	P5CR2_MOUSE	Pycr2	Pyrroline-5-carboxylate reductase 2	831668	1145100	1201770
Q922Q8	LRC59_MOUSE	Lrrc59	Leucine-rich repeat-containing protein 59	3005930	3052600	3765620
Q922R8	PDIA6_MOUSE	Pdia6	Protein disulfide-isomerase A6	6989140	7825630	9507380
Q922U2	K2C5_MOUSE	Krt5	Keratin, type II cytoskeletal 5	2879690	5418520	1806500
Q922Y1	UBXN1_MOUSE	Ubxn1	UBX domain-containing protein 1	1547560	1716740	1888240
Q923D2	BLVRB_MOUSE	Blvrb	Flavin reductase (NADPH)	643073	584040	354214
Q923G2	RPAB3_MOUSE	Polr2h	DNA-directed RNA polymerases I, II, and III subunit RPABC3	203373	184083	155405
Q93092	TALDO_MOUSE	Taldo1	Transaldolase	7443440	7964250	7517250
Q99020	ROAA_MOUSE	Hnrnpab	Heterogeneous nuclear ribonucleoprotein A/B	2555210	2424750	1845750
Q99J09	MEP50_MOUSE	Wdr77	Methylosome protein WDR77	437736	412881	291801
Q99J36	THUM1_MOUSE	Thumpd1	THUMP domain-containing protein 1	564282	583040	401550
Q99J56	DERL1_MOUSE	Derl1	Derlin-1	489519	629793	815096
Q99J62	RFC4_MOUSE	Rfc4	Replication factor C subunit 4	221187	345762	197472
Q99J77	SIAS_MOUSE	Nans	Sialic acid synthase	961009	755244	1002490
Q99JB2	STML2_MOUSE	Stoml2	Stomatin-like protein 2, mitochondrial	747954	689656	665241
Q99JI4	PSMD6_MOUSE	Psmd6	26S proteasome non-ATPase regulatory subunit 6	1205830	896693	1218900
Q99JI6	RAP1B_MOUSE	Rap1b	Ras-related protein Rap-1b	3948450	4178560	4607350
Q99JR1	SFXN1_MOUSE	Sfxn1	Sideroflexin-1	187339	252925	148116
Q99JW4	LIMS1_MOUSE	Lims1	LIM and senescent cell antigen-like-containing domain protein 1	537411	484579	392738
Q99JX4	EIF3M_MOUSE	Eif3m	Eukaryotic translation initiation factor 3 subunit M	1220960	1307420	1545610
Q99JY0	ECHB_MOUSE	Hadhb	Trifunctional enzyme subunit beta, mitochondrial	2038030	2143130	1715410
Q99JY9	ARP3_MOUSE	Actr3	Actin-related protein 3	7315530	7305710	7857210
Q99K41	EMIL1_MOUSE	Emilin1	EMILIN-1	146647	180893	192989
Q99K48	NONO_MOUSE	Nono	Non-POU domain-containing octamer-binding protein	3149210	3035470	2805240
Q99K51	PLST_MOUSE	Pls3	Plastin-3	5065110	5367190	4148320
Q99K85	SERC_MOUSE	Psat1	Phosphoserine aminotransferase	4307140	3364580	2972810
Q99KB8	GLO2_MOUSE	Hagh	Hydroxyacylglutathione hydrolase, mitochondrial	541947	479141	376847
Q99KE1	MAOM_MOUSE	Me2	NAD-dependent malic enzyme, mitochondrial	473876	450768	382786
Q99KF1	TMED9_MOUSE	Tmed9	Transmembrane emp24 domain-containing protein 9	918476	1176760	1611010
Q99KH8	STK24_MOUSE	Stk24	Serine/threonine-protein kinase 24	283276	228547	469872
Q99KI0	ACON_MOUSE	Aco2	Aconitate hydratase, mitochondrial	2563130	1977660	1579060
Q99KJ8	DCTN2_MOUSE	Dctn2	Dynactin subunit 2	1194470	1355940	1169450
Q99KN9	EPN4_MOUSE	Clint1	Clathrin interactor 1	1147880	1237790	1002170
Q99KP6	PRP19_MOUSE	Prpf19	Pre-mRNA-processing factor 19	1847870	1480840	1318400
Q99KQ4	NAMPT_MOUSE	Nampt	Nicotinamide phosphoribosyltransferase	1240110	1274410	938580
Q99KR7	PPIF_MOUSE	Ppif	Peptidyl-prolyl cis-trans isomerase F, mitochondrial	1710060	1585080	1865550
Q99KV1	DJB11_MOUSE	Dnajb11	DnaJ homolog subfamily B member 11	418658	267384	363859
Q99L13	3HIDH_MOUSE	Hibadh	3-hydroxyisobutyrate dehydrogenase, mitochondrial	305005	273377	285122
Q99L27	GMPR2_MOUSE	Gmpr2	GMP reductase 2	346284	274636	168984
Q99L45	IF2B_MOUSE	Eif2s2	Eukaryotic translation initiation factor 2 subunit 2	1095480	1072030	1108150
Q99L47	F10A1_MOUSE	St13	Hsc70-interacting protein	3250690	3259190	3864110
Q99LB6	MAT2B_MOUSE	Mat2b	Methionine adenosyltransferase 2 subunit beta	854200	956459	959186
Q99LC2	CSTF1_MOUSE	Cstf1	Cleavage stimulation factor subunit 1	406972	239843	310187
Q99LC5	ETFA_MOUSE	Etfa	Electron transfer flavoprotein subunit alpha, mitochondrial	1742020	2100230	2278430
Q99LD4	CSN1_MOUSE	Gps1	COP9 signalosome complex subunit 1	272618	331256	343280
Q99LD8	DDAH2_MOUSE	Ddah2	N(G),N(G)-dimethylarginine dimethylaminohydrolase 2	1022290	1020480	1198750
Q99LF4	RTCB_MOUSE	Rtcb	RNA-splicing ligase RtcB homolog	1164920	1270520	738614
Q99LI7	CSTF3_MOUSE	Cstf3	Cleavage stimulation factor subunit 3	230191	227664	52084.5
Q99LJ1	FUCO_MOUSE	Fuca1	Tissue alpha-L-fucosidase	462275	137891
Q99LP6	GRPE1_MOUSE	Grpel1	GrpE protein homolog 1, mitochondrial	1493210	1495670	973915
Q99LS3	SERB_MOUSE	Psph	Phosphoserine phosphatase	2025080	1690900	1132670
Q99LT0	DPY30_MOUSE	Dpy30	Protein dpy-30 homolog	1131590	1070990	1003750
Q99LX0	PARK7_MOUSE	Park7	Parkinson disease protein 7 homolog	7389170	7550130	4403100
Q99MD9	NASP_MOUSE	Nasp	Nuclear autoantigenic sperm protein	6561480	6222480	4380300
Q99MK8	ARBK1_MOUSE	Grk2	Beta-adrenergic receptor kinase 1	407284	424104	524331
Q99MN1	SYK_MOUSE	Kars1	Lysine--tRNA ligase	1143910	841651	925785
Q99MR6	SRRT_MOUSE	Srrt	Serrate RNA effector molecule homolog	590154	544353	429749
Q99NB9	SF3B1_MOUSE	Sf3b1	Splicing factor 3B subunit 1	1783190	1585580	1676050
Q99P31	HPBP1_MOUSE	Hspbp1	Hsp70-binding protein 1	494858	435938	462421
Q99P72	RTN4_MOUSE	Rtn4	Reticulon-4	4258300	3607120	2183530
Q99P91	GPNMB_MOUSE	Gpnmb	Transmembrane glycoprotein NMB	1752570	1350640	1083610
Q99PL5	RRBP1_MOUSE	Rrbp1	Ribosome-binding protein 1	563000	506591	267720
Q99PM9	UCK2_MOUSE	Uck2	Uridine-cytidine kinase 2	407097	464549
Q99PT1	GDIR1_MOUSE	Arhgdia	Rho GDP-dissociation inhibitor 1	4209990	3345030	3910780
Q99PV0	PRP8_MOUSE	Prpf8	Pre-mRNA-processing-splicing factor 8	418307	348907	332766
Q9CPN8	IF2B3_MOUSE	Igf2bp3	Insulin-like growth factor 2 mRNA-binding protein 3	270768	145945	198732
Q9CPP0	NPM3_MOUSE	Npm3	Nucleoplasmin-3	32813.8
Q9CPQ3	TOM22_MOUSE	Tomm22	Mitochondrial import receptor subunit TOM22 homolog	385830	541991
Q9CPR4	RL17_MOUSE	Rpl17	Large ribosomal subunit protein uL22	5601930	4742590	3193940
Q9CPT4	MYDGF_MOUSE	Mydgf	Myeloid-derived growth factor	3053720	2830560	3145860
Q9CPU0	LGUL_MOUSE	Glo1	Lactoylglutathione lyase	5193660	5764790	5531670
Q9CPV4	GLOD4_MOUSE	Glod4	Glyoxalase domain-containing protein 4	921328	908488	781113
Q9CPW4	ARPC5_MOUSE	Arpc5	Actin-related protein 2/3 complex subunit 5	8828590	8407200	9455600
Q9CPX6	ATG3_MOUSE	Atg3	Ubiquitin-like-conjugating enzyme ATG3	235783	381273	562435
Q9CPY7	AMPL_MOUSE	Lap3	Cytosol aminopeptidase	1743550	1555160	1315300
Q9CQ10	CHMP3_MOUSE	Chmp3	Charged multivesicular body protein 3	586135	565791	338530
Q9CQ19	MYL9_MOUSE	Myl9	Myosin regulatory light polypeptide 9	1540600	1664750	2280830
Q9CQ22	LTOR1_MOUSE	Lamtor1	Ragulator complex protein LAMTOR1	508717	582733	473327
Q9CQ43	DUT_MOUSE	Dut	Deoxyuridine 5'-triphosphate nucleotidohydrolase	2946070	3115140	3456200
Q9CQ48	NUDC2_MOUSE	Nudcd2	NudC domain-containing protein 2	455210	452186	209249
Q9CQ60	6PGL_MOUSE	Pgls	6-phosphogluconolactonase	2870390	2597770	3276520
Q9CQ62	DECR_MOUSE	Decr1	2,4-dienoyl-CoA reductase [(3E)-enoyl-CoA-producing], mitochondrial	457955	465434	477673
Q9CQ65	MTAP_MOUSE	Mtap	S-methyl-5'-thioadenosine phosphorylase	917906	829838	705482
Q9CQ71	RFA3_MOUSE	Rpa3	Replication protein A 14 kDa subunit	176039	122852	176558
Q9CQ80	VPS25_MOUSE	Vps25	Vacuolar protein-sorting-associated protein 25	635177	509234	247161
Q9CQ91	NDUA3_MOUSE	Ndufa3	NADH dehydrogenase [ubiquinone] 1 alpha subcomplex subunit 3	100921	128690	112712
Q9CQA3	SDHB_MOUSE	Sdhb	Succinate dehydrogenase [ubiquinone] iron-sulfur subunit, mitochondrial	496600	577051	501477
Q9CQB5	CISD2_MOUSE	Cisd2	CDGSH iron-sulfur domain-containing protein 2	227395		147384
Q9CQC6	5MP2_MOUSE	Bzw1	eIF5-mimic protein 2	1915680	1858980	1680690
Q9CQC9	SAR1B_MOUSE	Sar1b	GTP-binding protein SAR1b	1905220	1810780	2165540
Q9CQE8	RTRAF_MOUSE	RTRAF	RNA transcription, translation and transport factor protein	386445	447327	490943
Q9CQF3	CPSF5_MOUSE	Nudt21	Cleavage and polyadenylation specificity factor subunit 5	849242	740559	1039510
Q9CQH7	BT3L4_MOUSE	Btf3l4	Transcription factor BTF3 homolog 4	1187900	1126940	438644
Q9CQI3	GMFB_MOUSE	Gmfb	Glia maturation factor beta	4746520	3949340	2222040
Q9CQI6	COTL1_MOUSE	Cotl1	Coactosin-like protein	6681440	7367960	3481960
Q9CQJ6	DENR_MOUSE	Denr	Density-regulated protein	1662410	1610790	1434570
Q9CQM9	GLRX3_MOUSE	Glrx3	Glutaredoxin-3	1023810	1033180	1895830
Q9CQN1	TRAP1_MOUSE	Trap1	Heat shock protein 75 kDa, mitochondrial	1620630	1654550	1329540
Q9CQQ7	AT5F1_MOUSE	Atp5pb	ATP synthase F(0) complex subunit B1, mitochondrial	656672	561966	582964
Q9CQQ8	LSM7_MOUSE	Lsm7	U6 snRNA-associated Sm-like protein LSm7	1268780	1158250	746965
Q9CQR2	RS21_MOUSE	Rps21	Small ribosomal subunit protein eS21	3822900	3654860	3186010
Q9CQS8	SC61B_MOUSE	Sec61b	Protein transport protein Sec61 subunit beta	2529770	2563800	2750720
Q9CQU0	TXD12_MOUSE	Txndc12	Thioredoxin domain-containing protein 12	1949010	1812210	2958050
Q9CQV8	1433B_MOUSE	Ywhab	14-3-3 protein beta/alpha	7313020	5769960	5174440
Q9CQW2	ARL8B_MOUSE	Arl8b	ADP-ribosylation factor-like protein 8B	2601400	3052530	2054230
Q9CQY5	MAGT1_MOUSE	Magt1	Magnesium transporter protein 1		110710	64450.7
Q9CR00	PSMD9_MOUSE	Psmd9	26S proteasome non-ATPase regulatory subunit 9	734070	786608	638311
Q9CR21	ACPM_MOUSE	Ndufab1	Acyl carrier protein, mitochondrial	338875	419589
Q9CR26	VTA1_MOUSE	Vta1	Vacuolar protein sorting-associated protein VTA1 homolog	1357780	1254910	2330330
Q9CR51	VATG1_MOUSE	Atp6v1g1	V-type proton ATPase subunit G 1	1089530	1152080	1315410
Q9CR57	RL14_MOUSE	Rpl14	Large ribosomal subunit protein eL14	3534220	3498700	4079360
Q9CR64	KISHA_MOUSE	Tmem167a	Protein kish-A	519176	456949	288756
Q9CR67	TMM33_MOUSE	Tmem33	Transmembrane protein 33	617679	734451	928924
Q9CR68	UCRI_MOUSE	Uqcrfs1	Cytochrome b-c1 complex subunit Rieske, mitochondrial	547256	1252180	1287230
Q9CR86	CHSP1_MOUSE	Carhsp1	Calcium-regulated heat stable protein 1	1191020	1875200	1616760
Q9CRB9	MIC19_MOUSE	Chchd3	MICOS complex subunit Mic19	1190510	1368120	721962
Q9CRC0	VKOR1_MOUSE	Vkorc1	Vitamin K epoxide reductase complex subunit 1		157128	182847
Q9CRT8	XPOT_MOUSE	Xpot	Exportin-T	302703	218096	226914
Q9CS42	PRPS2_MOUSE	Prps2	Ribose-phosphate pyrophosphokinase 2	832063	861020	1041380
Q9CSN1	SNW1_MOUSE	Snw1	SNW domain-containing protein 1			209739
Q9CSU0	RPR1B_MOUSE	Rprd1b	Regulation of nuclear pre-mRNA domain-containing protein 1B	402697	387147	527713
Q9CT10	RANB3_MOUSE	Ranbp3	Ran-binding protein 3	153587	209401	132091
Q9CU62	SMC1A_MOUSE	Smc1a	Structural maintenance of chromosomes protein 1A	2473000	2353480	2484610
Q9CVB6	ARPC2_MOUSE	Arpc2	Actin-related protein 2/3 complex subunit 2	4392210	4453740	4281460
Q9CW03	SMC3_MOUSE	Smc3	Structural maintenance of chromosomes protein 3	1184790	945276	934447
Q9CWJ9	PUR9_MOUSE	Atic	Bifunctional purine biosynthesis protein ATIC	951795	906922	893355
Q9CWK8	SNX2_MOUSE	Snx2	Sorting nexin-2	609318	513386	702405
Q9CWM4	PFD1_MOUSE	Pfdn1	Prefoldin subunit 1	2185470	2205900	2020810
Q9CWS0	DDAH1_MOUSE	Ddah1	N(G),N(G)-dimethylarginine dimethylaminohydrolase 1	410690	641431	656178
Q9CWZ3	RBM8A_MOUSE	Rbm8a	RNA-binding protein 8A	1261230	1530600	1544470
Q9CWZ7	SNAG_MOUSE	Napg	Gamma-soluble NSF attachment protein	220174	319218	422312
Q9CX34	SGT1_MOUSE	Sugt1	Protein SGT1 homolog	88542.6	51998.2
Q9CX86	ROA0_MOUSE	Hnrnpa0	Heterogeneous nuclear ribonucleoprotein A0	212254	159902	436340
Q9CXE7	TMED5_MOUSE	Tmed5	Transmembrane emp24 domain-containing protein 5	178353	117230	250431
Q9CXF4	TBC15_MOUSE	Tbc1d15	TBC1 domain family member 15	127227		168362
Q9CXI5	MANF_MOUSE	Manf	Mesencephalic astrocyte-derived neurotrophic factor	655818	510157	277085
Q9CXT8	MPPB_MOUSE	Pmpcb	Mitochondrial-processing peptidase subunit beta	1020460	1209400	790552
Q9CXW3	CYBP_MOUSE	Cacybp	Calcyclin-binding protein	3906500	4098940	4927480
Q9CXW4	RL11_MOUSE	Rpl11	Large ribosomal subunit protein uL5	6990450	6525680	6870120
Q9CXY6	ILF2_MOUSE	Ilf2	Interleukin enhancer-binding factor 2	1877500	1683500	2330100
Q9CY27	TECR_MOUSE	Tecr	Very-long-chain enoyl-CoA reductase	308521	649164	632089
Q9CY50	SSRA_MOUSE	Ssr1	Translocon-associated protein subunit alpha	1201930	1318940	1160270
Q9CY58	SERB1_MOUSE	Serbp1	SERPINE1 mRNA-binding protein 1	4069950	4203400	3490750
Q9CY64	BIEA_MOUSE	Blvra	Biliverdin reductase A	548997	425808	402709
Q9CYA6	ZCHC8_MOUSE	Zcchc8	Zinc finger CCHC domain-containing protein 8	121757	95977.8	269694
Q9CYK2	QPCT_MOUSE	Qpct	Glutaminyl-peptide cyclotransferase	1905640	719802
Q9CYN2	SPCS2_MOUSE	Spcs2	Signal peptidase complex subunit 2	337717	600308	289314
Q9CYN9	RENR_MOUSE	Atp6ap2	Renin receptor	4306710	1294280	238093
Q9CYR0	SSBP_MOUSE	Ssbp1	Single-stranded DNA-binding protein, mitochondrial	2775720	2398110	1556620
Q9CYT6	CAP2_MOUSE	Cap2	Adenylyl cyclase-associated protein 2	231719	119146	145422
Q9CYZ2	TPD54_MOUSE	Tpd52l2	Tumor protein D54	2998470	3534470	4154580
Q9CZ13	QCR1_MOUSE	Uqcrc1	Cytochrome b-c1 complex subunit 1, mitochondrial	516047	621869	734267
Q9CZ30	OLA1_MOUSE	Ola1	Obg-like ATPase 1	2925130	2694030	2873640
Q9CZ44	NSF1C_MOUSE	Nsfl1c	NSFL1 cofactor p47	1137470	1029880	880647
Q9CZD3	GARS_MOUSE	Gars1	Glycine--tRNA ligase	2088800	2267150	2404310
Q9CZM2	RL15_MOUSE	Rpl15	Large ribosomal subunit protein eL15	4703730	4483850	4161510
Q9CZN7	GLYM_MOUSE	Shmt2	Serine hydroxymethyltransferase, mitochondrial	4637750	4147290	3106190
Q9CZU3	MTREX_MOUSE	Mtrex	Exosome RNA helicase MTR4	1045830	1148530	1170010
Q9CZU6	CISY_MOUSE	Cs	Citrate synthase, mitochondrial	1946860	2181860	2468350
Q9CZW4	ACSL3_MOUSE	Acsl3	Fatty acid CoA ligase Acsl3	1050680	1127060	945421
Q9CZW5	TOM70_MOUSE	Tomm70	Mitochondrial import receptor subunit TOM70	748957	843816	913135
Q9CZX8	RS19_MOUSE	Rps19	Small ribosomal subunit protein eS19	3566340	3750610	3048750
Q9D051	ODPB_MOUSE	Pdhb	Pyruvate dehydrogenase E1 component subunit beta, mitochondrial	737993	683193	872500
Q9D071	MMS19_MOUSE	Mms19	MMS19 nucleotide excision repair protein homolog	79720.4	90768.3	53973.6
Q9D0B6	PBDC1_MOUSE	Pbdc1	Protein PBDC1	235185	321486	481680
Q9D0E1	HNRPM_MOUSE	Hnrnpm	Heterogeneous nuclear ribonucleoprotein M	3835730	4174360	3897980
Q9D0F6	RFC5_MOUSE	Rfc5	Replication factor C subunit 5	12732.9
Q9D0F9	PGM1_MOUSE	Pgm1	Phosphoglucomutase-1	496041	255284	255541
Q9D0I9	SYRC_MOUSE	Rars1	Arginine--tRNA ligase, cytoplasmic	1148620	1269010	1707380
Q9D0J8	PTMS_MOUSE	Ptms	Parathymosin	528684	624011	679120
Q9D0K2	SCOT1_MOUSE	Oxct1	Succinyl-CoA:3-ketoacid coenzyme A transferase 1, mitochondrial	352713	329997	310144
Q9D0M0	EXOS7_MOUSE	Exosc7	Exosome complex exonuclease RRP42		148918	208690
Q9D0M1	KPRA_MOUSE	Prpsap1	Phosphoribosyl pyrophosphate synthase-associated protein 1	185656	158269	210057
Q9D0M3	CY1_MOUSE	Cyc1	Cytochrome c1, heme protein, mitochondrial	1741480	1568960	2006160
Q9D0R2	SYTC_MOUSE	Tars1	Threonine--tRNA ligase 1, cytoplasmic	4491290	5033000	5122240
Q9D0R8	LSM12_MOUSE	Lsm12	Protein LSM12	782015	676919	1060540
Q9D0T1	NH2L1_MOUSE	Snu13	NHP2-like protein 1	1690500	2008160	1854990
Q9D0W5	PPIL1_MOUSE	Ppil1	Peptidyl-prolyl cis-trans isomerase-like 1	164891	141034	136216
Q9D115	ZN706_MOUSE	Znf706	Zinc finger protein 706	109811	251822	283864
Q9D172	GAL3A_MOUSE	Gatd3	Glutamine amidotransferase-like class 1 domain-containing protein 3, mitochondrial	303182		668238
Q9D1A2	CNDP2_MOUSE	Cndp2	Cytosolic non-specific dipeptidase	2772740	2466020	3162530
Q9D1D4	TMEDA_MOUSE	Tmed10	Transmembrane emp24 domain-containing protein 10	1129070	1278310	1524510
Q9D1F4	AKTS1_MOUSE	Akt1s1	Proline-rich AKT1 substrate 1		92772.3	90089.2
Q9D1G1	RAB1B_MOUSE	Rab1b	Ras-related protein Rab-1B	1519480	1851750	1450760
Q9D1J3	SARNP_MOUSE	Sarnp	SAP domain-containing ribonucleoprotein	1216700	1369660	1081720
Q9D1M0	SEC13_MOUSE	Sec13	Protein SEC13 homolog	162519	141815	98051
Q9D1P4	CHRD1_MOUSE	Chordc1	Cysteine and histidine-rich domain-containing protein 1	991218	636141	573025
Q9D1Q4	DPM3_MOUSE	Dpm3	Dolichol-phosphate mannosyltransferase subunit 3	123067	119647
Q9D1Q6	ERP44_MOUSE	Erp44	Endoplasmic reticulum resident protein 44	1167260	900280	924925
Q9D1R9	RL34_MOUSE	Rpl34	Large ribosomal subunit protein eL34	5748150	4971880	2792150
Q9D2G2	ODO2_MOUSE	Dlst	Dihydrolipoyllysine-residue succinyltransferase component of 2-oxoglutarate dehydrogenase complex, mitochondrial	1955410	1937840	2425400
Q9D2M8	UB2V2_MOUSE	Ube2v2	Ubiquitin-conjugating enzyme E2 variant 2	2332300	2378500	2530090
Q9D358	PPAC_MOUSE	Acp1	Low molecular weight phosphotyrosine protein phosphatase	1985720	2163060	2709340
Q9D3D9	ATPD_MOUSE	Atp5f1d	ATP synthase subunit delta, mitochondrial	3438630	3590480	2015280
Q9D554	SF3A3_MOUSE	Sf3a3	Splicing factor 3A subunit 3	608112	800075	942881
Q9D5V5	CUL5_MOUSE	Cul5	Cullin-5	702584	814775	841103
Q9D662	SC23B_MOUSE	Sec23b	Protein transport protein Sec23B	657954	452980	633566
Q9D6F9	TBB4A_MOUSE	Tubb4a	Tubulin beta-4A chain	9176870	8758270	10790900
Q9D6J6	NDUV2_MOUSE	Ndufv2	NADH dehydrogenase [ubiquinone] flavoprotein 2, mitochondrial	124013	147737	170379
Q9D6M3	GHC1_MOUSE	Slc25a22	Mitochondrial glutamate carrier 1		97678.7	101642
Q9D6N5	NC2A_MOUSE	Drap1	Dr1-associated corepressor	504212	485968	798471
Q9D6R2	IDH3A_MOUSE	Idh3a	Isocitrate dehydrogenase [NAD] subunit alpha, mitochondrial	1038590	1157610	848033
Q9D6Z1	NOP56_MOUSE	Nop56	Nucleolar protein 56	296540	224028	114830
Q9D773	RM02_MOUSE	Mrpl2	Large ribosomal subunit protein uL2m	76460.8	100426
Q9D7G0	PRPS1_MOUSE	Prps1	Ribose-phosphate pyrophosphokinase 1	2035580	1884520	1930230
Q9D7N9	APMAP_MOUSE	Apmap	Adipocyte plasma membrane-associated protein	297126	284001	299948
Q9D7S9	CHMP5_MOUSE	Chmp5	Charged multivesicular body protein 5	335130	287301	370968
Q9D7X3	DUS3_MOUSE	Dusp3	Dual specificity protein phosphatase 3		636256
Q9D819	IPYR_MOUSE	Ppa1	Inorganic pyrophosphatase	5086740	4626970	4123010
Q9D824	FIP1_MOUSE	Fip1l1	Pre-mRNA 3'-end-processing factor FIP1	389524	536203	1148310
Q9D868-2	PPIH_MOUSE	Ppih	Isoform 2 of Peptidyl-prolyl cis-trans isomerase H	1651350	2086450	2195350
Q9D883	U2AF1_MOUSE	U2af1	Splicing factor U2AF 35 kDa subunit	9026050	12420000	17145700
Q9D892	ITPA_MOUSE	Itpa	Inosine triphosphate pyrophosphatase	1255660	1312110	1460060
Q9D898	ARP5L_MOUSE	Arpc5l	Actin-related protein 2/3 complex subunit 5-like protein	1245520	1138810	1547910
Q9D8B3	CHM4B_MOUSE	Chmp4b	Charged multivesicular body protein 4b	1187730	1396530	1207890
Q9D8E6	RL4_MOUSE	Rpl4	Large ribosomal subunit protein uL4	6587050	6256040	7259080
Q9D8N0	EF1G_MOUSE	Eef1g	Elongation factor 1-gamma	9332500	8454760	9337490
Q9D8S4	ORN_MOUSE	Rexo2	Oligoribonuclease, mitochondrial	303129	487576	434110
Q9D8U8	SNX5_MOUSE	Snx5	Sorting nexin-5	187007	170780	309629
Q9D8V0	HM13_MOUSE	Hm13	Minor histocompatibility antigen H13	2012770	2115670	2069240
Q9D8W5	PSD12_MOUSE	Psmd12	26S proteasome non-ATPase regulatory subunit 12	1233820	996716	103334
Q9D8Y0	EFHD2_MOUSE	Efhd2	EF-hand domain-containing protein D2	4298930	4206940	3918430
Q9DAJ5	DLRB2_MOUSE	Dynlrb2	Dynein light chain roadblock-type 2	680608	709335	950051
Q9DAR7	DCPS_MOUSE	Dcps	m7GpppX diphosphatase	1011830	1030020	787863
Q9DAU1	CNPY3_MOUSE	Cnpy3	Protein canopy homolog 3	1046670	652568	1356240
Q9DAW9	CNN3_MOUSE	Cnn3	Calponin-3	1070890	1031610	989155
Q9DB05	SNAA_MOUSE	Napa	Alpha-soluble NSF attachment protein	690485	629307	661296
Q9DB15	RM12_MOUSE	Mrpl12	Large ribosomal subunit protein bL12m	1292640	1519910	1372730
Q9DB20	ATPO_MOUSE	Atp5po	ATP synthase subunit O, mitochondrial	3426580	3088890	3405140
Q9DB27	MCTS1_MOUSE	Mcts1	Malignant T-cell-amplified sequence 1	559183	577638	689947
Q9DB34	CHM2A_MOUSE	Chmp2a	Charged multivesicular body protein 2a		724090
Q9DB77	QCR2_MOUSE	Uqcrc2	Cytochrome b-c1 complex subunit 2, mitochondrial	656648	599101	531580
Q9DBB9	CPN2_MOUSE	Cpn2	Carboxypeptidase N subunit 2	437828	341174	786016
Q9DBC7	KAP0_MOUSE	Prkar1a	cAMP-dependent protein kinase type I-alpha regulatory subunit	201102
Q9DBD0	ICA_MOUSE	Inhca	Inhibitor of carbonic anhydrase	478269	494686	403988
Q9DBF1	AL7A1_MOUSE	Aldh7a1	Alpha-aminoadipic semialdehyde dehydrogenase	107851	137365	226873
Q9DBG3	AP2B1_MOUSE	Ap2b1	AP-2 complex subunit beta	1161060	1006510	883653
Q9DBG6	RPN2_MOUSE	Rpn2	Dolichyl-diphosphooligosaccharide--protein glycosyltransferase subunit 2	1143600	1099100	622398
Q9DBG7	SRPRA_MOUSE	Srpra	Signal recognition particle receptor subunit alpha	440708	268350	439439
Q9DBH5	LMAN2_MOUSE	Lman2	Vesicular integral-membrane protein VIP36	2751690	2893680	2428330
Q9DBJ1	PGAM1_MOUSE	Pgam1	Phosphoglycerate mutase 1	11191700	12308200	10343300
Q9DBL7	COASY_MOUSE	Coasy	Bifunctional coenzyme A synthase	25648.3
Q9DBP5	KCY_MOUSE	Cmpk1	UMP-CMP kinase	2645900	2543290	3309130
Q9DBR1	XRN2_MOUSE	Xrn2	5'-3' exoribonuclease 2	1168390	1082290	1446490
Q9DBR3	ARMC8_MOUSE	Armc8	Armadillo repeat-containing protein 8	62955.5	69429.3	48796.7
Q9DBT5	AMPD2_MOUSE	Ampd2	AMP deaminase 2	431297	326824	371120
Q9DBZ5	EIF3K_MOUSE	Eif3k	Eukaryotic translation initiation factor 3 subunit K	1850910	1847730	2047800
Q9DC51	GNAI3_MOUSE	Gnai3	Guanine nucleotide-binding protein G(i) subunit alpha-3	247680	246712	179121
Q9DC53	CPNE8_MOUSE	Cpne8	Copine-8	704200	776681	868061
Q9DC61	MPPA_MOUSE	Pmpca	Mitochondrial-processing peptidase subunit alpha	188863	174490	226449
Q9DCC4	P5CR3_MOUSE	Pycr3	Pyrroline-5-carboxylate reductase 3	353772	264860	410738
Q9DCD0	6PGD_MOUSE	Pgd	6-phosphogluconate dehydrogenase, decarboxylating	7258070	5853490	6032480
Q9DCH4	EIF3F_MOUSE	Eif3f	Eukaryotic translation initiation factor 3 subunit F	1159580	1106550	1141300
Q9DCJ5	NDUA8_MOUSE	Ndufa8	NADH dehydrogenase [ubiquinone] 1 alpha subcomplex subunit 8	296666	230369	178433
Q9DCL2	CIA2A_MOUSE	Ciao2a	Cytosolic iron-sulfur assembly component 2A	103498	98950.2	127358
Q9DCL9	PUR6_MOUSE	Paics	Bifunctional phosphoribosylaminoimidazole carboxylase/phosphoribosylaminoimidazole succinocarboxamide synthetase	5465400	5096010	4980960
Q9DCM0	ETHE1_MOUSE	Ethe1	Persulfide dioxygenase ETHE1, mitochondrial	1463090	1470330	1497110
Q9DCR2	AP3S1_MOUSE	Ap3s1	AP-3 complex subunit sigma-1	110095	228196	176442
Q9DCT1	AKCL2_MOUSE	Akr1e2	1,5-anhydro-D-fructose reductase	1881080	1051680	1010370
Q9DCT2	NDUS3_MOUSE	Ndufs3	NADH dehydrogenase [ubiquinone] iron-sulfur protein 3, mitochondrial	1201240	1486800	1426370
Q9DCV7	K2C7_MOUSE	Krt7	Keratin, type II cytoskeletal 7	1157990	1178420	1149150
Q9DCW4	ETFB_MOUSE	Etfb	Electron transfer flavoprotein subunit beta	1819420	1959410	2017040
Q9DD03	RAB13_MOUSE	Rab13	Ras-related protein Rab-13	1705980	1287210
Q9DD18	DTD1_MOUSE	Dtd1	D-aminoacyl-tRNA deacylase 1	396766	425683
Q9EP69	SAC1_MOUSE	Sacm1l	Phosphatidylinositol-3-phosphatase SAC1	241853	304476	409180
Q9EPK7	XPO7_MOUSE	Xpo7	Exportin-7	161468	138099	107497
Q9EPL2-2	CSTN1_MOUSE	Clstn1	Isoform 2 of Calsyntenin-1	4112870	945443
Q9EPL8	IPO7_MOUSE	Ipo7	Importin-7	3383430	2765090	2815920
Q9EPU0	RENT1_MOUSE	Upf1	Regulator of nonsense transcripts 1	491465	404902	346191
Q9EPU4	CPSF1_MOUSE	Cpsf1	Cleavage and polyadenylation specificity factor subunit 1	380430	405073
Q9EQ61	PESC_MOUSE	Pes1	Pescadillo homolog	379968	242451	180801
Q9EQH2	ERAP1_MOUSE	Erap1	Endoplasmic reticulum aminopeptidase 1	463868
Q9EQH3	VPS35_MOUSE	Vps35	Vacuolar protein sorting-associated protein 35	1603980	1585350	1732730
Q9EQK5	MVP_MOUSE	Mvp	Major vault protein	389132	375943	388753
Q9EQP2	EHD4_MOUSE	Ehd4	EH domain-containing protein 4	697619	420131	345065
Q9EQS3	MYCBP_MOUSE	Mycbp	c-Myc-binding protein	773293	789725	444456
Q9EQU5	SET_MOUSE	Set	Protein SET	4633350	5215840	4691200
Q9ER72	SYCC_MOUSE	Cars1	Cysteine--tRNA ligase, cytoplasmic	288069	345690	483770
Q9ERD7	TBB3_MOUSE	Tubb3	Tubulin beta-3 chain	1049160	1201650	689566
Q9ERG0	LIMA1_MOUSE	Lima1	LIM domain and actin-binding protein 1	717421	763078	581532
Q9ERI2	RB27A_MOUSE	Rab27a	Ras-related protein Rab-27A	920373	1154110	1412940
Q9ERK4	XPO2_MOUSE	Cse1l	Exportin-2	2281020	2194380	2068370
Q9ERL7	GMFG_MOUSE	Gmfg	Glia maturation factor gamma	2112450	1778200	1409700
Q9ERN0	SCAM2_MOUSE	Scamp2	Secretory carrier-associated membrane protein 2	266027	298950	267571
Q9ES52	SHIP1_MOUSE	Inpp5d	Phosphatidylinositol 3,4,5-trisphosphate 5-phosphatase 1	68846.1	73023.9	86750.8
Q9ES97	RTN3_MOUSE	Rtn3	Reticulon-3	3476260	3471430	3111670
Q9ESB3	HRG_MOUSE	Hrg	Histidine-rich glycoprotein	1924250	1775240	1807640
Q9ESZ8	GTF2I_MOUSE	Gtf2i	General transcription factor II-I	335037	353254	276368
Q9ET01	PYGL_MOUSE	Pygl	Glycogen phosphorylase, liver form	501351	695713	732489
Q9ET30	TM9S3_MOUSE	Tm9sf3	Transmembrane 9 superfamily member 3			528807
Q9ET54	PALLD_MOUSE	Palld	Palladin	33667	65583.4	45521.7
Q9JHH6	CBPB2_MOUSE	Cpb2	Carboxypeptidase B2	159841	51442.5	48799.2
Q9JHI5	IVD_MOUSE	Ivd	Isovaleryl-CoA dehydrogenase, mitochondrial	413481	495756	421437
Q9JHI7	EXOS9_MOUSE	Exosc9	Exosome complex component RRP45	199668	182506
Q9JHJ0	TMOD3_MOUSE	Tmod3	Tropomodulin-3	716852	1069350	1548290
Q9JHK5	PLEK_MOUSE	Plek	Pleckstrin	1989450	1781280	1200140
Q9JHR7	IDE_MOUSE	Ide	Insulin-degrading enzyme	436603	367157	406933
Q9JHS3	LTOR2_MOUSE	Lamtor2	Ragulator complex protein LAMTOR2		415931
Q9JHS4	CLPX_MOUSE	Clpx	ATP-dependent Clp protease ATP-binding subunit clpX-like, mitochondrial	23798.8	25040.3	38366.2
Q9JHU4	DYHC1_MOUSE	Dync1h1	Cytoplasmic dynein 1 heavy chain 1	743939	655574	628747
Q9JHU9	INO1_MOUSE	Isyna1	Inositol-3-phosphate synthase 1	315693	125549	220021
Q9JHW2	NIT2_MOUSE	Nit2	Omega-amidase NIT2	775047	888224	778301
Q9JI02	S2B20_MOUSE	Scgb2b20	Secretoglobin family 2B member 20		735826
Q9JI91	ACTN2_MOUSE	Actn2	Alpha-actinin-2	4375740	2702570	3206310
Q9JIF0	ANM1_MOUSE	Prmt1	Protein arginine N-methyltransferase 1	1797840	1569150	1650220
Q9JIF7	COPB_MOUSE	Copb1	Coatomer subunit beta	1045260	933618	1126390
Q9JIG8	PRAF2_MOUSE	Praf2	PRA1 family protein 2	106559	104683
Q9JII5	DAZP1_MOUSE	Dazap1	DAZ-associated protein 1	1284860	1254150	1459470
Q9JII6	AK1A1_MOUSE	Akr1a1	Aldo-keto reductase family 1 member A1	2663170	2108230	2541480
Q9JIK5	DDX21_MOUSE	Ddx21	Nucleolar RNA helicase 2	645974	646447	400542
Q9JIX8	ACINU_MOUSE	Acin1	Apoptotic chromatin condensation inducer in the nucleus	217622	171754	206384
Q9JJ28	FLII_MOUSE	Flii	Protein flightless-1 homolog	415082	326746	623147
Q9JJH1	RNAS4_MOUSE	Rnase4	Ribonuclease 4	4018290	759034	476658
Q9JJI8	RL38_MOUSE	Rpl38	Large ribosomal subunit protein eL38	1646810	1383940	1989440
Q9JJN5	CBPN_MOUSE	Cpn1	Carboxypeptidase N catalytic chain	677822	721859	1050270
Q9JJU8	SH3L1_MOUSE	Sh3bgrl	Adapter Sh3bgrl	5444100	5291340	3614200
Q9JJV2	PROF2_MOUSE	Pfn2	Profilin-2	2693060	2896250	3036580
Q9JJV2-2	PROF2_MOUSE	Pfn2	Isoform 2 of Profilin-2	325762	182231	196171
Q9JJZ2	TBA8_MOUSE	Tuba8	Tubulin alpha-8 chain	5363450	5113720	6118720
Q9JK23	PSMG1_MOUSE	Psmg1	Proteasome assembly chaperone 1	1511600	1632640	2169660
Q9JK48	SHLB1_MOUSE	Sh3glb1	Endophilin-B1	168990	254649	241350
Q9JK81	MYG1_MOUSE	Myg1	MYG1 exonuclease	224821	162921	161831
Q9JKB3	YBOX3_MOUSE	Ybx3	Y-box-binding protein 3	90742.6	82922.4	94567.3
Q9JKC8	AP3M1_MOUSE	Ap3m1	AP-3 complex subunit mu-1	297168	567770	541934
Q9JKF1	IQGA1_MOUSE	Iqgap1	Ras GTPase-activating-like protein IQGAP1	3255350	2973740	3549530
Q9JKF7	RM39_MOUSE	Mrpl39	Large ribosomal subunit protein mL39		105224	211339
Q9JKK7	TMOD2_MOUSE	Tmod2	Tropomodulin-2			284463
Q9JKP5	MBNL1_MOUSE	Mbnl1	Muscleblind-like protein 1	1841170	1772540	1846810
Q9JKP7	DPOE3_MOUSE	Pole3	DNA polymerase epsilon subunit 3	372418	416196	428693
Q9JKR6	HYOU1_MOUSE	Hyou1	Hypoxia up-regulated protein 1	2143920	1215230	1684640
Q9JKV1	ADRM1_MOUSE	Adrm1	Proteasomal ubiquitin receptor ADRM1	1561550	1530200	2511390
Q9JKX6	NUDT5_MOUSE	Nudt5	ADP-sugar pyrophosphatase	1258900	1074030	1290210
Q9JLI8	SART3_MOUSE	Sart3	Squamous cell carcinoma antigen recognized by T-cells 3	312479	209486	218255
Q9JLJ2	AL9A1_MOUSE	Aldh9a1	4-trimethylaminobutyraldehyde dehydrogenase	1524260	1582670	1456610
Q9JLQ0	CD2AP_MOUSE	Cd2ap	CD2-associated protein	450488	379860	684666
Q9JM76	ARPC3_MOUSE	Arpc3	Actin-related protein 2/3 complex subunit 3	5398660	5567510	3954090
Q9JMA1	UBP14_MOUSE	Usp14	Ubiquitin carboxyl-terminal hydrolase 14	1809120	1920120	1994830
Q9JMD0	ZN207_MOUSE	Znf207	BUB3-interacting and GLEBS motif-containing protein ZNF207	1829170	1712470	1894300
Q9JMG1	EDF1_MOUSE	Edf1	Endothelial differentiation-related factor 1	2058510	2008650	1543860
Q9JMH6	TRXR1_MOUSE	Txnrd1	Thioredoxin reductase 1, cytoplasmic	2251960	2229010	2378140
Q9QUI0	RHOA_MOUSE	Rhoa	Transforming protein RhoA	2954930	2970020	2862350
Q9QUJ7	ACSL4_MOUSE	Acsl4	Long-chain-fatty-acid--CoA ligase 4	472775	399354	383619
Q9QUM0	ITA2B_MOUSE	Itga2b	Integrin alpha-IIb	1945370	2153050	2483530
Q9QUM9	PSA6_MOUSE	Psma6	Proteasome subunit alpha type-6	6549700	6156010	7466380
Q9QUR6	PPCE_MOUSE	Prep	Prolyl endopeptidase	508542	259710	391351
Q9QWK4	CD5L_MOUSE	Cd5l	CD5 antigen-like	12434700	16603400	15056600
Q9QWL7	K1C17_MOUSE	Krt17	Keratin, type I cytoskeletal 17	7477060	8072380	7181770
Q9QXA5	LSM4_MOUSE	Lsm4	U6 snRNA-associated Sm-like protein LSm4	1907050	1954080	1141020
Q9QXC1	FETUB_MOUSE	Fetub	Fetuin-B	629576	602163	838966
Q9QXS1	PLEC_MOUSE	Plec	Plectin	1697430	1593380	1203100
Q9QXS6	DREB_MOUSE	Dbn1	Drebrin	1821510	1695130	974583
Q9QXT0	CNPY2_MOUSE	Cnpy2	Protein canopy homolog 2	1483190	1392490	1255540
Q9QXX4	S2513_MOUSE	Slc25a13	Electrogenic aspartate/glutamate antiporter SLC25A13, mitochondrial	325375	317707	447314
Q9QY33	TSN3_MOUSE	Tspan3	Tetraspanin-3		474459	299642
Q9QY36	NAA10_MOUSE	Naa10	N-alpha-acetyltransferase 10	39317.8	109200
Q9QY93	DCTP1_MOUSE	Dctpp1	dCTP pyrophosphatase 1	171906	197079	177252
Q9QYA2	TOM40_MOUSE	Tomm40	Mitochondrial import receptor subunit TOM40 homolog	517902	495337	486975
Q9QYB1	CLIC4_MOUSE	Clic4	Chloride intracellular channel protein 4	2872700	2819970	2877860
Q9QYB5	ADDG_MOUSE	Add3	Gamma-adducin	316933	230984	317728
Q9QYB8	ADDB_MOUSE	Add2	Beta-adducin	832999	773992	950061
Q9QYC0	ADDA_MOUSE	Add1	Alpha-adducin	1456810	1391610	1094290
Q9QYI3	DNJC7_MOUSE	Dnajc7	DnaJ homolog subfamily C member 7	508231	526223	315506
Q9QYJ0	DNJA2_MOUSE	Dnaja2	DnaJ homolog subfamily A member 2	384945	289637	242645
Q9QYJ3	DNJB1_MOUSE	Dnajb1	DnaJ homolog subfamily B member 1	386270	499047	392500
Q9QYS9	QKI_MOUSE	Qki	KH domain-containing RNA-binding protein QKI	350657	412982	475222
Q9QZ06	TOLIP_MOUSE	Tollip	Toll-interacting protein	197575	231203	266159
Q9QZ08	NAGK_MOUSE	Nagk	N-acetyl-D-glucosamine kinase	628329	606860	666391
Q9QZ23	NFU1_MOUSE	Nfu1	NFU1 iron-sulfur cluster scaffold homolog, mitochondrial		184517	209696
Q9QZ88	VPS29_MOUSE	Vps29	Vacuolar protein sorting-associated protein 29	1765560	1372100	987289
Q9QZD9	EIF3I_MOUSE	Eif3i	Eukaryotic translation initiation factor 3 subunit I	1732730	1516300	817216
Q9QZE5	COPG1_MOUSE	Copg1	Coatomer subunit gamma-1	1585400	1566380	1646200
Q9QZH3	PPIE_MOUSE	Ppie	Peptidyl-prolyl cis-trans isomerase E	553950	595116
Q9QZQ8	H2AY_MOUSE	Macroh2a1	Core histone macro-H2A.1	166236	200069	168742
Q9R020	ZRAB2_MOUSE	Zranb2	Zinc finger Ran-binding domain-containing protein 2	278508	696129	566700
Q9R062	GLYG_MOUSE	Gyg1	Glycogenin-1	318108	261534	125102
Q9R0B9	PLOD2_MOUSE	Plod2	Procollagen-lysine,2-oxoglutarate 5-dioxygenase 2	1753130	912787	489671
Q9R0E1	PLOD3_MOUSE	Plod3	Multifunctional procollagen lysine hydroxylase and glycosyltransferase LH3	1508440	687590	483853
Q9R0E2	PLOD1_MOUSE	Plod1	Procollagen-lysine,2-oxoglutarate 5-dioxygenase 1	3777340	1258690	436013
Q9R0N0	GALK1_MOUSE	Galk1	Galactokinase	779522	781899	770798
Q9R0P3	ESTD_MOUSE	Esd	S-formylglutathione hydrolase	1948490	1717010	1124890
Q9R0P4	SMAP_MOUSE	Smap	Small acidic protein	493141	257048	252754
Q9R0P5	DEST_MOUSE	Dstn	Destrin	6810070	7383250	8094520
Q9R0P6	SC11A_MOUSE	Sec11a	Signal peptidase complex catalytic subunit SEC11A	1802060	1760170	1970680
Q9R0P9	UCHL1_MOUSE	Uchl1	Ubiquitin carboxyl-terminal hydrolase isozyme L1	1154980	838916	535371
Q9R0Q6	ARC1A_MOUSE	Arpc1a	Actin-related protein 2/3 complex subunit 1A	547266	560049	544343
Q9R0Q7	TEBP_MOUSE	Ptges3	Prostaglandin E synthase 3	11003100	10616700	11040300
Q9R0Y5	KAD1_MOUSE	Ak1	Adenylate kinase isoenzyme 1	1093690	1073130	1591690
Q9R112	SQOR_MOUSE	Sqor	Sulfide:quinone oxidoreductase, mitochondrial	930253	1022080	1019530
Q9R190	MTA2_MOUSE	Mta2	Metastasis-associated protein MTA2	645425	497042	717811
Q9R1P0	PSA4_MOUSE	Psma4	Proteasome subunit alpha type-4	4494730	4282390	4324270
Q9R1P1	PSB3_MOUSE	Psmb3	Proteasome subunit beta type-3	1800460	2815760	2573370
Q9R1P3	PSB2_MOUSE	Psmb2	Proteasome subunit beta type-2	3677670	3113620	2729700
Q9R1P4	PSA1_MOUSE	Psma1	Proteasome subunit alpha type-1	8211870	8052740	8293750
Q9R1T2	SAE1_MOUSE	Sae1	SUMO-activating enzyme subunit 1	2000970	1942760	1599630
Q9WTI7	MYO1C_MOUSE	Myo1c	Unconventional myosin-Ic		254344	322023
Q9WTL7	LYPA2_MOUSE	Lypla2	Acyl-protein thioesterase 2		109443	115774
Q9WTM5	RUVB2_MOUSE	Ruvbl2	RuvB-like 2	2638530	2344240	1855060
Q9WTP6	KAD2_MOUSE	Ak2	Adenylate kinase 2, mitochondrial	7316690	7210890	6009470
Q9WTP7	KAD3_MOUSE	Ak3	GTP:AMP phosphotransferase AK3, mitochondrial	504666	582478	343669
Q9WTX5	SKP1_MOUSE	Skp1	S-phase kinase-associated protein 1	1782470	1910440	1330420
Q9WU28	PFD5_MOUSE	Pfdn5	Prefoldin subunit 5	633698	818348	1088780
Q9WU56	PUS1_MOUSE	Pus1	Pseudouridylate synthase 1 homolog	394584	426582
Q9WU63	HEBP2_MOUSE	Hebp2	Heme-binding protein 2	288937	421247	394239
Q9WU78	PDC6I_MOUSE	Pdcd6ip	Programmed cell death 6-interacting protein	2676230	1760580	1135880
Q9WU84	CCS_MOUSE	Ccs	Copper chaperone for superoxide dismutase		304221
Q9WUA2	SYFB_MOUSE	Farsb	Phenylalanine--tRNA ligase beta subunit	825761	722628	984685
Q9WUA3	PFKAP_MOUSE	Pfkp	ATP-dependent 6-phosphofructokinase, platelet type	702540	825055	1200210
Q9WUD1	CHIP_MOUSE	Stub1	E3 ubiquitin-protein ligase CHIP	296114	226794	361542
Q9WUK2	IF4H_MOUSE	Eif4h	Eukaryotic translation initiation factor 4H	2081970	1934570	2063100
Q9WUK4	RFC2_MOUSE	Rfc2	Replication factor C subunit 2	300944	198926	254389
Q9WUL7	ARL3_MOUSE	Arl3	ADP-ribosylation factor-like protein 3	155193	187616	226773
Q9WUM3	COR1B_MOUSE	Coro1b	Coronin-1B	1047030	728644	223965
Q9WUM4	COR1C_MOUSE	Coro1c	Coronin-1C	1820150	1738740	1675790
Q9WUM5	SUCA_MOUSE	Suclg1	Succinate--CoA ligase [ADP/GDP-forming] subunit alpha, mitochondrial	1347410	1315440	1100040
Q9WUP7	UCHL5_MOUSE	Uchl5	Ubiquitin carboxyl-terminal hydrolase isozyme L5	866697	798746	955785
Q9WUU7	CATZ_MOUSE	Ctsz	Cathepsin Z	4232200	1223160	1663820
Q9WV03	FA50A_MOUSE	Fam50a	Protein FAM50A			380875
Q9WV32	ARC1B_MOUSE	Arpc1b	Actin-related protein 2/3 complex subunit 1B	4211280	3948880	3340570
Q9WV55	VAPA_MOUSE	Vapa	Vesicle-associated membrane protein-associated protein A	2030720	2549640	2361860
Q9WV69	DEMA_MOUSE	Dmtn	Dematin	1441560	1597430	1841210
Q9WV80	SNX1_MOUSE	Snx1	Sorting nexin-1	216817	311378	360058
Q9WV98	TIM9_MOUSE	Timm9	Mitochondrial import inner membrane translocase subunit Tim9	321083	140322
Q9WVA2	TIM8A_MOUSE	Timm8a1	Mitochondrial import inner membrane translocase subunit Tim8 A	383443	460850	315077
Q9WVA3	BUB3_MOUSE	Bub3	Mitotic checkpoint protein BUB3	2224490	2059200	1733420
Q9WVA4	TAGL2_MOUSE	Tagln2	Transgelin-2	16754000	17284100	19354500
Q9WVE8	PACN2_MOUSE	Pacsin2	Protein kinase C and casein kinase substrate in neurons protein 2	425033	347655	495386
Q9WVG6	CARM1_MOUSE	Carm1	Histone-arginine methyltransferase CARM1	179670	144987	137850
Q9WVJ2	PSD13_MOUSE	Psmd13	26S proteasome non-ATPase regulatory subunit 13	1151750	1106680	741728
Q9WVJ3	CBPQ_MOUSE	Cpq	Carboxypeptidase Q	577934	456985	498008
Q9WVK4	EHD1_MOUSE	Ehd1	EH domain-containing protein 1	1075970	749179	731698
Q9WVM1	RGAP1_MOUSE	Racgap1	Rac GTPase-activating protein 1	984282	287674
Q9Z0F7	SYUG_MOUSE	Sncg	Gamma-synuclein	1254290	1250300	1170520
Q9Z0H4	CELF2_MOUSE	Celf2	CUGBP Elav-like family member 2	211722	286439	162566
Q9Z0J0	NPC2_MOUSE	Npc2	NPC intracellular cholesterol transporter 2	1559260	1375130	1147570
Q9Z0M5	LICH_MOUSE	Lipa	Lysosomal acid lipase/cholesteryl ester hydrolase	1311210
Q9Z0N1	IF2G_MOUSE	Eif2s3x	Eukaryotic translation initiation factor 2 subunit 3, X-linked	2094990	1669380	1093480
Q9Z0N2	IF2H_MOUSE	Eif2s3y	Eukaryotic translation initiation factor 2 subunit 3, Y-linked	488642	479499	610848
Q9Z0P5	TWF2_MOUSE	Twf2	Twinfilin-2	1459200	1430560	1417340
Q9Z0S1	BPNT1_MOUSE	Bpnt1	3'(2'),5'-bisphosphate nucleotidase 1	312884	256988	250322
Q9Z0X1	AIFM1_MOUSE	Aifm1	Apoptosis-inducing factor 1, mitochondrial	363655	438643	455926
Q9Z110	P5CS_MOUSE	Aldh18a1	Delta-1-pyrroline-5-carboxylate synthase	692682	784574	823560
Q9Z126	PLF4_MOUSE	Pf4	Platelet factor 4	55780400	59188600	56348500
Q9Z130	HNRDL_MOUSE	Hnrnpdl	Heterogeneous nuclear ribonucleoprotein D-like	1320460	1310560	1335210
Q9Z1B5	MD2L1_MOUSE	Mad2l1	Mitotic spindle assembly checkpoint protein MAD2A	433328	434730	339913
Q9Z1D1	EIF3G_MOUSE	Eif3g	Eukaryotic translation initiation factor 3 subunit G	1534300	1219460	1944450
Q9Z1F9	SAE2_MOUSE	Uba2	SUMO-activating enzyme subunit 2	1289900	1278320	1114820
Q9Z1G3	VATC1_MOUSE	Atp6v1c1	V-type proton ATPase subunit C 1	80369.8	43207.7	71177.2
Q9Z1N5	DX39B_MOUSE	Ddx39b	Spliceosome RNA helicase Ddx39b	4226350	4280550	4476380
Q9Z1Q5	CLIC1_MOUSE	Clic1	Chloride intracellular channel protein 1	23832100	25949000	25051100
Q9Z1Q9	SYVC_MOUSE	Vars1	Valine--tRNA ligase	2249120	1652840	1262570
Q9Z1R2	BAG6_MOUSE	Bag6	Large proline-rich protein BAG6	881987	969199	1145690
Q9Z1R3	APOM_MOUSE	Apom	Apolipoprotein M	1805550	1807350	1570010
Q9Z1T1	AP3B1_MOUSE	Ap3b1	AP-3 complex subunit beta-1	370942	310983	354294
Q9Z1X4	ILF3_MOUSE	Ilf3	Interleukin enhancer-binding factor 3	1578230	1485100	1174240
Q9Z1Y4	TRIP6_MOUSE	Trip6	Thyroid receptor-interacting protein 6		200443	199051
Q9Z1Z0	USO1_MOUSE	Uso1	General vesicular transport factor p115	473265	429274	389038
Q9Z1Z2	STRAP_MOUSE	Strap	Serine-threonine kinase receptor-associated protein	1293680	1134160	704509
Q9Z204	HNRPC_MOUSE	Hnrnpc	Heterogeneous nuclear ribonucleoproteins C1/C2	15693600	15346800	15391400
Q9Z248	AEBP2_MOUSE	Aebp2	Zinc finger protein AEBP2	438984	712116	778588
Q9Z255	UBE2A_MOUSE	Ube2a	Ubiquitin-conjugating enzyme E2 A	439701	435152	373925
Q9Z2I0	LETM1_MOUSE	Letm1	Mitochondrial proton/calcium exchanger protein	585648		761720
Q9Z2I8	SUCB2_MOUSE	Suclg2	Succinate--CoA ligase [GDP-forming] subunit beta, mitochondrial	448177	364067	453931
Q9Z2I9	SUCB1_MOUSE	Sucla2	Succinate--CoA ligase [ADP-forming] subunit beta, mitochondrial	420802	319995	357728
Q9Z2K1	K1C16_MOUSE	Krt16	Keratin, type I cytoskeletal 16	1786190	2729480	845001
Q9Z2M7	PMM2_MOUSE	Pmm2	Phosphomannomutase 2	659495	661041	322422
Q9Z2N8	ACL6A_MOUSE	Actl6a	Actin-like protein 6A	2299960	1680310	1736280
Q9Z2U0	PSA7_MOUSE	Psma7	Proteasome subunit alpha type-7	6868560	7000230	6625680
Q9Z2U1	PSA5_MOUSE	Psma5	Proteasome subunit alpha type-5	4944670	4860870	4026030
Q9Z2X1	HNRPF_MOUSE	Hnrnpf	Heterogeneous nuclear ribonucleoprotein F	2765000	3252560	3150680
Q9Z2Y8	PLPHP_MOUSE	Plpbp	Pyridoxal phosphate homeostasis protein	720159	660770	459567
