# Supplementary material for: Spatiotemporal profiling of modification-specific proteome secretion uncovers an itaconation-activated tyrosine kinase
Source: Nat Commun. 2025 Dec 4;16:10924. doi: 10.1038/s41467-025-66508-y (PMC12686461; doi:10.1038/s41467-025-66508-y)
Supplement: Supplementary file 6 — Suplementary Data 5 [file 41467_2025_66508_MOESM6_ESM.xlsx]

## Sheet: Sheet1
Supplementary Table 5. Chemoproteomic profiling of exosome-dependent succinated secreted proteins identified by PBSP in Raw264.7 cell line. Related to Figure 6. The ratio for each labeled protein is shown. The exosome inhibition and Fumarate-alkyne labeling group (GW4869+Fumarate-alkyne) was compared to Fumarate-alkyne labeling group (Fumarate-alkyne) and proteins with ratio below 0.5 and p-value…
Uniprot	Description	Gene Symbol	Rep.1	Rep.2	Rep.3	Average ratio	p value
O35864	COP9 signalosome complex subunit 5	Cops5	0.544135	0.411255	0.522037	0.492475	0.028977
O70362	Phosphatidylinositol-glycan-specific phospholipase D	Gpld1	0.476818	0.515042	0.500433	0.497431	0.000154013
P07091	Protein S100-A4	S100a4	0.0285222	0.0227708	0.00622041	0.0191711	0.000367732
P0C0S6	Histone H2A.Z	H2az1;H2az2	0.0529488	0.0535025	0.0660407	0.0574973	0.00219703
P19157	Glutathione S-transferase P 1	Gstp1	0.146983	N/A	0.151604	0.149293	0.00187542
P20918	Plasminogen	Plg	0.28841	0.269918	0.273539	0.277289	0.000224365
P26231	Catenin alpha-1	Ctnna1	0.379707	0.333865	0.462398	0.39199	0.0125851
P54071	Isocitrate dehydrogenase [NADP], mitochondrial	Idh2	0.43043	0.393072	0.399585	0.407696	9.02263e-05
P54116	Stomatin	Stom	0.328532	0.336281	0.319488	0.3281	0.0131065
P55821	Stathmin-2	Stmn2	0.44123	0.14163	0.171219	0.25136	0.00908144
P62137	Serine/threonine-protein phosphatase PP1-alpha catalytic subunit	Ppp1ca	0.487429	0.436184	0.396703	0.440105	0.00520112
P62307	Small nuclear ribonucleoprotein F	Snrpf	0.228856	0.355074	0.414372	0.332768	0.00247574
P63094	Guanine nucleotide-binding protein G(s) subunit alpha isoforms short	Gnas	0.101516	0.0876898	0.120527	0.103245	7.7061e-05
P68033	Actin, alpha cardiac muscle 1	Actc1	0.0159878	0.0161384	0.0149826	0.015703	1.59655e-05
P98064	Mannan-binding lectin serine protease 1	Masp1	0.397174	0.365786	0.331195	0.364718	0.00897214
Q07076	Annexin A7	Anxa7	0.255131	0.193803	0.281305	0.243413	0.00415734
Q60611	DNA-binding protein SATB1	Satb1	0.244653	0.266429	0.25323	0.254771	0.000192316
Q61216	Double-strand break repair protein MRE11	Mre11	0.188953	0.251428	0.196187	0.212189	6.80523e-06
Q8BL97	Serine/arginine-rich splicing factor 7	Srsf7	0.0405285	0.0269436	0.0382676	0.0352466	0.0176344
Q91WP0	Mannan-binding lectin serine protease 2	Masp2	0.167842	0.151601	0.113099	0.144181	2.60143e-06
Q9JLI8	Squamous cell carcinoma antigen recognized by T-cells 3	Sart3	0.418663	0.261585	0.339654	0.339968	0.00946218
O88952	Protein lin-7 homolog C	Lin7c	0.015625	0.015625	0.015625	0.015625	1e-07
P63024	Vesicle-associated membrane protein 3	Vamp2;Vamp3	0.015625	0.015625	0.015625	0.015625	1e-07
Q8BWU5	tRNA N6-adenosine threonylcarbamoyltransferase	Osgep	0.015625	0.015625	0.015625	0.015625	1e-07
Q9D071	MMS19 nucleotide excision repair protein homolog	Mms19	0.015625	0.015625	0.015625	0.015625	1e-07

## Sheet: Raw intensity Fumarate-alkyne+G
Related to Figure 6. Raw intensity values for exosome inhibition and Fumarate-alkyne labeling group(GW4869+Fumarate-alkyne) group.
Protein.Group	Protein.Names	Genes	First.Protein.Description	H:\LWJ\20250430LWJ\20250430F+G1.raw	H:\LWJ\20250430LWJ\20250430F+G2.raw	H:\LWJ\20250430LWJ\20250430F+G3.raw
A2A432	CUL4B_MOUSE	Cul4b	Cullin-4B	817848		569734
A2A6Q5	CDC27_MOUSE	Cdc27	Cell division cycle protein 27 homolog	648778	1406360	1023280
A2A863	ITB4_MOUSE	Itgb4	Integrin beta-4	212706	207152	412910
A2A8L5	PTPRF_MOUSE	Ptprf	Receptor-type tyrosine-protein phosphatase F	277617	189302	182698
A2AGT5	CKAP5_MOUSE	Ckap5	Cytoskeleton-associated protein 5	6053700	4592730	5242550
A2AN08	UBR4_MOUSE	Ubr4	E3 ubiquitin-protein ligase UBR4	197786	179025	163553
A2AQ07	TBB1_MOUSE	Tubb1	Tubulin beta-1 chain	37011300	37706900	37033700
A2AQ19	RTF1_MOUSE	Rtf1	RNA polymerase-associated protein RTF1 homolog	168542	128109	134121
A6X935	ITIH4_MOUSE	Itih4	Inter alpha-trypsin inhibitor, heavy chain 4	15330600	16100100	16696400
B1AZI6	THOC2_MOUSE	Thoc2	THO complex subunit 2	477373	448106	339175
B2RPV6	MMRN1_MOUSE	Mmrn1	Multimerin-1	1310430	1192670	1284800
B2RQC6	PYR1_MOUSE	Cad	CAD protein	1293420	782488	1019250
B2RXS4	PLXB2_MOUSE	Plxnb2	Plexin-B2			376536
B2RY56	RBM25_MOUSE	Rbm25	RNA-binding protein 25	856346	846559	907692
C0HKE1	H2A1B_MOUSE;H2A1C_MOUSE;H2A1D_MOUSE;H2A1E_MOUSE;H2A1F_MOUSE;H2A1G_MOUSE;H2A1H_MOUSE;H2A1I_MOUSE;H2A1K_MOUSE;H2A1N_MOUSE;H2A1O_MOUSE;H2A1P_MOUSE;H2A3_MOUSE;H2AJ_MOUSE	H2ac11;H2ac12;H2ac13;H2ac15;H2ac25;H2ac4;H2ac6;H2ac7;H2ac8;H2aj;Hist1h2af;Hist1h2an;Hist1h2ao;Hist1h2ap	Histone H2A type 1-B	25465000	25368300	27512800
D3YXK2	SAFB1_MOUSE	Safb	Scaffold attachment factor B1	160330	386244	134313
D3YZP9	CCDC6_MOUSE	Ccdc6	Coiled-coil domain-containing protein 6	351844	373402	432297
D3Z6Q9	BIN2_MOUSE	Bin2	Bridging integrator 2	204893	159101	218361
D3Z7P3-2	GLSK_MOUSE	Gls	Isoform 2 of Glutaminase kidney isoform, mitochondrial	5835840	5997330	5841670
E9PV24	FIBA_MOUSE	Fga	Fibrinogen alpha chain	43205300	44111500	40201500
E9PVA8	GCN1_MOUSE	Gcn1	Stalled ribosome sensor GCN1	725026	709722	617473
E9Q0S6	TENS1_MOUSE;TENS2_MOUSE;TENS3_MOUSE	Tns1;Tns2;Tns3	Tensin-1	88542.3	83740.2	166066
E9Q1P8	I2BP2_MOUSE	Irf2bp2	Interferon regulatory factor 2-binding protein 2	1239210	1142880	1091860
E9Q414	APOB_MOUSE	Apob	Apolipoprotein B-100	2674090	2569850	2672360
E9Q4P1	WDFY1_MOUSE	Wdfy1	WD repeat and FYVE domain-containing protein 1	975310	384137	1010440
E9Q557	DESP_MOUSE	Dsp	Desmoplakin	2753090	938698	4846240
E9Q7G0	NUMA1_MOUSE	Numa1	Nuclear mitotic apparatus protein 1	318656	310172	328153
E9Q912	GDS1_MOUSE	Rap1gds1	Rap1 GTPase-GDP dissociation stimulator 1	697834	532715	603006
E9QAT4	SC16A_MOUSE	Sec16a	Protein transport protein Sec16A	96553.8	94143.9	91995.7
F6ZDS4	TPR_MOUSE	Tpr	Nucleoprotein TPR	1385960	1234610	1301440
G3X8U3	QNG1_MOUSE	QNG1	Queuosine 5'-phosphate N-glycosylase/hydrolase	52303.4		32627.7
G3X9C2	FBX50_MOUSE	Nccrp1	F-box only protein 50			1242840
G5E8V9	ARFP1_MOUSE	Arfip1	Arfaptin-1	97121.3	59208.6	71202.4
O08528	HXK2_MOUSE	Hk2	Hexokinase-2	141358	44964.1	179707
O08529	CAN2_MOUSE	Capn2	Calpain-2 catalytic subunit	2110150	2103070	2137510
O08547	SC22B_MOUSE	Sec22b	Vesicle-trafficking protein SEC22b	1891240	1537290	1832850
O08553	DPYL2_MOUSE	Dpysl2	Dihydropyrimidinase-related protein 2	4237840	2127120	3096810
O08579	EMD_MOUSE	Emd	Emerin	753522	715734	735435
O08583	THOC4_MOUSE	Alyref	THO complex subunit 4	5985020	2022230	4521650
O08585	CLCA_MOUSE	Clta	Clathrin light chain A	5343130	3978750	4818020
O08586	PTEN_MOUSE	Pten	Phosphatidylinositol 3,4,5-trisphosphate 3-phosphatase and dual-specificity protein phosphatase PTEN	86759	25384.2
O08663	MAP2_MOUSE	Metap2	Methionine aminopeptidase 2	1111070	567937	948606
O08664	BCL7A_MOUSE;BCL7B_MOUSE;BCL7C_MOUSE	Bcl7a;Bcl7b;Bcl7c	B-cell CLL/lymphoma 7 protein family member C	198667	175594	216935
O08677	KNG1_MOUSE	Kng1	Kininogen-1	6304560	6216400	6137790
O08709	PRDX6_MOUSE	Prdx6	Peroxiredoxin-6	10026800	9511090	10881700
O08749	DLDH_MOUSE	Dld	Dihydrolipoyl dehydrogenase, mitochondrial	4745170	4040930	4210990
O08756	HCD2_MOUSE	Hsd17b10	3-hydroxyacyl-CoA dehydrogenase type-2	1763930	1280220	1300120
O08784	TCOF_MOUSE	Tcof1	Treacle protein	556422	603235	778191
O08788	DCTN1_MOUSE	Dctn1	Dynactin subunit 1	420279		341881
O08795	GLU2B_MOUSE	Prkcsh	Glucosidase 2 subunit beta	3452670	3100880	3172810
O08807	PRDX4_MOUSE	Prdx4	Peroxiredoxin-4	1836550	1388390	1391730
O08808	DIAP1_MOUSE	Diaph1	Protein diaphanous homolog 1	3562060	2777210	3381590
O08810	U5S1_MOUSE	Eftud2	116 kDa U5 small nuclear ribonucleoprotein component	758025	674680	789972
O08848	RO60_MOUSE	RO60	RNA-binding protein Ro60	742500	607532	708712
O08912	GALT1_MOUSE	Galnt1	Polypeptide N-acetylgalactosaminyltransferase 1	176345
O08915	AIP_MOUSE	Aip	AH receptor-interacting protein	205286	202532	332834
O08992	SDCB1_MOUSE	Sdcbp	Syntenin-1	5020280	559316	2758970
O09010	LFNG_MOUSE	Lfng	Beta-1,3-N-acetylglucosaminyltransferase lunatic fringe	1053440	748814	547096
O09043	NAPSA_MOUSE	Napsa	Napsin-A	1466100	151949	634500
O09044	SNP23_MOUSE	Snap23	Synaptosomal-associated protein 23	697791	882326	684284
O09061	PSB1_MOUSE	Psmb1	Proteasome subunit beta type-1	4908220	4110430	4943430
O09106	HDAC1_MOUSE	Hdac1	Histone deacetylase 1	1633500	1567870	1577560
O09127	BTK_MOUSE;EPHA2_MOUSE;EPHA3_MOUSE;EPHA5_MOUSE;EPHA6_MOUSE;EPHA7_MOUSE;EPHA8_MOUSE;EPHB1_MOUSE;EPHB2_MOUSE;EPHB3_MOUSE;EPHB4_MOUSE	Btk;Epha2;Epha3;Epha5;Epha6;Epha7;Epha8;Ephb1;Ephb2;Ephb3;Ephb4	Ephrin type-A receptor 8	3412850	2918860	4034820
O09131	GSTO1_MOUSE	Gsto1	Glutathione S-transferase omega-1	4507440	4802410	4473180
O09159	MA2B1_MOUSE	Man2b1	Lysosomal alpha-mannosidase	1063350		440639
O09167	RL21_MOUSE	Rpl21	Large ribosomal subunit protein eL21	889637	884165	749243
O09172	GSH0_MOUSE	Gclm	Glutamate--cysteine ligase regulatory subunit	402697	224213	754479
O35129	PHB2_MOUSE	Phb2	Prohibitin-2	2943860	3093250	3160500
O35136	NCAM2_MOUSE	Ncam2	Neural cell adhesion molecule 2	220780	172259	236821
O35226	PSMD4_MOUSE	Psmd4	26S proteasome non-ATPase regulatory subunit 4	1477970	1432240	1829630
O35286	DHX15_MOUSE	Dhx15	ATP-dependent RNA helicase DHX15	3323390	2444280	2834790
O35343	IMA3_MOUSE	Kpna4	Importin subunit alpha-3	597762	567332	712969
O35344	IMA4_MOUSE	Kpna3	Importin subunit alpha-4	276954		237172
O35345	IMA7_MOUSE	Kpna6	Importin subunit alpha-7	874507	653229	523082
O35350	CAN1_MOUSE	Capn1	Calpain-1 catalytic subunit	1446180	1293550	1385690
O35375	NRP2_MOUSE	Nrp2	Neuropilin-2	1534780	319491	676232
O35381	AN32A_MOUSE	Anp32a	Acidic leucine-rich nuclear phosphoprotein 32 family member A	5498360	5212180	5616350
O35593	PSDE_MOUSE	Psmd14	26S proteasome non-ATPase regulatory subunit 14	1651520	1343170	1603210
O35598	ADA10_MOUSE	Adam10	Disintegrin and metalloproteinase domain-containing protein 10	1245420	274003	754733
O35609	SCAM3_MOUSE	Scamp3	Secretory carrier-associated membrane protein 3	682042	616033	619739
O35639	ANXA3_MOUSE	Anxa3	Annexin A3	887099	972474	1018640
O35643	AP1B1_MOUSE	Ap1b1	AP-1 complex subunit beta-1	1588420	1519030	1905850
O35682	MYADM_MOUSE	Myadm	Myeloid-associated differentiation marker	452227	473913	377978
O35685	NUDC_MOUSE	Nudc	Nuclear migration protein nudC	2897770	1969750	2430920
O35737	HNRH1_MOUSE	Hnrnph1	Heterogeneous nuclear ribonucleoprotein H	3631680	3566430	3382340
O35841	API5_MOUSE	Api5	Apoptosis inhibitor 5	1981670	1096630	1721300
O35857	TIM44_MOUSE	Timm44	Mitochondrial import inner membrane translocase subunit TIM44	473219	403855	527548
O35864	CSN5_MOUSE	Cops5	COP9 signalosome complex subunit 5	240893	182066	231110
O35887	CALU_MOUSE	Calu	Calumenin	3324010	3582610	3923940
O35900	LSM2_MOUSE	Lsm2	U6 snRNA-associated Sm-like protein LSm2	438758	463576	273895
O35930	GP1BA_MOUSE	Gp1ba	Platelet glycoprotein Ib alpha chain	252454	213872	224063
O35955	PSB10_MOUSE	Psmb10	Proteasome subunit beta type-10	243447	136093	162405
O35969	GAMT_MOUSE	Gamt	Guanidinoacetate N-methyltransferase	450672	430902	359987
O54734	OST48_MOUSE	Ddost	Dolichyl-diphosphooligosaccharide--protein glycosyltransferase 48 kDa subunit	2106570	2438940	2239160
O54879	HMGB3_MOUSE	Hmgb3	High mobility group protein B3	3263390	3323730	3509610
O54890	ITB3_MOUSE	Itgb3	Integrin beta-3	1210900	1130150	1073580
O54941	SMCE1_MOUSE	Smarce1	SWI/SNF-related matrix-associated actin-dependent regulator of chromatin subfamily E member 1		106888	67830
O54962	BAF_MOUSE	Banf1	Barrier-to-autointegration factor	4042190	3905600	3884730
O54984	GET3_MOUSE	Get3	ATPase GET3	4088750	4796250	4760820
O54988	SLK_MOUSE	Slk	STE20-like serine/threonine-protein kinase	741913	525010	755424
O54992	MAPK5_MOUSE	Mapkapk5	MAP kinase-activated protein kinase 5	648023	548626	554381
O55013	TPPC3_MOUSE	Trappc3	Trafficking protein particle complex subunit 3	956286	823943	961098
O55022	PGRC1_MOUSE	Pgrmc1	Membrane-associated progesterone receptor component 1	2804570	3383950	2798900
O55023	IMPA1_MOUSE	Impa1	Inositol monophosphatase 1	2242930	1423850	2074190
O55029	COPB2_MOUSE	Copb2	Coatomer subunit beta'	1621840	1322380	1673250
O55098	STK10_MOUSE	Stk10	Serine/threonine-protein kinase 10	696531	472594	552460
O55100	SNG1_MOUSE	Syngr1	Synaptogyrin-1	406756		385215
O55106	STRN_MOUSE	Strn	Striatin	858306	52755.6	63381.2
O55131	SEPT7_MOUSE	Septin7	Septin-7	2217180	1310770	1899650
O55135	IF6_MOUSE	Eif6	Eukaryotic translation initiation factor 6	3263230	3208380	3006540
O55137	ACOT1_MOUSE;ACOT2_MOUSE	Acot1;Acot2	Acyl-coenzyme A thioesterase 1	645767	528827	578989
O55142	RL35A_MOUSE	Rpl35a	Large ribosomal subunit protein eL33	1440770	1120270	1760370
O55143	AT2A2_MOUSE	Atp2a2	Sarcoplasmic/endoplasmic reticulum calcium ATPase 2	3329530	3361510	3368370
O55201	SPT5H_MOUSE	Supt5h	Transcription elongation factor SPT5	214928	152409	178803
O55222	ILK_MOUSE	Ilk	Integrin-linked protein kinase	494916	559388	618248
O55234	PSB5_MOUSE	Psmb5	Proteasome subunit beta type-5	1877480	1241350	1598910
O55239	NNMT_MOUSE	Nnmt	Nicotinamide N-methyltransferase	765702	649595	605962
O70133	DHX9_MOUSE	Dhx9	ATP-dependent RNA helicase A	3602980	3430900	3766260
O70145	NCF2_MOUSE	Ncf2	Neutrophil cytosol factor 2	30246.2		23161.6
O70152	DPM1_MOUSE	Dpm1	Dolichol-phosphate mannosyltransferase subunit 1	137325	95282.5	150772
O70165	FCN1_MOUSE	Fcn1	Ficolin-1	282618	228054	276764
O70172	PI42A_MOUSE	Pip4k2a	Phosphatidylinositol 5-phosphate 4-kinase type-2 alpha	747295	487602	678096
O70194	EIF3D_MOUSE	Eif3d	Eukaryotic translation initiation factor 3 subunit D	421048	399642	322874
O70251	EF1B_MOUSE	Eef1b	Elongation factor 1-beta	11763000	11270100	12754900
O70310	NMT1_MOUSE	Nmt1	Glycylpeptide N-tetradecanoyltransferase 1	1307580	406398	971117
O70318	E41L2_MOUSE	Epb41l2	Band 4.1-like protein 2	1226040	851868	1122520
O70325	GPX4_MOUSE	Gpx4	Phospholipid hydroperoxide glutathione peroxidase	70117.2	67239.4	98173.7
O70362	PHLD_MOUSE	Gpld1	Phosphatidylinositol-glycan-specific phospholipase D	5087390	5495220	5339350
O70370	CATS_MOUSE	Ctss	Cathepsin S	4445680	1397750	2651390
O70400	PDLI1_MOUSE	Pdlim1	PDZ and LIM domain protein 1	1327290	1470590	1608880
O70404	VAMP8_MOUSE	Vamp8	Vesicle-associated membrane protein 8	1409080	1371140	1326370
O70433	FHL2_MOUSE	Fhl2	Four and a half LIM domains protein 2	192422	129816	130229
O70435	PSA3_MOUSE	Psma3	Proteasome subunit alpha type-3	8441820	5859830	7795180
O70439	STX7_MOUSE	Stx7	Syntaxin-7	30578.4	27310.5	35465.9
O70456	1433S_MOUSE	Sfn	14-3-3 protein sigma	792530	458364	842700
O70475	UGDH_MOUSE	Ugdh	UDP-glucose 6-dehydrogenase	1336220	1670240	1791540
O70492	SNX3_MOUSE	Snx3	Sorting nexin-3	1406740	1119280	1288190
O70493	SNX12_MOUSE	Snx12	Sorting nexin-12	1392620	1276700	1492440
O70570	PIGR_MOUSE	Pigr	Polymeric immunoglobulin receptor	77836.1	159420	138221
O70582	LX12B_MOUSE	Alox12b	Arachidonate 12-lipoxygenase, 12R-type			464424
O70591	PFD2_MOUSE	Pfdn2	Prefoldin subunit 2	2343040	2605830	2377050
O88186	GPIX_MOUSE	Gp9	Platelet glycoprotein IX	1487800	1520220	1583100
O88200	CLC11_MOUSE	Clec11a	C-type lectin domain family 11 member A	269767	269908	351334
O88312	AGR2_MOUSE	Agr2	Anterior gradient protein 2 homolog	3337100	2883010	2642540
O88342	WDR1_MOUSE	Wdr1	WD repeat-containing protein 1	7826160	4409520	6312040
O88447	KLC1_MOUSE	Klc1	Kinesin light chain 1			1355490
O88455	DHCR7_MOUSE	Dhcr7	7-dehydrocholesterol reductase	687655	645447	686446
O88456	CPNS1_MOUSE	Capns1	Calpain small subunit 1	2970420	2754660	2912660
O88487	DC1I2_MOUSE	Dync1i2	Cytoplasmic dynein 1 intermediate chain 2	2411350	1603190	1531870
O88531	PPT1_MOUSE	Ppt1	Palmitoyl-protein thioesterase 1	1258000	467210	875652
O88532	ZFR_MOUSE	Zfr	Zinc finger RNA-binding protein	241996	215696	283598
O88543	CSN3_MOUSE	Cops3	COP9 signalosome complex subunit 3	870657	597341	777630
O88544	CSN4_MOUSE	Cops4	COP9 signalosome complex subunit 4	14008400	11706100	13490900
O88545	CSN6_MOUSE	Cops6	COP9 signalosome complex subunit 6	328013	388894	451053
O88569	ROA2_MOUSE	Hnrnpa2b1	Heterogeneous nuclear ribonucleoproteins A2/B1	23954500	12966300	20074900
O88643	PAK1_MOUSE	Pak1	Serine/threonine-protein kinase PAK 1	621363	399776	401356
O88667	RAD_MOUSE	Rrad	GTP-binding protein RAD	249289	416287	417323
O88668	CREG1_MOUSE	Creg1	Protein CREG1	620340	354670	112784
O88685	PRS6A_MOUSE	Psmc3	26S proteasome regulatory subunit 6A	1602760	1216750	1273670
O88696	CLPP_MOUSE	Clpp	ATP-dependent Clp protease proteolytic subunit, mitochondrial	4689530	3891300	4462910
O88712	CTBP1_MOUSE	Ctbp1	C-terminal-binding protein 1	1193230	722786	950614
O88783	FA5_MOUSE	F5	Coagulation factor V	1810220	2090920	1946220
O88792	JAM1_MOUSE	F11r	Junctional adhesion molecule A			31920.4
O88839	ADA15_MOUSE	Adam15	Disintegrin and metalloproteinase domain-containing protein 15	459665		311036
O88844	IDHC_MOUSE	Idh1	Isocitrate dehydrogenase [NADP] cytoplasmic	6725430	3725900	5472400
O88947	FA10_MOUSE	F10	Coagulation factor X	1023770	753350	813724
O88951	LIN7A_MOUSE;LIN7B_MOUSE;LIN7C_MOUSE	Lin7a;Lin7b;Lin7c	Protein lin-7 homolog B	188909	179597	132615
O88958	GNPI1_MOUSE	Gnpda1	Glucosamine-6-phosphate isomerase 1	1039290	227343	716345
O88998	NOE1_MOUSE	Olfm1	Noelin	3148190	207046	1994920
O89017	LGMN_MOUSE	Lgmn	Legumain	3383470		1175810
O89020	AFAM_MOUSE	Afm	Afamin	888148	994223	1028660
O89053	COR1A_MOUSE	Coro1a	Coronin-1A	14161400	7671310	10549300
O89086	RBM3_MOUSE	Rbm3	RNA-binding protein 3	1063510	358652
P00375	DYR_MOUSE	Dhfr	Dihydrofolate reductase	1344100	351927	807807
P00493	HPRT_MOUSE	Hprt1	Hypoxanthine-guanine phosphoribosyltransferase	7485650	4311960	5516170
P00687	AM2A5_MOUSE;AMY1_MOUSE;cRAP-AMY1_HUMAN	Amy1;Amy2a5;cRAP-AMY1A	Alpha-amylase 1	15909.5
P00920	CAH2_MOUSE	Ca2	Carbonic anhydrase 2	19168700	2424960	10427400
P01027	CO3_MOUSE	C3	Complement C3	7480090	5563840	6579060
P01029	CO4B_MOUSE	C4b	Complement C4-B	1971290	2072730	1710130
P01592	IGJ_MOUSE	Jchain	Immunoglobulin J chain	9187160	9956040	10206000
P01629	KV2A4_MOUSE		Ig kappa chain V-II region 2S1.3	254370	346444	325318
P01630	KV2A6_MOUSE		Ig kappa chain V-II region 7S34.1	599835	736678	791987
P01631	KV2A7_MOUSE		Ig kappa chain V-II region 26-10	9293350	8669700	8929590
P01633	KV5A1_MOUSE	Igkv6-17	Immunoglobulin kappa chain variable 6-17	2655420	3097910	2383730
P01634	KV5A2_MOUSE		Ig kappa chain V-V region MOPC 21	118892	129041	184059
P01635	KV5A3_MOUSE	Igkv12-41	Immunoglobulin kappa chain variable 12-41 (Fragment)	1649320	2062610	1894270
P01636	KV5A4_MOUSE		Ig kappa chain V-V region MOPC 149	2194140	2356050	2010730
P01638	KV5A6_MOUSE		Ig kappa chain V-V region L6 (Fragment)	2436610	2088170	1998900
P01639	KV5A7_MOUSE	Igkv9-120	Immunoglobulin kappa chain variable 9-120	634018	763489	637660
P01642	KV5A9_MOUSE	Gm10881	Ig kappa chain V-V region L7 (Fragment)	660699	713481	630407
P01644	KV5AB_MOUSE;KV5AC_MOUSE		Ig kappa chain V-V region HP R16.7	1467350	1811320	1668840
P01649	KV5AG_MOUSE		Ig kappa chain V-V regions	2411140	2121890	2136810
P01654	KV3A1_MOUSE;KV3A3_MOUSE		Ig kappa chain V-III region PC 2880/PC 1229	412660	464052	316612
P01660	KV3A8_MOUSE		Ig kappa chain V-III region PC 3741/TEPC 111	1553000	1920850	1527610
P01674	KV3AM_MOUSE		Ig kappa chain V-III region PC 2154	573574	714445	506806
P01675	KV6A1_MOUSE;KV6A2_MOUSE;KV6A3_MOUSE;KV6A4_MOUSE;KV6A5_MOUSE		Ig kappa chain V-VI region XRPC 44	730589	949099	748066
P01680	KV4A1_MOUSE		Ig kappa chain V-IV region S107B	6088630	5507420	6530130
P01723	LV1A_MOUSE;LV1D_MOUSE;LV1E_MOUSE;LV2A_MOUSE;LV2B_MOUSE		Ig lambda-1 chain V region	2932820	3652930	2708840
P01746	HVM02_MOUSE;HVM03_MOUSE		Ig heavy chain V region 93G7	340997	435388	352122
P01754	HVM10_MOUSE;HVM49_MOUSE	Ighv1-62-3;Ighv1-72	Ig heavy chain V region 1-62-3	1083330	1047360	1303090
P01786	HVM17_MOUSE		Ig heavy chain V region MOPC 47A	986319	954356	1121080
P01796	HVM27_MOUSE;HVM28_MOUSE;HVM30_MOUSE;HVM32_MOUSE		Ig heavy chain V-III region A4	1449870	1409840	1481490
P01803	HVM34_MOUSE		Ig heavy chain V region AMPC1	522543	425889	429323
P01804	HVM35_MOUSE		Ig heavy chain V-III region HPC76 (Fragment)	227471	253681
P01806	HVM36_MOUSE;HVM37_MOUSE;HVM38_MOUSE		Ig heavy chain V region 441	1505710	1821510	1618040
P01819	HVM43_MOUSE;HVM44_MOUSE		Ig heavy chain V region MOPC 141	308363	129702	146705
P01837	IGKC_MOUSE	Igkc	Immunoglobulin kappa constant	7460920	7871870	7309530
P01843	LAC1_MOUSE		Ig lambda-1 chain C region	2006980	1907540	2138560
P01844	LAC2_MOUSE	Iglc2	Ig lambda-2 chain C region	1634170	1829180	1638480
P01863	GCAA_MOUSE;GCAM_MOUSE	Igh-1a;Ighg	Ig gamma-2A chain C region, A allele	5925440	6457960	6846540
P01864	GCAB_MOUSE		Ig gamma-2A chain C region secreted form	6124420	6522900	5791700
P01867	IGG2B_MOUSE	Ighg2b	Immunoglobulin heavy constant gamma 2B	7106290	6866960	6373500
P01868	IGH1M_MOUSE;IGHG1_MOUSE	Ighg1	Ig gamma-1 chain C region secreted form	5552960	6104060	5579920
P01872	IGHM_MOUSE	Ighm	Immunoglobulin heavy constant mu	61323600	61479500	60809200
P01878	IGHA_MOUSE		Ig alpha chain C region	33287800	36407300	33006800
P01887	B2MG_MOUSE	B2m	Beta-2-microglobulin	12288000	6953290	10093900
P01898	HA10_MOUSE	H2-Q10	H-2 class I histocompatibility antigen, Q10 alpha chain	6041130	4558460	5575410
P01899	HA11_MOUSE	H2-D1	H-2 class I histocompatibility antigen, D-B alpha chain	1347550	366464	692085
P01902	HA1D_MOUSE	H2-K1	H-2 class I histocompatibility antigen, K-D alpha chain	2984120	2912260	2667380
P01942	HBA_MOUSE	Hba	Hemoglobin subunit alpha	182957000	174541000	147710000
P02088	HBB1_MOUSE	Hbb-b1	Hemoglobin subunit beta-1	215387000	242311000	214610000
P02301	H31_MOUSE;H32_MOUSE;H33_MOUSE;H3C_MOUSE	H3-3a;H3-5;H3c1;H3c2	Histone H3.3C	24795400	18037400	21252600
P02468	LAMC1_MOUSE	Lamc1	Laminin subunit gamma-1	973440	210387	589144
P02535	K1C10_MOUSE	Krt10	Keratin, type I cytoskeletal 10	2155150	100686
P03953	CFAD_MOUSE	Cfd	Complement factor D	1060500	1037820	870042
P03976	KV2A5_MOUSE		Ig kappa chain V-II region 17S29.1	182140
P03987	IGHG3_MOUSE		Ig gamma-3 chain C region	4200730	4473010	4392100
P04184	KITH_MOUSE	Tk1	Thymidine kinase, cytosolic	82337.2	150663	95021.5
P04186	CFAB_MOUSE	Cfb	Complement factor B	1497670	1321560	1355640
P04202	TGFB1_MOUSE	Tgfb1	Transforming growth factor beta-1 proprotein	191628	98141.6	173067
P04627	ARAF_MOUSE;BRAF_MOUSE;RAF1_MOUSE	Araf;Braf;Raf1	Serine/threonine-protein kinase A-Raf			110168
P04919	B3AT_MOUSE	Slc4a1	Band 3 anion transport protein	44220200	45941800	42858000
P04940	KV6A6_MOUSE;KV6A7_MOUSE;KV6A9_MOUSE;KV6AA_MOUSE		Ig kappa chain V-VI region NQ2-17.4.1	590129	543706	612995
P04945	KV6AB_MOUSE		Ig kappa chain V-VI region NQ2-6.1	602061	680884	577190
P05063	ALDOC_MOUSE	Aldoc	Fructose-bisphosphate aldolase C	62774600	34965600	44679200
P05064	ALDOA_MOUSE	Aldoa	Fructose-bisphosphate aldolase A	94863100	44806300	69453900
P05132	KAPCA_MOUSE	Prkaca	cAMP-dependent protein kinase catalytic subunit alpha	1483710	829965	1382860
P05201	AATC_MOUSE	Got1	Aspartate aminotransferase, cytoplasmic	4099240	1628050	2209750
P05202	AATM_MOUSE	Got2	Aspartate aminotransferase, mitochondrial	10776200	5078970	7626950
P05213	TBA1B_MOUSE	Tuba1b	Tubulin alpha-1B chain	40451400	44469000	43345300
P05366	SAA1_MOUSE	Saa1	Serum amyloid A-1 protein	5072900	5284240	5400140
P05367	SAA2_MOUSE	Saa2	Serum amyloid A-2 protein	2444660	2493360	2532330
P05555	ITAM_MOUSE	Itgam	Integrin alpha-M	200432	35492.6	151876
P05784	K1C18_MOUSE	Krt18	Keratin, type I cytoskeletal 18	35477900	35836300	35922600
P05977	MYL1_MOUSE;MYL3_MOUSE	Myl1;Myl3	Myosin light chain 1/3, skeletal muscle isoform	2886730	2293290	2368630
P06151	LDHA_MOUSE	Ldha	L-lactate dehydrogenase A chain	124396000	46846800	93930000
P06330	HVM51_MOUSE		Ig heavy chain V region AC38 205.12	13852500	15177600	15284000
P06683	CO9_MOUSE	C9	Complement component C9	561714	604858	470122
P06684	CO5_MOUSE	C5	Complement C5	1955290	1793680	1852750
P06728	APOA4_MOUSE	Apoa4	Apolipoprotein A-IV	19100300	20495600	19126000
P06745	G6PI_MOUSE	Gpi	Glucose-6-phosphate isomerase	10777000	3458880	6353040
P06797	CATL1_MOUSE	Ctsl	Procathepsin L	8819250	1502800	4725250
P06800	PTPRC_MOUSE	Ptprc	Receptor-type tyrosine-protein phosphatase C	1180580	1359540	1054270
P06801	MAOX_MOUSE	Me1	NADP-dependent malic enzyme	298944	169934	278298
P06869	UROK_MOUSE	Plau	Urokinase-type plasminogen activator	10522800	973369	5855080
P06909	CFAH_MOUSE	Cfh	Complement factor H	4772180	4500800	4656240
P07091	S10A4_MOUSE	S100a4	Protein S100-A4	1372200	1095500	299263
P07309	TTHY_MOUSE	Ttr	Transthyretin	3346810	3675480	3706030
P07356	ANXA2_MOUSE	Anxa2	Annexin A2	21715300	20228800	22122800
P07724	ALBU_MOUSE	Alb	Albumin	432916000	411904000	377389000
P07742	RIR1_MOUSE	Rrm1	Ribonucleoside-diphosphate reductase large subunit	781268	636958	734791
P07758	A1AT1_MOUSE	Serpina1a	Alpha-1-antitrypsin 1-1	23322000	22170200	22348800
P07759	SPA3K_MOUSE	Serpina3k	Serine protease inhibitor A3K	19134100	21665400	20265600
P07901	HS90A_MOUSE	Hsp90aa1	Heat shock protein HSP 90-alpha	16224100	15082700	14882700
P08003	PDIA4_MOUSE	Pdia4	Protein disulfide-isomerase A4	5060510	5003710	5114620
P08030	APT_MOUSE	Aprt	Adenine phosphoribosyltransferase	1149650	1076340	1203820
P08032	SPTA1_MOUSE	Spta1	Spectrin alpha chain, erythrocytic 1	7571910	8324140	7957490
P08113	ENPL_MOUSE	Hsp90b1	Endoplasmin	10905000	8870750	9590670
P08207	S10AA_MOUSE	S100a10	Protein S100-A10	9860650	11797000	10096500
P08226	APOE_MOUSE	Apoe	Apolipoprotein E	44377300	44964200	43052500
P08249	MDHM_MOUSE	Mdh2	Malate dehydrogenase, mitochondrial	21361000	18151400	19663400
P08556	RASN_MOUSE	Nras	GTPase NRas	1476210	1405630	1679530
P08607	C4BPA_MOUSE	C4bpa	C4b-binding protein	954767	955980	1009310
P08730	K1C13_MOUSE	Krt13	Keratin, type I cytoskeletal 13	2150290	2156580	2438510
P08752	GNAI2_MOUSE	Gnai2	Guanine nucleotide-binding protein G(i) subunit alpha-2	1038520	950638	1131620
P08775	RPB1_MOUSE	Polr2a	DNA-directed RNA polymerase II subunit RPB1	293220	248522
P08905	LYZ2_MOUSE	Lyz2	Lysozyme C-2	62053100	12124500	47895300
P09041	PGK2_MOUSE	Pgk2	Phosphoglycerate kinase 2	12238300	10849100	13847700
P09055	ITB1_MOUSE	Itgb1	Integrin beta-1	3042300	3057250	3017820
P09103	PDIA1_MOUSE	P4hb	Protein disulfide-isomerase	20427200	19251100	18648000
P09405	NUCL_MOUSE	Ncl	Nucleolin	6682000	5217890	6059630
P09411	PGK1_MOUSE	Pgk1	Phosphoglycerate kinase 1	43327700	28822100	32197300
P09528	FRIH_MOUSE	Fth1	Ferritin heavy chain	587735	170901	206796
P09581	CSF1R_MOUSE	Csf1r	Macrophage colony-stimulating factor 1 receptor	7139120	1938980	4674500
P09602	HMGN2_MOUSE	Hmgn2	Non-histone chromosomal protein HMG-17	2709650	722367	1388180
P09671	SODM_MOUSE	Sod2	Superoxide dismutase [Mn], mitochondrial	1325830	1090720	1099570
P09813	APOA2_MOUSE	Apoa2	Apolipoprotein A-II	49076600	45287700	47613000
P0C0S6	H2AV_MOUSE;H2AZ_MOUSE	H2az1;H2az2	Histone H2A.Z	1256430	1269570	1567090
P0C8K7	SMIM1_MOUSE	Smim1	Small integral membrane protein 1	449288	405470	520115
P0DP26	CALM1_MOUSE;CALM2_MOUSE;CALM3_MOUSE	Calm1;Calm2;Calm3	Calmodulin-1	17560700	21156500	17795400
P10107	ANXA1_MOUSE	Anxa1	Annexin A1	5258950	4144870	4765540
P10126	EF1A1_MOUSE	Eef1a1	Elongation factor 1-alpha 1	195741000	132245000	156655000
P10404	ENV1_MOUSE		MLV-related proviral Env polyprotein	4311060	1127710	3055900
P10417	BCL2_MOUSE	Bcl2	Apoptosis regulator Bcl-2		112122	107259
P10518	HEM2_MOUSE	Alad	Delta-aminolevulinic acid dehydratase	1272490	596257	1073150
P10605	CATB_MOUSE	Ctsb	Cathepsin B	16155800	3260830	11147300
P10630	IF4A2_MOUSE	Eif4a2	Eukaryotic initiation factor 4A-II	3035310	2443040	3466270
P10639	THIO_MOUSE	Txn	Thioredoxin	1445070	311785	2986370
P10649	GSTM1_MOUSE	Gstm1	Glutathione S-transferase Mu 1	496727	351512	469750
P10711	TCEA1_MOUSE	Tcea1	Transcription elongation factor A protein 1	4104620	3586150	3962600
P10810	CD14_MOUSE	Cd14	Monocyte differentiation antigen CD14	7856130	1480720	5048640
P10833	RRAS2_MOUSE;RRAS_MOUSE	Rras;Rras2	Ras-related protein R-Ras		423199
P10852	4F2_MOUSE	Slc3a2	Amino acid transporter heavy chain SLC3A2	3617000	3547470	3466900
P10853	H2B1B_MOUSE;H2B1C_MOUSE;H2B1F_MOUSE;H2B1H_MOUSE;H2B1K_MOUSE;H2B1M_MOUSE;H2B1P_MOUSE;H2B2B_MOUSE	H2bc12;H2bc14;H2bc3;H2bc4;H2bc7;H2bc9;Hist1h2bp;Hist2h2bb	Histone H2B type 1-F/J/L	52221500	48336100	54809300
P10923	OSTP_MOUSE	Spp1	Osteopontin	5385180	617611	3357240
P11031	TCP4_MOUSE	Sub1	Activated RNA polymerase II transcriptional coactivator p15	8017590	8523960	8572340
P11087	CO1A1_MOUSE	Col1a1	Collagen alpha-1(I) chain	654592
P11103	PARP1_MOUSE	Parp1	Poly [ADP-ribose] polymerase 1	1455360	1243660	1056800
P11152	LIPL_MOUSE	Lpl	Lipoprotein lipase	48638900	7550130	20784000
P11157	RIR2_MOUSE	Rrm2	Ribonucleoside-diphosphate reductase subunit M2	663579
P11276	FINC_MOUSE	Fn1	Fibronectin	1977850	1979350	2046090
P11352	GPX1_MOUSE	Gpx1	Glutathione peroxidase 1	360392	427245	456558
P11438	LAMP1_MOUSE	Lamp1	Lysosome-associated membrane glycoprotein 1	3690410	3356710	3662310
P11440	CDK1_MOUSE	Cdk1	Cyclin-dependent kinase 1	1752840	1343010	1610810
P11499	HS90B_MOUSE	Hsp90ab1	Heat shock protein HSP 90-beta	62752400	51602600	56109100
P11679	K2C8_MOUSE	Krt8	Keratin, type II cytoskeletal 8	53567200	54641600	52840300
P11680	PROP_MOUSE	Cfp	Properdin	208746	50758.3
P11688	ITA5_MOUSE	Itga5	Integrin alpha-5	412945	363419	491549
P11835	ITB2_MOUSE	Itgb2	Integrin beta-2	1561850	1671290	1877330
P11983	TCPA_MOUSE	Tcp1	T-complex protein 1 subunit alpha	11234000	7312410	8897490
P12246	SAMP_MOUSE	Apcs	Serum amyloid P-component	1144010	1452820	992198
P12265	BGLR_MOUSE	Gusb	Beta-glucuronidase	9312140	2042100	3463890
P12367	KAP2_MOUSE	Prkar2a	cAMP-dependent protein kinase type II-alpha regulatory subunit	790895	1057430	895018
P12382	PFKAL_MOUSE	Pfkl	ATP-dependent 6-phosphofructokinase, liver type	1085830	772622	938656
P12787	COX5A_MOUSE	Cox5a	Cytochrome c oxidase subunit 5A, mitochondrial	4653810	4936940	4477940
P12815	PDCD6_MOUSE	Pdcd6	Programmed cell death protein 6	2110260	2246800	2259650
P12970	RL7A_MOUSE	Rpl7a	Large ribosomal subunit protein eL8	2482350	2132050	2229910
P13020-2	GELS_MOUSE	Gsn	Isoform 2 of Gelsolin	8487870	5880310	6928070
P13439	UMPS_MOUSE	Umps	Uridine 5'-monophosphate synthase	551501	384643	608999
P13864	DNMT1_MOUSE	Dnmt1	DNA (cytosine-5)-methyltransferase 1	568718	268478	428199
P14069	S10A6_MOUSE	S100a6	Protein S100-A6	20692400	18480100	14823300
P14094	AT1B1_MOUSE	Atp1b1	Sodium/potassium-transporting ATPase subunit beta-1	1016070	1416460	1156410
P14097	CCL4_MOUSE	Ccl4	C-C motif chemokine 4	1053390		3424320
P14106	C1QB_MOUSE	C1qb	Complement C1q subcomponent subunit B	25980700	26279800	26939700
P14115	RL27A_MOUSE	Rpl27a	Large ribosomal subunit protein uL15	2556710	2068850	2707030
P14131	RS16_MOUSE	Rps16	Small ribosomal subunit protein uS9	19862900	19094500	20344700
P14148	RL7_MOUSE	Rpl7	Large ribosomal subunit protein uL30	3445620	3386330	2985520
P14152	MDHC_MOUSE	Mdh1	Malate dehydrogenase, cytoplasmic	20863800	11111800	16622400
P14206	RSSA_MOUSE	Rpsa	Small ribosomal subunit protein uS2	8671630	7555330	8256370
P14211	CALR_MOUSE	Calr	Calreticulin	5054560	4191240	5074060
P14426	HA13_MOUSE	H2-D1	H-2 class I histocompatibility antigen, D-K alpha chain	915781	1242670	813973
P14430	HA18_MOUSE	H2-Q8	H-2 class I histocompatibility antigen, Q8 alpha chain	1660310	196249	1138020
P14576	SRP54_MOUSE	Srp54	Signal recognition particle subunit SRP54	343402	320334	302220
P14602	HSPB1_MOUSE	Hspb1	Heat shock protein beta-1	4477860	4707570	4233900
P14685	PSMD3_MOUSE	Psmd3	26S proteasome non-ATPase regulatory subunit 3	1328580	700480	901933
P14733	LMNB1_MOUSE	Lmnb1	Lamin-B1	2459810	1791330	2205030
P14824	ANXA6_MOUSE	Anxa6	Annexin A6	1057510	954619	1081200
P14869	RLA0_MOUSE	Rplp0	Large ribosomal subunit protein uL10	5309250	3403210	4573070
P15379	CD44_MOUSE	Cd44	CD44 antigen	1388310	1071960	1266310
P15508	SPTB1_MOUSE	Sptb	Spectrin beta chain, erythrocytic	4913180	5246780	5058620
P15532	NDKA_MOUSE	Nme1	Nucleoside diphosphate kinase A	3893680	808840
P15535	B4GT1_MOUSE	B4galt1	Beta-1,4-galactosyltransferase 1	1336040	651331	792362
P16045	LEG1_MOUSE	Lgals1	Galectin-1	34724700	31675000	22769900
P16054	KPCE_MOUSE;KPCL_MOUSE	Prkce;Prkch	Protein kinase C epsilon type		518865	287271
P16110	LEG3_MOUSE	Lgals3	Galectin-3	3897500	1732430	2546010
P16125	LDHB_MOUSE	Ldhb	L-lactate dehydrogenase B chain	40390400	40069500	39611500
P16254	SRP14_MOUSE	Srp14	Signal recognition particle 14 kDa protein	1136850	1549410	1071640
P16301	LCAT_MOUSE	Lcat	Phosphatidylcholine-sterol acyltransferase	1510170	1933460	1831720
P16330	CN37_MOUSE	Cnp	2',3'-cyclic-nucleotide 3'-phosphodiesterase	186836	196099	186064
P16381	DDX3L_MOUSE;DDX3X_MOUSE	D1Pas1;Ddx3x	Putative ATP-dependent RNA helicase Pl10	1441030	1084020	1138500
P16460	ASSY_MOUSE	Ass1	Argininosuccinate synthase	3270630	3247720	3409060
P16546	SPTN1_MOUSE	Sptan1	Spectrin alpha chain, non-erythrocytic 1	1508560	1506820	1605780
P16627	HS71L_MOUSE	Hspa1l	Heat shock 70 kDa protein 1-like	6556870	6736100	6306080
P16675	PPGB_MOUSE	Ctsa	Lysosomal protective protein	7669410	1746020	3842740
P16858	G3P_MOUSE	Gapdh	Glyceraldehyde-3-phosphate dehydrogenase	72888700	52770500	57008200
P17095	HMGA1_MOUSE	Hmga1	High mobility group protein HMG-I/HMG-Y	8073520	3696050	9657690
P17095-1	HMGA1_MOUSE	Hmga1	Isoform HMG-Y of High mobility group protein HMG-I/HMG-Y	5874280	1511470	5578440
P17182	ENOA_MOUSE	Eno1	Alpha-enolase	109849000	52524800	71037100
P17183	ENOG_MOUSE	Eno2	Gamma-enolase	133020	119966	109374
P17225	PTBP1_MOUSE	Ptbp1	Polypyrimidine tract-binding protein 1	5527260	2523510	3185060
P17426	AP2A1_MOUSE	Ap2a1	AP-2 complex subunit alpha-1	1336850	1065430	1169600
P17439	GBA1_MOUSE	Gba1	Lysosomal acid glucosylceramidase	2314420	345384	1337000
P17563	SBP1_MOUSE;SBP2_MOUSE	Selenbp1;Selenbp2	Methanethiol oxidase	333292		187932
P17665	COX7C_MOUSE	Cox7c	Cytochrome c oxidase subunit 7C, mitochondrial	4735810	5144340	5252700
P17710-3	HXK1_MOUSE	Hk1	Isoform HK1 of Hexokinase-1	2514180	798322	1636450
P17742	PPIA_MOUSE	Ppia	Peptidyl-prolyl cis-trans isomerase A	15765400	3896050	8181520
P17751	TPIS_MOUSE	Tpi1	Triosephosphate isomerase	36002700	32314600	32689600
P17809	GTR1_MOUSE	Slc2a1	Solute carrier family 2, facilitated glucose transporter member 1	2467500	3232510	2874700
P17879	HS71A_MOUSE;HS71B_MOUSE	Hspa1a;Hspa1b	Heat shock 70 kDa protein 1B	4763510	5030710	4702430
P17897	LYZ1_MOUSE	Lyz1	Lysozyme C-1	18373900	5838900	14502000
P17918	PCNA_MOUSE	Pcna	Proliferating cell nuclear antigen	8157090	5014520	6936050
P18052	PTPRA_MOUSE	Ptpra	Receptor-type tyrosine-protein phosphatase alpha	135660	82953.4
P18155	MTDC_MOUSE	Mthfd2	Bifunctional methylenetetrahydrofolate dehydrogenase/cyclohydrolase, mitochondrial	237160	210067	222815
P18242	CATD_MOUSE	Ctsd	Cathepsin D	8208920	1426410	5797280
P18528	HVM57_MOUSE		Ig heavy chain V region 6.96	2546680	2658370	2517060
P18531	HVM60_MOUSE	Ighv3-6	Ig heavy chain V region 3-6	660765	460814
P18572	BASI_MOUSE	Bsg	Basigin	2194500	2367820	2146440
P18654	KS6A3_MOUSE	Rps6ka3	Ribosomal protein S6 kinase alpha-3	692766	655451	628883
P18760	COF1_MOUSE	Cfl1	Cofilin-1	99436800	90515200	84903600
P19001	K1C19_MOUSE	Krt19	Keratin, type I cytoskeletal 19	1529770	1839990	2688120
P19096	FAS_MOUSE	Fasn	Fatty acid synthase	18216000	5808200	9077180
P19157	GSTP1_MOUSE	Gstp1	Glutathione S-transferase P 1	41036.7		42326.9
P19221	THRB_MOUSE	F2	Prothrombin	1552910	1289380	1391750
P19253	RL13A_MOUSE	Rpl13a	Large ribosomal subunit protein uL13	8833160	7483170	7315870
P19324	SERPH_MOUSE	Serpinh1	Serpin H1	4506620	5535510	4210260
P19426	NELFE_MOUSE	Nelfe	Negative elongation factor E		9450.35
P19536	COX5B_MOUSE	Cox5b	Cytochrome c oxidase subunit 5B, mitochondrial	2087900	1990170	2156060
P20029	BIP_MOUSE	Hspa5	Endoplasmic reticulum chaperone BiP	67249700	49650200	55436600
P20060	HEXB_MOUSE	Hexb	Beta-hexosaminidase subunit beta	4962890	1184400	2670930
P20065-2	TYB4_MOUSE	Tmsb4x	Isoform Short of Thymosin beta-4	27043000	25667100	28858500
P20108	PRDX3_MOUSE	Prdx3	Thioredoxin-dependent peroxide reductase, mitochondrial	6954880	5955400	6506280
P20152	VIME_MOUSE	Vim	Vimentin	19912200	17345300	17004600
P20918	PLMN_MOUSE	Plg	Plasminogen	8847020	8279780	8390840
P21107-2	TPM3_MOUSE	Tpm3	Isoform 2 of Tropomyosin alpha-3 chain	17580800	15151500	17832000
P21126	UBL4A_MOUSE	Ubl4a	Ubiquitin-like protein 4A			30780.4
P21279	GNAQ_MOUSE	Gnaq	Guanine nucleotide-binding protein G(q) subunit alpha	140794	239146	269337
P21460	CYTC_MOUSE	Cst3	Cystatin-C	88182700	15294600	50630000
P21550	ENOB_MOUSE	Eno3	Beta-enolase	67474100	51757000	70310500
P21614	VTDB_MOUSE	Gc	Vitamin D-binding protein	4218960	4609850	4615770
P21956	MFGM_MOUSE	Mfge8	Lactadherin	367797	79097.6	246357
P21981	TGM2_MOUSE	Tgm2	Protein-glutamine gamma-glutamyltransferase 2	949252	1177480	987322
P22599	A1AT2_MOUSE	Serpina1b	Alpha-1-antitrypsin 1-2	7299870	8827040	7543850
P22682	CBL_MOUSE	Cbl	E3 ubiquitin-protein ligase CBL	531853	367011	391180
P22777	PAI1_MOUSE	Serpine1	Plasminogen activator inhibitor 1	724076
P22892	AP1G1_MOUSE	Ap1g1	AP-1 complex subunit gamma-1	1795080	1213630	1613020
P23116	EIF3A_MOUSE	Eif3a	Eukaryotic translation initiation factor 3 subunit A	1515470	1297780	1384050
P23198	CBX3_MOUSE	Cbx3	Chromobox protein homolog 3	1773040	1206950	1738730
P23475	XRCC6_MOUSE	Xrcc6	X-ray repair cross-complementing protein 6	2596920	2870490	2419950
P23492	PNPH_MOUSE	Pnp	Purine nucleoside phosphorylase	4171820	3202690	3824100
P23506	PIMT_MOUSE	Pcmt1	Protein-L-isoaspartate(D-aspartate) O-methyltransferase	1119200	987665	985194
P23591	FCL_MOUSE	Gfus	GDP-L-fucose synthase	145897	127662	141348
P23780	BGAL_MOUSE	Glb1	Beta-galactosidase	601030	121696
P23927	CRYAB_MOUSE	Cryab	Alpha-crystallin B chain	407362	499861	380864
P23953	EST1C_MOUSE	Ces1c	Carboxylesterase 1C	2880460	2943640	2902000
P24063	ITAL_MOUSE	Itgal	Integrin alpha-L		682887
P24270	CATA_MOUSE	Cat	Catalase	3320280	3109830	3362510
P24288	BCAT1_MOUSE	Bcat1	Branched-chain-amino-acid aminotransferase, cytosolic	2075340	1401780	1865120
P24369	PPIB_MOUSE	Ppib	Peptidyl-prolyl cis-trans isomerase B	14227500	9849520	11631600
P24452	CAPG_MOUSE	Capg	Macrophage-capping protein	24295900	4401340	12590100
P24527	LKHA4_MOUSE	Lta4h	Leukotriene A-4 hydrolase	2250200	1401070	1741970
P24547	IMDH2_MOUSE	Impdh2	Inosine-5'-monophosphate dehydrogenase 2	5445450	3833150	4313260
P24549	AL1A1_MOUSE	Aldh1a1	Aldehyde dehydrogenase 1A1	2231960	2295460	2294460
P24668	MPRD_MOUSE	M6pr	Cation-dependent mannose-6-phosphate receptor	1065500	707132	1151960
P25206	MCM3_MOUSE	Mcm3	DNA replication licensing factor MCM3	3406930	2772160	3348720
P25444	RS2_MOUSE	Rps2	Small ribosomal subunit protein uS5	8347440	7320490	8022360
P25799	NFKB1_MOUSE	Nfkb1	Nuclear factor NF-kappa-B p105 subunit	1531940	1580730	1360480
P26039	TLN1_MOUSE	Tln1	Talin-1	3629410	3200940	3338100
P26040	EZRI_MOUSE	Ezr	Ezrin	5211520	4580830	5257050
P26041	MOES_MOUSE	Msn	Moesin	43823000	28204900	32041800
P26043	RADI_MOUSE	Rdx	Radixin	2369080	880953	1386760
P26231	CTNA1_MOUSE	Ctnna1	Catenin alpha-1	1408430	1238390	1715150
P26262	KLKB1_MOUSE	Klkb1	Plasma kallikrein	873862	628471	741123
P26350	PTMA_MOUSE	Ptma	Prothymosin alpha	56595300	59281800	59982800
P26369	U2AF2_MOUSE	U2af2	Splicing factor U2AF 65 kDa subunit	1690430	2072870	1963310
P26443	DHE3_MOUSE	Glud1	Glutamate dehydrogenase 1, mitochondrial	2456380	2324470	2369660
P26516	PSMD7_MOUSE	Psmd7	26S proteasome non-ATPase regulatory subunit 7	2137570	1065910	1549010
P26638	SYSC_MOUSE	Sars1	Serine--tRNA ligase, cytoplasmic	2821690	2181790	2357160
P26883	FKB1A_MOUSE	Fkbp1a	Peptidyl-prolyl cis-trans isomerase FKBP1A	7954270	5895730	6349480
P26928	HGFL_MOUSE	Mst1	Hepatocyte growth factor-like protein	544135
P27046	MA2A1_MOUSE	Man2a1	Alpha-mannosidase 2	170750		110795
P27048	RSMB_MOUSE;RSMN_MOUSE	Snrpb;Snrpn	Small nuclear ribonucleoprotein-associated protein B	4483690	5011620	4492000
P27546	MAP4_MOUSE	Map4	Microtubule-associated protein 4	1873360	1804910	2342030
P27600	GNA12_MOUSE	Gna12	Guanine nucleotide-binding protein subunit alpha-12	4413490	4457050	5782420
P27612	PLAP_MOUSE	Plaa	Phospholipase A-2-activating protein	1933770	688561	1666880
P27659	RL3_MOUSE	Rpl3	Large ribosomal subunit protein uL3	3573880	2832330	2869070
P27773	PDIA3_MOUSE	Pdia3	Protein disulfide-isomerase A3	20295700	14829300	17486000
P27870	VAV_MOUSE	Vav1	Proto-oncogene vav		305026
P28063	PSB8_MOUSE	Psmb8	Proteasome subunit beta type-8	2141440	227384	1241390
P28076	PSB9_MOUSE	Psmb9	Proteasome subunit beta type-9	230630		167807
P28271	ACOHC_MOUSE	Aco1	Cytoplasmic aconitate hydratase	732246	210028	421763
P28352	APEX1_MOUSE	Apex1	DNA-(apurinic or apyrimidinic site) endonuclease	4354630	3132900	4427650
P28474	ADHX_MOUSE	Adh5	Alcohol dehydrogenase class-3	2741600	2199140	2478140
P28656	NP1L1_MOUSE	Nap1l1	Nucleosome assembly protein 1-like 1	2748020	3361010	3476910
P28659	CELF1_MOUSE	Celf1	CUGBP Elav-like family member 1	100011	121227	227375
P28665	MUG1_MOUSE	Mug1	Murinoglobulin-1	8695530	9443600	9037450
P28666	MUG2_MOUSE	Mug2	Murinoglobulin-2	71678.4	80025.3	35443.5
P28667	MRP_MOUSE	Marcksl1	MARCKS-related protein	1108130	962710	1110370
P28867	KPCD_MOUSE	Prkcd	Protein kinase C delta type	352520	287065	370875
P29341	PABP1_MOUSE	Pabpc1	Polyadenylate-binding protein 1	5758690	3225550	4080310
P29351	PTN6_MOUSE	Ptpn6	Tyrosine-protein phosphatase non-receptor type 6	6349830	1496190	4086860
P29391	FRIL1_MOUSE	Ftl1	Ferritin light chain 1	1534680	237762	590350
P29416	HEXA_MOUSE	Hexa	Beta-hexosaminidase subunit alpha	2672900	743859	1171370
P29595	NEDD8_MOUSE;cRAP-NEDD8_HUMAN	Nedd8;cRAP-NEDD8	NEDD8	1555380	1019540	1335060
P29699	FETUA_MOUSE	Ahsg	Alpha-2-HS-glycoprotein	21872600	21389400	20462000
P29758	OAT_MOUSE	Oat	Ornithine aminotransferase, mitochondrial	4959830	2103980	3580220
P29788	VTNC_MOUSE	Vtn	Vitronectin	96049700	92549900	88635400
P30275	KCRU_MOUSE	Ckmt1	Creatine kinase U-type, mitochondrial	58868.3	114828	113590
P30412	PPIC_MOUSE	Ppic	Peptidyl-prolyl cis-trans isomerase C	5041270	525261	2324090
P30416	FKBP4_MOUSE	Fkbp4	Peptidyl-prolyl cis-trans isomerase FKBP4	1400090	543742	779063
P30681	HMGB2_MOUSE	Hmgb2	High mobility group protein B2	9147640	8483380	8364320
P30999	CTND1_MOUSE	Ctnnd1	Catenin delta-1	303865	341676	366419
P31230	AIMP1_MOUSE	Aimp1	Aminoacyl tRNA synthase complex-interacting multifunctional protein 1	3437240	2284710	2519550
P31254	UBA1Y_MOUSE	Uba1y	Ubiquitin-like modifier-activating enzyme 1 Y	1554760	1554470	1684360
P31266	SUH_MOUSE	Rbpj	Recombining binding protein suppressor of hairless	495725		528176
P31532	SAA4_MOUSE	Saa4	Serum amyloid A-4 protein	3738880	4026670	3719580
P31938	MP2K1_MOUSE	Map2k1	Dual specificity mitogen-activated protein kinase kinase 1	543423	506106	594610
P32020	SCP2_MOUSE	Scp2	Sterol carrier protein 2	2821140	3395570	3620910
P32067	LA_MOUSE	Ssb	Lupus La protein homolog	3409200	3849500	3484150
P32233	DRG1_MOUSE	Drg1	Developmentally-regulated GTP-binding protein 1	1360600	1077910	1157120
P32261	ANT3_MOUSE	Serpinc1	Antithrombin-III	5324430	4914200	4649050
P32921	SYWC_MOUSE	Wars1	Tryptophan--tRNA ligase, cytoplasmic	4758550	5555360	4640280
P33587	PROC_MOUSE	Proc	Vitamin K-dependent protein C	2497780	2456880	2249010
P33622	APOC3_MOUSE	Apoc3	Apolipoprotein C-III	41864400	55023600	47088700
P34022	RANG_MOUSE	Ranbp1	Ran-specific GTPase-activating protein	6033610	4666640	4687360
P34884	MIF_MOUSE	Mif	Macrophage migration inhibitory factor	38650200	31491500	37587400
P34928	APOC1_MOUSE	Apoc1	Apolipoprotein C-I	6285900	6848750	6967460
P34960	MMP12_MOUSE	Mmp12	Macrophage metalloelastase	1067770		311816
P35235-1	PTN11_MOUSE	Ptpn11	Isoform 2 of Tyrosine-protein phosphatase non-receptor type 11	1060030	689098	913640
P35278	RAB5C_MOUSE	Rab5c	Ras-related protein Rab-5C	3164800	2915640	3437450
P35279	RAB6A_MOUSE	Rab6a	Ras-related protein Rab-6A	979329	1002200	1100050
P35282	RAB21_MOUSE	Rab21	Ras-related protein Rab-21	4847980	5893210	5716640
P35293	RAB18_MOUSE	Rab18	Ras-related protein Rab-18	316896	363506	340767
P35441	TSP1_MOUSE	Thbs1	Thrombospondin-1	8731480	8826750	8582530
P35486	ODPA_MOUSE	Pdha1	Pyruvate dehydrogenase E1 component subunit alpha, somatic form, mitochondrial	927110	1091120	1013320
P35550	FBRL_MOUSE	Fbl	rRNA 2'-O-methyltransferase fibrillarin	794959	816863	820650
P35564	CALX_MOUSE	Canx	Calnexin	4526800	4999710	4419030
P35585	AP1M1_MOUSE	Ap1m1	AP-1 complex subunit mu-1	3002990	1426070	2171620
P35700	PRDX1_MOUSE	Prdx1	Peroxiredoxin-1	60920400	35763300	54636200
P35821	PTN1_MOUSE	Ptpn1	Tyrosine-protein phosphatase non-receptor type 1	256971	331513	294022
P35969	VGFR1_MOUSE	Flt1	Vascular endothelial growth factor receptor 1	1222520	163414	249636
P35979	RL12_MOUSE	Rpl12	Large ribosomal subunit protein uL11	7252230	4632950	5845700
P35980	RL18_MOUSE	Rpl18	Large ribosomal subunit protein eL18	3047340	2684280	2667210
P36536	SAR1A_MOUSE;SAR1B_MOUSE	Sar1a;Sar1b	GTP-binding protein SAR1a	2186820	2385970	2467180
P36552	HEM6_MOUSE	Cpox	Oxygen-dependent coproporphyrinogen-III oxidase, mitochondrial	560847	459219	405691
P37040	NCPR_MOUSE	Por	NADPH--cytochrome P450 reductase	661249	552274	717989
P38647	GRP75_MOUSE	Hspa9	Stress-70 protein, mitochondrial	11724300	12085700	10993100
P39054	DYN2_MOUSE	Dnm2	Dynamin-2	4052890	3169290	3668280
P39688	FYN_MOUSE	Fyn	Tyrosine-protein kinase Fyn	5903800	3829560	4835460
P39749	FEN1_MOUSE	Fen1	Flap endonuclease 1	3209360	2846400	3189870
P39876	TIMP3_MOUSE	Timp3	Metalloproteinase inhibitor 3	1053990	1406170	1112940
P40124	CAP1_MOUSE	Cap1	Adenylyl cyclase-associated protein 1	139302000	117816000	116001000
P40142	TKT_MOUSE	Tkt	Transketolase	29406000	9580900	16805700
P40240	CD9_MOUSE	Cd9	CD9 antigen	1901710	716378	1200700
P40336	VP26A_MOUSE	Vps26a	Vacuolar protein sorting-associated protein 26A	1239730	690633	1288900
P41105	RL28_MOUSE	Rpl28	Large ribosomal subunit protein eL28	1630720	1129410	1290150
P41241	CSK_MOUSE	Csk	Tyrosine-protein kinase CSK	796735	778842	758238
P41317	MBL2_MOUSE	Mbl2	Mannose-binding protein C	4092940	5160630	4778080
P42125	ECI1_MOUSE	Eci1	Enoyl-CoA delta isomerase 1, mitochondrial	108789
P42128	FOXK1_MOUSE	Foxk1	Forkhead box protein K1	402826	371578	374131
P42208	SEPT2_MOUSE	Septin2	Septin-2	3635230	2350830	2901460
P42225	STAT1_MOUSE	Stat1	Signal transducer and activator of transcription 1	1855240	2678010	2364000
P42669	PURA_MOUSE	Pura	Transcriptional activator protein Pur-alpha	39066.9	45453.5	68854.3
P42703	LIFR_MOUSE	Lifr	Leukemia inhibitory factor receptor	81108.7	106960	50583.4
P42932	TCPQ_MOUSE	Cct8	T-complex protein 1 subunit theta	11517100	8127400	9811440
P43247	MSH2_MOUSE	Msh2	DNA mismatch repair protein Msh2		522498	523482
P43274	H14_MOUSE	H1-4	Histone H1.4	9560900	9220110	10875300
P43276	H15_MOUSE	H1-5	Histone H1.5	4440360	4447000	4917150
P43277	H13_MOUSE	H1-3	Histone H1.3	15667300	14984700	17544600
P43346	DCK_MOUSE	Dck	Deoxycytidine kinase	1882830	1376160	1714910
P45376	ALDR_MOUSE	Akr1b1	Aldo-keto reductase family 1 member B1	15457600	7527110	12133600
P45377	ALD2_MOUSE	Akr1b8	Aldose reductase-related protein 2	752617	494535	745969
P45591	COF2_MOUSE	Cfl2	Cofilin-2	1486200	1613690	1420650
P45878	FKBP2_MOUSE	Fkbp2	Peptidyl-prolyl cis-trans isomerase FKBP2	2069210	1850580	1860010
P45952	ACADM_MOUSE	Acadm	Medium-chain specific acyl-CoA dehydrogenase, mitochondrial	1826090	1632300	1705420
P46061	RAGP1_MOUSE	Rangap1	Ran GTPase-activating protein 1	807344	827940	898440
P46062	SIPA1_MOUSE	Sipa1	Signal-induced proliferation-associated protein 1	384880	180150	382703
P46412	GPX3_MOUSE	Gpx3	Glutathione peroxidase 3	2506020	2506670	2223240
P46460	NSF_MOUSE	Nsf	Vesicle-fusing ATPase	2659110	2529660	2686230
P46467	VPS4B_MOUSE	Vps4b	Vacuolar protein sorting-associated protein 4B	8462450	8111360	8499710
P46471	PRS7_MOUSE	Psmc2	26S proteasome regulatory subunit 7	4956850	3903430	4796060
P46638	RB11B_MOUSE	Rab11b	Ras-related protein Rab-11B	8216150	7206350	7064950
P46664	PURA2_MOUSE	Adss2	Adenylosuccinate synthetase isozyme 2	4924250	2075740	3580020
P46737	BRCC3_MOUSE	Brcc3	Lys-63-specific deubiquitinase BRCC36	210765		208113
P46978	STT3A_MOUSE	Stt3a	Dolichyl-diphosphooligosaccharide--protein glycosyltransferase subunit STT3A	1453330	1349050	1702870
P47199	QOR_MOUSE	Cryz	Quinone oxidoreductase	888052	1168310	1141140
P47226	TES_MOUSE	Tes	Testin	5603780	3284030	4100310
P47713	PA24A_MOUSE	Pla2g4a	Cytosolic phospholipase A2	800004	154588	582626
P47738	ALDH2_MOUSE	Aldh2	Aldehyde dehydrogenase, mitochondrial	6267780	5008750	4985030
P47753	CAZA1_MOUSE	Capza1	F-actin-capping protein subunit alpha-1	11226700	11429000	11350800
P47754	CAZA2_MOUSE	Capza2	F-actin-capping protein subunit alpha-2	1464950	1104200	1119280
P47757-2	CAPZB_MOUSE	Capzb	Isoform 2 of F-actin-capping protein subunit beta	13153500	10876900	12751200
P47758	SRPRB_MOUSE	Srprb	Signal recognition particle receptor subunit beta	683204	906601	741643
P47791	GSHR_MOUSE	Gsr	Glutathione reductase, mitochondrial	6317420	3949900	4958780
P47811	MK14_MOUSE	Mapk14	Mitogen-activated protein kinase 14	517788	285377	540151
P47856	GFPT1_MOUSE	Gfpt1	Glutamine--fructose-6-phosphate aminotransferase [isomerizing] 1	1264320	1169670	1293280
P47911	RL6_MOUSE	Rpl6	Large ribosomal subunit protein eL6	3704920	3231630	3217160
P47941	CRKL_MOUSE	Crkl	Crk-like protein	1097840	1165260	956634
P47955	RLA1_MOUSE	Rplp1	Large ribosomal subunit protein P1	1307350	602003	236385
P47962	RL5_MOUSE	Rpl5	Large ribosomal subunit protein uL18	2126540	1537970	1380430
P47963	RL13_MOUSE	Rpl13	Large ribosomal subunit protein eL13	4331290	3183690	4106750
P47964	RL36_MOUSE	Rpl36	Large ribosomal subunit protein eL36	1082770	980132	1078870
P47968	RPIA_MOUSE	Rpia	Ribose-5-phosphate isomerase	216629	117686	163137
P48024	EIF1_MOUSE	Eif1	Eukaryotic translation initiation factor 1	532424	380703	473086
P48036	ANXA5_MOUSE	Anxa5	Annexin A5	1037360	652965	589313
P48193	EPB41_MOUSE	Epb41	Protein 4.1	3058360	3044530	3071570
P48428	TBCA_MOUSE	Tbca	Tubulin-specific chaperone A	2997350	2360670	3176160
P48678	LMNA_MOUSE	Lmna	Prelamin-A/C	7998400	4637040	6844450
P48722	HS74L_MOUSE	Hspa4l	Heat shock 70 kDa protein 4L	1684480	1762110	1701980
P48758	CBR1_MOUSE	Cbr1	Carbonyl reductase [NADPH] 1	963451	926529	995737
P48962	ADT1_MOUSE	Slc25a4	ADP/ATP translocase 1	2928640	2901400	3287330
P49138	MAPK2_MOUSE	Mapkapk2	MAP kinase-activated protein kinase 2	407782	150465	320032
P49182	HEP2_MOUSE	Serpind1	Heparin cofactor 2	1063910	809492	756767
P49222	EPB42_MOUSE	Epb42	Protein 4.2	2327120	2476640	2442360
P49312	ROA1_MOUSE	Hnrnpa1	Heterogeneous nuclear ribonucleoprotein A1	11466800	6886650	8432560
P49443	PPM1A_MOUSE	Ppm1a	Protein phosphatase 1A	208246	99334.3	274307
P49446	PTPRE_MOUSE	Ptpre	Receptor-type tyrosine-protein phosphatase epsilon	107807	109229
P49586	PCY1A_MOUSE	Pcyt1a	Choline-phosphate cytidylyltransferase A	904657	757312	786737
P49710	HCLS1_MOUSE	Hcls1	Hematopoietic lineage cell-specific protein	4434400	3920070	4340610
P49717	MCM4_MOUSE	Mcm4	DNA replication licensing factor MCM4	1339610	1442630	1413160
P49718	MCM5_MOUSE	Mcm5	DNA replication licensing factor MCM5	1703020	1440220	1732310
P49722	PSA2_MOUSE	Psma2	Proteasome subunit alpha type-2	6345060	4958260	5063390
P49813	TMOD1_MOUSE	Tmod1	Tropomodulin-1	424509	511502	404714
P50096	IMDH1_MOUSE	Impdh1	Inosine-5'-monophosphate dehydrogenase 1	410449	273095	504322
P50247	SAHH_MOUSE	Ahcy	Adenosylhomocysteinase	5204070	4255320	5120320
P50396	GDIA_MOUSE	Gdi1	Rab GDP dissociation inhibitor alpha	1710650	1670550	1765730
P50429	ARSB_MOUSE	Arsb	Arylsulfatase B	674174		548673
P50431	GLYC_MOUSE	Shmt1	Serine hydroxymethyltransferase, cytosolic	608152	378118	561387
P50446	K2C6A_MOUSE	Krt6a	Keratin, type II cytoskeletal 6A	4473420	3461350	6176000
P50516	VATA_MOUSE	Atp6v1a	V-type proton ATPase catalytic subunit A	4919430	2467530	3406730
P50518	VATE1_MOUSE	Atp6v1e1	V-type proton ATPase subunit E 1	1967190	1337020	1755070
P50543	S10AB_MOUSE	S100a11	Protein S100-A11	1125630	1151690	1284370
P50544	ACADV_MOUSE	Acadvl	Very long-chain specific acyl-CoA dehydrogenase, mitochondrial	1327650	1363850	1317400
P50580	PA2G4_MOUSE	Pa2g4	Proliferation-associated protein 2G4	8595740	4895030	6992990
P51150	RAB7A_MOUSE	Rab7a	Ras-related protein Rab-7a	4822880	4984160	5207590
P51410	RL9_MOUSE	Rpl9	Large ribosomal subunit protein uL6	1796300	1956280	2052720
P51432	PLCB3_MOUSE	Plcb3	1-phosphatidylinositol 4,5-bisphosphate phosphodiesterase beta-3	332385		236780
P51660	DHB4_MOUSE	Hsd17b4	Peroxisomal multifunctional enzyme type 2	1205430	1087440	1303880
P51670	CCL9_MOUSE	Ccl9	C-C motif chemokine 9	3595580		3074850
P51855	GSHB_MOUSE	Gss	Glutathione synthetase	1868710	2239810	2120000
P51859	HDGF_MOUSE	Hdgf	Hepatoma-derived growth factor	5110540	4406610	4122660
P51863	VA0D1_MOUSE	Atp6v0d1	V-type proton ATPase subunit d 1		646214	989741
P51881	ADT2_MOUSE	Slc25a5	ADP/ATP translocase 2	15159200	15836000	15443200
P51885	LUM_MOUSE	Lum	Lumican	255810	326201
P51910	APOD_MOUSE	Apod	Apolipoprotein D		609948
P51912	AAAT_MOUSE	Slc1a5	Neutral amino acid transporter B(0)	2868420	3160760	2949010
P52196	THTR_MOUSE	Tst	Thiosulfate sulfurtransferase	216704	403487	109331
P52293	IMA1_MOUSE	Kpna2	Importin subunit alpha-1	710970	595739	512753
P52430	PON1_MOUSE	Pon1	Serum paraoxonase/arylesterase 1	18978400	22903600	19937100
P52431	DPOD1_MOUSE	Pold1	DNA polymerase delta catalytic subunit	290607	225856	225078
P52432	RPAC1_MOUSE	Polr1c	DNA-directed RNA polymerases I and III subunit RPAC1		105449
P52479	UBP10_MOUSE	Usp10	Ubiquitin carboxyl-terminal hydrolase 10	430657	368761	437813
P52480	KPYM_MOUSE	Pkm	Pyruvate kinase PKM	87236800	34256000	63946000
P52480-2	KPYM_MOUSE	Pkm	Isoform M1 of Pyruvate kinase PKM	3870210	1254330	1157520
P52482	UB2E1_MOUSE;UB2E2_MOUSE;UB2E3_MOUSE;cRAP-UB2E1_HUMAN	Ube2e1;Ube2e2;Ube2e3;cRAP-UBE2E1	Ubiquitin-conjugating enzyme E2 E1	623929	537872	415724
P52912	TIA1_MOUSE	Tia1	Cytotoxic granule associated RNA binding protein TIA1	901557	823406	931911
P53026	RL10A_MOUSE	Rpl10a	Large ribosomal subunit protein uL1	4724680	3802770	4376220
P53612	PGTB2_MOUSE	Rabggtb	Geranylgeranyl transferase type-2 subunit beta	186623	87733.2	132217
P53810	PIPNA_MOUSE	Pitpna	Phosphatidylinositol transfer protein alpha isoform	304049
P53811	PIPNB_MOUSE	Pitpnb	Phosphatidylinositol transfer protein beta isoform	697152	609376	690781
P53986	MOT1_MOUSE	Slc16a1	Monocarboxylate transporter 1		411819
P53994	RAB2A_MOUSE	Rab2a	Ras-related protein Rab-2A	1845780	1794670	1715930
P53996-2	CNBP_MOUSE	Cnbp	Isoform 2 of CCHC-type zinc finger nucleic acid binding protein	2962980	1819420	1999930
P54071	IDHP_MOUSE	Idh2	Isocitrate dehydrogenase [NADP], mitochondrial	2058130	1879500	1910640
P54103	DNJC2_MOUSE	Dnajc2	DnaJ homolog subfamily C member 2	273048	182010	235644
P54116	STOM_MOUSE	Stom	Stomatin	3113820	3187260	3028100
P54227	STMN1_MOUSE	Stmn1	Stathmin	12763100	14720900	13254700
P54726	RD23A_MOUSE	Rad23a	UV excision repair protein RAD23 homolog A	782871	634088	920049
P54728	RD23B_MOUSE	Rad23b	UV excision repair protein RAD23 homolog B	3204240	3016850	3272160
P54731	FAF1_MOUSE	Faf1	FAS-associated factor 1	1110500	1261730	1039060
P54775	PRS6B_MOUSE	Psmc4	26S proteasome regulatory subunit 6B	1332600	1235440	1270680
P54822	PUR8_MOUSE	Adsl	Adenylosuccinate lyase	1969250	1129280	1515900
P54823	DDX6_MOUSE	Ddx6	Probable ATP-dependent RNA helicase DDX6	2207500	1291600	1685250
P55012	S12A2_MOUSE	Slc12a2	Solute carrier family 12 member 2	667769	537525	604330
P55065	PLTP_MOUSE	Pltp	Phospholipid transfer protein	3173600	1657960	2590090
P55097	CATK_MOUSE	Ctsk	Cathepsin K	1681050		963104
P55258	RAB8A_MOUSE	Rab8a	Ras-related protein Rab-8A	10409100	10155200	11329900
P55264	ADK_MOUSE	Adk	Adenosine kinase	354087	515174	410981
P55821	STMN2_MOUSE	Stmn2	Stathmin-2	753762	241950	292497
P56135	ATPK_MOUSE	Atp5mf	ATP synthase subunit f, mitochondrial			33871.2
P56376	ACYP1_MOUSE	Acyp1	Acylphosphatase-1	176473	127638	88649.3
P56382	ATP5E_MOUSE	Atp5f1e	ATP synthase subunit epsilon, mitochondrial	710111	862056	874781
P56391	CX6B1_MOUSE	Cox6b1	Cytochrome c oxidase subunit 6B1	1308980	1403980	1520780
P56399	UBP5_MOUSE	Usp5	Ubiquitin carboxyl-terminal hydrolase 5	4453040	4316450	4135360
P56400	GP1BB_MOUSE	Gp1bb	Platelet glycoprotein Ib beta chain	569305	655364	537266
P56480	ATPB_MOUSE	Atp5f1b	ATP synthase subunit beta, mitochondrial	12638800	13040200	12630500
P56546	CTBP2_MOUSE	Ctbp2	C-terminal-binding protein 2	103269	74745	125588
P56812	PDCD5_MOUSE	Pdcd5	Programmed cell death protein 5	4036930	6125480	5004350
P56873	ZNRD2_MOUSE	Znrd2	Protein ZNRD2	124947	125221
P56959	FUS_MOUSE	Fus	RNA-binding protein FUS	12520900	3703050	18083200
P57746	VATD_MOUSE	Atp6v1d	V-type proton ATPase subunit D	606076	443861	1008930
P57759	ERP29_MOUSE	Erp29	Endoplasmic reticulum resident protein 29	5061970	5162480	4962550
P57776	EF1D_MOUSE	Eef1d	Elongation factor 1-delta	9991020	9383310	9812480
P57780	ACTN4_MOUSE	Actn4	Alpha-actinin-4	12600900	10549600	10567300
P57784	RU2A_MOUSE	Snrpa1	U2 small nuclear ribonucleoprotein A'	1948620	2055490	2187240
P57787	MOT4_MOUSE	Slc16a3	Monocarboxylate transporter 4	404049	456489	459553
P58021	TM9S2_MOUSE	Tm9sf2	Transmembrane 9 superfamily member 2	493933	563268	497338
P58044	IDI1_MOUSE	Idi1	Isopentenyl-diphosphate Delta-isomerase 1	462904	522056	436100
P58058	NADK_MOUSE	Nadk	NAD kinase	1321510		740532
P58242	ASM3B_MOUSE	Smpdl3b	Acid sphingomyelinase-like phosphodiesterase 3b	99859.9
P58252	EF2_MOUSE	Eef2	Elongation factor 2	45587000	18569800	26722200
P58281	OPA1_MOUSE	Opa1	Dynamin-like 120 kDa protein, mitochondrial	293208		229431
P58321	UCHL4_MOUSE	Uchl4	Ubiquitin carboxyl-terminal hydrolase isozyme L4	879506	813383	744002
P58389	PTPA_MOUSE	Ptpa	Serine/threonine-protein phosphatase 2A activator	775564	697664	1097300
P58771-2	TPM1_MOUSE	Tpm1	Isoform 2 of Tropomyosin alpha-1 chain	2961490	3034690	3049150
P58774	TPM2_MOUSE	Tpm2	Tropomyosin beta chain	1662020	1858640	1620810
P58871	TB182_MOUSE	Tnks1bp1	182 kDa tankyrase-1-binding protein	569628	603168	584417
P59235	NUP43_MOUSE	Nup43	Nucleoporin Nup43	574117	786028	604489
P59325	IF5_MOUSE	Eif5	Eukaryotic translation initiation factor 5	452067	777447	528762
P59708	SF3B6_MOUSE	Sf3b6	Splicing factor 3B subunit 6	680475	191742	401030
P59999	ARPC4_MOUSE	Arpc4	Actin-related protein 2/3 complex subunit 4	34626800	25163100	29988600
P60060	SC61G_MOUSE	Sec61g	Protein transport protein Sec61 subunit gamma	1943210	1583260	1039180
P60122	RUVB1_MOUSE	Ruvbl1	RuvB-like 1	3025940	2722960	2905190
P60229	EIF3E_MOUSE	Eif3e	Eukaryotic translation initiation factor 3 subunit E	3049890	2680270	3073220
P60335	PCBP1_MOUSE	Pcbp1	Poly(rC)-binding protein 1	18285600	14082800	18137800
P60521	GBRAP_MOUSE;GBRL1_MOUSE;GBRL2_MOUSE	Gabarap;Gabarapl1;Gabarapl2	Gamma-aminobutyric acid receptor-associated protein-like 2	1433560	345913	1165210
P60603	ROMO1_MOUSE	Romo1	Reactive oxygen species modulator 1	170641	118592
P60670	NPL4_MOUSE	Nploc4	Nuclear protein localization protein 4 homolog	532470	339214	562497
P60710	ACTB_MOUSE	Actb	Actin, cytoplasmic 1	486919000	448863000	425373000
P60766	CDC42_MOUSE	Cdc42	Cell division control protein 42 homolog	6160540	5230010	5572280
P60840	ENSA_MOUSE	Ensa	Alpha-endosulfine	1815330	1889480	1945060
P60843	IF4A1_MOUSE	Eif4a1	Eukaryotic initiation factor 4A-I	18228000	10044000	12583300
P60867	RS20_MOUSE	Rps20	Small ribosomal subunit protein uS10	7550890	7224820	8300350
P60898	RPB9_MOUSE	Polr2i	DNA-directed RNA polymerase II subunit RPB9	48092.8	35230.5	39263.8
P61021	RAB5B_MOUSE	Rab5b	Ras-related protein Rab-5B	1083130	417767	474113
P61022	CHP1_MOUSE	Chp1	Calcineurin B homologous protein 1	149144	220138	191037
P61027	RAB10_MOUSE	Rab10	Ras-related protein Rab-10	3192800	2687720	2415950
P61079	UB2D2_MOUSE;UB2D3_MOUSE	Ube2d2;Ube2d3	Ubiquitin-conjugating enzyme E2 D3	4776840	3468460	4540990
P61082	UBC12_MOUSE	Ube2m	NEDD8-conjugating enzyme Ubc12	3853850	3106140	3551700
P61087	UBE2K_MOUSE	Ube2k	Ubiquitin-conjugating enzyme E2 K	2681210	2225240	2927710
P61089	UBE2N_MOUSE	Ube2n	Ubiquitin-conjugating enzyme E2 N	6514250	6391530	7119800
P61161	ARP2_MOUSE	Actr2	Actin-related protein 2	9446900	5629300	7895620
P61164	ACTZ_MOUSE	Actr1a	Alpha-centractin	980808	993137	1049550
P61166	TM258_MOUSE	Tmem258	Transmembrane protein 258	590048	342148	627940
P61205	ARF1_MOUSE;ARF3_MOUSE	Arf1;Arf3	ADP-ribosylation factor 3	6525220	4801120	5675900
P61211	ARL1_MOUSE	Arl1	ADP-ribosylation factor-like protein 1	544463	799991	675372
P61222	ABCE1_MOUSE	Abce1	ATP-binding cassette sub-family E member 1	1211660	987095	1253320
P61226	RAP2B_MOUSE	Rap2b	Ras-related protein Rap-2b	93088.9	68724.1	100457
P61255	RL26_MOUSE	Rpl26	Large ribosomal subunit protein uL24	2599170	2296940	2717240
P61290	PSME3_MOUSE	Psme3	Proteasome activator complex subunit 3	2886720	1365300	2300390
P61327	MGN_MOUSE	Magoh	Protein mago nashi homolog	742416	423590	673710
P61358	RL27_MOUSE	Rpl27	Large ribosomal subunit protein eL27	2545470	2276300	2615800
P61458	PHS_MOUSE	Pcbd1	Pterin-4-alpha-carbinolamine dehydratase	352162	372076	383208
P61620	S61A1_MOUSE	Sec61a1	Protein transport protein Sec61 subunit alpha isoform 1	2203390	1965150	2093870
P61750	ARF4_MOUSE	Arf4	ADP-ribosylation factor 4	4232500	4244980	4515880
P61759	PFD3_MOUSE	Vbp1	Prefoldin subunit 3	2826450	2983530	2074460
P61804	DAD1_MOUSE	Dad1	Dolichyl-diphosphooligosaccharide--protein glycosyltransferase subunit DAD1	4957550	5691940	5382280
P61924	COPZ1_MOUSE	Copz1	Coatomer subunit zeta-1	1430920	1046180	1247580
P61957	SUMO2_MOUSE;SUMO3_MOUSE	Sumo2;Sumo3	Small ubiquitin-related modifier 2	16168400	15482700	16623700
P61961	UFM1_MOUSE	Ufm1	Ubiquitin-fold modifier 1	857620	1081800	819074
P61963	DCAF7_MOUSE	Dcaf7	DDB1- and CUL4-associated factor 7	61172.9	60926.8	51612.7
P61965	WDR5_MOUSE	Wdr5	WD repeat-containing protein 5	299165	146401	160452
P61967	AP1S1_MOUSE	Ap1s1	AP-1 complex subunit sigma-1A	392220	293662	315942
P61971	NTF2_MOUSE	Nutf2	Nuclear transport factor 2	7905850	7451990	7617090
P61979	HNRPK_MOUSE	Hnrnpk	Heterogeneous nuclear ribonucleoprotein K	11071600	10012000	10695600
P61982	1433G_MOUSE	Ywhag	14-3-3 protein gamma	9498400	7131300	8860800
P62075	TIM13_MOUSE	Timm13	Mitochondrial import inner membrane translocase subunit Tim13	743272	1113490	870080
P62082	RS7_MOUSE	Rps7	Small ribosomal subunit protein eS7	2126560	1969390	1601960
P62137	PP1A_MOUSE	Ppp1ca	Serine/threonine-protein phosphatase PP1-alpha catalytic subunit	2036630	1822510	1657550
P62141	PP1B_MOUSE	Ppp1cb	Serine/threonine-protein phosphatase PP1-beta catalytic subunit	1679400	1606750	1626910
P62192	PRS4_MOUSE	Psmc1	26S proteasome regulatory subunit 4	4904480	4161820	4497800
P62196	PRS8_MOUSE	Psmc5	26S proteasome regulatory subunit 8	1572900	1468270	1556100
P62242	RS8_MOUSE	Rps8	Small ribosomal subunit protein eS8	6134260	5809430	5749590
P62245	RS15A_MOUSE	Rps15a	Small ribosomal subunit protein uS8	4428550	4140280	4901720
P62254	UB2G1_MOUSE	Ube2g1	Ubiquitin-conjugating enzyme E2 G1		322801	190261
P62259	1433E_MOUSE	Ywhae	14-3-3 protein epsilon	60292900	52688500	53319500
P62264	RS14_MOUSE	Rps14	Small ribosomal subunit protein uS11	5964290	5388890	5449110
P62267	RS23_MOUSE	Rps23	Small ribosomal subunit protein uS12	3377940	3285490	3801570
P62270	RS18_MOUSE	Rps18	Small ribosomal subunit protein uS13	4298170	4178700	4157520
P62274	RS29_MOUSE	Rps29	Small ribosomal subunit protein uS14	641823	434259	554536
P62281	RS11_MOUSE	Rps11	Small ribosomal subunit protein uS17	5565160	4040150	3967080
P62301	RS13_MOUSE	Rps13	Small ribosomal subunit protein uS15	2560680	2789950	2641040
P62305	RUXE_MOUSE	Snrpe	Small nuclear ribonucleoprotein E	1812890	1951950	1728150
P62307	RUXF_MOUSE	Snrpf	Small nuclear ribonucleoprotein F	355357	551343	643418
P62309	RUXG_MOUSE	Snrpg	Small nuclear ribonucleoprotein G	1031180	1091960	869855
P62311	LSM3_MOUSE	Lsm3	U6 snRNA-associated Sm-like protein LSm3	2117470	2303630	2522790
P62313	LSM6_MOUSE	Lsm6	U6 snRNA-associated Sm-like protein LSm6	1692450	1718340	1656330
P62315	SMD1_MOUSE	Snrpd1	Small nuclear ribonucleoprotein Sm D1	7191710	5828740	7463490
P62317	SMD2_MOUSE	Snrpd2	Small nuclear ribonucleoprotein Sm D2	5754200	4467600	4876570
P62320	SMD3_MOUSE	Snrpd3	Small nuclear ribonucleoprotein Sm D3	6431190	5891450	6087310
P62322	LSM5_MOUSE	Lsm5	U6 snRNA-associated Sm-like protein LSm5	681877	519175	545030
P62331	ARF6_MOUSE	Arf6	ADP-ribosylation factor 6	609690	265741	520337
P62334	PRS10_MOUSE	Psmc6	26S proteasome regulatory subunit 10B	1578160	1347420	1453750
P62482	KCAB2_MOUSE	Kcnab2	Voltage-gated potassium channel subunit beta-2	581585	452200	340839
P62627	DLRB1_MOUSE	Dynlrb1	Dynein light chain roadblock-type 1	1281490	1224190	1197610
P62631	EF1A2_MOUSE	Eef1a2	Elongation factor 1-alpha 2	1284610	1655360	1519900
P62702	RS4X_MOUSE	Rps4x	Small ribosomal subunit protein eS4	6016640	5300350	5565640
P62715	PP2AA_MOUSE;PP2AB_MOUSE	Ppp2ca;Ppp2cb	Serine/threonine-protein phosphatase 2A catalytic subunit beta isoform	2647580	2489200	2096630
P62717	RL18A_MOUSE	Rpl18a	Large ribosomal subunit protein eL20	2053560	1687070	1744030
P62743	AP2S1_MOUSE	Ap2s1	AP-2 complex subunit sigma	1486270	1133510	1403080
P62748	HPCL1_MOUSE	Hpcal1	Hippocalcin-like protein 1	2039960	1369790	1300910
P62751	RL23A_MOUSE	Rpl23a	Large ribosomal subunit protein uL23	3807350	3044560	3606790
P62754	RS6_MOUSE	Rps6	Small ribosomal subunit protein eS6	6336550	5393130	5558890
P62774	MTPN_MOUSE	Mtpn	Myotrophin	368530	534345	565667
P62806	H4_MOUSE	H4c1	Histone H4	21588800	22973800	25075500
P62814	VATB2_MOUSE	Atp6v1b2	V-type proton ATPase subunit B, brain isoform	3165650	1410850	2126300
P62821	RAB1A_MOUSE	Rab1A	Ras-related protein Rab-1A	4400550	4127780	3369380
P62827	RAN_MOUSE	Ran	GTP-binding nuclear protein Ran	28387900	23643100	24407200
P62830	RL23_MOUSE	Rpl23	Large ribosomal subunit protein uL14	4462900	3768430	4254990
P62843	RS15_MOUSE	Rps15	Small ribosomal subunit protein uS19	2076460	1462970	1570380
P62849	RS24_MOUSE	Rps24	Small ribosomal subunit protein eS24	1334830	1035210	610824
P62852	RS25_MOUSE	Rps25	Small ribosomal subunit protein eS25	11170600	9337310	11262800
P62855	RS26_MOUSE	Rps26	Small ribosomal subunit protein eS26	8468680	8584950	8975990
P62858	RS28_MOUSE	Rps28	Small ribosomal subunit protein eS28	7739290	7295400	7864960
P62862	RS30_MOUSE	Fau	Ubiquitin-like FUBI-ribosomal protein eS30 fusion protein	2206170	2209980	2452680
P62869	ELOB_MOUSE	Elob	Elongin-B	3349680	3295320	3347270
P62874	GBB1_MOUSE	Gnb1	Guanine nucleotide-binding protein G(I)/G(S)/G(T) subunit beta-1	2407280	2137610	2193310
P62878	RBX1_MOUSE	Rbx1	E3 ubiquitin-protein ligase RBX1	457811	444308	480912
P62880	GBB2_MOUSE	Gnb2	Guanine nucleotide-binding protein G(I)/G(S)/G(T) subunit beta-2	28232000	26203600	28316100
P62889	RL30_MOUSE	Rpl30	Large ribosomal subunit protein eL30	2335200	2220550	1928830
P62892	RL39_MOUSE	Rpl39	Large ribosomal subunit protein eL39	328824	499142	414036
P62900	RL31_MOUSE	Rpl31	Large ribosomal subunit protein eL31	4057100	3561770	3996730
P62908	RS3_MOUSE	Rps3	Small ribosomal subunit protein uS3	10668400	9745090	10282200
P62911	RL32_MOUSE	Rpl32	Large ribosomal subunit protein eL32	3024070	2917280	2861450
P62918	RL8_MOUSE	Rpl8	Large ribosomal subunit protein uL2	6930710	5239420	5886180
P62960	YBOX1_MOUSE	Ybx1	Y-box-binding protein 1	4936090	3921190	5112770
P62962	PROF1_MOUSE	Pfn1	Profilin-1	41422500	19491800	36417000
P62996	TRA2B_MOUSE	Tra2b	Transformer-2 protein homolog beta	160855	105628	160952
P63001	RAC1_MOUSE	Rac1	Ras-related C3 botulinum toxin substrate 1	11297800	10192400	12339700
P63005	LIS1_MOUSE	Pafah1b1	Platelet-activating factor acetylhydrolase IB subunit beta	2054900	910102	1533240
P63017	HSP7C_MOUSE	Hspa8	Heat shock cognate 71 kDa protein	70323800	38527300	48265200
P63028	TCTP_MOUSE	Tpt1	Translationally-controlled tumor protein	732076	433072	889967
P63037	DNJA1_MOUSE	Dnaja1	DnaJ homolog subfamily A member 1	698999	543245	612576
P63038	CH60_MOUSE	Hspd1	60 kDa heat shock protein, mitochondrial	27191800	27012200	27302400
P63073	IF4E_MOUSE	Eif4e	Eukaryotic translation initiation factor 4E	2029540	1603230	2018860
P63085	MK01_MOUSE	Mapk1	Mitogen-activated protein kinase 1	1393740	956859	1226070
P63087	PP1G_MOUSE	Ppp1cc	Serine/threonine-protein phosphatase PP1-gamma catalytic subunit	667604	388072	355239
P63094	GNAS1_MOUSE;GNAS2_MOUSE	Gnas	Guanine nucleotide-binding protein G(s) subunit alpha isoforms short	410827	354872	487763
P63101	1433Z_MOUSE	Ywhaz	14-3-3 protein zeta/delta	18509700	13922700	15978600
P63158	HMGB1_MOUSE	Hmgb1	High mobility group protein B1	27282900	26385200	24923500
P63166	SUMO1_MOUSE;cRAP-SUMO1_HUMAN	Sumo1;cRAP-SUMO1	Small ubiquitin-related modifier 1	2283930	2275440	3099610
P63168	DYL1_MOUSE	Dynll1	Dynein light chain 1, cytoplasmic	11619800	7146440	10121800
P63242	IF5A1_MOUSE	Eif5a	Eukaryotic translation initiation factor 5A-1	11285300	10370100	10108200
P63254	CRIP1_MOUSE	Crip1	Cysteine-rich protein 1	5123310	4660790	5473080
P63260	ACTG_MOUSE	Actg1	Actin, cytoplasmic 2	19110900	14491800	17859400
P63271	SPT4A_MOUSE;SPT4B_MOUSE	Supt4h1a;Supt4h1b	Transcription elongation factor SPT4-A		290861	235776
P63276	RS17_MOUSE	Rps17	Small ribosomal subunit protein eS17	2964970	2871560	2291500
P63280	UBC9_MOUSE;cRAP-UBC9_HUMAN	Ube2i;cRAP-UBE2I	SUMO-conjugating enzyme UBC9	3939000	3588680	4585350
P63321	RALA_MOUSE	Rala	Ras-related protein Ral-A	475501	445038	566694
P63323	RS12_MOUSE	Rps12	Small ribosomal subunit protein eS12	9761070	9761240	10244900
P63325	RS10_MOUSE	Rps10	Small ribosomal subunit protein eS10	3688190	4337290	3999600
P63328	PP2BA_MOUSE	Ppp3ca	Protein phosphatase 3 catalytic subunit alpha	1235760	1175060	1368760
P67778	PHB1_MOUSE	Phb1	Prohibitin 1	7390280	7645130	7581430
P67871	CSK2B_MOUSE	Csnk2b	Casein kinase II subunit beta	794693	675428	731403
P67984	RL22_MOUSE	Rpl22	Large ribosomal subunit protein eL22	6975500	5033090	6315160
P68033	ACTC_MOUSE	Actc1	Actin, alpha cardiac muscle 1	1209430	1220820	1133390
P68037	UB2L3_MOUSE	Ube2l3	Ubiquitin-conjugating enzyme E2 L3	9804390	7247700	7479330
P68040	RACK1_MOUSE	Rack1	Small ribosomal subunit protein RACK1	11028800	7661190	8746140
P68134	ACTS_MOUSE	Acta1	Actin, alpha skeletal muscle	87421500	86143700	82252200
P68254	1433T_MOUSE	Ywhaq	14-3-3 protein theta	7505990	6192370	7087680
P68368	TBA4A_MOUSE	Tuba4a	Tubulin alpha-4A chain	51080200	51859900	46469000
P68372	TBB4B_MOUSE	Tubb4b	Tubulin beta-4B chain	16615700	17440300	16125700
P68510	1433F_MOUSE	Ywhah	14-3-3 protein eta	5681320	4593810	5470220
P70122	SBDS_MOUSE	Sbds	Ribosome maturation protein SBDS	1560790	1184120	1524010
P70168	IMB1_MOUSE	Kpnb1	Importin subunit beta-1	6147700	5078760	5525150
P70195	PSB7_MOUSE	Psmb7	Proteasome subunit beta type-7	3637970	1922000	3037110
P70248	MYO1F_MOUSE	Myo1f	Unconventional myosin-If	137028	110670	220466
P70280	VAMP7_MOUSE	Vamp7	Vesicle-associated membrane protein 7	319603	153114	323520
P70288	HDAC2_MOUSE	Hdac2	Histone deacetylase 2	471091	358786	402444
P70290	EM55_MOUSE	Mpp1	55 kDa erythrocyte membrane protein	2035940	2157220	2135450
P70296	PEBP1_MOUSE	Pebp1	Phosphatidylethanolamine-binding protein 1	8666720	8046590	7993480
P70302	STIM1_MOUSE	Stim1	Stromal interaction molecule 1	342947	360663	108051
P70343-2	CASP4_MOUSE	Casp4	Isoform 2 of Caspase-4	4979330
P70349	HINT1_MOUSE	Hint1	Adenosine 5'-monophosphoramidase HINT1	3887550	1588780	2834180
P70362	UFD1_MOUSE	Ufd1	Ubiquitin recognition factor in ER-associated degradation protein 1	668364	553831	564507
P70372	ELAV1_MOUSE	Elavl1	ELAV-like protein 1	2486550	1480700	2170700
P70388	RAD50_MOUSE	Rad50	DNA repair protein RAD50	181138		110276
P70399	TP53B_MOUSE	Tp53bp1	TP53-binding protein 1			257794
P70404	IDHG1_MOUSE	Idh3g	Isocitrate dehydrogenase [NAD] subunit gamma 1, mitochondrial	145098	240316	158966
P70441	NHRF1_MOUSE	Nherf1	Na(+)/H(+) exchange regulatory cofactor NHE-RF1	2942320	2511580	2620340
P70460	VASP_MOUSE	Vasp	Vasodilator-stimulated phosphoprotein	2995270	2199100	2236170
P70670	NACAM_MOUSE;NACA_MOUSE	Naca	Nascent polypeptide-associated complex subunit alpha, muscle-specific form	8201520	7435300	8130670
P70677	CASP3_MOUSE	Casp3	Caspase-3	893365	492120	771251
P70694	DHB5_MOUSE	Akr1c6	Estradiol 17 beta-dehydrogenase 5	806793	812767	898942
P70697	DCUP_MOUSE	Urod	Uroporphyrinogen decarboxylase	862728	804990	834559
P70698	PYRG1_MOUSE	Ctps1	CTP synthase 1	3691190	3612990	3709140
P70699	LYAG_MOUSE	Gaa	Lysosomal alpha-glucosidase	13970.6		5292.96
P80313	TCPH_MOUSE	Cct7	T-complex protein 1 subunit eta	7487810	5294280	6233830
P80314	TCPB_MOUSE	Cct2	T-complex protein 1 subunit beta	9955500	7165280	8088500
P80315	TCPD_MOUSE	Cct4	T-complex protein 1 subunit delta	5622460	3874280	4492750
P80316	TCPE_MOUSE	Cct5	T-complex protein 1 subunit epsilon	8482640	5678560	7197940
P80317	TCPZ_MOUSE	Cct6a	T-complex protein 1 subunit zeta	5558020	3928390	4403140
P80318	TCPG_MOUSE	Cct3	T-complex protein 1 subunit gamma	9605930	6963020	8195950
P83741	WNK1_MOUSE	Wnk1	Serine/threonine-protein kinase WNK1		56624.3	80510.3
P83870	PHF5A_MOUSE	Phf5a	PHD finger-like domain-containing protein 5A	1343340	1443030	1373190
P83882	RL36A_MOUSE	Rpl36a	Large ribosomal subunit protein eL42	2005090	1396480	1813150
P83887	TBG1_MOUSE;TBG2_MOUSE	Tubg1;Tubg2	Tubulin gamma-1 chain	322431	409223	398746
P83940	ELOC_MOUSE	Eloc	Elongin-C	798826	549812	619625
P84075	HPCA_MOUSE	Hpca	Neuron-specific calcium-binding protein hippocalcin	1375120	1706510	1456480
P84084	ARF5_MOUSE	Arf5	ADP-ribosylation factor 5	26331700	21209800	24263400
P84089	ERH_MOUSE	Erh	Enhancer of rudimentary homolog	5139480	4591950	5288620
P84091	AP2M1_MOUSE	Ap2m1	AP-2 complex subunit mu	901274	451543	550089
P84096	RHOG_MOUSE	Rhog	Rho-related GTP-binding protein RhoG	877937	865207	896896
P84099	RL19_MOUSE	Rpl19	Large ribosomal subunit protein eL19	5239860	4007000	4947870
P84104	SRSF3_MOUSE	Srsf3	Serine/arginine-rich splicing factor 3	1999700	1579670	1143570
P97290	IC1_MOUSE	Serping1	Plasma protease C1 inhibitor	847604	874118	573893
P97298	PEDF_MOUSE	Serpinf1	Pigment epithelium-derived factor	1745480	637441	683359
P97310	MCM2_MOUSE	Mcm2	DNA replication licensing factor MCM2	1475990	1194030	1268070
P97311	MCM6_MOUSE	Mcm6	DNA replication licensing factor MCM6	1221070	1146940	1034560
P97313	PRKDC_MOUSE	Prkdc	DNA-dependent protein kinase catalytic subunit	1309300	1542700	1601910
P97315	CSRP1_MOUSE	Csrp1	Cysteine and glycine-rich protein 1	4022020	4225550	3617750
P97333	NRP1_MOUSE	Nrp1	Neuropilin-1	55625.4
P97346	NXN_MOUSE	Nxn	Nucleoredoxin	73088.8	88760.7	49887.4
P97350	PKP1_MOUSE	Pkp1	Plakophilin-1	524669		951622
P97351	RS3A_MOUSE	Rps3a	Small ribosomal subunit protein eS1	9970270	8625800	9467210
P97355	SPSY_MOUSE	Sms	Spermine synthase	1135490	861927	778018
P97370	AT1B3_MOUSE	Atp1b3	Sodium/potassium-transporting ATPase subunit beta-3	1209140	1169890	1118450
P97371	PSME1_MOUSE	Psme1	Proteasome activator complex subunit 1	10829600	10957300	11038000
P97372	PSME2_MOUSE	Psme2	Proteasome activator complex subunit 2	4082480	3082490	3766570
P97377	CDK2_MOUSE	Cdk2	Cyclin-dependent kinase 2	650017	353767	223707
P97384	ANX11_MOUSE	Anxa11	Annexin A11	1731620	1718620	1812540
P97429	ANXA4_MOUSE	Anxa4	Annexin A4	3078950	3417090	2898410
P97447	FHL1_MOUSE	Fhl1	Four and a half LIM domains protein 1	612170	655041	618559
P97461	RS5_MOUSE	Rps5	Small ribosomal subunit protein uS7	2361460	1862050	2135480
P97470	PP4C_MOUSE	Ppp4c	Serine/threonine-protein phosphatase 4 catalytic subunit	257281	306192	178710
P97494	GSH1_MOUSE	Gclc	Glutamate--cysteine ligase catalytic subunit	813426	400200	553803
P97496	SMRC1_MOUSE	Smarcc1	SWI/SNF complex subunit SMARCC1	280748	360663	405728
P97760	RPB3_MOUSE	Polr2c	DNA-directed RNA polymerase II subunit RPB3	29533.2
P97765	WBP2_MOUSE	Wbp2	WW domain-binding protein 2		715645
P97807	FUMH_MOUSE	Fh	Fumarate hydratase, mitochondrial	2592810	1722690	2241110
P97822	AN32E_MOUSE	Anp32e	Acidic leucine-rich nuclear phosphoprotein 32 family member E	1829430	2237450	2681550
P97823	LYPA1_MOUSE	Lypla1	Acyl-protein thioesterase 1	709868	616050	682316
P97855	G3BP1_MOUSE	G3bp1	Ras GTPase-activating protein-binding protein 1	2063880	1852320	1911780
P97930	KTHY_MOUSE	Dtymk	Thymidylate kinase	1457100	1497120	1525650
P98064	MASP1_MOUSE	Masp1	Mannan-binding lectin serine protease 1	601547	554007	501617
P98064-2	MASP1_MOUSE	Masp1	Isoform 2 of Mannan-binding lectin serine protease 1	95893.1	83727.5	107284
P98078	DAB2_MOUSE	Dab2	Disabled homolog 2	475708	77322.8
P98086	C1QA_MOUSE	C1qa	Complement C1q subcomponent subunit A	9886250	9746450	8509350
P99024	TBB5_MOUSE	Tubb5	Tubulin beta-5 chain	34270300	31756000	31333000
P99026	PSB4_MOUSE	Psmb4	Proteasome subunit beta type-4	4179020	2306970	3150710
P99027	RLA2_MOUSE	Rplp2	Large ribosomal subunit protein P2	846542	1251950	958807
P99029	PRDX5_MOUSE	Prdx5	Peroxiredoxin-5, mitochondrial	6006510	5954200	6253480
Q00612	G6PD1_MOUSE	G6pdx	Glucose-6-phosphate 1-dehydrogenase X	4561130	3564000	3678200
Q00623	APOA1_MOUSE	Apoa1	Apolipoprotein A-I	184580000	181749000	181027000
Q00651	ITA4_MOUSE	Itga4	Integrin alpha-4	836206	122440	441838
Q00897	A1AT4_MOUSE	Serpina1d	Alpha-1-antitrypsin 1-4	22893600	24381900	23807900
Q00898	A1AT5_MOUSE	Serpina1e	Alpha-1-antitrypsin 1-5	19458600	18551900	18095400
Q00PI9	HNRL2_MOUSE	Hnrnpul2	Heterogeneous nuclear ribonucleoprotein U-like protein 2	1872530	1821810	1739510
Q01279	EGFR_MOUSE	Egfr	Epidermal growth factor receptor	1159470	638141	917156
Q01339	APOH_MOUSE	Apoh	Beta-2-glycoprotein 1	5721870	6133420	5546300
Q01405	SC23A_MOUSE	Sec23a	Protein transport protein Sec23A	446924	381174	321995
Q01730	RSU1_MOUSE	Rsu1	Ras suppressor protein 1	803533	951113	1110630
Q01768	NDKB_MOUSE	Nme2	Nucleoside diphosphate kinase B	38007100	27662300	32219200
Q01853	TERA_MOUSE	Vcp	Transitional endoplasmic reticulum ATPase	12366900	7807820	10002300
Q02013	AQP1_MOUSE	Aqp1	Aquaporin-1	909500	922888	904486
Q02053	UBA1_MOUSE	Uba1	Ubiquitin-like modifier-activating enzyme 1	4099840	3673000	3881090
Q02105	C1QC_MOUSE	C1qc	Complement C1q subcomponent subunit C	15479000	15271300	15782900
Q02257	PLAK_MOUSE	Jup	Junction plakoglobin	2906710	969461	4872690
Q02357	ANK1_MOUSE	Ank1	Ankyrin-1	7525860	8249780	7732390
Q02819	NUCB1_MOUSE	Nucb1	Nucleobindin-1	785624	629806
Q03265	ATPA_MOUSE	Atp5f1a	ATP synthase subunit alpha, mitochondrial	9774140	10658200	11070000
Q03734	SPA3M_MOUSE	Serpina3m	Serine protease inhibitor A3M	317958	323228	239366
Q03958	PFD6_MOUSE	Pfdn6	Prefoldin subunit 6	2086820	2490180	2199480
Q04447	KCRB_MOUSE	Ckb	Creatine kinase B-type	4485430	2971590	3645960
Q05020	APOC2_MOUSE	Apoc2	Apolipoprotein C-II	12103500	11621800	12554300
Q05144	RAC2_MOUSE	Rac2	Ras-related C3 botulinum toxin substrate 2	4029770	4196420	4402060
Q05186	RCN1_MOUSE	Rcn1	Reticulocalbin-1		585315	854695
Q05816	FABP5_MOUSE	Fabp5	Fatty acid-binding protein 5	10439800	10539800	11125400
Q05920	PYC_MOUSE	Pc	Pyruvate carboxylase, mitochondrial	656116	757428	806522
Q05D44	IF2P_MOUSE	Eif5b	Eukaryotic translation initiation factor 5B	975037	850084	904652
Q06138	CAB39_MOUSE	Cab39	Calcium-binding protein 39	710915	705892	596131
Q06185	ATP5I_MOUSE	Atp5me	ATP synthase subunit e, mitochondrial	1284390	1446110	1435250
Q06890	CLUS_MOUSE	Clu	Clusterin	36925700	38436900	35185200
Q07076	ANXA7_MOUSE	Anxa7	Annexin A7	513931	390392	566655
Q07456	AMBP_MOUSE	Ambp	Protein AMBP	1168870	1053230	1007980
Q07797	LG3BP_MOUSE	Lgals3bp	Galectin-3-binding protein	2255370	841944	1997510
Q07813	BAX_MOUSE	Bax	Apoptosis regulator BAX	1024570	530876	970742
Q07968	F13B_MOUSE	F13b	Coagulation factor XIII B chain	42097.7	43882	29385.4
Q08024	PEBB_MOUSE	Cbfb	Core-binding factor subunit beta	425269	300324	526686
Q08093	CNN2_MOUSE	Cnn2	Calponin-2	4450640	3927850	4337740
Q08189	TGM3_MOUSE	Tgm3	Protein-glutamine gamma-glutamyltransferase E	313766		1056250
Q08331	CALB2_MOUSE	Calb2	Calretinin	660326	686260	717573
Q08761	PROS_MOUSE	Pros1	Vitamin K-dependent protein S	1429750	640825	957450
Q08857	CD36_MOUSE	Cd36	Platelet glycoprotein 4	345408	293281	428840
Q08943	SSRP1_MOUSE	Ssrp1	FACT complex subunit SSRP1	277231	237387	265867
Q09014	NCF1_MOUSE	Ncf1	Neutrophil cytosol factor 1	319104		146995
Q09200	B4GN1_MOUSE	B4galnt1	Beta-1,4 N-acetylgalactosaminyltransferase 1	1038940		692929
Q0KL01	UBX2B_MOUSE	Ubxn2b	UBX domain-containing protein 2B	2817480	3287230	4037030
Q0VBK2	K2C80_MOUSE	Krt80	Keratin, type II cytoskeletal 80	616084	117450	1836780
Q11011	PSA_MOUSE	Npepps	Puromycin-sensitive aminopeptidase	3008520	2618960	2912020
Q11136	PEPD_MOUSE	Pepd	Xaa-Pro dipeptidase	2079840	585381	1512820
Q1HFZ0	NSUN2_MOUSE	Nsun2	RNA cytosine C(5)-methyltransferase NSUN2	1487490	1395330	1501270
Q32M21	GSDA2_MOUSE	Gsdma2	Gasdermin-A2	621886		878854
Q32NZ6-2	TMC5_MOUSE	Tmc5	Transmembrane channel-like protein 5	17709500	2336720	3008540
Q3SXB8	COL11_MOUSE	Colec11	Collectin-11	1302990	1593980	1639100
Q3TCJ1	ABRX2_MOUSE	Abraxas2	BRISC complex subunit Abraxas 2	577786	422553	489302
Q3TEA8	HP1B3_MOUSE	Hp1bp3	Heterochromatin protein 1-binding protein 3	378512	462508	388022
Q3TFD2	PCAT1_MOUSE	Lpcat1	Lysophosphatidylcholine acyltransferase 1	1083800	815434	1211710
Q3TGF2	F107B_MOUSE	Fam107b	Protein FAM107B	455352	335617	336625
Q3THE2	ML12B_MOUSE	Myl12b	Myosin regulatory light chain 12B	10222900	10366400	10382900
Q3THK7	GUAA_MOUSE	Gmps	GMP synthase [glutamine-hydrolyzing]	2065250	2280760	2244780
Q3THS6	METK2_MOUSE	Mat2a	S-adenosylmethionine synthase isoform type-2	5704400	4717480	5035180
Q3TIX9	UBP39_MOUSE	Usp39	Ubiquitin carboxyl-terminal hydrolase 39	326457		251134
Q3TJD7	PDLI7_MOUSE	Pdlim7	PDZ and LIM domain protein 7	2140450	2087310	2314930
Q3TRM8	HXK3_MOUSE	Hk3	Hexokinase-3	1515580		934542
Q3TSG4	ALKB5_MOUSE	Alkbh5	RNA demethylase ALKBH5	100666	51896.9	110751
Q3TVP5	OTULL_MOUSE	Otulinl	Inactive ubiquitin thioesterase OTULINL	521135	632225	407363
Q3TW96	UAP1L_MOUSE	Uap1l1	UDP-N-acetylhexosamine pyrophosphorylase-like protein 1	409742	194051	322836
Q3TWW8	SRSF6_MOUSE	Srsf6	Serine/arginine-rich splicing factor 6	3206410	2996320	3241770
Q3TXS7	PSMD1_MOUSE	Psmd1	26S proteasome non-ATPase regulatory subunit 1	1343170	1236850	1374490
Q3TZZ7	ESYT2_MOUSE	Esyt2	Extended synaptotagmin-2	891935	928474	923849
Q3U0P5	ENTP6_MOUSE	Entpd6	Ectonucleoside triphosphate diphosphohydrolase 6	143183		117275
Q3U0V1	FUBP2_MOUSE	Khsrp	Far upstream element-binding protein 2	5255420	4681200	4949480
Q3U1J4	DDB1_MOUSE	Ddb1	DNA damage-binding protein 1	4512030	2245570	3384460
Q3U7R1	ESYT1_MOUSE	Esyt1	Extended synaptotagmin-1	971003	1337150	1241630
Q3UA06	PCH2_MOUSE	Trip13	Pachytene checkpoint protein 2 homolog	354418	575202	617325
Q3UDE2	TTL12_MOUSE	Ttll12	Tubulin--tyrosine ligase-like protein 12	559615	594144	746082
Q3UE37	UBE2Z_MOUSE	Ube2z	Ubiquitin-conjugating enzyme E2 Z	348971	439054	422893
Q3UEB3	PUF60_MOUSE	Puf60	Poly(U)-binding-splicing factor PUF60	1654950	990743	1189490
Q3UGC7	EI3JA_MOUSE;EI3JB_MOUSE	Eif3j1;Eif3j2	Eukaryotic translation initiation factor 3 subunit J-A	1673890	1630870	1883380
Q3UGR5	HDHD2_MOUSE	Hdhd2	Haloacid dehalogenase-like hydrolase domain-containing protein 2	468973	429888	354108
Q3UHX2	HAP28_MOUSE	Pdap1	28 kDa heat- and acid-stable phosphoprotein	1258810	1438200	1436040
Q3UIA2	RHG17_MOUSE	Arhgap17	Rho GTPase-activating protein 17	209718	170115	173830
Q3UIZ8	MYLK2_MOUSE;MYLK3_MOUSE;MYLK4_MOUSE	Mylk2;Mylk3;Mylk4	Myosin light chain kinase 3		1199100
Q3UJB9	EDC4_MOUSE	Edc4	Enhancer of mRNA-decapping protein 4	243492	200318	298468
Q3UKJ7	SMU1_MOUSE	Smu1	WD40 repeat-containing protein SMU1	99320.2	54395.1	472897
Q3UM45	PP1R7_MOUSE	Ppp1r7	Protein phosphatase 1 regulatory subunit 7	458036	291277	505914
Q3UPL0	SC31A_MOUSE	Sec31a	Protein transport protein Sec31A	839151	532537	620151
Q3URD2	RPRML_MOUSE	Rprml	Reprimo-like protein		13343.5
Q3UVK0	ERMP1_MOUSE	Ermp1	Endoplasmic reticulum metallopeptidase 1	440741	390848	428933
Q3UX10	TBAL3_MOUSE	Tubal3	Tubulin alpha chain-like 3	751481	1200290	1121840
Q3UYV9	NCBP1_MOUSE	Ncbp1	Nuclear cap-binding protein subunit 1	328370	260486	286343
Q3UZ39	LRRF1_MOUSE	Lrrfip1	Leucine-rich repeat flightless-interacting protein 1	815844	819079	681534
Q3V0K9	PLSI_MOUSE	Pls1	Plastin-1		493219
Q3V1L4	5NTC_MOUSE	Nt5c2	Cytosolic purine 5'-nucleotidase	799449	937923	1060500
Q3V2T4	KTDAP_MOUSE	Krtdap	Keratinocyte differentiation-associated protein	267694	305085	407468
Q4FZF3	DDX49_MOUSE	Ddx49	Probable ATP-dependent RNA helicase DDX49	244551	301664	329495
Q4KML4	ABRAL_MOUSE	Abracl	Costars family protein ABRACL	611115		120147
Q4VAA2	CDV3_MOUSE	Cdv3	Protein CDV3	1952160	2031580	2090910
Q4VAE3	TMM65_MOUSE	Tmem65	Transmembrane protein 65	379295	385303	369346
Q501J6	DDX17_MOUSE	Ddx17	Probable ATP-dependent RNA helicase DDX17	4871020	3630570	4383930
Q505F5	LRC47_MOUSE	Lrrc47	Leucine-rich repeat-containing protein 47	747791	503316	681431
Q569Z5	DDX46_MOUSE	Ddx46	Probable ATP-dependent RNA helicase DDX46	651840	768399	634904
Q569Z6	TR150_MOUSE	Thrap3	Thyroid hormone receptor-associated protein 3	480894	333335	464288
Q571E4	GALNS_MOUSE	Galns	N-acetylgalactosamine-6-sulfatase	891569
Q571I9	A16A1_MOUSE	Aldh16a1	Aldehyde dehydrogenase family 16 member A1	1338850	394877	803254
Q58A65	JIP4_MOUSE	Spag9	C-Jun-amino-terminal kinase-interacting protein 4	304520	138431	160419
Q5FWK3	RHG01_MOUSE	Arhgap1	Rho GTPase-activating protein 1	2010650	1507670	1635350
Q5SF07	IF2B2_MOUSE	Igf2bp2	Insulin-like growth factor 2 mRNA-binding protein 2	456039	273618	360574
Q5SFM8	RBM27_MOUSE	Rbm27	RNA-binding protein 27			172157
Q5SUF2	LC7L3_MOUSE	Luc7l3	Luc7-like protein 3	418171	367601	510352
Q5SUR0	PUR4_MOUSE	Pfas	Phosphoribosylformylglycinamidine synthase	1717920	635338	1133460
Q5SV42	ILEUC_MOUSE	Serpinb1c	Leukocyte elastase inhibitor C	1303940	1027960	1057520
Q5SW19	CLU_MOUSE	Cluh	Clustered mitochondria protein homolog	680416	374708	381342
Q5SWU9	ACACA_MOUSE	Acaca	Acetyl-CoA carboxylase 1	283831	278173	342062
Q5U3K5	RABL6_MOUSE	Rabl6	Rab-like protein 6	150461	187051	595871
Q5U4D9	THOC6_MOUSE	Thoc6	THO complex subunit 6 homolog		9579.7	24537.1
Q5XJE5	LEO1_MOUSE	Leo1	RNA polymerase-associated protein LEO1	162807	325524	127840
Q5XJY5	COPD_MOUSE	Arcn1	Coatomer subunit delta	2083920	1630340	1862610
Q60590	A1AG1_MOUSE	Orm1	Alpha-1-acid glycoprotein 1	1741040	2670630	1940440
Q60597	ODO1_MOUSE	Ogdh	2-oxoglutarate dehydrogenase complex component E1	389459	308564	645708
Q60598	SRC8_MOUSE	Cttn	Src substrate cortactin	3567500	3678890	3566590
Q60605	MYL6_MOUSE	Myl6	Myosin light polypeptide 6	28647800	28135100	28867300
Q60611	SATB1_MOUSE	Satb1	DNA-binding protein SATB1	492865	536734	510145
Q60631	GRB2_MOUSE	Grb2	Growth factor receptor-bound protein 2	2990040	2448990	2790890
Q60668	HNRPD_MOUSE	Hnrnpd	Heterogeneous nuclear ribonucleoprotein D0	8581070	8381410	8692150
Q60676	PPP5_MOUSE	Ppp5c	Serine/threonine-protein phosphatase 5	476878	444435	692458
Q60692	PSB6_MOUSE	Psmb6	Proteasome subunit beta type-6	1686260	426323	1087980
Q60710	SAMH1_MOUSE	Samhd1	Deoxynucleoside triphosphate triphosphohydrolase SAMHD1	562839	601252	632126
Q60737	CSK21_MOUSE	Csnk2a1	Casein kinase II subunit alpha	543186	526484	609266
Q60749	KHDR1_MOUSE	Khdrbs1	KH domain-containing, RNA-binding, signal transduction-associated protein 1	3729110	3086200	3640730
Q60772	CDN2C_MOUSE	Cdkn2c	Cyclin-dependent kinase 4 inhibitor C	1084210	871344	821409
Q60854	SPB6_MOUSE	Serpinb6	Serpin B6	3457160	1077000	2690940
Q60864	STIP1_MOUSE	Stip1	Stress-induced-phosphoprotein 1	6084140	5821720	6099690
Q60865	CAPR1_MOUSE	Caprin1	Caprin-1	2033690	2186300	2511760
Q60866	PTER_MOUSE	Pter	Phosphotriesterase-related protein	1476660	1259340	1229100
Q60875	ARHG2_MOUSE	Arhgef2	Rho guanine nucleotide exchange factor 2	537131	674738	761730
Q60930	VDAC2_MOUSE	Vdac2	Voltage-dependent anion-selective channel protein 2	5550020	6528330	6526040
Q60931	VDAC3_MOUSE	Vdac3	Voltage-dependent anion-selective channel protein 3	4406050	5330240	4850670
Q60932-2	VDAC1_MOUSE	Vdac1	Isoform Mt-VDAC1 of Voltage-dependent anion-selective channel protein 1	6015770	6191170	5904270
Q60967	PAPS1_MOUSE	Papss1	Bifunctional 3'-phosphoadenosine 5'-phosphosulfate synthase 1	314689	338617	640049
Q60972	RBBP4_MOUSE	Rbbp4	Histone-binding protein RBBP4	13857200	11192200	11910300
Q60973	RBBP7_MOUSE	Rbbp7	Histone-binding protein RBBP7	1183910	504736	804189
Q61024	ASNS_MOUSE	Asns	Asparagine synthetase [glutamine-hydrolyzing]	1118810	834869	707195
Q61029	LAP2B_MOUSE	Tmpo	Lamina-associated polypeptide 2, isoforms beta/delta/epsilon/gamma	4561070	5049100	4652330
Q61081	CDC37_MOUSE	Cdc37	Hsp90 co-chaperone Cdc37	2759740	1871430	2276890
Q61103	REQU_MOUSE	Dpf2	Zinc finger protein ubi-d4	344068	192189	201141
Q61129	CFAI_MOUSE	Cfi	Complement factor I	1393250	1570950	1692100
Q61147	CERU_MOUSE	Cp	Ceruloplasmin	3276710	2340980	2597090
Q61166	MARE1_MOUSE	Mapre1	Microtubule-associated protein RP/EB family member 1	1969620	1898480	2312770
Q61171	PRDX2_MOUSE	Prdx2	Peroxiredoxin-2	5722530	3068190	4424830
Q61176	ARGI1_MOUSE	Arg1	Arginase-1	207706	54699	434171
Q61187	TS101_MOUSE	Tsg101	Tumor susceptibility gene 101 protein	340288	300041	329835
Q61189	ICLN_MOUSE	Clns1a	Methylosome subunit pICln	1372230	1733650	1518740
Q61191	HCFC1_MOUSE	Hcfc1	Host cell factor 1	1614860	1104270	1312200
Q61205	PA1B3_MOUSE	Pafah1b3	Platelet-activating factor acetylhydrolase IB subunit alpha1	1936580	1875660	1787650
Q61206	PA1B2_MOUSE	Pafah1b2	Platelet-activating factor acetylhydrolase IB subunit alpha2	3303670	3485420	2885010
Q61207	SAP_MOUSE	Psap	Prosaposin	6693830	6091420	6607630
Q61210	ARHG1_MOUSE	Arhgef1	Rho guanine nucleotide exchange factor 1	340910	221842	220089
Q61216	MRE11_MOUSE	Mre11	Double-strand break repair protein MRE11	96680.7	128647	100382
Q61233	PLSL_MOUSE	Lcp1	Plastin-2	29158700	16017600	23699300
Q61247	A2AP_MOUSE	Serpinf2	Alpha-2-antiplasmin	1147720	1203700	1236450
Q61268	APOC4_MOUSE	Apoc4	Apolipoprotein C-IV	1247240	1219020	1229410
Q61316	HSP74_MOUSE	Hspa4	Heat shock 70 kDa protein 4	5464840	3431000	4269750
Q61335	BAP31_MOUSE	Bcap31	B-cell receptor-associated protein 31	856618	827445	630742
Q61390	TCPW_MOUSE	Cct6b	T-complex protein 1 subunit zeta-2	2215350	1425840	1149710
Q61425	HCDH_MOUSE	Hadh	Hydroxyacyl-coenzyme A dehydrogenase, mitochondrial	3008660	2829360	2961650
Q61490	CD166_MOUSE	Alcam	CD166 antigen	373438	262838	290250
Q61495	DSG1A_MOUSE;DSG1B_MOUSE	Dsg1a;Dsg1b	Desmoglein-1-alpha	854359	2864860	2328440
Q61543	GSLG1_MOUSE	Glg1	Golgi apparatus protein 1	302438	56713.4	327035
Q61545	EWS_MOUSE	Ewsr1	RNA-binding protein EWS	3233410	1382220	3157920
Q61550	RAD21_MOUSE	Rad21	Double-strand-break repair protein rad21 homolog	233802	345864	380107
Q61553	FSCN1_MOUSE	Fscn1	Fascin	4958680	4720270	4931000
Q61576	FKB10_MOUSE	Fkbp10	Peptidyl-prolyl cis-trans isomerase FKBP10	427228	520604	432725
Q61584	FMR1_MOUSE;FXR1_MOUSE;FXR2_MOUSE	Fmr1;Fxr1;Fxr2	Fragile X messenger ribonucleoprotein 1	251621	181691	334080
Q61595	KTN1_MOUSE	Ktn1	Kinectin	385578	516681	440110
Q61598	GDIB_MOUSE	Gdi2	Rab GDP dissociation inhibitor beta	12756700	5036700	7667330
Q61599	GDIR2_MOUSE	Arhgdib	Rho GDP-dissociation inhibitor 2	2555300	974751	1791090
Q61646	HPT_MOUSE	Hp	Haptoglobin	8627040	9624840	8616910
Q61647	HYAS1_MOUSE	Has1	Hyaluronan synthase 1	7450600	6233970	8272220
Q61655	DD19A_MOUSE	Ddx19a	ATP-dependent RNA helicase DDX19A	916782	640985	607567
Q61656	DDX5_MOUSE	Ddx5	Probable ATP-dependent RNA helicase DDX5	1475660	823679	1418220
Q61699	HS105_MOUSE	Hsph1	Heat shock protein 105 kDa	3424740	3180560	3209330
Q61702	ITIH1_MOUSE	Itih1	Inter-alpha-trypsin inhibitor heavy chain H1	489810	591110	696523
Q61703	ITIH2_MOUSE	Itih2	Inter-alpha-trypsin inhibitor heavy chain H2	11454600	3782980	6252530
Q61704	ITIH3_MOUSE	Itih3	Inter-alpha-trypsin inhibitor heavy chain H3	3242070	1486490	2220540
Q61730	IL1AP_MOUSE	Il1rap	Interleukin-1 receptor accessory protein	137633	214894	288662
Q61735	CD47_MOUSE	Cd47	Leukocyte surface antigen CD47	2462170	2204690	2213890
Q61739	ITA6_MOUSE	Itga6	Integrin alpha-6	486664	546172	461975
Q61753	SERA_MOUSE	Phgdh	D-3-phosphoglycerate dehydrogenase	8130110	8121940	8532480
Q61768	KINH_MOUSE	Kif5b	Kinesin-1 heavy chain	1375300	1071760	1397650
Q61781	K1C14_MOUSE	Krt14	Keratin, type I cytoskeletal 14	2878220	881950	2548130
Q61792	LASP1_MOUSE	Lasp1	LIM and SH3 domain protein 1	7013090	6433260	6702070
Q61805	LBP_MOUSE	Lbp	Lipopolysaccharide-binding protein	993803	1174210	1033040
Q61823	PDCD4_MOUSE	Pdcd4	Programmed cell death protein 4	372027	616216	528863
Q61838	PZP_MOUSE	Pzp	Pregnancy zone protein	46454500	48552400	46543800
Q61878	PRG2_MOUSE	Prg2	Bone marrow proteoglycan		11725.7	16080.5
Q61881	MCM7_MOUSE	Mcm7	DNA replication licensing factor MCM7	1058390	1076840	1070330
Q61937	NPM_MOUSE	Npm1	Nucleophosmin	8845680	6952380	6917010
Q61941	NNTM_MOUSE	Nnt	NAD(P) transhydrogenase, mitochondrial	1754970	1820850	1627820
Q61990	PCBP2_MOUSE	Pcbp2	Poly(rC)-binding protein 2	29918100	24362000	30448300
Q62018	CTR9_MOUSE	Ctr9	RNA polymerase-associated protein CTR9 homolog			39690.9
Q62093	SRSF2_MOUSE	Srsf2	Serine/arginine-rich splicing factor 2	4871120	4252760	5139410
Q62159	RHOC_MOUSE	Rhoc	Rho-related GTP-binding protein RhoC	6215100	5926630	6568320
Q62178	SEM4A_MOUSE	Sema4a	Semaphorin-4A	3742380	412751	2203640
Q62179	SEM4B_MOUSE	Sema4b	Semaphorin-4B	2133380	259074	1104210
Q62186	SSRD_MOUSE	Ssr4	Translocon-associated protein subunit delta	1335490	2017090	1541950
Q62188	DPYL3_MOUSE	Dpysl3	Dihydropyrimidinase-related protein 3	215242	198057	331521
Q62189	SNRPA_MOUSE	Snrpa	U1 small nuclear ribonucleoprotein A	2276540	1969160	2504440
Q62203	SF3A2_MOUSE	Sf3a2	Splicing factor 3A subunit 2	1111410	860674	900117
Q62217	SEM5A_MOUSE	Sema5a	Semaphorin-5A	223725		176264
Q62241	RU1C_MOUSE	Snrpc	U1 small nuclear ribonucleoprotein C	4356420	3206500	2539270
Q62261-2	SPTB2_MOUSE	Sptbn1	Isoform 2 of Spectrin beta chain, non-erythrocytic 1	6274220	5877870	6522540
Q62280	SSXT_MOUSE	Ss18	Protein SSXT	122568	174761	202171
Q62318	TIF1B_MOUSE	Trim28	Transcription intermediary factor 1-beta	4551860	4368860	4702510
Q62348	TSN_MOUSE	Tsn	Translin	2304770	1817010	2251200
Q62351	TFR1_MOUSE	Tfrc	Transferrin receptor protein 1	1984780	1346310	1750490
Q62376	RU17_MOUSE	Snrnp70	U1 small nuclear ribonucleoprotein 70 kDa	2225890	2503090	2222220
Q62393	TPD52_MOUSE	Tpd52	Tumor protein D52	91041	133702	122374
Q62418	DBNL_MOUSE	Dbnl	Drebrin-like protein	1333110	2287910	1366780
Q62419	SH3G1_MOUSE	Sh3gl1	Endophilin-A2	1901610	728484	1109650
Q62422	OSTF1_MOUSE	Ostf1	Osteoclast-stimulating factor 1	1342680	1142880	1253620
Q62425	NDUA4_MOUSE	Ndufa4	Cytochrome c oxidase subunit NDUFA4	1804120	2199930	2372090
Q62426	CYTB_MOUSE	Cstb	Cystatin-B	536127		855800
Q62433	NDRG1_MOUSE	Ndrg1	Protein NDRG1	429581	385730	446946
Q62446	FKBP3_MOUSE	Fkbp3	Peptidyl-prolyl cis-trans isomerase FKBP3	2008900	1276640	1798760
Q62448	IF4G2_MOUSE	Eif4g2	Eukaryotic translation initiation factor 4 gamma 2	5233610	4697350	6114240
Q62465	VAT1_MOUSE	Vat1	Synaptic vesicle membrane protein VAT-1 homolog	2886900	1379350	2022700
Q62470	ITA3_MOUSE	Itga3	Integrin alpha-3	860833	1105490	1091060
Q63739	TP4A1_MOUSE	Ptp4a1	Protein tyrosine phosphatase type IVA 1		1835800
Q63810	CANB1_MOUSE	Ppp3r1	Calcineurin subunit B type 1	2344460	2873200	2688660
Q63844	MK03_MOUSE	Mapk3	Mitogen-activated protein kinase 3	291036	243003	287558
Q63850	NUP62_MOUSE	Nup62	Nuclear pore glycoprotein p62	975243	822891	845258
Q63870	CO7A1_MOUSE	Col7a1	Collagen alpha-1(VII) chain	8198080	8680580	6779270
Q63943	MEF2D_MOUSE	Mef2d	Myocyte-specific enhancer factor 2D	547652	599234	616027
Q64012	RALY_MOUSE	Raly	RNA-binding protein Raly	178483	184407	150816
Q64152	BTF3_MOUSE	Btf3	Transcription factor BTF3	2200240
Q641P0	ARP3B_MOUSE	Actr3b	Actin-related protein 3B	1123130	1712040	1957820
Q64213	SF01_MOUSE	Sf1	Splicing factor 1	3485190	2775620	3142030
Q64261	CDK6_MOUSE	Cdk6	Cyclin-dependent kinase 6	1076000	1159540	1007710
Q64310	SURF4_MOUSE	Surf4	Surfeit locus protein 4	1332340	1209270	1438080
Q64324	STXB2_MOUSE	Stxbp2	Syntaxin-binding protein 2	508924	297037	227020
Q64337	SQSTM_MOUSE	Sqstm1	Sequestosome-1	424477
Q64378	FKBP5_MOUSE	Fkbp5	Peptidyl-prolyl cis-trans isomerase FKBP5	1151630	873370	948362
Q64433	CH10_MOUSE	Hspe1	10 kDa heat shock protein, mitochondrial	26621800	29904500	25224800
Q64455	PTPRJ_MOUSE	Ptprj	Receptor-type tyrosine-protein phosphatase eta			240221
Q64514-2	TPP2_MOUSE	Tpp2	Isoform Short of Tripeptidyl-peptidase 2	1739620	1003710	1562970
Q64521	GPDM_MOUSE	Gpd2	Glycerol-3-phosphate dehydrogenase, mitochondrial	665661	792325	719071
Q64524	H2B2E_MOUSE;H2B3A_MOUSE;H2B3B_MOUSE	H2bc21;H2bc26;H2bu2	Histone H2B type 2-E	1455620	2050840	1903320
Q64674	SPEE_MOUSE	Srm	Spermidine synthase	4222010	1716590	2547610
Q64727	VINC_MOUSE	Vcl	Vinculin	2760870	2211920	2651340
Q64737	PUR2_MOUSE	Gart	Trifunctional purine biosynthetic protein adenosine-3	1911250	1606730	1900970
Q68FD5	CLH1_MOUSE	Cltc	Clathrin heavy chain 1	8036660	4407310	5490240
Q68FL4	SAHH2_MOUSE;SAHH3_MOUSE	Ahcyl1;Ahcyl2	Putative adenosylhomocysteinase 3	656935	573638	488282
Q68FL6	SYMC_MOUSE	Mars1	Methionine--tRNA ligase, cytoplasmic		271694
Q69ZN7	MYOF_MOUSE	Myof	Myoferlin	258948	219391	168908
Q6A028	SWP70_MOUSE	Swap70	Switch-associated protein 70	471152	342745	532809
Q6A068	CDC5L_MOUSE	Cdc5l	Cell division cycle 5-like protein	721229	926172	871957
Q6A0A9	F120A_MOUSE	FAM120A	Constitutive coactivator of PPAR-gamma-like protein 1	518481	587882	589167
Q6A4J8	UBP7_MOUSE	Usp7	Ubiquitin carboxyl-terminal hydrolase 7	363926	261828	400184
Q6DFW4	NOP58_MOUSE	Nop58	Nucleolar protein 58	446405	391228	205046
Q6GQT1	A2MG_MOUSE	A2m	Alpha-2-macroglobulin-P	20970800	4832860	9537480
Q6GQT9	NOMO1_MOUSE	Nomo1	BOS complex subunit NOMO1	1991110	4035130	3427730
Q6IFX2	K1C42_MOUSE	Krt42	Keratin, type I cytoskeletal 42	16043100	8792400	34350300
Q6IFZ6	K2C1B_MOUSE	Krt77	Keratin, type II cytoskeletal 1b	694767	234662	1239760
Q6IME9	K2C72_MOUSE	Krt72	Keratin, type II cytoskeletal 72		993838	719832
Q6IRU2	TPM4_MOUSE	Tpm4	Tropomyosin alpha-4 chain	4082260	4118540	4629740
Q6IRU5	CLCB_MOUSE	Cltb	Clathrin light chain B	6215390	4923320	6785480
Q6NSR8	PEPL1_MOUSE	Npepl1	Probable aminopeptidase NPEPL1	795093	306803	492961
Q6NT99	DUS23_MOUSE	Dusp23	Dual specificity protein phosphatase 23	116726	115014	127114
Q6NV83	SR140_MOUSE	U2surp	U2 snRNP-associated SURP motif-containing protein	234700	264509	213920
Q6NVF9	CPSF6_MOUSE	Cpsf6	Cleavage and polyadenylation specificity factor subunit 6	1662920	1070620	1357070
Q6NZB0	DNJC8_MOUSE	Dnajc8	DnaJ homolog subfamily C member 8	5417450
Q6NZC7	S23IP_MOUSE	Sec23ip	SEC23-interacting protein	132638	86928.9	284017
Q6NZJ6	IF4G1_MOUSE	Eif4g1	Eukaryotic translation initiation factor 4 gamma 1	1506810	1389860	1586360
Q6NZN0	RBM26_MOUSE	Rbm26	RNA-binding protein 26		152437
Q6P069	SORCN_MOUSE	Sri	Sorcin	1357330	1538170	1658780
Q6P1B1	XPP1_MOUSE	Xpnpep1	Xaa-Pro aminopeptidase 1	1700950	1042650	947763
Q6P1F6	2ABA_MOUSE	Ppp2r2a	Serine/threonine-protein phosphatase 2A 55 kDa regulatory subunit B alpha isoform	1538600	1109710	1675730
Q6P2B1	TNPO3_MOUSE	Tnpo3	Transportin-3	263364	190855	205995
Q6P3A8	ODBB_MOUSE	Bckdhb	2-oxoisovalerate dehydrogenase subunit beta, mitochondrial	41246.3	39812.5	45552.6
Q6P4T2	U520_MOUSE	Snrnp200	U5 small nuclear ribonucleoprotein 200 kDa helicase	1469440	1373250	1469260
Q6P542	ABCF1_MOUSE	Abcf1	ATP-binding cassette sub-family F member 1	192122	153234	209422
Q6P549	SHIP2_MOUSE	Inppl1	Phosphatidylinositol 3,4,5-trisphosphate 5-phosphatase 2	128641	281300
Q6P5B0	RRP12_MOUSE	Rrp12	RRP12-like protein	198309	163018
Q6P5D3	DHX36_MOUSE;DHX57_MOUSE	Dhx36;Dhx57	Putative ATP-dependent RNA helicase DHX57	123466	56593.1	135445
Q6P5E4	UGGG1_MOUSE	Uggt1	UDP-glucose:glycoprotein glucosyltransferase 1	395462	312664	397191
Q6P5F9	XPO1_MOUSE	Xpo1	Exportin-1	1666050	962597	1332040
Q6P5G6	UBXN7_MOUSE	Ubxn7	UBX domain-containing protein 7	399642	216649	300819
Q6P8I4	PCNP_MOUSE	Pcnp	PEST proteolytic signal-containing nuclear protein	3280220	2693540	3071700
Q6P8M1	TATD1_MOUSE	Tatdn1	Deoxyribonuclease TATDN1	496177	454711	436632
Q6P9R2	OXSR1_MOUSE	Oxsr1	Serine/threonine-protein kinase OSR1	384666	309964	365798
Q6PAR5	GAPD1_MOUSE	Gapvd1	GTPase-activating protein and VPS9 domain-containing protein 1	1062900		2142450
Q6PB66	LPPRC_MOUSE	Lrpprc	Leucine-rich PPR motif-containing protein, mitochondrial	1573580	1533860	1654440
Q6PDI5	ECM29_MOUSE	Ecpas	Proteasome adapter and scaffold protein ECM29	371799	243017	342726
Q6PDM2	SRSF1_MOUSE	Srsf1	Serine/arginine-rich splicing factor 1	4582980	1808110	4786860
Q6PDQ2	CHD4_MOUSE	Chd4	Chromodomain-helicase-DNA-binding protein 4	395377	404127	269358
Q6PDY2	AEDO_MOUSE	Ado	2-aminoethanethiol dioxygenase	174228	143557	107149
Q6PE01	SNR40_MOUSE	Snrnp40	U5 small nuclear ribonucleoprotein 40 kDa protein		156923	559442
Q6PEB6	PHOCN_MOUSE	Mob4	MOB-like protein phocein	321866	144426	278747
Q6PFD9	NUP98_MOUSE	Nup98	Nuclear pore complex protein Nup98-Nup96	310368	422830	365639
Q6PGB6	NAA50_MOUSE	Naa50	N-alpha-acetyltransferase 50	510528	614356	1018760
Q6PGH2	JUPI2_MOUSE	Jpt2	Jupiter microtubule associated homolog 2	1204120	1160280	1118330
Q6PIC6	AT1A2_MOUSE;AT1A3_MOUSE	Atp1a2;Atp1a3	Sodium/potassium-transporting ATPase subunit alpha-3	2871740	3303630	3095350
Q6PIP5	NUDC1_MOUSE	Nudcd1	NudC domain-containing protein 1	141521	109399	179418
Q6Q477	AT2B4_MOUSE	Atp2b4	Plasma membrane calcium-transporting ATPase 4	273910	162953	216474
Q6TEK5	VKORL_MOUSE	Vkorc1l1	Vitamin K epoxide reductase complex subunit 1-like protein 1	209944	470237	445702
Q6URW6	MYH14_MOUSE	Myh14	Myosin-14	141542	235807	183791
Q6WVG3	KCD12_MOUSE	Kctd12	BTB/POZ domain-containing protein KCTD12	274282	184680	108973
Q6ZQ03	FNBP4_MOUSE	Fnbp4	Formin-binding protein 4		143452
Q6ZQ08	CNOT1_MOUSE	Cnot1	CCR4-NOT transcription complex subunit 1	593593	681330	649122
Q6ZQ38	CAND1_MOUSE	Cand1	Cullin-associated NEDD8-dissociated protein 1	5911560	3327090	4509930
Q6ZQ58	LARP1_MOUSE	Larp1	La-related protein 1	569679	572651	654386
Q6ZQ88	KDM1A_MOUSE	Kdm1a	Lysine-specific histone demethylase 1A	91325.5	89303.8	66578.3
Q6ZQI3	MLEC_MOUSE	Mlec	Malectin	880659	943114	840220
Q6ZWM4	LSM8_MOUSE	Lsm8	U6 snRNA-associated Sm-like protein LSm8	2287000	2592270	2657200
Q6ZWN5	RS9_MOUSE	Rps9	Small ribosomal subunit protein uS4	5811340	5497210	5928430
Q6ZWQ7	SPCS3_MOUSE	Spcs3	Signal peptidase complex subunit 3	941140	1377400	898382
Q6ZWU9	RS27_MOUSE	Rps27	Small ribosomal subunit protein eS27	4177510	3423870	3590020
Q6ZWV3	RL10_MOUSE	Rpl10	Large ribosomal subunit protein uL16	2721680	2178170	2414440
Q6ZWV7	RL35_MOUSE	Rpl35	Large ribosomal subunit protein uL29	3246440	2995860	2959710
Q6ZWX6	IF2A_MOUSE	Eif2s1	Eukaryotic translation initiation factor 2 subunit 1	2903190	1591840	2460370
Q6ZWY8	TYB10_MOUSE	Tmsb10	Thymosin beta-10	12706200	12720100	14050900
Q76MZ3	2AAA_MOUSE	Ppp2r1a	Serine/threonine-protein phosphatase 2A 65 kDa regulatory subunit A alpha isoform	4111250	3317420	3902010
Q78IK2	ATPMK_MOUSE	Atp5mk	ATP synthase membrane subunit K, mitochondrial	906699	851385	965069
Q78JW9	UBFD1_MOUSE	Ubfd1	Ubiquitin domain-containing protein UBFD1	1129220	476652	534936
Q78PY7	SND1_MOUSE	Snd1	Staphylococcal nuclease domain-containing protein 1	2265440	1239340	1722690
Q78T54	VMA21_MOUSE	Vma21	Vacuolar ATPase assembly integral membrane protein Vma21	565153	496944	503565
Q78XF5	OSTC_MOUSE	Ostc	Oligosaccharyltransferase complex subunit OSTC	1198030	1683210	1469770
Q78ZA7	NP1L4_MOUSE	Nap1l4	Nucleosome assembly protein 1-like 4	1175460	1390960	1182740
Q791T5	MTCH1_MOUSE	Mtch1	Mitochondrial carrier homolog 1	95090.8	98596.6
Q791V5	MTCH2_MOUSE	Mtch2	Mitochondrial carrier homolog 2	790031	912231	964360
Q7M6Y3	PICAL_MOUSE	Picalm	Phosphatidylinositol-binding clathrin assembly protein	1098910	624921	972898
Q7TMB8	CYFP1_MOUSE	Cyfip1	Cytoplasmic FMR1-interacting protein 1	888682	740386	731418
Q7TMF3	NDUAC_MOUSE	Ndufa12	NADH dehydrogenase [ubiquinone] 1 alpha subcomplex subunit 12		57548.7	48452.1
Q7TMK9	HNRPQ_MOUSE	Syncrip	Heterogeneous nuclear ribonucleoprotein Q	7456590	5230920	6012220
Q7TMM9	TBB2A_MOUSE;TBB2B_MOUSE	Tubb2a;Tubb2b	Tubulin beta-2A chain	151299	194379	123231
Q7TMR0	PCP_MOUSE	Prcp	Lysosomal Pro-X carboxypeptidase	838798		291682
Q7TMY8	HUWE1_MOUSE	Huwe1	E3 ubiquitin-protein ligase HUWE1	1936850	1906720	2079230
Q7TN29	SMAP2_MOUSE	Smap2	Stromal membrane-associated protein 2	1072930	1230690	1241290
Q7TNC4	LC7L2_MOUSE	Luc7l2	Putative RNA-binding protein Luc7-like 2	1201890	748369	1028090
Q7TNG5	EMAL2_MOUSE	Eml2	Echinoderm microtubule-associated protein-like 2	4742130	1662770	3704850
Q7TNV0	DEK_MOUSE	Dek	Protein DEK	1080480	858721	939153
Q7TPC1	CDSN_MOUSE	Cdsn	Corneodesmosin	2034470	944026	4571190
Q7TPR4	ACTN1_MOUSE	Actn1	Alpha-actinin-1	6286600	5290240	5987460
Q7TPV4	MBB1A_MOUSE	Mybbp1a	Myb-binding protein 1A	320697		148372
Q7TQH0-2	ATX2L_MOUSE	Atxn2l	Isoform 2 of Ataxin-2-like protein	1463800	1056820	841474
Q7TQI3	OTUB1_MOUSE	Otub1	Ubiquitin thioesterase OTUB1	1992020	1948890	2240140
Q7TSH6	SCAF4_MOUSE;SCAF8_MOUSE	Scaf4;Scaf8	SR-related and CTD-associated factor 8	269624	326633	367595
Q7TSV4	PGM2_MOUSE	Pgm2	Phosphopentomutase	2669320	2016540	2413300
Q80TB8	VAT1L_MOUSE	Vat1l	Synaptic vesicle membrane protein VAT-1 homolog-like	109817	118325	157825
Q80U58	PUM1_MOUSE;PUM2_MOUSE	Pum1;Pum2	Pumilio homolog 2	1367040	916812
Q80UG5	SEPT9_MOUSE	Septin9	Septin-9	2269610	1731830	2201990
Q80UM3	NAA15_MOUSE	Naa15	N-alpha-acetyltransferase 15, NatA auxiliary subunit	2625820	2086390	2510290
Q80UM7	MOGS_MOUSE	Mogs	Mannosyl-oligosaccharide glucosidase	1268040	460457	637269
Q80UU9	PGRC2_MOUSE	Pgrmc2	Membrane-associated progesterone receptor component 2	1205170	1480610	1222630
Q80VA0	GALT7_MOUSE	Galnt7	N-acetylgalactosaminyltransferase 7	75092.4		552863
Q80VJ3	DNPH1_MOUSE	Dnph1	2'-deoxynucleoside 5'-phosphate N-hydrolase 1	592438	792116	849882
Q80W54	FACE1_MOUSE	Zmpste24	CAAX prenyl protease 1 homolog	2568690	2807510	3399090
Q80X50	UBP2L_MOUSE	Ubap2l	Ubiquitin-associated protein 2-like	863775	1237190	1072090
Q80X90	FLNB_MOUSE	Flnb	Filamin-B	5493580	5306400	5494870
Q80XU3	NUCKS_MOUSE	Nucks1	Nuclear ubiquitous casein and cyclin-dependent kinase substrate 1	219980	85030.5	163266
Q80Y14	GLRX5_MOUSE	Glrx5	Glutaredoxin-related protein 5, mitochondrial	108214	156479	119935
Q80Y81	RNZ2_MOUSE	Elac2	Zinc phosphodiesterase ELAC protein 2	642489	95201.3	380754
Q80YC5	FA12_MOUSE	F12	Coagulation factor XII		128830	63948.6
Q80YX1	TENA_MOUSE	Tnc	Tenascin	1647810	581729	1003450
Q810A7	DDX42_MOUSE	Ddx42	ATP-dependent RNA helicase DDX42	521737	370662	560631
Q810D6	GRWD1_MOUSE	Grwd1	Glutamate-rich WD repeat-containing protein 1	109079	63598.9	123946
Q810U5	CCD50_MOUSE	Ccdc50	Coiled-coil domain-containing protein 50	262807	70490.9	330896
Q8BFQ4	WDR82_MOUSE	Wdr82	WD repeat-containing protein 82	434317	299237	449750
Q8BFR4	GNS_MOUSE	Gns	N-acetylglucosamine-6-sulfatase	1587480	687244	1494870
Q8BFR5	EFTU_MOUSE	Tufm	Elongation factor Tu, mitochondrial	4543570	4387150	4665560
Q8BFU3	RN214_MOUSE	Rnf214	RING finger protein 214	54976.5		59480
Q8BFW7	LPP_MOUSE	Lpp	Lipoma-preferred partner homolog	424619	379682	488801
Q8BFY9	TNPO1_MOUSE	Tnpo1	Transportin-1	1620300	1581760	1511360
Q8BFZ3	ACTBL_MOUSE	Actbl2	Beta-actin-like protein 2	850959	942853	1163640
Q8BFZ9	ERLN2_MOUSE	Erlin2	Erlin-2	308774	306247	277345
Q8BG05	ROA3_MOUSE	Hnrnpa3	Heterogeneous nuclear ribonucleoprotein A3	8111440	3238430	5189010
Q8BG05-2	ROA3_MOUSE	Hnrnpa3	Isoform 2 of Heterogeneous nuclear ribonucleoprotein A3	4920010	703683	2619370
Q8BG07	PLD4_MOUSE	Pld4	5'-3' exonuclease PLD4	837451	149161	440581
Q8BG32	PSD11_MOUSE	Psmd11	26S proteasome non-ATPase regulatory subunit 11	4413420	3353000	3811920
Q8BGB7	ENOPH_MOUSE	Enoph1	Enolase-phosphatase E1	871070	665111	813400
Q8BGD9	IF4B_MOUSE	Eif4b	Eukaryotic translation initiation factor 4B	3896070	2802970	3151870
Q8BGF3	DAA10_MOUSE	Dnaaf10	Dynein axonemal assembly factor 10	227635
Q8BGH2	SAM50_MOUSE	Samm50	Sorting and assembly machinery component 50 homolog	301765	345504	319383
Q8BGK6	LAT1_MOUSE;YLAT2_MOUSE	Slc7a5;Slc7a6	Y+L amino acid transporter 2	881171	662319	1129130
Q8BGQ7	SYAC_MOUSE	Aars1	Alanine--tRNA ligase, cytoplasmic	4157620	3298260	3925310
Q8BGR9	UBCP1_MOUSE	Ublcp1	Ubiquitin-like domain-containing CTD phosphatase 1	935901	524792	787061
Q8BGS7	CEPT1_MOUSE	Cept1	Choline/ethanolaminephosphotransferase 1	394354	765039	589715
Q8BH04	PCKGM_MOUSE	Pck2	Phosphoenolpyruvate carboxykinase [GTP], mitochondrial	832476	668821	663060
Q8BH15	CNO10_MOUSE	Cnot10	CCR4-NOT transcription complex subunit 10	37778	40377.8	31156.8
Q8BH24	TM9S4_MOUSE	Tm9sf4	Transmembrane 9 superfamily member 4	286358	273729	307500
Q8BH35	CO8B_MOUSE	C8b	Complement component C8 beta chain	562308	802891	592246
Q8BH43	WASF2_MOUSE	Wasf2	Actin-binding protein WASF2	1083150	1058620	1207320
Q8BH58	TIPRL_MOUSE	Tiprl	TIP41-like protein	689887	823414	850524
Q8BH59	S2512_MOUSE	Slc25a12	Electrogenic aspartate/glutamate antiporter SLC25A12, mitochondrial			411133
Q8BH61	F13A_MOUSE	F13a1	Coagulation factor XIII A chain	932914	941213	1024740
Q8BH64	EHD2_MOUSE	Ehd2	EH domain-containing protein 2	167185	119428	70921.4
Q8BH69	SPS1_MOUSE	Sephs1	Selenide, water dikinase 1	523495	266888	395885
Q8BH95	ECHM_MOUSE	Echs1	Enoyl-CoA hydratase, mitochondrial	2284030	2026160	2525350
Q8BHB9	CLIC5_MOUSE;CLIC6_MOUSE	Clic5;Clic6	Chloride intracellular channel protein 6	2265770
Q8BHD7	PTBP3_MOUSE	Ptbp3	Polypyrimidine tract-binding protein 3	176315	85297.6	106116
Q8BHG1	NRDC_MOUSE	Nrdc	Nardilysin	427156	460297	443300
Q8BHG9	CGBP1_MOUSE	Cggbp1	CGG triplet repeat-binding protein 1			12689.4
Q8BHJ5	TBL1R_MOUSE	Tbl1xr1	F-box-like/WD repeat-containing protein TBL1XR1	713229	781621	892819
Q8BHN3	GANAB_MOUSE	Ganab	Neutral alpha-glucosidase AB	5220320	3162770	3492690
Q8BI08	MAL2_MOUSE	Mal2	Protein MAL2	648959	788251	655134
Q8BIJ6	SYIM_MOUSE	Iars2	Isoleucine--tRNA ligase, mitochondrial	783383	783039	909293
Q8BIJ7	RUFY1_MOUSE	Rufy1	RUN and FYVE domain-containing protein 1		296855
Q8BIQ5	CSTF2_MOUSE	Cstf2	Cleavage stimulation factor subunit 2	972806	684242	1000440
Q8BJ05	ZC3HE_MOUSE	Zc3h14	Zinc finger CCCH domain-containing protein 14	475479	322881	521056
Q8BJ71	NUP93_MOUSE	Nup93	Nuclear pore complex protein Nup93	744109	288333	588690
Q8BJU0	SGTA_MOUSE	Sgta	Small glutamine-rich tetratricopeptide repeat-containing protein alpha	598147	758991	678360
Q8BJW6	EIF2A_MOUSE	Eif2a	Eukaryotic translation initiation factor 2A	1222650	482990	600106
Q8BJY1	PSMD5_MOUSE	Psmd5	26S proteasome non-ATPase regulatory subunit 5	646990	149035	463426
Q8BK08	TMM11_MOUSE	Tmem11	Transmembrane protein 11, mitochondrial	73446.6	127718	92170.1
Q8BK64	AHSA1_MOUSE	Ahsa1	Activator of 90 kDa heat shock protein ATPase homolog 1	3534470	1552130	2292040
Q8BK67	RCC2_MOUSE	Rcc2	Protein RCC2	4168220	2081500	2552280
Q8BKC5	IPO5_MOUSE	Ipo5	Importin-5	1000190	930045	842126
Q8BKX1	BAIP2_MOUSE	Baiap2	Brain-specific angiogenesis inhibitor 1-associated protein 2			68423.3
Q8BL66	EEA1_MOUSE	Eea1	Early endosome antigen 1	411779	171987	273097
Q8BL97	SRSF7_MOUSE	Srsf7	Serine/arginine-rich splicing factor 7	511014	339725	482507
Q8BMA6	SRP68_MOUSE	Srp68	Signal recognition particle subunit SRP68	223395	269432	299167
Q8BMD8	SCMC1_MOUSE	Slc25a24	Mitochondrial adenyl nucleotide antiporter SLC25A24	771537	896979	1141510
Q8BMF4	ODP2_MOUSE	Dlat	Dihydrolipoyllysine-residue acetyltransferase component of pyruvate dehydrogenase complex, mitochondrial	1325100	1495480	1463730
Q8BMJ2	SYLC_MOUSE	Lars1	Leucine--tRNA ligase, cytoplasmic	1031050	922566	818052
Q8BMJ3	IF1AX_MOUSE	Eif1ax	Eukaryotic translation initiation factor 1A, X-chromosomal	866796	659875	832227
Q8BML9	SYQ_MOUSE	Qars1	Glutamine--tRNA ligase	1019100	696112	858440
Q8BMP6	GCP60_MOUSE	Acbd3	Golgi resident protein GCP60	190178	15540.4	18640.7
Q8BMS1	ECHA_MOUSE	Hadha	Trifunctional enzyme subunit alpha, mitochondrial	1813090	2170600	2283920
Q8BND5	QSOX1_MOUSE	Qsox1	Sulfhydryl oxidase 1	4443100	1028300	2638080
Q8BP47	SYNC_MOUSE	NARS1	Asparagine--tRNA ligase, cytoplasmic	1158520	1115440	981498
Q8BP48	MAP11_MOUSE	Metap1	Methionine aminopeptidase 1	445990	331225	431529
Q8BP67	RL24_MOUSE	Rpl24	Large ribosomal subunit protein eL24	2824170	2633690	2498270
Q8BPB5	FBLN3_MOUSE	Efemp1	EGF-containing fibulin-like extracellular matrix protein 1	335274	448651	362841
Q8BT60	CPNE3_MOUSE	Cpne3	Copine-3	601330	761561	875764
Q8BTI8	SRRM2_MOUSE	Srrm2	Serine/arginine repetitive matrix protein 2	926123	865125	644467
Q8BTM8	FLNA_MOUSE	Flna	Filamin-A	11104500	10285200	10629000
Q8BTS4	NUP54_MOUSE	Nup54	Nuclear pore complex protein Nup54	245354	336803	284824
Q8BTV2	CPSF7_MOUSE	Cpsf7	Cleavage and polyadenylation specificity factor subunit 7	578873	477738	643399
Q8BTZ7	GMPPB_MOUSE	Gmppb	Mannose-1-phosphate guanyltransferase beta	386875	220366	320957
Q8BU04	UBR7_MOUSE	Ubr7	Putative E3 ubiquitin-protein ligase UBR7	862564	692603
Q8BU30	SYIC_MOUSE	Iars1	Isoleucine--tRNA ligase, cytoplasmic	5643520	5339980	5213050
Q8BU31	RAP2C_MOUSE	Rap2c	Ras-related protein Rap-2c	431562	456524	649480
Q8BUM3	PTN7_MOUSE	Ptpn7	Tyrosine-protein phosphatase non-receptor type 7	172349	74474.8
Q8BUN5	SMAD3_MOUSE	Smad3	Mothers against decapentaplegic homolog 3	241774	360829	323229
Q8BUV3	GEPH_MOUSE	Gphn	Gephyrin	496941	197666	345829
Q8BVE3	VATH_MOUSE	Atp6v1h	V-type proton ATPase subunit H	579246		421674
Q8BVF2	PDCL3_MOUSE	Pdcl3	Phosducin-like protein 3	311961	211172	244356
Q8BVG4	DPP9_MOUSE	Dpp9	Dipeptidyl peptidase 9	7745.71		5638.4
Q8BVI4	DHPR_MOUSE	Qdpr	Dihydropteridine reductase	838380	298199	733524
Q8BVQ5	PPME1_MOUSE	Ppme1	Protein phosphatase methylesterase 1	1381490	1328150	1476470
Q8BWG8	ARRB1_MOUSE	Arrb1	Beta-arrestin-1	423277	142811	251631
Q8BWR2	PITH1_MOUSE	Pithd1	PITH domain-containing protein 1	271743	278534	244480
Q8BWT1	THIM_MOUSE	Acaa2	3-ketoacyl-CoA thiolase, mitochondrial	1679150	1759440	1809340
Q8BWY3	ERF1_MOUSE	Etf1	Eukaryotic peptide chain release factor subunit 1	2043710	1414700	2001150
Q8BX10	PGAM5_MOUSE	Pgam5	Serine/threonine-protein phosphatase PGAM5, mitochondrial	542360	525561	488598
Q8BXA5	CLP1L_MOUSE	Clptm1l	Lipid scramblase CLPTM1L		160387	242030
Q8BXC6	COMD2_MOUSE	Commd2	COMM domain-containing protein 2	131283	85589.1	140030
Q8BXZ1	TMX3_MOUSE	Tmx3	Protein disulfide-isomerase TMX3	1011490	1216750	1272250
Q8BY71	HAT1_MOUSE	Hat1	Histone acetyltransferase type B catalytic subunit	1089410	765352	834626
Q8BYK6	YTHD3_MOUSE	Ythdf3	YTH domain-containing family protein 3	963358		729500
Q8BYM8	SYCM_MOUSE	Cars2	Probable cysteine--tRNA ligase, mitochondrial	105530	168692	277144
Q8BZX4-2	SREK1_MOUSE	Srek1	Isoform 2 of Splicing regulatory glutamine/lysine-rich protein 1	375637	679783	912816
Q8C0C7	SYFA_MOUSE	Farsa	Phenylalanine--tRNA ligase alpha subunit	174771
Q8C0E2	VP26B_MOUSE	Vps26b	Vacuolar protein sorting-associated protein 26B	383449	292195	343740
Q8C0I1	ADAS_MOUSE	Agps	Alkyldihydroxyacetonephosphate synthase, peroxisomal	358762	530732	609483
Q8C0L0	TMX4_MOUSE	Tmx4	Thioredoxin-related transmembrane protein 4		90736.2	91181.8
Q8C147	DOCK8_MOUSE	Dock8	Dedicator of cytokinesis protein 8	533041	961523	1046950
Q8C156	CND2_MOUSE	Ncaph	Condensin complex subunit 2	15798.7
Q8C166	CPNE1_MOUSE	Cpne1	Copine-1	2090790	2491390	2200670
Q8C196	CPSM_MOUSE	Cps1	Carbamoyl-phosphate synthase [ammonia], mitochondrial	846825	1250460	1436530
Q8C1A5	THOP1_MOUSE	Thop1	Thimet oligopeptidase	1195400	521951	685475
Q8C1B1	CAMP2_MOUSE	Camsap2	Calmodulin-regulated spectrin-associated protein 2	16379.7		15528.7
Q8C1B7	SEP11_MOUSE	Septin11	Septin-11	3655480	2493740	3104130
Q8C1D8	IWS1_MOUSE	Iws1	Protein IWS1 homolog	35381.5	18826.4	28406.9
Q8C1Y8	CCZ1_MOUSE	Ccz1	Vacuolar fusion protein CCZ1 homolog	189999
Q8C2Q3	RBM14_MOUSE	Rbm14	RNA-binding protein 14	710755	647840	730326
Q8C4Y3	NELFB_MOUSE	Nelfb	Negative elongation factor B	239522	178273	243088
Q8C570	RAE1L_MOUSE	Rae1	mRNA export factor	303114	328312	342349
Q8C5H8	NAKD2_MOUSE	Nadk2	NAD kinase 2, mitochondrial	138347		192557
Q8C6G8	WDR26_MOUSE	Wdr26	WD repeat-containing protein 26		46756.5	45495.5
Q8C7E9	CSTFT_MOUSE	Cstf2t	Cleavage stimulation factor subunit 2 tau variant	573735	617341	557762
Q8C7Q4	RBM4B_MOUSE;RBM4_MOUSE	Rbm4;Rbm4b	RNA-binding protein 4	48292.7	45974.8	85030.7
Q8C7R4	UBA6_MOUSE	Uba6	Ubiquitin-like modifier-activating enzyme 6	2037680	2151890	1739840
Q8C7X2	EMC1_MOUSE	Emc1	ER membrane protein complex subunit 1	420040	187430	221113
Q8C878	UBA3_MOUSE	Uba3	NEDD8-activating enzyme E1 catalytic subunit		373017	549409
Q8CAQ8	MIC60_MOUSE	Immt	MICOS complex subunit Mic60	1645350	2047390	2549050
Q8CAY6	THIC_MOUSE	Acat2	Acetyl-CoA acetyltransferase, cytosolic	2373820	1714830	2186780
Q8CBW3	ABI1_MOUSE	Abi1	Abl interactor 1	622053	494988	589216
Q8CBY8	DCTN4_MOUSE	Dctn4	Dynactin subunit 4		155487	148440
Q8CC86	PNCB_MOUSE	Naprt	Nicotinate phosphoribosyltransferase	848267	893864	1016180
Q8CCA0	DCNL4_MOUSE;DCNL5_MOUSE	Dcun1d4;Dcun1d5	DCN1-like protein 4	145389	112596	146400
Q8CCJ3	UFL1_MOUSE	Ufl1	E3 UFM1-protein ligase 1	129633	148181	128123
Q8CCS6	PABP2_MOUSE	Pabpn1	Polyadenylate-binding protein 2	1882070	1687940	1559470
Q8CCT4	TCAL3_MOUSE;TCAL5_MOUSE	Tceal3;Tceal5	Transcription elongation factor A protein-like 5	124946	87672	115394
Q8CDN6	TXNL1_MOUSE	Txnl1	Thioredoxin-like protein 1	2312200	1310900	1889070
Q8CE96	TRM6_MOUSE	Trmt6	tRNA (adenine(58)-N(1))-methyltransferase non-catalytic subunit TRM6	667329	202390	574786
Q8CEC6	PPWD1_MOUSE	Ppwd1	Peptidylprolyl isomerase domain and WD repeat-containing protein 1	233795
Q8CF66	LTOR4_MOUSE	Lamtor4	Ragulator complex protein LAMTOR4	1454510	1330810	1587160
Q8CF98	COL10_MOUSE	Colec10	Collectin-10	1200950	1463610	1563500
Q8CFE6	S38A2_MOUSE	Slc38a2	Sodium-coupled neutral amino acid symporter 2	277318	167243	329057
Q8CG14	CS1A_MOUSE	C1s1	Complement C1s-1 subcomponent	1431250	1313300	1475860
Q8CG16	C1RA_MOUSE	C1ra	Complement C1r-A subcomponent	2390280	851751	1991590
Q8CG47	SMC4_MOUSE	Smc4	Structural maintenance of chromosomes protein 4	599364	366094	500530
Q8CG48	SMC2_MOUSE	Smc2	Structural maintenance of chromosomes protein 2	133158	175587	220040
Q8CG76	ARK72_MOUSE	Akr7a2	Aflatoxin B1 aldehyde reductase member 2	1071110	1645870	1049790
Q8CGC7	SYEP_MOUSE	Eprs1	Bifunctional glutamate/proline--tRNA ligase	3533380	2581320	3139330
Q8CGF7	TCRG1_MOUSE	Tcerg1	Transcription elongation regulator 1	603946	514626	555914
Q8CGK3	LONM_MOUSE	Lonp1	Lon protease homolog, mitochondrial	1000400	1286750	1036580
Q8CGZ0	CHERP_MOUSE	Cherp	Calcium homeostasis endoplasmic reticulum protein	279855	287734	306935
Q8CH18	CCAR1_MOUSE	Ccar1	Cell division cycle and apoptosis regulator protein 1	735275	795507	741528
Q8CHP8	PGP_MOUSE	Pgp	Glycerol-3-phosphate phosphatase	1346090	1056500	1341100
Q8CHW4	EI2BE_MOUSE	Eif2b5	Translation initiation factor eIF-2B subunit epsilon	200258	219354	139488
Q8CI33	C19L1_MOUSE	Cwf19l1	CWF19-like protein 1	96911.9
Q8CI51	PDLI5_MOUSE	Pdlim5	PDZ and LIM domain protein 5	757251	543222	716054
Q8CI94	PYGB_MOUSE	Pygb	Glycogen phosphorylase, brain form	2125500	1950140	2139410
Q8CIE6	COPA_MOUSE	Copa	Coatomer subunit alpha	2089180	1832610	1868350
Q8CIG8	ANM5_MOUSE	Prmt5	Protein arginine N-methyltransferase 5	1559690	1122320	1359320
Q8CIH5	PLCG2_MOUSE	Plcg2	1-phosphatidylinositol 4,5-bisphosphate phosphodiesterase gamma-2	415174	160565	293689
Q8CIH9	PUR1_MOUSE	Ppat	Amidophosphoribosyltransferase		304093
Q8CIN4	PAK2_MOUSE	Pak2	Serine/threonine-protein kinase PAK 2	1992610	1141190	1788460
Q8CIZ8	VWF_MOUSE	Vwf	von Willebrand factor	494386	664628	673594
Q8CJG0	AGO2_MOUSE	Ago2	Protein argonaute-2	731332		503465
Q8JZK9	HMCS1_MOUSE	Hmgcs1	Hydroxymethylglutaryl-CoA synthase, cytoplasmic	247940		286690
Q8JZM7	CDC73_MOUSE	Cdc73	Parafibromin	316472	368675
Q8JZQ2	AFG32_MOUSE	Afg3l2	AFG3-like protein 2	250448	294710	300015
Q8JZQ9	EIF3B_MOUSE	Eif3b	Eukaryotic translation initiation factor 3 subunit B	2811940	2058970	2223310
Q8JZU2	TXTP_MOUSE	Slc25a1	Tricarboxylate transport protein, mitochondrial	2606450	2636200	1753420
Q8JZX4	SPF45_MOUSE	Rbm17	Splicing factor 45	206851	253591	287174
Q8K003	TMA7_MOUSE	Tma7	Translation machinery-associated protein 7	1458530		1025670
Q8K0C9	GMDS_MOUSE	Gmds	GDP-mannose 4,6 dehydratase		51849.7	62739
Q8K0D2	HABP2_MOUSE	Habp2	Hyaluronan-binding protein 2	218774	275321	307171
Q8K0E8	FIBB_MOUSE	Fgb	Fibrinogen beta chain	30565000	31876400	29460400
Q8K182	CO8A_MOUSE	C8a	Complement component C8 alpha chain	285327	281094	310486
Q8K183	PDXK_MOUSE	Pdxk	Pyridoxal kinase	427855	219569	191833
Q8K1B8	URP2_MOUSE	Fermt3	Fermitin family homolog 3	16246700	6277220	11347700
Q8K1I3	SPP24_MOUSE	Spp2	Secreted phosphoprotein 24	251933	208092	235646
Q8K1I7	WIPF1_MOUSE	Wipf1	WAS/WASL-interacting protein family member 1	410224	457385	465258
Q8K1J6	TRNT1_MOUSE	Trnt1	CCA tRNA nucleotidyltransferase 1, mitochondrial	368827		247979
Q8K1M6	DNM1L_MOUSE	Dnm1l	Dynamin-1-like protein	677086	666480	669948
Q8K1N1	PLPL8_MOUSE	Pnpla8	Calcium-independent phospholipase A2-gamma	919151	546257	884936
Q8K1R3	PNPT1_MOUSE	Pnpt1	Polyribonucleotide nucleotidyltransferase 1, mitochondrial	71425.2	71959.3	88592.2
Q8K1R7	NEK9_MOUSE	Nek9	Serine/threonine-protein kinase Nek9	404411	486244	384524
Q8K297	GT251_MOUSE	Colgalt1	Procollagen galactosyltransferase 1	842517	753829	759512
Q8K2B3	SDHA_MOUSE	Sdha	Succinate dehydrogenase [ubiquinone] flavoprotein subunit, mitochondrial	978416	950395	1217500
Q8K2C9	HACD3_MOUSE	Hacd3	Very-long-chain (3R)-3-hydroxyacyl-CoA dehydratase 3	444529	899391	733333
Q8K2D6	DCTD_MOUSE	Dctd	Deoxycytidylate deaminase	389402	395300	285442
Q8K2F8	LS14A_MOUSE	Lsm14a	Protein LSM14 homolog A	219397	151078	328217
Q8K2I4	MANBA_MOUSE	Manba	Beta-mannosidase	366188		148931
Q8K2K6	AGFG1_MOUSE	Agfg1	Arf-GAP domain and FG repeat-containing protein 1	600378	279426	391558
Q8K2M0	RM38_MOUSE	Mrpl38	Large ribosomal subunit protein mL38	21792	26596.7	48192.1
Q8K2Q7	BROX_MOUSE	Brox	BRO1 domain-containing protein BROX	1008310	613269	932005
Q8K2T8	PAF1_MOUSE	Paf1	RNA polymerase II-associated factor 1 homolog		16013.6	8846.93
Q8K2V1	PP4R1_MOUSE	Ppp4r1	Serine/threonine-protein phosphatase 4 regulatory subunit 1	161407		172907
Q8K310	MATR3_MOUSE	Matr3	Matrin-3	928541	867025	883483
Q8K353	CYTM1_MOUSE	Cystm1	Cysteine-rich and transmembrane domain-containing protein 1	26307.7	29726.2	41605.2
Q8K3C3	LZIC_MOUSE	Lzic	Protein LZIC	600324	667054	705354
Q8K3J1	NDUS8_MOUSE	Ndufs8	NADH dehydrogenase [ubiquinone] iron-sulfur protein 8, mitochondrial		177387	162758
Q8K3W0	BABA2_MOUSE	Babam2	BRISC and BRCA1-A complex member 2	418266	415710	477578
Q8K426	RETNG_MOUSE	Retnlg	Resistin-like gamma	1790740	1637800	1714320
Q8K482	EMIL2_MOUSE	Emilin2	EMILIN-2	4026390	362414	2779660
Q8K4Z3	NNRE_MOUSE	Naxe	NAD(P)H-hydrate epimerase	2224050	2394170	2264830
Q8K4Z5	SF3A1_MOUSE	Sf3a1	Splicing factor 3A subunit 1	2978130	2544680	2837480
Q8K558	TRML1_MOUSE	Treml1	Trem-like transcript 1 protein	93295.3	237288	173247
Q8QZT1	THIL_MOUSE	Acat1	Acetyl-CoA acetyltransferase, mitochondrial	2182700	2298060	2618330
Q8QZY1	EIF3L_MOUSE	Eif3l	Eukaryotic translation initiation factor 3 subunit L	1095620	621998	902471
Q8QZY9	SF3B4_MOUSE	Sf3b4	Splicing factor 3B subunit 4	1875650	1251110	1724370
Q8R010	AIMP2_MOUSE	Aimp2	Aminoacyl tRNA synthase complex-interacting multifunctional protein 2	310700	183419	110059
Q8R016	BLMH_MOUSE	Blmh	Bleomycin hydrolase	3151390	492893	2804990
Q8R050	ERF3A_MOUSE	Gspt1	Eukaryotic peptide chain release factor GTP-binding subunit ERF3A	1817340	1688820	1680290
Q8R081	HNRPL_MOUSE	Hnrnpl	Heterogeneous nuclear ribonucleoprotein L	1959160	1133710	1550740
Q8R0A0	T2FB_MOUSE	Gtf2f2	General transcription factor IIF subunit 2	264162	272713	347121
Q8R0F6	ILKAP_MOUSE	Ilkap	Integrin-linked kinase-associated serine/threonine phosphatase 2C	525507	544461	530280
Q8R0Y6	AL1L1_MOUSE	Aldh1l1	Cytosolic 10-formyltetrahydrofolate dehydrogenase	3290510	3294110	3345490
Q8R0Z6	ANGL6_MOUSE	Angptl6	Angiopoietin-related protein 6	419174	484707	468484
Q8R143	PTTG_MOUSE	Pttg1ip	Pituitary tumor-transforming gene 1 protein-interacting protein	77169.7	240699	184829
Q8R146	ACPH_MOUSE	Apeh	Acylamino-acid-releasing enzyme	2563590	1727250	1967970
Q8R180	ERO1A_MOUSE	Ero1a	ERO1-like protein alpha	1113790	1142560	1191130
Q8R1B4	EIF3C_MOUSE	Eif3c	Eukaryotic translation initiation factor 3 subunit C	1448170	1365980	1477810
Q8R1F1	NIBA2_MOUSE	Niban2	Protein Niban 2	1065670	290591	861422
Q8R1Q8	DC1L1_MOUSE	Dync1li1	Cytoplasmic dynein 1 light intermediate chain 1	511914	250758	422509
Q8R2U0	SEH1_MOUSE	Seh1l	Nucleoporin SEH1	246457	105599	286608
Q8R2U6	NUDT4_MOUSE	Nudt4	Diphosphoinositol polyphosphate phosphohydrolase 2	233169	429744
Q8R317	UBQL1_MOUSE	Ubqln1	Ubiquilin-1	1588070	2012960	1916040
Q8R326	PSPC1_MOUSE	Pspc1	Paraspeckle component 1	1850420	1582170	1893240
Q8R366	IGSF8_MOUSE	Igsf8	Immunoglobulin superfamily member 8	1644890		940965
Q8R3C0	MCMBP_MOUSE	Mcmbp	Mini-chromosome maintenance complex-binding protein	312382	160228	277822
Q8R3D1	TBC13_MOUSE	Tbc1d13	TBC1 domain family member 13	22057.9	13948.3	10916.9
Q8R3G1	PP1R8_MOUSE	Ppp1r8	Nuclear inhibitor of protein phosphatase 1	134099	71881.7	131160
Q8R3Q6	MIX23_MOUSE	Mix23	Protein MIX23	688926	938351	833508
Q8R409	HEXI1_MOUSE	Hexim1	Protein HEXIM1	466598	479279	790512
Q8R4X3	RBM12_MOUSE	Rbm12	RNA-binding protein 12	413524	467874	322760
Q8R550	SH3K1_MOUSE	Sh3kbp1	SH3 domain-containing kinase-binding protein 1	145926	165096
Q8R574	KPRB_MOUSE	Prpsap2	Phosphoribosyl pyrophosphate synthase-associated protein 2	1023350	601731	685775
Q8R5H1	UBP15_MOUSE	Usp15	Ubiquitin carboxyl-terminal hydrolase 15	152551	124318	95534.1
Q8R5J9	PRAF3_MOUSE	Arl6ip5	PRA1 family protein 3	433081	584483	502540
Q8VBV3	EXOS2_MOUSE	Exosc2	Exosome complex component RRP4	1212550	1159120	1370400
Q8VBV7	CSN8_MOUSE	Cops8	COP9 signalosome complex subunit 8	481198	528822	440309
Q8VC30	TKFC_MOUSE	Tkfc	Triokinase/FMN cyclase	142649
Q8VCF1	CANT1_MOUSE	Cant1	Soluble calcium-activated nucleotidase 1	582639		250068
Q8VCG4	CO8G_MOUSE	C8g	Complement component C8 gamma chain	424563	668090	651935
Q8VCH6	DHC24_MOUSE	Dhcr24	Delta(24)-sterol reductase	1076720	1125760	978369
Q8VCH7	RDH10_MOUSE	Rdh10	Retinol dehydrogenase 10	1102200	1019890	1111970
Q8VCM7	FIBG_MOUSE	Fgg	Fibrinogen gamma chain	48315500	49205000	43549500
Q8VCR7	ABHEB_MOUSE	Abhd14b	Putative protein-lysine deacylase ABHD14B	339838	424766	455061
Q8VCS0	PGRP2_MOUSE	Pglyrp2	N-acetylmuramoyl-L-alanine amidase		80080.9
Q8VCT3	AMPB_MOUSE	Rnpep	Aminopeptidase B	2044610	1840620	1311450
Q8VCT4	EST1D_MOUSE	Ces1d	Carboxylesterase 1D	211556	313226	556269
Q8VD62	CK068_MOUSE	Bles03	UPF0696 protein C11orf68 homolog	238626	148181	306109
Q8VDD5	MYH9_MOUSE	Myh9	Myosin-9	12501400	11501100	11400400
Q8VDJ3	VIGLN_MOUSE	Hdlbp	Vigilin	1316650	1060870	1094550
Q8VDM4	PSMD2_MOUSE	Psmd2	26S proteasome non-ATPase regulatory subunit 2	15145600	12779800	13115600
Q8VDM6	HNRL1_MOUSE	Hnrnpul1	Heterogeneous nuclear ribonucleoprotein U-like protein 1	1276160	1264990	1292020
Q8VDN2	AT1A1_MOUSE	Atp1a1	Sodium/potassium-transporting ATPase subunit alpha-1	2584740	2383870	2367270
Q8VDP4	CCAR2_MOUSE	Ccar2	Cell cycle and apoptosis regulator protein 2	1121620	1106680	1255250
Q8VDW0	DX39A_MOUSE	Ddx39a	ATP-dependent RNA helicase DDX39A	2155960	1554990	2050050
Q8VE37	RCC1_MOUSE	Rcc1	Regulator of chromosome condensation	1486950	1028610	1301410
Q8VE62	PAIP1_MOUSE	Paip1	Polyadenylate-binding protein-interacting protein 1	825874	858339	887826
Q8VE70	PDC10_MOUSE	Pdcd10	Programmed cell death protein 10	784627	783182	796296
Q8VE97	SRSF4_MOUSE	Srsf4	Serine/arginine-rich splicing factor 4	4069360		5374900
Q8VEE4	RFA1_MOUSE	Rpa1	Replication protein A 70 kDa DNA-binding subunit	152353
Q8VEJ4	NLE1_MOUSE	Nle1	Notchless protein homolog 1	674164	253255	498274
Q8VEK0	CC50A_MOUSE;CC50B_MOUSE	Tmem30a;Tmem30b	Cell cycle control protein 50B	526873	514526	658748
Q8VEK3	HNRPU_MOUSE	Hnrnpu	Heterogeneous nuclear ribonucleoprotein U	8966050	8944440	8226360
Q8VEM8	S25A3_MOUSE	Slc25a3	Solute carrier family 25 member 3	10313300	10425600	11076900
Q8VH51	RBM39_MOUSE	Rbm39	RNA-binding protein 39	717227	554051	689849
Q8VHE0	SEC63_MOUSE	Sec63	Translocation protein SEC63 homolog	257655	117985	207757
Q8VHP7	ILEUA_MOUSE;ILEUB_MOUSE;SPI2_MOUSE	Serpinb1a;Serpinb1b;Serpini2	Leukocyte elastase inhibitor B		296755	201133
Q8VHR5	P66B_MOUSE	Gatad2b	Transcriptional repressor p66-beta	206778	141512	184809
Q8VIJ6	SFPQ_MOUSE	Sfpq	Splicing factor, proline- and glutamine-rich	3482280	2043900	2873220
Q91V12-2	BACH_MOUSE	Acot7	Isoform A of Cytosolic acyl coenzyme A thioester hydrolase	1596640	831244	1087700
Q91V41	RAB14_MOUSE	Rab14	Ras-related protein Rab-14	6576240	5879070	6201080
Q91V64	ISOC1_MOUSE	Isoc1	Isochorismatase domain-containing protein 1	962762	345871	717817
Q91V92	ACLY_MOUSE	Acly	ATP-citrate synthase	110612000	74929800	81736100
Q91VA6	PDIP2_MOUSE	Poldip2	Polymerase delta-interacting protein 2	174404	126170	160322
Q91VC3	IF4A3_MOUSE	Eif4a3	Eukaryotic initiation factor 4A-III	935201	464864	684731
Q91VD9	NDUS1_MOUSE	Ndufs1	NADH-ubiquinone oxidoreductase 75 kDa subunit, mitochondrial	603185	603361	726724
Q91VH2	SNX9_MOUSE	Snx9	Sorting nexin-9	1122990	481448	816662
Q91VH6	MEMO1_MOUSE	Memo1	Protein MEMO1	449901	380359	450285
Q91VI7	RINI_MOUSE	Rnh1	Ribonuclease inhibitor	705572	81664.8	517457
Q91VJ5	PQBP1_MOUSE	Pqbp1	Polyglutamine-binding protein 1	784238	753715	971901
Q91VK1	5MP1_MOUSE	Bzw2	eIF5-mimic protein 1	1272900	1331700	1396350
Q91VR2	ATPG_MOUSE	Atp5f1c	ATP synthase subunit gamma, mitochondrial	1981290	2102360	1741260
Q91VR5	DDX1_MOUSE	Ddx1	ATP-dependent RNA helicase DDX1	458558	355190	417769
Q91VR8	BRK1_MOUSE	Brk1	Protein BRICK1	223254	484339	379900
Q91VS7	MGST1_MOUSE	Mgst1	Microsomal glutathione S-transferase 1	639743	792609	733529
Q91VU0	FAM3C_MOUSE	Fam3c	Protein FAM3C	420845	425733
Q91VW3	SH3L3_MOUSE	Sh3bgrl3	SH3 domain-binding glutamic acid-rich-like protein 3	4294840	3614250	2904810
Q91VZ6	SMAP1_MOUSE	Smap1	Stromal membrane-associated protein 1	201613	260036	126505
Q91W50	CSDE1_MOUSE	Csde1	Cold shock domain-containing protein E1	465509	268844	404660
Q91W90	TXND5_MOUSE	Txndc5	Thioredoxin domain-containing protein 5	2419960	3400880	2631880
Q91WD5	NDUS2_MOUSE	Ndufs2	NADH dehydrogenase [ubiquinone] iron-sulfur protein 2, mitochondrial	482904		945649
Q91WE2	PIP30_MOUSE	Psme3ip1	PSME3-interacting protein	117399	134148	131494
Q91WJ8	FUBP1_MOUSE	Fubp1	Far upstream element-binding protein 1	4766480	4492710	4931960
Q91WK2	EIF3H_MOUSE	Eif3h	Eukaryotic translation initiation factor 3 subunit H	1659940	1111590	1517330
Q91WK5	GCSH_MOUSE	Gcsh	Glycine cleavage system H protein, mitochondrial	160970	53941.5
Q91WM1	STRBP_MOUSE	Strbp	Spermatid perinuclear RNA-binding protein	673329	598222	707991
Q91WP0	MASP2_MOUSE	Masp2	Mannan-binding lectin serine protease 2	956797	864210	644731
Q91WP6	SPA3N_MOUSE	Serpina3n	Serine protease inhibitor A3N	541574	418377	541336
Q91WQ3	SYYC_MOUSE	Yars1	Tyrosine--tRNA ligase, cytoplasmic	4098270	2781010	3545780
Q91X72	HEMO_MOUSE	Hpx	Hemopexin	14548500	16055800	15125800
Q91X91	NADC_MOUSE	Qprt	Nicotinate-nucleotide pyrophosphorylase [carboxylating]	2201290	1920530	2120700
Q91XL3	UXS1_MOUSE	Uxs1	UDP-glucuronic acid decarboxylase 1	379590
Q91YE6	IPO9_MOUSE	Ipo9	Importin-9	736755	940085	817290
Q91YI0	ARLY_MOUSE	Asl	Argininosuccinate lyase	363436	249594	211981
Q91YN9	BAG2_MOUSE	Bag2	BAG family molecular chaperone regulator 2	1524620	2045450	1695990
Q91YP3	DEOC_MOUSE	Dera	Deoxyribose-phosphate aldolase	529572	248329	563199
Q91YQ5	RPN1_MOUSE	Rpn1	Dolichyl-diphosphooligosaccharide--protein glycosyltransferase subunit 1	1051170	1217270	993056
Q91YR1	TWF1_MOUSE	Twf1	Twinfilin-1	1144520	561217	571398
Q91YR9	PTGR1_MOUSE	Ptgr1	Prostaglandin reductase 1	2766550
Q91YT0	NDUV1_MOUSE	Ndufv1	NADH dehydrogenase [ubiquinone] flavoprotein 1, mitochondrial	145444	222060	210531
Q91YW3	DNJC3_MOUSE	Dnajc3	DnaJ homolog subfamily C member 3	997079	456346	1370310
Q91Z31	PTBP2_MOUSE	Ptbp2	Polypyrimidine tract-binding protein 2	684975	553786	815817
Q91ZJ5	UGPA_MOUSE	Ugp2	UTP--glucose-1-phosphate uridylyltransferase	2133220	1764800	1796020
Q91ZX7	LRP1_MOUSE	Lrp1	Prolow-density lipoprotein receptor-related protein 1	1990630	430486	982540
Q920A5	RISC_MOUSE	Scpep1	Retinoid-inducible serine carboxypeptidase	174553	67553.6	115134
Q920B9	SP16H_MOUSE	Supt16h	FACT complex subunit SPT16	515378		395879
Q920E5	FPPS_MOUSE	Fdps	Farnesyl pyrophosphate synthase	7042610	1544140	2067780
Q920P5	KAD5_MOUSE	Ak5	Adenylate kinase isoenzyme 5	662592	676356	743876
Q921F2	TADBP_MOUSE	Tardbp	TAR DNA-binding protein 43	1389100	1275610	1226900
Q921F4	HNRLL_MOUSE	Hnrnpll	Heterogeneous nuclear ribonucleoprotein L-like	701860	171716	261734
Q921H8	THIKA_MOUSE	Acaa1a	3-ketoacyl-CoA thiolase A, peroxisomal	330577	339565	153404
Q921I1	TRFE_MOUSE	Tf	Serotransferrin	26662600	27732500	27133000
Q921I9	EXOS4_MOUSE	Exosc4	Exosome complex component RRP41	1379830	1488900	1358570
Q921L3	TMCO1_MOUSE	Tmco1	Calcium load-activated calcium channel	1509080	1637470	1492700
Q921M3	SF3B3_MOUSE	Sf3b3	Splicing factor 3B subunit 3	2765900	1779960	2221470
Q921M7	CYRIB_MOUSE	Cyrib	CYFIP-related Rac1 interactor B	4421800	2488390	3274890
Q921V5	MGAT2_MOUSE	Mgat2	Alpha-1,6-mannosyl-glycoprotein 2-beta-N-acetylglucosaminyltransferase	1116760
Q921V7	CTL3_MOUSE	Slc44a3	Choline transporter-like protein 3	505852		459404
Q921W0	CHM1A_MOUSE	Chmp1a	Charged multivesicular body protein 1a	1122550	858839	953349
Q921Y0	MOB1A_MOUSE	Mob1a	MOB kinase activator 1A	704630	365173	558896
Q922B2	SYDC_MOUSE	Dars1	Aspartate--tRNA ligase, cytoplasmic	2157400	1754960	1907440
Q922D8	C1TC_MOUSE	Mthfd1	C-1-tetrahydrofolate synthase, cytoplasmic	1783580	1343740	1616780
Q922F4	TBB6_MOUSE	Tubb6	Tubulin beta-6 chain	10538400	11605900	9500910
Q922H4	GMPPA_MOUSE	Gmppa	Mannose-1-phosphate guanyltransferase alpha	315575	282937	263833
Q922Q4	P5CR2_MOUSE	Pycr2	Pyrroline-5-carboxylate reductase 2	1058310	1021870	1231400
Q922Q8	LRC59_MOUSE	Lrrc59	Leucine-rich repeat-containing protein 59	3065980	3416750	3320010
Q922R8	PDIA6_MOUSE	Pdia6	Protein disulfide-isomerase A6	8852400	8326530	9258830
Q922U2	K2C5_MOUSE	Krt5	Keratin, type II cytoskeletal 5	19122700	5162620	85906800
Q922Y1	UBXN1_MOUSE	Ubxn1	UBX domain-containing protein 1	2654990	2100000	2364310
Q923D2	BLVRB_MOUSE	Blvrb	Flavin reductase (NADPH)	5786380	2012010	4580180
Q923D5	WBP11_MOUSE	Wbp11	WW domain-binding protein 11		229959
Q923G2	RPAB3_MOUSE	Polr2h	DNA-directed RNA polymerases I, II, and III subunit RPABC3	454074	214953	362241
Q93092	TALDO_MOUSE	Taldo1	Transaldolase	9966840	6374470	8770980
Q99020	ROAA_MOUSE	Hnrnpab	Heterogeneous nuclear ribonucleoprotein A/B	7045730	3490320	5931450
Q99J09	MEP50_MOUSE	Wdr77	Methylosome protein WDR77	673034	481720	574940
Q99J36	THUM1_MOUSE	Thumpd1	THUMP domain-containing protein 1	808746	604904	786083
Q99J56	DERL1_MOUSE	Derl1	Derlin-1	809288	990732	668771
Q99J62	RFC4_MOUSE	Rfc4	Replication factor C subunit 4	870473	834643	1077140
Q99J77	SIAS_MOUSE	Nans	Sialic acid synthase	1044830	805283	909344
Q99JB2	STML2_MOUSE	Stoml2	Stomatin-like protein 2, mitochondrial	897692	924392	942762
Q99JF8	PSIP1_MOUSE	Psip1	PC4 and SFRS1-interacting protein		79605.7	98704.5
Q99JI4	PSMD6_MOUSE	Psmd6	26S proteasome non-ATPase regulatory subunit 6	2273840	1283620	1683900
Q99JI6	RAP1B_MOUSE	Rap1b	Ras-related protein Rap-1b	5385240	5227890	5476490
Q99JR1	SFXN1_MOUSE	Sfxn1	Sideroflexin-1	114895	126150	114810
Q99JT2	STK26_MOUSE	Stk26	Serine/threonine-protein kinase 26	308369	413206	297966
Q99JW4	LIMS1_MOUSE	Lims1	LIM and senescent cell antigen-like-containing domain protein 1	669653	867702	852580
Q99JX3	GORS2_MOUSE	Gorasp2	Golgi reassembly-stacking protein 2	16175.2	12020.1	16806.2
Q99JX4	EIF3M_MOUSE	Eif3m	Eukaryotic translation initiation factor 3 subunit M	948327	594037	786610
Q99JY0	ECHB_MOUSE	Hadhb	Trifunctional enzyme subunit beta, mitochondrial	2802000	2693900	2676290
Q99JY9	ARP3_MOUSE	Actr3	Actin-related protein 3	8375570	6411530	7706220
Q99K01	PDXD1_MOUSE	Pdxdc1	Pyridoxal-dependent decarboxylase domain-containing protein 1	122318	117959	229486
Q99K28	ARFG2_MOUSE	Arfgap2	ADP-ribosylation factor GTPase-activating protein 2	461321	492075
Q99K41	EMIL1_MOUSE	Emilin1	EMILIN-1	156344	129967	103411
Q99K48	NONO_MOUSE	Nono	Non-POU domain-containing octamer-binding protein	9735240	6147640	8077830
Q99K51	PLST_MOUSE	Pls3	Plastin-3	5438610	5726750	5754720
Q99K85	SERC_MOUSE	Psat1	Phosphoserine aminotransferase	6390620	2101110	5191300
Q99KB8	GLO2_MOUSE	Hagh	Hydroxyacylglutathione hydrolase, mitochondrial	759681	692750	875357
Q99KC8	VMA5A_MOUSE	Vwa5a	von Willebrand factor A domain-containing protein 5A	883858	175665	306704
Q99KE1	MAOM_MOUSE	Me2	NAD-dependent malic enzyme, mitochondrial	606682	568450	707418
Q99KF1	TMED9_MOUSE	Tmed9	Transmembrane emp24 domain-containing protein 9	1266730	1240410	1084830
Q99KI0	ACON_MOUSE	Aco2	Aconitate hydratase, mitochondrial	4007800	1749980	2657440
Q99KJ8	DCTN2_MOUSE	Dctn2	Dynactin subunit 2	1443710	1395610	1545660
Q99KK2	NEUA_MOUSE	Cmas	N-acylneuraminate cytidylyltransferase	341324
Q99KK7	DPP3_MOUSE	Dpp3	Dipeptidyl peptidase 3	1431490	959447	1443930
Q99KN1	ARRD1_MOUSE	Arrdc1	Arrestin domain-containing protein 1	55791.7		60036.2
Q99KN9	EPN4_MOUSE	Clint1	Clathrin interactor 1	750238	790717	961446
Q99KP6	PRP19_MOUSE	Prpf19	Pre-mRNA-processing factor 19	1903950	966148	914511
Q99KQ4	NAMPT_MOUSE	Nampt	Nicotinamide phosphoribosyltransferase	1930680	1336390	1595250
Q99KR7	PPIF_MOUSE	Ppif	Peptidyl-prolyl cis-trans isomerase F, mitochondrial	1615690	1730440	1819550
Q99KV1	DJB11_MOUSE	Dnajb11	DnaJ homolog subfamily B member 11	951295	449245	585465
Q99L13	3HIDH_MOUSE	Hibadh	3-hydroxyisobutyrate dehydrogenase, mitochondrial	234508	180270	335313
Q99L27	GMPR2_MOUSE	Gmpr2	GMP reductase 2	605539	484547	669056
Q99L45	IF2B_MOUSE	Eif2s2	Eukaryotic translation initiation factor 2 subunit 2	1586830	1496620	1676630
Q99L47	F10A1_MOUSE	St13	Hsc70-interacting protein	4598350	4630000	5078490
Q99L88	SNTB1_MOUSE	Sntb1	Beta-1-syntrophin	18041	61433.8	68529.2
Q99LB6	MAT2B_MOUSE	Mat2b	Methionine adenosyltransferase 2 subunit beta	1148140	1156040	1153980
Q99LC2	CSTF1_MOUSE	Cstf1	Cleavage stimulation factor subunit 1	541407	505415	287784
Q99LC5	ETFA_MOUSE	Etfa	Electron transfer flavoprotein subunit alpha, mitochondrial	2618890	2623030	2483980
Q99LD4	CSN1_MOUSE	Gps1	COP9 signalosome complex subunit 1	397903	236376	283602
Q99LD8	DDAH2_MOUSE	Ddah2	N(G),N(G)-dimethylarginine dimethylaminohydrolase 2	1470980	1584200	2018270
Q99LE1	RIPL1_MOUSE;RIPL2_MOUSE	Rilpl1;Rilpl2	RILP-like protein 2	59424
Q99LF4	RTCB_MOUSE	Rtcb	RNA-splicing ligase RtcB homolog	1981970	1439690	1885560
Q99LI7	CSTF3_MOUSE	Cstf3	Cleavage stimulation factor subunit 3	199914	100084	171424
Q99LJ1	FUCO_MOUSE	Fuca1	Tissue alpha-L-fucosidase	382319	205962	332804
Q99LP6	GRPE1_MOUSE	Grpel1	GrpE protein homolog 1, mitochondrial	2008760	1713690	2343480
Q99LS3	SERB_MOUSE	Psph	Phosphoserine phosphatase	2298540	2233030	2480770
Q99LT0	DPY30_MOUSE	Dpy30	Protein dpy-30 homolog	1254250	1294790	1411920
Q99LX0	PARK7_MOUSE	Park7	Parkinson disease protein 7 homolog	10513200	9112630	10652700
Q99M51	NCK1_MOUSE	Nck1	Cytoplasmic protein NCK1	78495.8	57661.8	108473
Q99MD9	NASP_MOUSE	Nasp	Nuclear autoantigenic sperm protein	6989200	6105820	6120330
Q99MK8	ARBK1_MOUSE	Grk2	Beta-adrenergic receptor kinase 1	883370	962897	861957
Q99MN1	SYK_MOUSE	Kars1	Lysine--tRNA ligase	1343480	547220	812930
Q99MR6	SRRT_MOUSE	Srrt	Serrate RNA effector molecule homolog	585119	406286	670591
Q99NB9	SF3B1_MOUSE	Sf3b1	Splicing factor 3B subunit 1	1681960	1624330	1765120
Q99P31	HPBP1_MOUSE	Hspbp1	Hsp70-binding protein 1	811362	599196	646404
Q99P72	RTN4_MOUSE	Rtn4	Reticulon-4	5229150	4441140	5333730
Q99P88	NU155_MOUSE	Nup155	Nuclear pore complex protein Nup155	134224	211818	84892.4
Q99P91	GPNMB_MOUSE	Gpnmb	Transmembrane glycoprotein NMB	5856780	2921660	3235640
Q99PL5	RRBP1_MOUSE	Rrbp1	Ribosome-binding protein 1	585954	487862	759656
Q99PM9	UCK2_MOUSE	Uck2	Uridine-cytidine kinase 2	332079	362233	333720
Q99PS0	K1C23_MOUSE	Krt23	Keratin, type I cytoskeletal 23			309440
Q99PT1	GDIR1_MOUSE	Arhgdia	Rho GDP-dissociation inhibitor 1	13998600	5344290	8932770
Q99PV0	PRP8_MOUSE	Prpf8	Pre-mRNA-processing-splicing factor 8	259047	158106	229962
Q9CPQ3	TOM22_MOUSE	Tomm22	Mitochondrial import receptor subunit TOM22 homolog	704560	620472	454750
Q9CPR4	RL17_MOUSE	Rpl17	Large ribosomal subunit protein uL22	5145880	4477920	4709650
Q9CPT4	MYDGF_MOUSE	Mydgf	Myeloid-derived growth factor	2504430	2551270	2067100
Q9CPU0	LGUL_MOUSE	Glo1	Lactoylglutathione lyase	8183130	8412600	7874990
Q9CPV4	GLOD4_MOUSE	Glod4	Glyoxalase domain-containing protein 4	1342040	703122	1169890
Q9CPW4	ARPC5_MOUSE	Arpc5	Actin-related protein 2/3 complex subunit 5	9646220	9795040	10328900
Q9CPX6	ATG3_MOUSE	Atg3	Ubiquitin-like-conjugating enzyme ATG3	518925	666702	679599
Q9CPY7	AMPL_MOUSE	Lap3	Cytosol aminopeptidase	3063510	1550540	2315630
Q9CQ19	MYL9_MOUSE	Myl9	Myosin regulatory light polypeptide 9	1665650	1766240	1626940
Q9CQ22	LTOR1_MOUSE	Lamtor1	Ragulator complex protein LAMTOR1	191392	253006
Q9CQ43	DUT_MOUSE	Dut	Deoxyuridine 5'-triphosphate nucleotidohydrolase	3025760	4251660	3612720
Q9CQ45	NENF_MOUSE	Nenf	Neudesin	199222	261482	267923
Q9CQ48	NUDC2_MOUSE	Nudcd2	NudC domain-containing protein 2	341334	193474	348404
Q9CQ60	6PGL_MOUSE	Pgls	6-phosphogluconolactonase	4711100	5109990	4797710
Q9CQ62	DECR_MOUSE	Decr1	2,4-dienoyl-CoA reductase [(3E)-enoyl-CoA-producing], mitochondrial	491624	490432	594319
Q9CQ65	MTAP_MOUSE	Mtap	S-methyl-5'-thioadenosine phosphorylase	1268680	721752	1259090
Q9CQ69	QCR8_MOUSE	Uqcrq	Cytochrome b-c1 complex subunit 8		400532	183400
Q9CQ71	RFA3_MOUSE	Rpa3	Replication protein A 14 kDa subunit	288158		462302
Q9CQ80	VPS25_MOUSE	Vps25	Vacuolar protein-sorting-associated protein 25	337701	288722	295041
Q9CQ91	NDUA3_MOUSE	Ndufa3	NADH dehydrogenase [ubiquinone] 1 alpha subcomplex subunit 3	89837	229511	109212
Q9CQ92	FIS1_MOUSE	Fis1	Mitochondrial fission 1 protein	744672	605434	439687
Q9CQA3	SDHB_MOUSE	Sdhb	Succinate dehydrogenase [ubiquinone] iron-sulfur subunit, mitochondrial	498021	503000	411211
Q9CQB5	CISD2_MOUSE	Cisd2	CDGSH iron-sulfur domain-containing protein 2	667714	732388	767007
Q9CQC6	5MP2_MOUSE	Bzw1	eIF5-mimic protein 2	738072	815434	785674
Q9CQE8	RTRAF_MOUSE	RTRAF	RNA transcription, translation and transport factor protein	666801	565366	489288
Q9CQF3	CPSF5_MOUSE	Nudt21	Cleavage and polyadenylation specificity factor subunit 5	717008	595470	692851
Q9CQH7	BT3L4_MOUSE	Btf3l4	Transcription factor BTF3 homolog 4	2382060	1989740	1644240
Q9CQI3	GMFB_MOUSE	Gmfb	Glia maturation factor beta	5793850	5112580	5997090
Q9CQI6	COTL1_MOUSE	Cotl1	Coactosin-like protein	12003700	8631260	9771990
Q9CQJ6	DENR_MOUSE	Denr	Density-regulated protein	2314050	2135310	2452940
Q9CQM9	GLRX3_MOUSE	Glrx3	Glutaredoxin-3	838306	871316	780654
Q9CQN1	TRAP1_MOUSE	Trap1	Heat shock protein 75 kDa, mitochondrial	48948200	43421000	44103100
Q9CQQ7	AT5F1_MOUSE	Atp5pb	ATP synthase F(0) complex subunit B1, mitochondrial	310235	297142	312961
Q9CQQ8	LSM7_MOUSE	Lsm7	U6 snRNA-associated Sm-like protein LSm7	1793250	1765270	2056430
Q9CQR2	RS21_MOUSE	Rps21	Small ribosomal subunit protein eS21	4342610	3625900	3995430
Q9CQR6	PPP6_MOUSE	Ppp6c	Serine/threonine-protein phosphatase 6 catalytic subunit	261859	244528	344959
Q9CQS8	SC61B_MOUSE	Sec61b	Protein transport protein Sec61 subunit beta	2651730	2501400	2810620
Q9CQT1	MTNA_MOUSE	Mri1	Methylthioribose-1-phosphate isomerase	1107320	515648	1253890
Q9CQU0	TXD12_MOUSE	Txndc12	Thioredoxin domain-containing protein 12	1588300	1852620	1776830
Q9CQU3	RER1_MOUSE	Rer1	Protein RER1	365043	481933	497942
Q9CQV8	1433B_MOUSE	Ywhab	14-3-3 protein beta/alpha	5685380	3912280	4249700
Q9CQW0	EMC6_MOUSE	Emc6	ER membrane protein complex subunit 6	15492.6	24209.6	22771.6
Q9CQW1	YKT6_MOUSE	Ykt6	Synaptobrevin homolog YKT6	313254		284369
Q9CQW2	ARL8B_MOUSE	Arl8b	ADP-ribosylation factor-like protein 8B	3517400	2891910	3538100
Q9CQW9	IFM3_MOUSE	Ifitm3	Interferon-induced transmembrane protein 3	717434	382505	650063
Q9CQY5	MAGT1_MOUSE	Magt1	Magnesium transporter protein 1	202309	233159	219637
Q9CR00	PSMD9_MOUSE	Psmd9	26S proteasome non-ATPase regulatory subunit 9	601450	526371	648342
Q9CR09	UFC1_MOUSE	Ufc1	Ubiquitin-fold modifier-conjugating enzyme 1	728375	589440	362094
Q9CR16	PPID_MOUSE	Ppid	Peptidyl-prolyl cis-trans isomerase D	1074550	304026	597505
Q9CR20	IR3IP_MOUSE	Ier3ip1	Immediate early response 3-interacting protein 1	50272.5	56822.7	60158.2
Q9CR21	ACPM_MOUSE	Ndufab1	Acyl carrier protein, mitochondrial	988941	861378
Q9CR26	VTA1_MOUSE	Vta1	Vacuolar protein sorting-associated protein VTA1 homolog	1888580	1619160	1118880
Q9CR29	CCD43_MOUSE	Ccdc43	Coiled-coil domain-containing protein 43	158462	89548.7	195614
Q9CR51	VATG1_MOUSE	Atp6v1g1	V-type proton ATPase subunit G 1	1956990	2076010	2054170
Q9CR57	RL14_MOUSE	Rpl14	Large ribosomal subunit protein eL14	4080010	4159000	3677750
Q9CR60	GOT1B_MOUSE	Golt1b	Vesicle transport protein GOT1B		108111
Q9CR61	NDUB7_MOUSE	Ndufb7	NADH dehydrogenase [ubiquinone] 1 beta subcomplex subunit 7	209785	548712	255813
Q9CR62	M2OM_MOUSE	Slc25a11	Mitochondrial 2-oxoglutarate/malate carrier protein	326359	212436	164514
Q9CR64	KISHA_MOUSE	Tmem167a	Protein kish-A	320246	444698	352594
Q9CR67	TMM33_MOUSE	Tmem33	Transmembrane protein 33	990530	1244720	1300130
Q9CR68	UCRI_MOUSE	Uqcrfs1	Cytochrome b-c1 complex subunit Rieske, mitochondrial	989465	987329	1027560
Q9CR86	CHSP1_MOUSE	Carhsp1	Calcium-regulated heat stable protein 1	2439970	2639600	2297950
Q9CRB5	PR7C1_MOUSE	Prl7c1	Prolactin-7C1	691792	324257	623908
Q9CRB9	MIC19_MOUSE	Chchd3	MICOS complex subunit Mic19	2060280	1821360	1885600
Q9CRC0	VKOR1_MOUSE	Vkorc1	Vitamin K epoxide reductase complex subunit 1	117264	74069	114808
Q9CRC8	LRC40_MOUSE	Lrrc40	Leucine-rich repeat-containing protein 40		61043.7
Q9CRD0	OCAD1_MOUSE	Ociad1	OCIA domain-containing protein 1	33684.4	64438.9
Q9CRT8	XPOT_MOUSE	Xpot	Exportin-T	405707	321982	535794
Q9CS42	PRPS2_MOUSE	Prps2	Ribose-phosphate pyrophosphokinase 2	2857240	2675540	2585240
Q9CSH3	RRP44_MOUSE	Dis3	Exosome complex exonuclease RRP44	626501	234360	390849
Q9CSN1	SNW1_MOUSE	Snw1	SNW domain-containing protein 1			187389
Q9CSU0	RPR1B_MOUSE	Rprd1b	Regulation of nuclear pre-mRNA domain-containing protein 1B	1088370	894522	855921
Q9CT10	RANB3_MOUSE	Ranbp3	Ran-binding protein 3	563046	395083	560935
Q9CU62	SMC1A_MOUSE	Smc1a	Structural maintenance of chromosomes protein 1A	3063500	2562780	2862950
Q9CVB6	ARPC2_MOUSE	Arpc2	Actin-related protein 2/3 complex subunit 2	6202840	4737240	5518010
Q9CW03	SMC3_MOUSE	Smc3	Structural maintenance of chromosomes protein 3	1843240	1419460	2061310
Q9CWJ9	PUR9_MOUSE	Atic	Bifunctional purine biosynthesis protein ATIC	2670360	1377070	1864150
Q9CWK8	SNX2_MOUSE	Snx2	Sorting nexin-2	859269	769550	786758
Q9CWL8	CTBL1_MOUSE	Ctnnbl1	Beta-catenin-like protein 1	179331	221033	168332
Q9CWM4	PFD1_MOUSE	Pfdn1	Prefoldin subunit 1	1893330	1677610	2026700
Q9CWZ3	RBM8A_MOUSE	Rbm8a	RNA-binding protein 8A	1789660	1572280	1453650
Q9CWZ7	SNAG_MOUSE	Napg	Gamma-soluble NSF attachment protein	433147	465656	476019
Q9CX34	SGT1_MOUSE	Sugt1	Protein SGT1 homolog	817874	122364	649691
Q9CX56	PSMD8_MOUSE	Psmd8	26S proteasome non-ATPase regulatory subunit 8	1186940	887681	1045140
Q9CX86	ROA0_MOUSE	Hnrnpa0	Heterogeneous nuclear ribonucleoprotein A0	429045	708250	618877
Q9CXE7	TMED5_MOUSE	Tmed5	Transmembrane emp24 domain-containing protein 5	981061	877147	860004
Q9CXF4	TBC15_MOUSE	Tbc1d15	TBC1 domain family member 15	126180	117406	77351.7
Q9CXI5	MANF_MOUSE	Manf	Mesencephalic astrocyte-derived neurotrophic factor	1069060	731207	876829
Q9CXT8	MPPB_MOUSE	Pmpcb	Mitochondrial-processing peptidase subunit beta	1433660	1479310	1175060
Q9CXW3	CYBP_MOUSE	Cacybp	Calcyclin-binding protein	4475400	3839090	4211650
Q9CXW4	RL11_MOUSE	Rpl11	Large ribosomal subunit protein uL5	7718110	6661640	7535800
Q9CXY6	ILF2_MOUSE	Ilf2	Interleukin enhancer-binding factor 2	2322840	2361220	2078950
Q9CY27	TECR_MOUSE	Tecr	Very-long-chain enoyl-CoA reductase	641526	492967	421666
Q9CY50	SSRA_MOUSE	Ssr1	Translocon-associated protein subunit alpha	1294450	1412750	1585760
Q9CY58	SERB1_MOUSE	Serbp1	SERPINE1 mRNA-binding protein 1	6288450	3668160	6713800
Q9CY64	BIEA_MOUSE	Blvra	Biliverdin reductase A	2495990	753107	1454900
Q9CY66	GAR1_MOUSE	Gar1	H/ACA ribonucleoprotein complex subunit 1	100298	186334	247153
Q9CYA6	ZCHC8_MOUSE	Zcchc8	Zinc finger CCHC domain-containing protein 8	517974	474638	429187
Q9CYK2	QPCT_MOUSE	Qpct	Glutaminyl-peptide cyclotransferase	2325400	310280	1554340
Q9CYN2	SPCS2_MOUSE	Spcs2	Signal peptidase complex subunit 2	412103	536351	569718
Q9CYN9	RENR_MOUSE	Atp6ap2	Renin receptor	6043780	1120690	3126740
Q9CYR0	SSBP_MOUSE	Ssbp1	Single-stranded DNA-binding protein, mitochondrial	3539310	3212710	4139480
Q9CYT6	CAP2_MOUSE	Cap2	Adenylyl cyclase-associated protein 2	82810	61284.4	136738
Q9CYZ2	TPD54_MOUSE	Tpd52l2	Tumor protein D54	3123210	3975780	3717470
Q9CZ13	QCR1_MOUSE	Uqcrc1	Cytochrome b-c1 complex subunit 1, mitochondrial	807630	808307	733212
Q9CZ30	OLA1_MOUSE	Ola1	Obg-like ATPase 1	3198750	1740300	2272490
Q9CZ44	NSF1C_MOUSE	Nsfl1c	NSFL1 cofactor p47	1772860	1333590	1704580
Q9CZD3	GARS_MOUSE	Gars1	Glycine--tRNA ligase	3547790	2661350	2685050
Q9CZH3	PSMG3_MOUSE	Psmg3	Proteasome assembly chaperone 3	226632	151844	126384
Q9CZM2	RL15_MOUSE	Rpl15	Large ribosomal subunit protein eL15	6854600	5215050	6802280
Q9CZN7	GLYM_MOUSE	Shmt2	Serine hydroxymethyltransferase, mitochondrial	6821550	5881180	6591690
Q9CZR8	EFTS_MOUSE	Tsfm	Elongation factor Ts, mitochondrial	668114	317650
Q9CZU3	MTREX_MOUSE	Mtrex	Exosome RNA helicase MTR4	889032	772665	714679
Q9CZU6	CISY_MOUSE	Cs	Citrate synthase, mitochondrial	8822340	7156800	6909630
Q9CZW4	ACSL3_MOUSE	Acsl3	Fatty acid CoA ligase Acsl3	11656800	9667470	12207900
Q9CZW5	TOM70_MOUSE	Tomm70	Mitochondrial import receptor subunit TOM70	1144070	921967	1144780
Q9CZX8	RS19_MOUSE	Rps19	Small ribosomal subunit protein eS19	3209160	3141270	3155580
Q9CZX9	EMC4_MOUSE	Emc4	ER membrane protein complex subunit 4		50817.2	35121.7
Q9CZY3	UB2V1_MOUSE	Ube2v1	Ubiquitin-conjugating enzyme E2 variant 1	520822
Q9D051	ODPB_MOUSE	Pdhb	Pyruvate dehydrogenase E1 component subunit beta, mitochondrial	992572	778673	972256
Q9D0B6	PBDC1_MOUSE	Pbdc1	Protein PBDC1	126864	168725	199029
Q9D0E1	HNRPM_MOUSE	Hnrnpm	Heterogeneous nuclear ribonucleoprotein M	5093150	4625670	5086500
Q9D0F9	PGM1_MOUSE	Pgm1	Phosphoglucomutase-1	926167	328625	587003
Q9D0I9	SYRC_MOUSE	Rars1	Arginine--tRNA ligase, cytoplasmic	1532250	1077410	1246800
Q9D0J8	PTMS_MOUSE	Ptms	Parathymosin	927177	967351	1018630
Q9D0K2	SCOT1_MOUSE	Oxct1	Succinyl-CoA:3-ketoacid coenzyme A transferase 1, mitochondrial	1460610	447954	830524
Q9D0M1	KPRA_MOUSE	Prpsap1	Phosphoribosyl pyrophosphate synthase-associated protein 1	255929	197541	211154
Q9D0M3	CY1_MOUSE	Cyc1	Cytochrome c1, heme protein, mitochondrial	2085240	2212330	2231480
Q9D0R2	SYTC_MOUSE	Tars1	Threonine--tRNA ligase 1, cytoplasmic	6528180	5455320	5643370
Q9D0R8	LSM12_MOUSE	Lsm12	Protein LSM12	881404	1033970	962419
Q9D0T1	NH2L1_MOUSE	Snu13	NHP2-like protein 1	2094550	1956720	1773440
Q9D0W5	PPIL1_MOUSE	Ppil1	Peptidyl-prolyl cis-trans isomerase-like 1	539530	379013	521690
Q9D115	ZN706_MOUSE	Znf706	Zinc finger protein 706	457779	196289	336384
Q9D172	GAL3A_MOUSE	Gatd3	Glutamine amidotransferase-like class 1 domain-containing protein 3, mitochondrial	278716	445100	398282
Q9D1A2	CNDP2_MOUSE	Cndp2	Cytosolic non-specific dipeptidase	4023550	2694000	3370250
Q9D1D4	TMEDA_MOUSE	Tmed10	Transmembrane emp24 domain-containing protein 10	1962270	2098140	2013830
Q9D1E6	TBCB_MOUSE	Tbcb	Tubulin-folding cofactor B	233284
Q9D1F4	AKTS1_MOUSE	Akt1s1	Proline-rich AKT1 substrate 1	98650.9	127602	124450
Q9D1G1	RAB1B_MOUSE	Rab1b	Ras-related protein Rab-1B	3084580	2469970	2708880
Q9D1G2	PMVK_MOUSE	Pmvk	Phosphomevalonate kinase	178079	199669	219483
Q9D1J1	NECP2_MOUSE	Necap2	Adaptin ear-binding coat-associated protein 2	265363		184651
Q9D1J3	SARNP_MOUSE	Sarnp	SAP domain-containing ribonucleoprotein	1788220	1505460	1668920
Q9D1M0	SEC13_MOUSE	Sec13	Protein SEC13 homolog	1261770	960229	1221360
Q9D1P4	CHRD1_MOUSE	Chordc1	Cysteine and histidine-rich domain-containing protein 1	3194690	1765080	2928330
Q9D1Q4	DPM3_MOUSE	Dpm3	Dolichol-phosphate mannosyltransferase subunit 3	117112		150608
Q9D1Q6	ERP44_MOUSE	Erp44	Endoplasmic reticulum resident protein 44	1121040	1082090	1069410
Q9D1R9	RL34_MOUSE	Rpl34	Large ribosomal subunit protein eL34	4838510	5066640	5617930
Q9D1X9	TM50B_MOUSE	Tmem50b	Transmembrane protein 50B		7662.34	69382.8
Q9D273	MMAB_MOUSE	Mmab	Corrinoid adenosyltransferase MMAB	219863	167204	112971
Q9D2G2	ODO2_MOUSE	Dlst	Dihydrolipoyllysine-residue succinyltransferase component of 2-oxoglutarate dehydrogenase complex, mitochondrial	2201090	2322800	2253130
Q9D2M8	UB2V2_MOUSE	Ube2v2	Ubiquitin-conjugating enzyme E2 variant 2	3688040	2838520	3671090
Q9D2R0	AACS_MOUSE	Aacs	Acetoacetyl-CoA synthetase	147999	80993.7	96340.3
Q9D358	PPAC_MOUSE	Acp1	Low molecular weight phosphotyrosine protein phosphatase	3387050	3307450	3719530
Q9D3D9	ATPD_MOUSE	Atp5f1d	ATP synthase subunit delta, mitochondrial	4831380	4634850	4212190
Q9D554	SF3A3_MOUSE	Sf3a3	Splicing factor 3A subunit 3	857061	1029280	1087710
Q9D5V5	CUL5_MOUSE	Cul5	Cullin-5	926386	787317	915836
Q9D662	SC23B_MOUSE	Sec23b	Protein transport protein Sec23B	1333880	479697	723461
Q9D6F9	TBB4A_MOUSE	Tubb4a	Tubulin beta-4A chain	689363	893899	575964
Q9D6J6	NDUV2_MOUSE	Ndufv2	NADH dehydrogenase [ubiquinone] flavoprotein 2, mitochondrial	168454	104223	229797
Q9D6M3	GHC1_MOUSE	Slc25a22	Mitochondrial glutamate carrier 1	79008.1	102772	145151
Q9D6N5	NC2A_MOUSE	Drap1	Dr1-associated corepressor	649680	739487	744338
Q9D6R2	IDH3A_MOUSE	Idh3a	Isocitrate dehydrogenase [NAD] subunit alpha, mitochondrial	1682620	1259510	1396250
Q9D708	S10AG_MOUSE	S100a16	Protein S100-A16			3171990
Q9D753	EXOS8_MOUSE	Exosc8	Exosome complex component RRP43	709982	754677	507739
Q9D773	RM02_MOUSE	Mrpl2	Large ribosomal subunit protein uL2m	133969	125514	185306
Q9D7G0	PRPS1_MOUSE	Prps1	Ribose-phosphate pyrophosphokinase 1	1500790	1205500	1565880
Q9D7M8	RPB4_MOUSE	Polr2d	DNA-directed RNA polymerase II subunit RPB4	128697	84339.6	143998
Q9D7N9	APMAP_MOUSE	Apmap	Adipocyte plasma membrane-associated protein	211406	328543	280899
Q9D7V9	NAAA_MOUSE	Naaa	N-acylethanolamine-hydrolyzing acid amidase	209316
Q9D7X3	DUS3_MOUSE	Dusp3	Dual specificity protein phosphatase 3	1140900	1156200	1152880
Q9D7X8	GGCT_MOUSE	Ggct	Gamma-glutamylcyclotransferase	870510	518178	717812
Q9D819	IPYR_MOUSE	Ppa1	Inorganic pyrophosphatase	5249550	5187500	5985560
Q9D824	FIP1_MOUSE	Fip1l1	Pre-mRNA 3'-end-processing factor FIP1	1114760	1224010	873528
Q9D855	QCR7_MOUSE	Uqcrb	Cytochrome b-c1 complex subunit 7		541831	576780
Q9D868-2	PPIH_MOUSE	Ppih	Isoform 2 of Peptidyl-prolyl cis-trans isomerase H	2184280	1968670	2184660
Q9D883	U2AF1_MOUSE	U2af1	Splicing factor U2AF 35 kDa subunit	10612400	11756600	12513300
Q9D892	ITPA_MOUSE	Itpa	Inosine triphosphate pyrophosphatase	2157680	1635020	1849570
Q9D898	ARP5L_MOUSE	Arpc5l	Actin-related protein 2/3 complex subunit 5-like protein	1337990	1940640	1683050
Q9D8B3	CHM4B_MOUSE	Chmp4b	Charged multivesicular body protein 4b	2195650	1501740	2277690
Q9D8E6	RL4_MOUSE	Rpl4	Large ribosomal subunit protein uL4	6665350	7103520	7019560
Q9D8N0	EF1G_MOUSE	Eef1g	Elongation factor 1-gamma	11025300	8345140	8947520
Q9D8S4	ORN_MOUSE	Rexo2	Oligoribonuclease, mitochondrial	1048610	565470	1008280
Q9D8T2	GSDMD_MOUSE	Gsdmd	Gasdermin-D	242868		221704
Q9D8T7	SLIRP_MOUSE	Slirp	SRA stem-loop-interacting RNA-binding protein, mitochondrial	612522	1212750	1008000
Q9D8U8	SNX5_MOUSE	Snx5	Sorting nexin-5	690726	317473	482139
Q9D8V0	HM13_MOUSE	Hm13	Minor histocompatibility antigen H13	2358690	3059390	2670160
Q9D8W5	PSD12_MOUSE	Psmd12	26S proteasome non-ATPase regulatory subunit 12	970242	524453	536368
Q9D8Y0	EFHD2_MOUSE	Efhd2	EF-hand domain-containing protein D2	4770510	3999040	4339640
Q9D9V3	ECHD1_MOUSE	Echdc1	Ethylmalonyl-CoA decarboxylase	850723	918377
Q9DAJ5	DLRB2_MOUSE	Dynlrb2	Dynein light chain roadblock-type 2	982218	1111530	725592
Q9DAR7	DCPS_MOUSE	Dcps	m7GpppX diphosphatase	1889820	1304850	1634740
Q9DAS9	GBG12_MOUSE	Gng12	Guanine nucleotide-binding protein G(I)/G(S)/G(O) subunit gamma-12	64324.4	86562	85846
Q9DAU1	CNPY3_MOUSE	Cnpy3	Protein canopy homolog 3	950788	1333160	1589420
Q9DAW6	PRP4_MOUSE	Prpf4	U4/U6 small nuclear ribonucleoprotein Prp4	126727	145305	148819
Q9DAW9	CNN3_MOUSE	Cnn3	Calponin-3	4925600	4662210	5075790
Q9DB05	SNAA_MOUSE	Napa	Alpha-soluble NSF attachment protein	984707	736148	857713
Q9DB15	RM12_MOUSE	Mrpl12	Large ribosomal subunit protein bL12m	1275320	1536800	1336420
Q9DB20	ATPO_MOUSE	Atp5po	ATP synthase subunit O, mitochondrial	3537400	3827800	4226630
Q9DB27	MCTS1_MOUSE	Mcts1	Malignant T-cell-amplified sequence 1	1766540	1556340	1823760
Q9DB34	CHM2A_MOUSE	Chmp2a	Charged multivesicular body protein 2a	885516	590484	638326
Q9DB77	QCR2_MOUSE	Uqcrc2	Cytochrome b-c1 complex subunit 2, mitochondrial	1087100	1117670	938791
Q9DBB9	CPN2_MOUSE	Cpn2	Carboxypeptidase N subunit 2	126934	130566	57193.5
Q9DBC7	KAP0_MOUSE	Prkar1a	cAMP-dependent protein kinase type I-alpha regulatory subunit	379342	100122	384260
Q9DBD0	ICA_MOUSE	Inhca	Inhibitor of carbonic anhydrase	399670	457141	441908
Q9DBF1	AL7A1_MOUSE	Aldh7a1	Alpha-aminoadipic semialdehyde dehydrogenase	246417	337102	382762
Q9DBG3	AP2B1_MOUSE	Ap2b1	AP-2 complex subunit beta	2488100	1239900	1790440
Q9DBG6	RPN2_MOUSE	Rpn2	Dolichyl-diphosphooligosaccharide--protein glycosyltransferase subunit 2	1208740	1125910	1284960
Q9DBG7	SRPRA_MOUSE	Srpra	Signal recognition particle receptor subunit alpha	1081890	1085460	1182410
Q9DBH5	LMAN2_MOUSE	Lman2	Vesicular integral-membrane protein VIP36	3882980	3168970	3300500
Q9DBJ1	PGAM1_MOUSE	Pgam1	Phosphoglycerate mutase 1	19051600	12164500	13696400
Q9DBL7	COASY_MOUSE	Coasy	Bifunctional coenzyme A synthase	126293	52978.5	157669
Q9DBP5	KCY_MOUSE	Cmpk1	UMP-CMP kinase	4134520	3158430	3699500
Q9DBR1	XRN2_MOUSE	Xrn2	5'-3' exoribonuclease 2	1768480	1718390	2174860
Q9DBR3	ARMC8_MOUSE	Armc8	Armadillo repeat-containing protein 8	70329.1	124862	76645.4
Q9DBT5	AMPD2_MOUSE	Ampd2	AMP deaminase 2	803489	374768	545829
Q9DBZ5	EIF3K_MOUSE	Eif3k	Eukaryotic translation initiation factor 3 subunit K	2237720	2046000	2029740
Q9DC16	ERGI1_MOUSE	Ergic1	Endoplasmic reticulum-Golgi intermediate compartment protein 1		82455.7	53023.6
Q9DC51	GNAI3_MOUSE	Gnai3	Guanine nucleotide-binding protein G(i) subunit alpha-3	348270	323851	309677
Q9DC53	CPNE8_MOUSE	Cpne8	Copine-8	1086290	958365	1091500
Q9DC61	MPPA_MOUSE	Pmpca	Mitochondrial-processing peptidase subunit alpha	113661	104216	118677
Q9DCC4	P5CR3_MOUSE	Pycr3	Pyrroline-5-carboxylate reductase 3	416289	301994	621742
Q9DCD0	6PGD_MOUSE	Pgd	6-phosphogluconate dehydrogenase, decarboxylating	16671200	6257910	11340900
Q9DCH4	EIF3F_MOUSE	Eif3f	Eukaryotic translation initiation factor 3 subunit F	1963080	1787830	1859180
Q9DCJ5	NDUA8_MOUSE	Ndufa8	NADH dehydrogenase [ubiquinone] 1 alpha subcomplex subunit 8	677942	369286	614051
Q9DCL2	CIA2A_MOUSE	Ciao2a	Cytosolic iron-sulfur assembly component 2A	126460	151518	180815
Q9DCL9	PUR6_MOUSE	Paics	Bifunctional phosphoribosylaminoimidazole carboxylase/phosphoribosylaminoimidazole succinocarboxamide synthetase	7584910	5412360	6744140
Q9DCM0	ETHE1_MOUSE	Ethe1	Persulfide dioxygenase ETHE1, mitochondrial	1086400	1163510	1194780
Q9DCN2	NB5R3_MOUSE	Cyb5r3	NADH-cytochrome b5 reductase 3	919326	1315310	1120900
Q9DCR2	AP3S1_MOUSE	Ap3s1	AP-3 complex subunit sigma-1	218850	136546	176471
Q9DCT1	AKCL2_MOUSE	Akr1e2	1,5-anhydro-D-fructose reductase	2965470	1293400	2499770
Q9DCT2	NDUS3_MOUSE	Ndufs3	NADH dehydrogenase [ubiquinone] iron-sulfur protein 3, mitochondrial	556906	813341	820384
Q9DCT6	BAP18_MOUSE	Bap18	Chromatin complexes subunit BAP18		172322
Q9DCV7	K2C7_MOUSE	Krt7	Keratin, type II cytoskeletal 7	1492360	1529140	1505550
Q9DCW4	ETFB_MOUSE	Etfb	Electron transfer flavoprotein subunit beta	2340770	2186300	2436830
Q9DD03	RAB13_MOUSE	Rab13	Ras-related protein Rab-13	1348760	1307870	1196950
Q9DD18	DTD1_MOUSE	Dtd1	D-aminoacyl-tRNA deacylase 1	438978	263246	349725
Q9EP69	SAC1_MOUSE	Sacm1l	Phosphatidylinositol-3-phosphatase SAC1	368515	488054	435554
Q9EPK7	XPO7_MOUSE	Xpo7	Exportin-7	2801860	1824110	4507430
Q9EPL2-2	CSTN1_MOUSE	Clstn1	Isoform 2 of Calsyntenin-1	4186600		2910230
Q9EPL8	IPO7_MOUSE	Ipo7	Importin-7	2926160	2558370	2763060
Q9EPU0	RENT1_MOUSE	Upf1	Regulator of nonsense transcripts 1	557997	452454	638592
Q9EPU4	CPSF1_MOUSE	Cpsf1	Cleavage and polyadenylation specificity factor subunit 1	296037	297496	377764
Q9EQ61	PESC_MOUSE	Pes1	Pescadillo homolog	235922	317481	498647
Q9EQH2	ERAP1_MOUSE	Erap1	Endoplasmic reticulum aminopeptidase 1	636230		258829
Q9EQH3	VPS35_MOUSE	Vps35	Vacuolar protein sorting-associated protein 35	1567160	1288690	1505690
Q9EQK5	MVP_MOUSE	Mvp	Major vault protein	494506	570108	586606
Q9EQP2	EHD4_MOUSE	Ehd4	EH domain-containing protein 4	680756	519389	584321
Q9EQS3	MYCBP_MOUSE	Mycbp	c-Myc-binding protein	826755	1029580	981821
Q9EQU5	SET_MOUSE	Set	Protein SET	6000060	5767630	5399760
Q9ER72	SYCC_MOUSE	Cars1	Cysteine--tRNA ligase, cytoplasmic	1143090	737010	869225
Q9ERD7	TBB3_MOUSE	Tubb3	Tubulin beta-3 chain	1036470	1387740	1584060
Q9ERE7	MESD_MOUSE	Mesd	LRP chaperone MESD	108584
Q9ERF3	SKI8_MOUSE	Skic8	Superkiller complex protein 8	1532720	1107780	1104910
Q9ERG0	LIMA1_MOUSE	Lima1	LIM domain and actin-binding protein 1	834001	865858	1078450
Q9ERI2	RB27A_MOUSE	Rab27a	Ras-related protein Rab-27A	752494	915519	941005
Q9ERK4	XPO2_MOUSE	Cse1l	Exportin-2	2793040	2316830	2568350
Q9ERL7	GMFG_MOUSE	Gmfg	Glia maturation factor gamma	2142040	2270180	2364850
Q9ERN0	SCAM2_MOUSE	Scamp2	Secretory carrier-associated membrane protein 2	580168	877388	465458
Q9ERS2	NDUAD_MOUSE	Ndufa13	NADH dehydrogenase [ubiquinone] 1 alpha subcomplex subunit 13	5125210	2961360	5258440
Q9ERU9	RBP2_MOUSE	Ranbp2	E3 SUMO-protein ligase RanBP2	335040	494179	469552
Q9ES52	SHIP1_MOUSE	Inpp5d	Phosphatidylinositol 3,4,5-trisphosphate 5-phosphatase 1	745526	604589	950322
Q9ES74	NEK7_MOUSE	Nek7	Serine/threonine-protein kinase Nek7	422897	250058	374641
Q9ES97	RTN3_MOUSE	Rtn3	Reticulon-3	4001260	4153180	4174780
Q9ESB3	HRG_MOUSE	Hrg	Histidine-rich glycoprotein	1834040	2139750	1796850
Q9EST1	GSDMA_MOUSE	Gsdma	Gasdermin-A			2259280
Q9ESU6	BRD4_MOUSE	Brd4	Bromodomain-containing protein 4		260657
Q9ESY9	GILT_MOUSE	Ifi30	Gamma-interferon-inducible lysosomal thiol reductase	312455		100440
Q9ESZ8	GTF2I_MOUSE	Gtf2i	General transcription factor II-I	290402	434273	329608
Q9ET01	PYGL_MOUSE	Pygl	Glycogen phosphorylase, liver form	833359	872265	645648
Q9ET30	TM9S3_MOUSE	Tm9sf3	Transmembrane 9 superfamily member 3		1074570	1686020
Q9JHH6	CBPB2_MOUSE	Cpb2	Carboxypeptidase B2	422372	366288	397254
Q9JHI5	IVD_MOUSE	Ivd	Isovaleryl-CoA dehydrogenase, mitochondrial	477010	400678	561738
Q9JHI7	EXOS9_MOUSE	Exosc9	Exosome complex component RRP45	328964	272124
Q9JHJ0	TMOD3_MOUSE	Tmod3	Tropomodulin-3	1488000	1030550	1091360
Q9JHK5	PLEK_MOUSE	Plek	Pleckstrin	2857930	1800800	1792390
Q9JHR7	IDE_MOUSE	Ide	Insulin-degrading enzyme	1015970	521504	1009280
Q9JHS4	CLPX_MOUSE	Clpx	ATP-dependent Clp protease ATP-binding subunit clpX-like, mitochondrial	333152	195296
Q9JHU4	DYHC1_MOUSE	Dync1h1	Cytoplasmic dynein 1 heavy chain 1	3755490	2573180	3098050
Q9JHU9	INO1_MOUSE	Isyna1	Inositol-3-phosphate synthase 1	2820280	335863	1239520
Q9JHW2	NIT2_MOUSE	Nit2	Omega-amidase NIT2	1117910	878416	980186
Q9JI02	S2B20_MOUSE	Scgb2b20	Secretoglobin family 2B member 20	625390	646488	679843
Q9JI10	STK3_MOUSE;STK4_MOUSE	Stk3;Stk4	Serine/threonine-protein kinase 3	8107740	5547480	4157600
Q9JI46	NUDT3_MOUSE	Nudt3	Diphosphoinositol polyphosphate phosphohydrolase 1	1297660	1500660
Q9JI91	ACTN2_MOUSE	Actn2	Alpha-actinin-2	4407990	4926980	3663940
Q9JIF0	ANM1_MOUSE	Prmt1	Protein arginine N-methyltransferase 1	1796430	1490220	1720890
Q9JIF7	COPB_MOUSE	Copb1	Coatomer subunit beta	5510870	4806350	5151650
Q9JIG8	PRAF2_MOUSE	Praf2	PRA1 family protein 2	273251	217310	236429
Q9JIH2	NUP50_MOUSE	Nup50	Nuclear pore complex protein Nup50	101034	68246.3	74025.2
Q9JII5	DAZP1_MOUSE	Dazap1	DAZ-associated protein 1	1779680	1101450	1233560
Q9JII6	AK1A1_MOUSE	Akr1a1	Aldo-keto reductase family 1 member A1	4359070	2460390	3319060
Q9JIK5	DDX21_MOUSE	Ddx21	Nucleolar RNA helicase 2	644883	635877	664459
Q9JIX8-4	ACINU_MOUSE	Acin1	Isoform 4 of Apoptotic chromatin condensation inducer in the nucleus	488002	237120	431461
Q9JIY5	HTRA2_MOUSE	Htra2	Serine protease HTRA2, mitochondrial	253899	256179	239656
Q9JJ28	FLII_MOUSE	Flii	Protein flightless-1 homolog	515668	645084	590819
Q9JJH1	RNAS4_MOUSE	Rnase4	Ribonuclease 4	4004240	681636	2606780
Q9JJI8	RL38_MOUSE	Rpl38	Large ribosomal subunit protein eL38	2250340	2706630	2327560
Q9JJN5	CBPN_MOUSE	Cpn1	Carboxypeptidase N catalytic chain	617816	730401	785132
Q9JJU8	SH3L1_MOUSE	Sh3bgrl	Adapter Sh3bgrl	6033170	5185620	6485340
Q9JJV2-2	PROF2_MOUSE	Pfn2	Isoform 2 of Profilin-2	3043350	2793180	2978080
Q9JJZ2	TBA8_MOUSE	Tuba8	Tubulin alpha-8 chain	5971630	6799210	5561730
Q9JK23	PSMG1_MOUSE	Psmg1	Proteasome assembly chaperone 1	1790460	1985930	1846920
Q9JK39-2	BTNLA_MOUSE	Btnl10	Isoform 2 of Butyrophilin-like protein 10		553614	576292
Q9JK48	SHLB1_MOUSE	Sh3glb1	Endophilin-B1	506608	421928	412696
Q9JK81	MYG1_MOUSE	Myg1	MYG1 exonuclease	393302	173739	288466
Q9JKB1	UCHL3_MOUSE	Uchl3	Ubiquitin carboxyl-terminal hydrolase isozyme L3	136975	133015	96608.7
Q9JKB3	YBOX3_MOUSE	Ybx3	Y-box-binding protein 3	169581	134112	154955
Q9JKC8	AP3M1_MOUSE	Ap3m1	AP-3 complex subunit mu-1	15739100	22464600	18205400
Q9JKF1	IQGA1_MOUSE	Iqgap1	Ras GTPase-activating-like protein IQGAP1	4405630	3676880	3965510
Q9JKF7	RM39_MOUSE	Mrpl39	Large ribosomal subunit protein mL39	206545	174960	125174
Q9JKP5	MBNL1_MOUSE	Mbnl1	Muscleblind-like protein 1	1962580	1539300	1480460
Q9JKP7	DPOE3_MOUSE	Pole3	DNA polymerase epsilon subunit 3	519766	559285	536886
Q9JKR6	HYOU1_MOUSE	Hyou1	Hypoxia up-regulated protein 1	3047910	1955420	2656390
Q9JKV1	ADRM1_MOUSE	Adrm1	Proteasomal ubiquitin receptor ADRM1	2054850	2303960	2088290
Q9JKX6	NUDT5_MOUSE	Nudt5	ADP-sugar pyrophosphatase	1308550	905224	1169110
Q9JL99	CLC1B_MOUSE	Clec1b	C-type lectin domain family 1 member B		3707770	7363140
Q9JLF6	TGM1_MOUSE	Tgm1	Protein-glutamine gamma-glutamyltransferase K	386292		880732
Q9JLI8	SART3_MOUSE	Sart3	Squamous cell carcinoma antigen recognized by T-cells 3	103301	64543.5	83806.3
Q9JLJ2	AL9A1_MOUSE	Aldh9a1	4-trimethylaminobutyraldehyde dehydrogenase	1318040	1368660	1550360
Q9JLQ0	CD2AP_MOUSE	Cd2ap	CD2-associated protein	389110	512059	446425
Q9JLV1	BAG3_MOUSE	Bag3	BAG family molecular chaperone regulator 3	289082	327942	162315
Q9JLV5	CUL3_MOUSE	Cul3	Cullin-3	29794.4
Q9JM76	ARPC3_MOUSE	Arpc3	Actin-related protein 2/3 complex subunit 3	8184570	8047740	8237000
Q9JMA1	UBP14_MOUSE	Usp14	Ubiquitin carboxyl-terminal hydrolase 14	2446670	1615570	1823090
Q9JMD0	ZN207_MOUSE	Znf207	BUB3-interacting and GLEBS motif-containing protein ZNF207	1934730	1634480	1647260
[truncated: 157 more rows]
