# Supplementary material for: Spatiotemporal profiling of modification-specific proteome secretion uncovers an itaconation-activated tyrosine kinase
Source: Nat Commun. 2025 Dec 4;16:10924. doi: 10.1038/s41467-025-66508-y (PMC12686461; doi:10.1038/s41467-025-66508-y)
Supplement: Supplementary file 7 — Supplementary Data 6 [file 41467_2025_66508_MOESM7_ESM.xlsx]

## Sheet: Sheet1
Supplementary Table 6 ：Sequence of primers used for constructing the plasmids.
Primer name	Sequence
PET28A-FYN-F	TGGGTCGCGGATCCGAATTCATGGGCTGTGTGCAATGTAAGG
PET28A-FYN-R	TCGAGTGCGGCCGCAAGCTTCAGGTTTTCACCGGGCTGA
PET28A-F	AAGCTTGCGGCCGCACTC
PET28A-R	GAATTCGGATCCGCGACC
FYN-C3S-F	CATGGGCTcTGTGCAATGTAAGGATAAAGAAGCA
FYN-C3S-R	ATTGCACAgAGCCCATGGCGATCGCGGCGGCA
FYN-C6S-F	CTGTGTGCAATcTAAGGATAAAGAAGCAGCGAAACTG
FYN-C6S-R	CCTTAgATTGCACACAGCCCATGGCGATCGCG
FYN-C239S-F	TCTcCTGCCGCCTAGTAGTTCCCTGTCACAAA
FYN-C239S-R	TACTAGGCGGCAGgAGAGACCTGCGGCTCTCTCTG
FYN-C240S-F	TCTGCTcCCGCCTAGTAGTTCCCTGTCACAAA
FYN-C240S-R	TACTAGGCGGgAGCAGAGACCTGCGGCTCTCT
FYN-C246S-F	AGTTCCCTcTCACAAAGGGATGCCAAGGCTTA
FYN-C246S-R	CTTTGTGAgAGGGAACTACTAGGCGGCAGCAG
FYN-C404S-F	TTTcCAAGATTGCTGACTTTGGATTGGCTCGG
FYN-C404S-R	GTCAGCAATCTTGgAAATTAGTCCATTCCCCACTAGAATG
FYN-C487S-F	ATAGGATGCCCTCCCCACAGGACTGCCCGATC
FYN-C487S-R	TGGGGAGGGCATCCTATAGCCTCTCTCCACCT
FYN-C491S-F	ACAGGACTCCCCGATCTCCCTGCACGAGCTCA
FYN-C491S-R	AGATCGGGGAGTCCTGTGGGCAGGGCATCCTA
FYN-C502S-F	GATCCACTcCTGGAAAAAGGATCCGGAAGAGC
FYN-C502S-R	TTTTCCAGgAGTGGATCATGAGCTCGTGCAGG
FYN-C3S-C6S-F	GGCTctgtgcaatcTAAGGATAAAGAAGCAGCGAAACTG
FYN-C3S-C6S-R	CTTAgattgcacagAGCCCATGGCGATCGCGGC
FYN-C239S-C240S-C246S-F	tcccgcctagtagttccctcTCACAAAGGGATGCCAAGGC
FYN-C239S-C240S-C246S-R	gggaactactaggcgggaggAGAGACCTGCGGCTCTCTCTG
FYN-C487S-C491S-F	CTccccacaggactcCCCGATCTCCCTGCACG
FYN-C487S-C491S-R	GGgagtcctgtggggAGGGCATCCTATAGCCTCTCTCC
