# Supplementary material for: Spatiotemporal profiling of modification-specific proteome secretion uncovers an itaconation-activated tyrosine kinase
Source: Nat Commun. 2025 Dec 4;16:10924. doi: 10.1038/s41467-025-66508-y (PMC12686461; doi:10.1038/s41467-025-66508-y)
Supplement: Supplementary file 10 — Source data [file 41467_2025_66508_MOESM10_ESM.xlsx]

## Sheet: Figure 1b
Figure 1b： Effect of the PBSP workflow on itaconate levels.
two-sided student’s t-test
	0h	2h	14h	Lps12h
replicate1	1.86868	1.78709	1.90302	16.2897
replicate2	1.90074	1.73727	1.91556	14.8623
replicate3	1.88851	1.87773	1.87846	15.8998
p-value		0.113172	0.415084	5.42024e-06
Summary		n.s.	n.s.	***

## Sheet: Figure 3c
Figure 3c: KEGG pathway analysis of the itaconated secreted proteins identified by PBSP.
one-sided p-values from Fisher’s Exact test
Term	P-Value	Count
Proteasome	6.629501290041309E-20	27
Carbon metabolism	4.383297094493796E-15	36
Biosynthesis of amino acids	2.4800934652097212E-11	25
Metabolic pathways	1.2489627436245858E-8	155
Cysteine and methionine metabolism	1.545303629068055E-8	18
Prion disease	7.62373415092583E-8	42
Coronavirus disease - COVID-19	1.7293573715942092E-7	47
Biosynthesis of nucleotide sugars	2.03858318712637E-7	14
Salmonella infection	2.080097692011723E-7	39
Amino sugar and nucleotide sugar metabolism	2.887952387991674E-7	14

## Sheet: Figure 3d
Figure 3d: KEGG pathway analysis of the newly identified itaconated proteins.
one-sided p-values from Fisher’s Exact test
Term	P-Value	Count
Lysosome	3.295296370646587E-10	20
Other glycan degradation	2.2631514423551724E-6	7
Coronavirus disease - COVID-19	3.294795641464075E-6	24
Ribosome	3.8120018688896197E-6	21
Amino sugar and nucleotide sugar metabolism	2.857328989504753E-5	8
Endocytosis	6.19735456410842E-5	19
Proteasome	7.423212026213236E-4	7
Biosynthesis of nucleotide sugars	0.0018003746949146306	6
Other types of O-glycan biosynthesis	0.0031408943695616347	6
Pentose phosphate pathway	0.007827620496382099	5

## Sheet: Figure 3e
Figure 3e: Enrichment ratios of representative itaconated secreted proteins involved in COVID-19, including the RNA sensor RIG-I, MAPK1, and MAPK3.
two-sided student’s t-test
	MAPK3	MAPK1	RIGI
replicate1	5.96435	5.52689	6.00306
replicate2	3.58874	3.54353	3.25658
replicate3	4.593	5.60458	4.63899
p-value	0.00570633	0.00447785	0.0101676
Summary	**	**	*

## Sheet: Figure 3f
Figure 3f: Enrichment ratios of representative itaconated secreted enzymes in the lysosome.
two-sided student’s t-test
	ATP6V1H	ACP5	PLA2G15	CTSC	CTSL	CTSS
replicate1	17.4107	2.19613	6.49042	3.90008	3.3706	3.93933
replicate2	12.7541	3.97644	2.57807	2.903	2.09131	4.00012
replicate3	10.9259	4.11911	8.196	3.14661	3.74944	7.6764
p-value	0.00276605	0.0171144	0.0459622	0.00151646	0.0145245	0.0271969
Summary	*	*	*	**	*	*

## Sheet: Figure 3g
Figure 3g: Enrichment ratios of representative itaconated secreted proteins involved in ubiquitination pathway.
two-sided student’s t-test
	USP5	USP39	USP9X	USP19	USP14
replicate1	5.2356	8.29635	6.20076	4.99302	1.88444
replicate2	10.1301	5.06852	11.3582	8.97504	3.51193
replicate3	4.56172	4.715	6.36901	11.6263	2.61349
p-value	0.032411	0.0115874	0.0145717	0.0174372	0.0238398
Summary	*	*	*	*	*

## Sheet: Figure 4d
Figure 4d: Enrichment ratios of exosome-dependent itaconated proteins (GSDMD) and exosome-independent itaconated proteins (LDHA) under normal and exosome inhibition conditions.
two sides student’s t-test
	GSDMD	LDHA
Vehicle replicate1	1.44357	0.948294
Vehicle replicate2	0.699824	0.852905
Vehicle replicate3	0.856605	1.1988
GW4869 replicate1	N.D.	0.458513
GW4869 replicate2	N.D.	0.610831
GW4869 replicate3	N.D.	0.438556
p-value	0	0.0130006
Summary	***	*

## Sheet: Figure 4e
Figure 4e: Gene Ontology (GO) biological process analysis of the exosome-dependent itaconated secreted proteins identified by PBSP.
one-sided p-values from Fisher’s Exact test
Term	P-Value	Count
intracellular protein transport	3.1636830473100886E-9	25
protein folding	1.3422448660719716E-8	18
protein stabilization	3.766746392669246E-5	18
positive regulation of telomere maintenance via telomerase	6.188082810354401E-5	9
protein transport	6.498909934686159E-5	26
protein deneddylation	1.0297452473866061E-4	6
actin cytoskeleton organization	2.1113248317274297E-4	17
chaperone-mediated protein folding	4.210151183744231E-4	8

## Sheet: Figure 4f
Figure 4f: Enrichment ratios of four components of the COP9 signalosome complex (CSN).
two sides student’s t-test
	COPS2	COPS3	COPS5	COPS7A
Vehicle replicate1	1.29155	1.43638	1.22636	0.812715
Vehicle replicate2	0.817062	0.661605	0.91358	1.18728
Vehicle replicate3	0.891391	0.902014	0.860063	N.D.
GW4869 replicate1	0.386471	0.206062	0.13071	N.D.
GW4869 replicate2	0.395089	0.177121	0.328968	N.D.
GW4869 replicate3	0.370042	0.171343	0.152643	N.D.
p-value	0.0139589	0.0236637	0.00363908	0
Summary	*	*	***	***

## Sheet: Figure 4g
Figure 4g: Enrichment ratios of representative proteins involved in apoptosis, including CDK1, CDK6, and CDK7, under normal and exosome inhibition conditions.
two sides student’s t-test
	CDK1	CDK7	CDK6
Vehicle replicate1	1.13608	0.869761	0.826996
Vehicle replicate2	1.25883	1.19173	1.14275
Vehicle replicate3	0.60509	0.938504	1.03025
GW4869 replicate1	0.551045	0.252007	N.D.
GW4869 replicate2	0.290816	N.D.	N.D.
GW4869 replicate3	0.340896	0.30899	N.D.
p-value	0.0485095	0.0111718	0
Summary	*	*	***

[truncated: 7 more sheets: Figure 4h, Figure 6d, Figure 6h, Supplementary Figure 3a, Supplementary Figure 3c, Supplementary Figure 3d, Uncropped gel and blot]
